# Supplementary material for: Single-Cell and Bulk RNASeq Profiling of COVID-19 Patients Reveal Immune and Inflammatory Mechanisms of Infection-Induced Organ Damage
Source: Viruses. 2021 Dec 2;13(12):2418. doi: 10.3390/v13122418 (PMC8706409; doi:10.3390/v13122418)
Supplement: Supplementary file 1 [file viruses-13-02418-s001.zip]

Archive with 9 entries (9 files):
- Supplementary Figures.pdf
- Supplementary Table S1 - GSE171668.xlsx
- Supplementary Table S2 - GSE168215.xlsx
- Supplementary Table S3 - GSE162835.xlsx
- Supplementary Table S4 - GSE150316.xlsx
- Supplementary Table S5 - BioProfiler GSE168215.xls
- Supplementary Table S6 - BioProfiler GSE171668.xls
- Supplementary Table S7 - Gene Names.xlsx
- Supplementary Table S8 - Gene Table_Comparison Bulk and SC.xlsx
