# Supplementary material for: Single-Cell and Bulk RNASeq Profiling of COVID-19 Patients Reveal Immune and Inflammatory Mechanisms of Infection-Induced Organ Damage
Source: Viruses. 2021 Dec 2;13(12):2418. doi: 10.3390/v13122418 (PMC8706409; doi:10.3390/v13122418)
Supplement: Supplementary file 1 [file viruses-13-02418-s001.zip › Supplementary Table S1 - GSE171668.xlsx]

## Sheet: Heart Downregulated Gene List
Feature ID	Total counts	P-value (Heart vs. Other Organs)	FDR step up (Heart vs. Other Organs)	Ratio (Heart vs. Other Organs)	Fold change (Heart vs. Other Organs)	LSMean(Heart) (Heart vs. Other Organs)	LSMean(Other Organs) (Heart vs. Other Organs)	P-value (Organ)	FDR step up (Organ)
TNNI3	1.95149e+07	0	0	152.927	152.927	322.344	2.10783	0	0
MB	2.60472e+07	0	0	119.588	119.588	432.008	3.61248	0	0
HSPB7	3.29278e+07	0	0	117.833	117.833	545.714	4.63124	0	0
MYL2	3.11212e+07	0	0	227.336	227.336	520.425	2.28924	0	0
ACTC1	1.41552e+07	0	0	180.576	180.576	235.113	1.30202	0	0
ACTA1	1.5764e+07	0	0	190.443	190.443	262.279	1.37721	0	0
TNNT2	4.11589e+07	0	0	244.672	244.672	685.3	2.80089	0	0
MYH7	6.09859e+07	0	0	490.211	490.211	1025.84	2.09265	0	0
TCAP	3.37026e+07	2.536E-320	5.6657E-318	279.86	279.86	558.149	1.99439	0	0
MTRNR2L12	1.75269e+08	0	3.03258e-307	0.0697872	-14.3293	96.9333	1388.99	0	0
XIRP1	9.78425e+06	5.30872e-304	1.06741e-301	142.114	142.114	160.657	1.13048	0	0
LINGO1	2.04059e+08	1.50112e-295	2.74386e-293	0.0615869	-16.2372	164.991	2678.99	0	0
AC105402.3	2.89827e+08	6.98062e-287	1.15362e-284	0.156413	-6.39332	425.313	2719.16	0	0
RASGEF1B	1.38941e+09	2.62282e-235	3.40233e-233	0.204727	-4.88455	2669.61	13039.9	0	0
ST18	7.78093e+06	4.20332e-221	5.07089e-219	0.0480883	-20.7951	12.0945	251.506	0	0
HSP90AA1	4.87864e+08	2.28341e-217	2.67448e-215	0.111829	-8.94219	251.735	2251.07	0	0
TNNC1	9.9977e+06	9.52978e-205	1.01741e-202	116.18	116.18	160.091	1.37795	0	0
INO80D	4.26255e+08	4.71761e-190	4.48136e-188	0.0756224	-13.2236	342.363	4527.27	0	0
COX6A2	6.78404e+06	9.39566e-182	8.3345e-180	101.942	101.942	110.026	1.0793	0	0
SLC27A6	1.6245e+08	4.30328e-177	3.6819e-175	0.0612516	-16.3261	110.799	1808.92	0	0
SLC26A3	2.93392e+08	1.65504e-171	1.36756e-169	0.0632527	-15.8096	301.155	4761.14	0	0
DHFR	1.32479e+08	6.20973e-170	5.0278e-168	0.278388	-3.59211	243.394	874.297	0	0
MAP7	3.21388e+07	1.02535e-159	7.98055e-158	0.0702134	-14.2423	23.6466	336.782	0	0
HSPH1	1.31201e+08	2.70452e-137	1.71723e-135	0.0707728	-14.1297	61.9647	875.543	0	0
CSMD1	7.08796e+07	7.2394e-136	4.57257e-134	0.114519	-8.73214	138.651	1210.72	0	0
SRCIN1	3.14334e+06	6.87081e-125	3.85533e-123	0.0731864	-13.6637	4.15791	56.8126	0	0
DOCK10	7.52894e+07	1.01229e-117	5.40366e-116	0.187978	-5.31978	74.2151	394.808	0	0
AC026316.5	9.26247e+06	1.51744e-117	8.02914e-116	0.167254	-5.97893	29.4359	175.995	0	0
SLC30A10	2.16174e+07	2.42351e-112	1.20815e-110	0.148681	-6.72581	24.2318	162.978	0	0
DNAJB1	5.84519e+07	1.47201e-111	7.21882e-110	0.0963811	-10.3755	29.5998	307.112	0	0
PRUNE2	3.07016e+07	1.12836e-109	5.40178e-108	0.119332	-8.37996	40.2765	337.515	0	0
ALCAM	9.99945e+07	3.25503e-108	1.54601e-106	0.159757	-6.25949	54.1619	339.026	0	0
RBM47	1.52463e+08	6.0732e-103	2.67398e-101	0.323858	-3.08777	139.382	430.381	0	0
MIB1	1.98373e+08	5.97509e-98	2.5204e-96	0.128819	-7.76286	204.323	1586.13	0	0
UGT8	5.36748e+06	8.69211e-97	3.61592e-95	0.0509425	-19.63	3.53003	69.2945	0	0
PPP2R2B	2.68253e+07	1.14366e-90	4.53853e-89	0.16567	-6.03611	38.9251	234.957	0	0
FRMD5	1.77965e+07	3.09118e-90	1.21869e-88	0.207433	-4.82084	53.4442	257.646	0	0
PCDH9	6.67379e+07	2.84613e-89	1.11119e-87	0.736977	-1.35689	625.972	849.378	0	0
PTPRJ	1.09997e+08	2.54051e-87	9.66838e-86	0.29546	-3.38456	108.001	365.537	0	0
TF	6.11865e+07	8.1355e-87	3.08637e-85	0.0387547	-25.8033	7.48883	193.236	0	0
ARAP2	6.34173e+07	6.05443e-86	2.27541e-84	0.263946	-3.78865	75.0786	284.447	0	0
GNAO1	6.47484e+06	3.71946e-84	1.38066e-82	0.223598	-4.47232	20.9758	93.8103	0	0
HSPD1	7.58969e+07	4.27381e-83	1.55768e-81	0.126526	-7.90354	56.179	444.013	0	0
PRKCB	6.91058e+07	1.30195e-79	4.51342e-78	0.256268	-3.90217	77.2867	301.586	0	0
MARCHF1	3.17683e+07	1.19704e-78	4.09096e-77	0.275903	-3.62446	78.1204	283.144	0	0
GPM6A	2.59934e+07	8.29264e-77	2.75599e-75	0.147541	-6.77778	25.5209	172.975	0	0
MT-CO1	1.13615e+09	2.82639e-76	9.34179e-75	0.504335	-1.98281	1388.9	2753.93	0	0
KCNQ5	2.70049e+07	1.65461e-72	5.25294e-71	0.226486	-4.41528	47.363	209.121	0	0
CNTN1	6.83804e+06	4.59648e-72	1.43658e-70	0.171617	-5.82694	12.2385	71.3129	0	0
HSPA1B	4.46019e+07	1.2162e-69	3.69579e-68	0.136553	-7.32316	27.2277	199.393	0	0
BANK1	2.30676e+07	1.30323e-67	3.88201e-66	0.115778	-8.63722	27.7906	240.034	0	0
LINC01609	3.12831e+06	1.51932e-67	4.50891e-66	0.129782	-7.70524	5.69744	43.9001	0	0
SHANK2	5.62505e+07	1.65701e-67	4.89955e-66	0.172479	-5.79782	33.9294	196.717	0	0
ABCA2	3.97945e+06	1.84203e-67	5.43331e-66	0.122602	-8.15651	9.09491	74.1827	2.58354e-210	3.66809e-210
SORL1	4.39562e+07	3.27222e-67	9.58156e-66	0.188666	-5.30038	29.7868	157.881	0	0
SEMA4D	3.17245e+07	1.13104e-66	3.28002e-65	0.202615	-4.93546	31.2221	154.095	0	0
AP006565.1	3.94253e+06	3.00427e-66	8.67068e-65	0.12412	-8.0567	5.4662	44.0396	0	0
CLU	3.04115e+07	5.64327e-66	1.61711e-64	0.108995	-9.17473	19.8783	182.378	0	0
NRCAM	1.75787e+07	3.79304e-65	1.06914e-63	0.117697	-8.4964	13.9089	118.176	0	0
GRIP1	3.55837e+07	1.10415e-63	3.05515e-62	0.207715	-4.8143	41.7215	200.86	0	0
WWC1	5.36462e+07	1.83086e-62	4.99716e-61	0.0943896	-10.5944	16.3316	173.023	0	0
MT-ND5	2.73792e+08	3.07534e-61	8.26301e-60	0.593156	-1.6859	470.587	793.362	0	0
DOCK8	9.52327e+07	3.30531e-61	8.86117e-60	0.322518	-3.1006	97.9047	303.564	0	0
PDE4B	9.14502e+07	1.15221e-60	3.05501e-59	0.329724	-3.03284	142.172	431.185	0	0
KCNMA1	7.26062e+07	1.88298e-60	4.94908e-59	0.21703	-4.60767	70.1488	323.223	0	0
FAM107B	4.76985e+07	2.13321e-58	5.46391e-57	0.307	-3.25733	59.1026	192.517	0	0
SLC5A11	6.41988e+06	1.48728e-57	3.76945e-56	0.153128	-6.53049	10.6056	69.2596	0	0
SHTN1	3.71719e+07	9.57989e-57	2.40775e-55	0.267583	-3.73715	57.144	213.556	0	0
CDC42SE2	7.29171e+07	1.60974e-56	4.02903e-55	0.386163	-2.58958	107.894	279.399	0	0
MAL	8.38572e+06	1.82829e-56	4.56657e-55	0.0694964	-14.3892	4.2822	61.6176	0	0
SIPA1L1	1.37191e+08	2.58092e-56	6.43311e-55	0.503592	-1.98574	223.739	444.287	0	0
FGFR2	1.89012e+07	3.46822e-56	8.60917e-55	0.0838418	-11.9272	9.01504	107.524	0	0
HSPA1A	1.19545e+08	3.79047e-56	9.38979e-55	0.232641	-4.29847	99.0327	425.689	0	0
RALGPS2	4.09107e+07	4.62337e-56	1.14296e-54	0.272238	-3.67326	60.5385	222.374	0	0
MTRNR2L8	5.23381e+07	1.12727e-55	2.7754e-54	0.236986	-4.21966	59.1812	249.724	0	0
KLHL32	6.58939e+06	1.48388e-55	3.64593e-54	0.142356	-7.02466	10.1814	71.5205	0	0
PTPRC	1.17785e+08	2.50933e-54	6.00645e-53	0.343219	-2.91359	119.301	347.596	0	0
ADARB2	1.47393e+07	2.70577e-54	6.43835e-53	0.24126	-4.1449	25.7562	106.757	0	0
MT-ND4L	1.99108e+08	5.9523e-54	1.40526e-52	0.667074	-1.49908	447.019	670.119	0	0
CP	1.19956e+08	2.33836e-52	5.37333e-51	0.122291	-8.17719	37.2172	304.332	0	0
SKAP1	5.86845e+07	1.00339e-50	2.22516e-49	0.23507	-4.25406	49.424	210.253	0	0
ERRFI1	6.39029e+07	1.02177e-50	2.26176e-49	0.142657	-7.00982	29.4113	206.168	0	0
FA2H	4.50098e+06	2.51912e-50	5.51555e-49	0.139939	-7.14596	6.50949	46.5166	0	0
CARD11	2.77743e+07	5.06325e-50	1.10457e-48	0.180693	-5.53425	25.3587	140.342	0	0
IKZF3	1.63389e+07	1.81571e-49	3.93969e-48	0.142901	-6.99787	13.523	94.6322	0	0
PHACTR3	6.74264e+06	1.02135e-48	2.18081e-47	0.200216	-4.99461	13.5754	67.8039	5.02854e-233	7.43343e-233
DAPK1	7.90441e+07	1.05407e-48	2.24671e-47	0.303194	-3.29822	64.345	212.224	0	0
NRXN3	5.01646e+07	1.71122e-48	3.62815e-47	0.377098	-2.65183	127.662	338.539	0	0
SIPA1L3	7.33091e+07	2.58548e-48	5.44351e-47	0.407664	-2.453	129.656	318.046	0	0
TOX	4.99536e+07	2.69147e-48	5.65678e-47	0.177438	-5.63577	33.4358	188.436	0	0
IL1RAPL1	2.98052e+07	2.00281e-47	4.15152e-46	0.957592	-1.04429	291.006	303.893	0	0
HS3ST4	7.92912e+06	3.29478e-47	6.78297e-46	0.217989	-4.58739	22.6251	103.79	0	0
CACNA1D	3.58922e+07	6.65492e-47	1.36076e-45	0.202772	-4.93165	25.4254	125.389	0	0
LRP1B	4.40334e+07	6.99362e-47	1.4276e-45	0.277768	-3.60012	83.2034	299.543	0	0
EHF	1.12341e+07	8.06056e-47	1.64261e-45	0.024176	-41.3634	2.39594	99.1041	0	0
APBB1IP	5.52742e+07	1.03891e-46	2.10645e-45	0.321896	-3.10659	58.6871	182.317	0	0
TPD52	2.46427e+07	1.0864e-46	2.19904e-45	0.215431	-4.64186	25.9956	120.668	0	0
ADAM28	8.40086e+06	1.24364e-46	2.50055e-45	0.176319	-5.67153	11.9795	67.9419	0	0
LRP2	4.63128e+07	4.30147e-46	8.59154e-45	0.0668479	-14.9593	9.17074	137.188	0	0
CHRM3	2.32669e+07	4.35932e-46	8.6927e-45	0.212555	-4.70466	32.0972	151.007	0	0
OPCML	1.18923e+07	6.78318e-46	1.34151e-44	0.267244	-3.7419	37.694	141.047	0	0
KCNIP4	1.44512e+08	1.30484e-45	2.56796e-44	0.181935	-5.49648	95.5368	525.116	0	0
PIEZO2	3.17174e+07	2.2671e-45	4.44721e-44	0.162308	-6.16111	22.151	136.475	0	0
ARFGEF3	1.65158e+07	2.41861e-45	4.7367e-44	0.226547	-4.41409	21.781	96.1433	0	0
DSCAM	1.248e+07	3.46375e-45	6.7616e-44	0.210618	-4.74793	30.2547	143.647	0	0
UHRF2	4.61426e+07	7.48336e-45	1.44216e-43	0.285803	-3.49891	84.6789	296.284	0	0
LINC02532	4.11856e+07	1.73889e-44	3.3193e-43	0.0545576	-18.3292	5.46013	100.08	0	0
PTGES3	6.08702e+07	2.27785e-44	4.34124e-43	0.329075	-3.03882	97.9013	297.504	0	0
HSPA4L	1.67082e+07	2.45874e-44	4.67858e-43	0.196112	-5.09912	24.0847	122.811	0	0
PKHD1	6.92489e+07	4.3479e-44	8.22148e-43	0.0920717	-10.8611	16.7143	181.536	0	0
SAMD12	8.06391e+07	8.81431e-44	1.6615e-42	0.38335	-2.60858	114.181	297.85	0	0
TOX3	1.88583e+07	9.38799e-44	1.76688e-42	0.0562042	-17.7923	4.85644	86.407	0	0
HSP90AB1	6.24096e+07	1.58886e-43	2.97639e-42	0.387711	-2.57924	114.345	294.922	0	0
PLEKHH1	3.56317e+06	2.32117e-43	4.33477e-42	0.186906	-5.35027	7.63949	40.8733	0	0
RHOH	1.61428e+07	4.42865e-43	8.21958e-42	0.153983	-6.49424	13.198	85.7108	0	0
GATM	1.08285e+07	7.62397e-43	1.41067e-41	0.180648	-5.53562	10.2261	56.6076	0	0
GNG7	2.47332e+07	1.2136e-42	2.23524e-41	0.322451	-3.10125	57.0483	176.921	0	0
BLNK	1.77077e+07	2.6575e-42	4.87977e-41	0.211257	-4.73358	15.0788	71.3768	0	0
ENPP2	1.40616e+07	3.00537e-42	5.51015e-41	0.218642	-4.57368	22.5503	103.138	0	0
GRID1	1.11147e+07	5.57637e-42	1.01929e-40	0.321628	-3.10918	36.0926	112.219	0	0
ALB	2.15102e+08	5.91397e-42	1.07937e-40	0.00667725	-149.762	2.94119	440.479	0	0
SCN2A	1.12417e+07	6.48066e-42	1.18101e-40	0.143765	-6.95581	8.97055	62.3974	0	0
MAPT	1.00231e+07	6.555e-42	1.19275e-40	0.243033	-4.11467	31.3609	129.04	0	0
CADM2	1.85587e+07	1.42935e-41	2.59304e-40	0.37941	-2.63567	72.4058	190.838	1.27659e-199	1.77531e-199
PIK3AP1	3.8038e+07	2.09273e-41	3.78512e-40	0.266477	-3.75267	30.3334	113.831	0	0
SNX10	2.90918e+07	2.39765e-41	4.31721e-40	0.152479	-6.55828	13.0277	85.4397	0	0
NR1H4	3.42645e+07	6.75774e-41	1.20421e-39	0.0760996	-13.1407	6.42832	84.4724	0	0
GPC6	1.17389e+08	1.06033e-40	1.8867e-39	0.314778	-3.17685	131.703	418.401	0	0
NELL2	9.06953e+06	1.44466e-40	2.563e-39	0.223619	-4.47188	13.7931	61.6813	1.76782e-269	2.77985e-269
NRG3	6.76e+07	4.08451e-40	7.17257e-39	0.246594	-4.05526	71.4059	289.569	0	0
JAKMIP2	7.40057e+06	4.36472e-40	7.64237e-39	0.249868	-4.00211	13.0042	52.0442	8.18616e-192	1.11996e-191
HPN	3.66027e+07	9.07504e-40	1.5821e-38	0.117842	-8.48596	9.93645	84.3203	0	0
NRG1	4.51655e+07	1.0212e-39	1.77775e-38	0.332377	-3.00864	62.1475	186.979	0	0
KHDRBS2	3.55638e+07	2.23736e-39	3.87252e-38	0.237617	-4.20845	28.8762	121.524	0	0
RIPOR2	6.3399e+07	4.5764e-39	7.85344e-38	0.326441	-3.06334	79.7147	244.193	0	0
DPP6	3.52804e+07	4.66179e-39	7.98861e-38	0.299666	-3.33705	49.6175	165.576	0	0
GDA	2.43625e+07	1.142e-38	1.93498e-37	0.134067	-7.45894	10.2115	76.1667	0	0
ABCC3	5.13345e+07	1.51798e-38	2.56843e-37	0.121891	-8.20403	14.4542	118.583	0	0
DOCK2	7.34961e+07	1.85003e-38	3.12587e-37	0.410835	-2.43407	99.7635	242.831	0	0
ZNF385B	5.85808e+07	2.2322e-38	3.75582e-37	0.136978	-7.30044	20.0277	146.211	0	0
MDGA2	9.83538e+06	2.76773e-38	4.6504e-37	0.30836	-3.24296	26.5991	86.26	0	0
PCK1	4.93077e+07	5.0927e-38	8.5331e-37	0.0362549	-27.5825	3.86838	106.7	0	0
HIST1H2AC	4.17572e+07	6.5209e-38	1.08959e-36	0.240913	-4.15088	40.0845	166.386	0	0
PTPRF	1.70706e+07	6.68288e-38	1.11511e-36	0.151101	-6.61811	10.8164	71.5841	0	0
FAAH2	2.53892e+07	1.19304e-37	1.98248e-36	0.158717	-6.30053	13.9462	87.8682	0	0
WDR72	3.68615e+07	1.29512e-37	2.14621e-36	0.0950932	-10.516	8.82203	92.7724	0	0
ARHGEF28	3.41637e+07	1.55675e-37	2.57268e-36	0.340237	-2.93912	51.8329	152.343	0	0
KNOP1	8.87134e+06	2.88382e-37	4.73984e-36	0.258902	-3.86246	30.6665	118.448	4.76983e-182	6.40864e-182
ZFHX4	9.75221e+06	7.34284e-37	1.20359e-35	0.24825	-4.0282	16.9631	68.3306	0	0
CD53	2.19691e+07	7.97802e-37	1.30416e-35	0.202285	-4.94352	18.3835	90.8791	0	0
RNF213	1.64579e+08	1.38253e-36	2.2539e-35	0.422641	-2.36608	193.967	458.94	0	0
SPP1	4.41813e+07	1.38914e-36	2.26161e-35	0.0805686	-12.4118	10.3641	128.637	0	0
MACROD2	1.89884e+08	4.55043e-36	7.33909e-35	0.254383	-3.93109	127.619	501.683	0	0
IQGAP2	8.93327e+07	6.50805e-36	1.04406e-34	0.511691	-1.95431	124.523	243.357	0	0
BCOR	1.48899e+07	6.9795e-36	1.1182e-34	0.212784	-4.6996	26.1124	122.718	0	0
PDZRN4	1.10322e+07	8.61802e-36	1.37888e-34	0.166858	-5.99311	18.1734	108.915	0	0
CHORDC1	2.40702e+07	8.91068e-36	1.42382e-34	0.286068	-3.49568	41.8691	146.361	0	0
LYN	7.78498e+07	1.64358e-35	2.61585e-34	0.342153	-2.92267	92.2084	269.494	0	0
IKZF1	4.10473e+07	1.8708e-35	2.97356e-34	0.27686	-3.61194	40.2321	145.316	0	0
TSPAN5	3.30145e+07	2.96621e-35	4.68995e-34	0.437037	-2.28814	64.417	147.395	0	0
AC120193.1	1.0951e+07	3.94083e-35	6.20655e-34	0.317485	-3.14976	25.5504	80.4776	0	0
PAH	3.11699e+07	4.51422e-35	7.10034e-34	0.0564055	-17.7288	3.95269	70.0765	0	0
FGL1	5.44472e+07	5.23563e-35	8.20294e-34	0.0480332	-20.819	5.55414	115.631	0	0
KIAA0930	1.11472e+07	5.49242e-35	8.5941e-34	0.294855	-3.3915	20.3309	68.9522	0	0
SHISA9	1.09902e+07	5.9176e-35	9.2474e-34	0.3256	-3.07125	26.0762	80.0865	0	0
CA12	3.27122e+07	7.36507e-35	1.14796e-33	0.0866571	-11.5397	8.48494	97.914	0	0
MT-ATP8	5.75703e+07	7.70281e-35	1.19905e-33	0.287776	-3.47493	48.477	168.454	0	0
ACSM2A	3.65733e+07	1.16213e-34	1.79973e-33	0.0386909	-25.8459	3.31743	85.7417	0	0
ACSM2B	3.63694e+07	1.27986e-34	1.97698e-33	0.0375221	-26.6509	3.12749	83.3505	0	0
MCTP2	5.57955e+07	1.40488e-34	2.16455e-33	0.286609	-3.48908	50.7389	177.032	0	0
PLG	3.2955e+07	1.52182e-34	2.34174e-33	0.0607817	-16.4523	4.40872	72.5336	0	0
POU2F2	1.39874e+07	1.64188e-34	2.52327e-33	0.2721	-3.67512	21.3914	78.6157	0	0
GRIA1	7.29468e+06	1.74112e-34	2.66559e-33	0.246634	-4.0546	12.5064	50.7082	3.9294093E-317	6.7116516E-317
LRRC7	1.01671e+07	7.61337e-34	1.15677e-32	0.299946	-3.33393	29.8658	99.5706	0	0
ALDOB	3.97882e+07	7.63609e-34	1.15876e-32	0.0362161	-27.6121	3.14379	86.8066	0	0
MYRF	4.57601e+06	8.19217e-34	1.23848e-32	0.081939	-12.2042	2.99884	36.5984	0	0
MYO5B	2.13409e+07	1.78207e-33	2.68067e-32	0.165368	-6.04712	13.8318	83.6423	0	0
PTH2R	6.72419e+07	1.79362e-33	2.69467e-32	0.144051	-6.94201	27.1968	188.801	0	0
APOB	6.98709e+07	1.79596e-33	2.69483e-32	0.061206	-16.3383	8.89538	145.335	0	0
KSR2	1.23084e+07	1.82376e-33	2.73315e-32	0.26897	-3.71788	23.7571	88.3262	0	0
DPYS	2.76364e+07	1.87187e-33	2.80177e-32	0.0859687	-11.6321	5.86427	68.214	0	0
RIMS2	1.25305e+07	2.09541e-33	3.13247e-32	0.349285	-2.86299	32.2978	92.4682	0	0
ZNF483	8.55207e+06	2.62166e-33	3.91431e-32	0.419589	-2.38328	29.3439	69.9348	1.45393e-218	2.0946e-218
EML4	9.61563e+07	6.91936e-33	1.01799e-31	0.453099	-2.20702	132.795	293.082	0	0
P2RX7	1.73266e+07	7.70347e-33	1.13059e-31	0.186779	-5.35392	16.2509	87.006	0	0
ITGB8	2.37892e+07	1.11503e-32	1.62854e-31	0.299382	-3.34022	33.7346	112.681	0	0
LINC01320	3.09812e+07	1.79999e-32	2.61942e-31	0.062554	-15.9862	4.88259	78.0541	0	0
CRP	8.74735e+07	1.96353e-32	2.84712e-31	0.00637347	-156.9	1.14384	179.468	0	0
AL391117.1	6.06792e+07	2.0008e-32	2.89767e-31	0.166966	-5.98923	26.2895	157.454	0	0
HECW1	1.07322e+07	2.64853e-32	3.81742e-31	0.281062	-3.55794	21.4457	76.3025	0	0
ATP2B2	9.72677e+06	2.78755e-32	4.01301e-31	0.197991	-5.05074	10.2855	51.9494	0	0
C12orf75	1.28987e+07	3.01456e-32	4.33465e-31	0.202956	-4.92717	12.4592	61.3885	0	0
RBFOX1	6.69931e+07	3.55649e-32	5.10173e-31	0.814656	-1.22751	337.906	414.783	0	0
SYT1	1.11407e+07	4.62419e-32	6.59126e-31	0.291241	-3.43358	28.9773	99.4958	5.98573e-250	9.09813e-250
RUNX1	1.6191e+08	7.72415e-32	1.095e-30	0.529706	-1.88784	312.162	589.312	0	0
LRRTM4	1.29577e+07	1.02895e-31	1.45525e-30	0.320093	-3.12409	36.8576	115.146	0	0
LINC00862	1.51228e+07	1.2922e-31	1.81904e-30	0.28253	-3.53945	23.2124	82.1589	0	0
FNBP1	9.36442e+07	1.33434e-31	1.87616e-30	0.492744	-2.02945	170.974	346.984	0	0
UNC79	1.15601e+07	1.36203e-31	1.91287e-30	0.307952	-3.24726	25.4748	82.7231	0	0
FGG	4.00485e+07	1.88335e-31	2.63888e-30	0.0147132	-67.966	1.20789	82.0953	0	0
AGXT	2.59003e+07	2.41896e-31	3.36978e-30	0.0229119	-43.6455	1.22773	53.585	0	0
KYNU	5.28856e+07	2.90225e-31	4.03373e-30	0.341354	-2.92951	49.9263	146.259	0	0
SNTG1	1.08702e+07	2.9141e-31	4.04553e-30	0.28623	-3.49369	28.6292	100.021	0	0
APBA2	1.2856e+07	2.99334e-31	4.15077e-30	0.241363	-4.14313	14.8096	61.3582	0	0
KIAA1324	5.66587e+06	4.06093e-31	5.61824e-30	0.179331	-5.57627	9.35215	52.1501	0	0
A1CF	2.29197e+07	5.38186e-31	7.41173e-30	0.0678009	-14.7491	3.58108	52.8176	0	0
SEL1L3	3.7796e+07	5.73697e-31	7.89177e-30	0.291534	-3.43013	41.8525	143.56	0	0
ITIH3	2.38675e+07	6.97186e-31	9.55779e-30	0.0337729	-29.6095	1.66954	49.4344	0	0
WFDC2	7.05279e+06	8.74387e-31	1.19599e-29	0.034239	-29.2065	1.89276	55.2809	0	0
TECR	1.38456e+07	9.57618e-31	1.30835e-29	0.294211	-3.39892	22.344	75.9455	0	0
AL591368.1	6.96101e+06	1.06274e-30	1.44869e-29	0.267179	-3.74281	16.3998	61.3812	0	0
RANGAP1	1.46795e+07	1.27335e-30	1.72992e-29	0.325613	-3.07113	25.4445	78.1433	0	0
BHMT	5.00993e+07	1.53194e-30	2.07655e-29	0.027777	-36.0011	2.97982	107.277	0	0
RBFOX3	7.63899e+06	1.56659e-30	2.11875e-29	0.279613	-3.57637	17.965	64.2493	0	0
SP140	1.48468e+07	1.83761e-30	2.48252e-29	0.234281	-4.26838	19.7791	84.4247	0	0
EDIL3	1.9241e+07	1.93145e-30	2.60638e-29	0.304188	-3.28744	65.1963	214.329	0	0
ARHGAP15	1.08233e+08	2.5085e-30	3.36999e-29	0.4508	-2.21828	174.536	387.17	0	0
RGS7	1.07479e+07	2.85911e-30	3.83674e-29	0.279937	-3.57223	25.0541	89.4992	0	0
NUP210	1.57388e+07	3.30436e-30	4.41949e-29	0.167177	-5.98168	10.4864	62.7266	0	0
SLAIN1	6.6424e+06	4.17913e-30	5.57711e-29	0.24812	-4.0303	12.3032	49.5857	1.09558e-196	1.51485e-196
SNRPN	7.30831e+06	4.56319e-30	6.08291e-29	0.981447	-1.0189	38.2472	38.9702	0	0
CLIP2	2.90364e+07	7.02858e-30	9.34871e-29	0.402404	-2.48506	65.1244	161.838	0	0
KCNJ3	7.54005e+06	8.99301e-30	1.19484e-28	0.225488	-4.43483	9.13869	40.5285	0	0
CNTNAP5	1.06107e+07	9.87208e-30	1.3102e-28	0.292667	-3.41685	27.2643	93.158	0	0
CHL1	1.31747e+07	1.47338e-29	1.94261e-28	0.379198	-2.63714	30.6951	80.9475	0	0
C4BPA	2.75819e+07	1.79168e-29	2.35456e-28	0.0496653	-20.1348	2.96852	59.7706	0	0
LSAMP	7.62867e+07	2.19189e-29	2.87736e-28	0.373823	-2.67506	114.385	305.988	0	0
HGD	1.98952e+07	2.79696e-29	3.65972e-28	0.0702846	-14.2279	3.31218	47.1252	0	0
PTK2B	3.54764e+07	2.85668e-29	3.7338e-28	0.33862	-2.95316	42.4962	125.498	0	0
FGB	6.21922e+07	3.19982e-29	4.17777e-28	0.0114206	-87.5608	1.46111	127.936	0	0
NTM	6.04322e+07	3.44995e-29	4.49948e-28	0.321511	-3.11031	70.2948	218.639	6.03924e-300	1.00161e-299
GRHL2	1.79742e+07	4.16163e-29	5.4043e-28	0.107455	-9.30619	8.40942	78.2597	0	0
SLC4A8	7.58773e+06	4.3501e-29	5.63691e-28	0.25072	-3.98852	12.5356	49.9986	0	0
ACTR3C	1.73847e+07	7.50165e-29	9.64817e-28	0.149262	-6.69965	8.02932	53.7937	0	0
BICDL1	1.8812e+07	8.50073e-29	1.09099e-27	0.179467	-5.57206	12.3818	68.992	0	0
ST6GAL1	9.74099e+07	9.0241e-29	1.15693e-27	0.468688	-2.13362	174.257	371.798	0	0
C9	3.21022e+07	9.49149e-29	1.21556e-27	0.0856537	-11.6749	5.94123	69.3633	0	0
AMPD3	1.20691e+07	1.06132e-28	1.35776e-27	0.279105	-3.58288	19.1699	68.6834	0	0
SERPINA1	1.12448e+08	1.27292e-28	1.62331e-27	0.0117866	-84.8422	2.71856	230.648	0	0
CYP2E1	4.05379e+07	1.85389e-28	2.3617e-27	0.052296	-19.1219	4.37853	83.7259	0	0
AC106869.1	9.76956e+06	1.97614e-28	2.51213e-27	0.331394	-3.01755	26.8687	81.0776	2.06313791109E-312	3.492800415293E-312
AC092683.1	3.23896e+07	2.75748e-28	3.48762e-27	0.383055	-2.61059	49.14	128.284	0	0
GREM2	3.41022e+07	3.60402e-28	4.54325e-27	0.117017	-8.5458	10.4266	89.1036	0	0
FMN2	1.20567e+07	5.26826e-28	6.59983e-27	0.318378	-3.14092	25.4543	79.95	0	0
LLGL2	2.47906e+07	5.79372e-28	7.23556e-27	0.185271	-5.39749	13.5659	73.2217	0	0
TSGA10	1.53248e+07	1.0353e-27	1.27839e-26	0.277849	-3.59907	22.1169	79.6004	0	0
PARP15	9.12515e+06	1.05723e-27	1.30413e-26	0.20216	-4.94658	11.1149	54.9804	0	0
ASIC2	1.16793e+07	1.06359e-27	1.31064e-26	0.309638	-3.22958	29.6986	95.9139	0	0
ATF5	4.17171e+07	1.39042e-27	1.71164e-26	0.0771261	-12.9658	6.74808	87.4942	0	0
AC245060.5	1.77404e+07	1.70837e-27	2.09876e-26	0.343208	-2.91368	37.0387	107.919	0	0
HSPE1-MOB4	6.27672e+06	1.99336e-27	2.44389e-26	0.0658634	-15.1829	3.41198	51.8039	0	0
NEDD4L	1.12085e+08	2.35461e-27	2.87802e-26	0.367478	-2.72125	110.136	299.708	0	0
SCN1A	6.67806e+06	2.38422e-27	2.91126e-26	0.170157	-5.87694	6.64787	39.0691	0	0
PTP4A1	4.42551e+07	2.72221e-27	3.3206e-26	0.225751	-4.42965	27.1858	120.423	0	0
FAM19A5	6.1883e+06	2.8409e-27	3.46188e-26	0.317385	-3.15075	17.588	55.4154	1.83869e-136	2.27087e-136
GRID2	1.4129e+07	2.85461e-27	3.47508e-26	0.437511	-2.28566	45.8899	104.889	0	0
CDH1	1.88414e+07	2.91376e-27	3.54351e-26	0.159604	-6.26551	11.1892	70.1064	0	0
NTRK2	9.42652e+06	3.68879e-27	4.47251e-26	0.322858	-3.09734	28.6778	88.8249	0	0
WDFY4	1.50963e+07	4.5741e-27	5.52925e-26	0.290008	-3.44818	23.6539	81.563	0	0
FTCD	2.07867e+07	4.79236e-27	5.78729e-26	0.073625	-13.5823	3.30622	44.9062	0	0
PCA3	7.16599e+06	5.42942e-27	6.55005e-26	0.222347	-4.49747	15.6634	70.4459	0	0
GPM6B	8.27261e+06	8.78961e-27	1.05196e-25	0.3532	-2.83126	27.9647	79.1754	0	0
MACC1	1.91765e+07	9.21616e-27	1.10192e-25	0.087686	-11.4043	5.40269	61.614	0	0
PAX8	8.75775e+07	9.93361e-27	1.18653e-25	0.205529	-4.8655	45.905	223.351	0	0
PIP4K2A	1.23632e+08	1.12095e-26	1.33496e-25	0.49022	-2.0399	240.185	489.954	0	0
FGA	5.68897e+07	1.13329e-26	1.34833e-25	0.0119728	-83.5223	1.39911	116.857	0	0
TMC5	1.83711e+07	1.30384e-26	1.5497e-25	0.129335	-7.73184	12.2352	94.6002	0	0
CRYBG1	2.93048e+07	1.37544e-26	1.6316e-25	0.263843	-3.79013	28.476	107.928	0	0
BAG3	2.83142e+07	1.51615e-26	1.79322e-25	0.209917	-4.76379	36.748	175.059	0	0
CNKSR2	6.10821e+06	1.55463e-26	1.83693e-25	0.415272	-2.40806	24.7132	59.5109	1.54073e-196	2.12962e-196
PCNX2	3.03815e+07	1.69151e-26	1.99671e-25	0.41371	-2.41715	56.379	136.277	0	0
SIDT1	1.3608e+07	1.88448e-26	2.21583e-25	0.317022	-3.15436	21.7785	68.6971	0	0
AHSA1	8.78984e+06	2.09484e-26	2.46077e-25	0.298452	-3.35063	16.2569	54.4707	0	0
SCN8A	8.12503e+06	2.14288e-26	2.51343e-25	0.394238	-2.53654	18.6505	47.3076	0	0
ATP8A2	1.01143e+07	2.83387e-26	3.30956e-25	0.367487	-2.72118	26.0245	70.8174	0	0
FP671120.1	2.48317e+08	3.03408e-26	3.53654e-25	0.452067	-2.21206	601.572	1330.72	0	0
SKAP2	7.03355e+07	3.29041e-26	3.82423e-25	0.546256	-1.83064	122.978	225.128	0	0
CPB2	1.92627e+07	3.56178e-26	4.13167e-25	0.103338	-9.67694	4.5842	44.361	0	0
SLC13A3	2.70028e+07	4.01372e-26	4.64698e-25	0.194533	-5.14052	17.2206	88.5228	0	0
BASP1	2.5025e+07	4.58279e-26	5.2906e-25	0.346247	-2.88811	41.5715	120.063	0	0
BAAT	2.95976e+07	4.87051e-26	5.61738e-25	0.0319973	-31.2527	1.98064	61.9002	0	0
CAMK4	2.33525e+07	4.97703e-26	5.72928e-25	0.247313	-4.04346	20.4588	82.7245	0	0
RHEX	1.54013e+07	5.14527e-26	5.91167e-25	0.0975864	-10.2473	5.22704	53.5632	0	0
CYFIP2	2.37589e+07	5.71036e-26	6.55469e-25	0.311448	-3.21081	31.4341	100.929	0	0
MLXIPL	2.20604e+07	5.75084e-26	6.59488e-25	0.148943	-6.71396	8.36894	56.1888	0	0
PRKCZ	2.10087e+07	6.19771e-26	7.10059e-25	0.208588	-4.79413	13.5644	65.0295	0	0
PIK3C2G	3.34084e+07	8.35968e-26	9.54126e-25	0.172031	-5.81291	14.9351	86.8163	0	0
TMEM156	7.67921e+06	8.6559e-26	9.87002e-25	0.190876	-5.23901	8.2825	43.3921	0	0
CYP2C8	3.95442e+07	9.75197e-26	1.10988e-24	0.0326207	-30.6553	2.67919	82.1315	0	0
ITGA4	2.16976e+07	1.13691e-25	1.28665e-24	0.254997	-3.92161	21.1128	82.7963	0	0
DCDC2	3.02173e+07	1.25054e-25	1.41392e-24	0.0939476	-10.6442	7.80806	83.1108	0	0
ANKRD18A	4.32524e+06	1.25928e-25	1.42247e-24	0.121731	-8.21481	4.63783	38.0989	0	0
GLDC	1.54008e+07	1.38426e-25	1.56218e-24	0.158773	-6.2983	8.13668	51.2473	0	0
TNS3	1.03267e+08	1.39899e-25	1.57733e-24	0.489845	-2.04146	139.11	283.988	0	0
RASSF2	1.18175e+07	1.77973e-25	1.99913e-24	0.289534	-3.45383	15.8385	54.7034	0	0
TMC8	1.76095e+07	1.82509e-25	2.04818e-24	0.140308	-7.1272	8.0312	57.2399	0	0
LINC00511	1.32702e+07	1.95117e-25	2.18763e-24	0.242466	-4.12429	22.7584	93.8619	0	0
CYP2C9	3.24648e+07	2.09437e-25	2.346e-24	0.0316839	-31.5618	2.17847	68.7563	0	0
IL17RB	1.06075e+07	2.33336e-25	2.60645e-24	0.10141	-9.86092	4.45767	43.9567	0	0
CPS1	6.5784e+07	2.45629e-25	2.73617e-24	0.101107	-9.89055	14.129	139.743	0	0
APOC3	1.17218e+08	3.4507e-25	3.82974e-24	0.00698058	-143.255	1.67593	240.085	0	0
GREB1L	1.71711e+07	6.00439e-25	6.61524e-24	0.834716	-1.19801	76.7816	91.9853	0	0
MT1G	6.9409e+07	9.71319e-25	1.06527e-23	0.0279019	-35.8399	4.28355	153.522	0	0
DLGAP2	1.22417e+07	1.00601e-24	1.10132e-23	0.365867	-2.73324	32.3458	88.4087	0	0
VAV1	1.53883e+07	1.01494e-24	1.11008e-23	0.282046	-3.54551	20.2095	71.6532	0	0
PIK3CD	2.15845e+07	1.03126e-24	1.12692e-23	0.290364	-3.44395	26.8938	92.621	0	0
ITGAL	2.53491e+07	1.12872e-24	1.23007e-23	0.20727	-4.82463	20.4069	98.4559	0	0
TFCP2L1	1.81172e+07	1.24696e-24	1.35647e-23	0.106325	-9.40513	7.11712	66.9374	0	0
HPX	1.97278e+07	1.28123e-24	1.39251e-23	0.050543	-19.7851	2.16764	42.8871	0	0
DNAJC6	9.14622e+06	1.39927e-24	1.51669e-23	0.404578	-2.47171	30.521	75.439	0	0
GALNT13	9.74442e+06	1.46562e-24	1.58434e-23	0.35055	-2.85266	26.5967	75.8715	0	0
SERPINF2	2.03134e+07	1.63644e-24	1.76742e-23	0.13653	-7.3244	6.26595	45.8943	0	0
EPB41	7.21038e+07	1.90428e-24	2.05118e-23	0.440198	-2.2717	105.834	240.423	0	0
HPD	2.72155e+07	1.93937e-24	2.08525e-23	0.10949	-9.13328	7.27774	66.4696	0	0
CAMK1D	9.81917e+07	1.96192e-24	2.10762e-23	0.625197	-1.5995	218.037	348.749	0	0
AOX1	3.17998e+07	2.50551e-24	2.68679e-23	0.267756	-3.73474	23.0978	86.2643	0	0
TTC39C	4.18232e+07	2.54262e-24	2.72175e-23	0.361373	-2.76723	54.0617	149.601	0	0
HIBCH	5.4678e+07	3.28616e-24	3.50834e-23	0.497642	-2.00948	127.35	255.906	0	0
DPP10	1.92375e+07	4.63609e-24	4.91907e-23	0.265412	-3.76772	46.5814	175.506	0	0
TNFAIP8	4.84648e+07	4.93439e-24	5.23097e-23	0.427508	-2.33914	75.3581	176.273	0	0
TMEM132D	2.29038e+07	5.47499e-24	5.79389e-23	0.232017	-4.31003	36.812	158.661	0	0
DGKG	1.95816e+07	7.01666e-24	7.40587e-23	0.990412	-1.00968	100.259	101.23	0	0
C3	7.80662e+07	7.59725e-24	8.00465e-23	0.384795	-2.59878	73.3813	190.702	0	0
XKR6	5.55198e+07	8.56698e-24	9.0185e-23	0.515393	-1.94027	112.471	218.223	0	0
LBP	2.03917e+07	9.37323e-24	9.85864e-23	0.097757	-10.2294	4.8338	49.4471	0	0
ABHD3	4.78782e+07	1.05119e-23	1.10275e-22	0.402498	-2.48448	61.8053	153.554	0	0
ATRNL1	1.61657e+07	1.05887e-23	1.10984e-22	0.309597	-3.23001	30.6218	98.9086	0	0
CSMD3	1.15464e+07	1.08835e-23	1.13975e-22	0.335652	-2.97928	28.2485	84.1602	0	0
TRIM14	2.01191e+07	1.19553e-23	1.24981e-22	0.297412	-3.36234	22.4054	75.3348	0	0
SEMA3E	6.39806e+06	1.50864e-23	1.57034e-22	0.253105	-3.95093	10.8631	42.9196	1.09891e-135	1.35471e-135
SAA1	1.06537e+08	1.5733e-23	1.63623e-22	0.0511463	-19.5518	11.5298	225.427	0	0
DNAH14	3.06545e+07	1.60364e-23	1.66492e-22	0.282569	-3.53896	30.4074	107.611	0	0
ELF3	1.27156e+07	1.60585e-23	1.66577e-22	0.0776747	-12.8742	4.0704	52.4032	0	0
RNF130	6.16205e+07	1.74137e-23	1.8048e-22	0.540387	-1.85052	132.638	245.45	0	0
LPIN2	4.80776e+07	1.79535e-23	1.85916e-22	0.493506	-2.02632	64.9481	131.605	0	0
GRIA3	4.43409e+06	1.88142e-23	1.94494e-22	0.297585	-3.36038	8.32338	27.9697	0	0
RNF220	1.51356e+07	1.96605e-23	2.02895e-22	0.375722	-2.66154	62.8657	167.32	3.0104e-207	4.25065e-207
SLC22A23	3.46507e+07	1.99998e-23	2.0622e-22	0.446959	-2.23734	59.9531	134.136	0	0
SYK	3.01776e+07	2.08876e-23	2.15007e-22	0.41621	-2.40263	42.4809	102.066	0	0
AC019197.1	6.09498e+07	2.23536e-23	2.29901e-22	0.139579	-7.1644	24.7474	177.3	0	0
CCDC198	1.52772e+07	2.37843e-23	2.44407e-22	0.0686418	-14.5684	2.54802	37.1206	0	0
KCNJ16	1.83876e+07	2.7233e-23	2.78895e-22	0.0532598	-18.7759	2.59571	48.7368	0	0
L3MBTL4	7.31016e+07	4.13388e-23	4.21209e-22	0.490725	-2.0378	107.74	219.553	0	0
CTTNBP2	1.20129e+07	4.14102e-23	4.2158e-22	0.492988	-2.02845	38.4851	78.065	0	0
CSMD2	1.02982e+07	4.30393e-23	4.37231e-22	0.349195	-2.86373	27.3846	78.4221	3.47701e-296	5.72807e-296
AC012593.1	2.15209e+07	4.40396e-23	4.46841e-22	0.170973	-5.84889	13.1123	76.6926	0	0
GRM5	7.19341e+06	4.67272e-23	4.73314e-22	0.329499	-3.03491	21.0179	63.7874	0	0
ABCC2	2.14378e+07	5.12113e-23	5.183e-22	0.171801	-5.8207	9.59667	55.8594	0	0
CYP4F3	1.41141e+07	6.19894e-23	6.26331e-22	0.0760617	-13.1472	2.35758	30.9956	0	0
SLC23A2	3.85692e+07	6.37059e-23	6.42599e-22	0.494286	-2.02312	65.7795	133.08	0	0
C1QTNF3-AMACR	2.16387e+07	6.38814e-23	6.43831e-22	0.425918	-2.34787	41.2985	96.9635	0	0
FYB1	6.11488e+07	6.63297e-23	6.67948e-22	0.333825	-2.99558	58.2445	174.476	0	0
ASGR1	1.52131e+07	7.00134e-23	7.03868e-22	0.07065	-14.1543	2.29381	32.4672	0	0
STXBP5L	6.83186e+06	7.07486e-23	7.10076e-22	0.318232	-3.14236	21.4445	67.3862	0	0
TIAM1	4.0325e+07	7.58538e-23	7.60682e-22	0.410253	-2.43752	70.3962	171.592	0	0
AC092691.1	1.32103e+07	8.56182e-23	8.57176e-22	0.296018	-3.37817	20.805	70.2827	0	0
LINC01725	2.47359e+07	8.99219e-23	8.98028e-22	0.276158	-3.62111	25.4345	92.1012	0	0
RAB11FIP4	7.8692e+06	9.8638e-23	9.84259e-22	0.286593	-3.48927	14.2062	49.5695	0	0
SLPI	6.23694e+06	1.02517e-22	1.01959e-21	0.0392007	-25.5097	2.16805	55.3064	0	0
SNX29	1.1911e+08	1.15931e-22	1.15205e-21	0.536409	-1.86425	241.755	450.692	0	0
HNF4A	1.49651e+07	1.1752e-22	1.16688e-21	0.136133	-7.34575	6.00211	44.09	0	0
NOS1AP	2.90531e+07	1.54751e-22	1.52651e-21	0.321518	-3.11024	35.9781	111.901	0	0
KNG1	1.687e+07	1.77498e-22	1.74518e-21	0.111341	-8.98144	4.46321	40.086	0	0
SLC39A11	8.4839e+07	2.34908e-22	2.30588e-21	0.541966	-1.84513	181.274	334.476	0	0
SLC17A1	2.84772e+07	2.49436e-22	2.44451e-21	0.0400111	-24.993	2.88383	72.0758	0	0
RUBCNL	8.97155e+06	2.5802e-22	2.52453e-21	0.316227	-3.16229	17.1505	54.2347	0	0
ADGRV1	2.56523e+07	2.66234e-22	2.60068e-21	0.234918	-4.2568	25.4334	108.265	0	0
NCF1	1.27644e+07	2.72132e-22	2.65615e-21	0.252422	-3.96162	13.9188	55.141	0	0
LINC01146	1.9989e+07	2.81365e-22	2.74405e-21	0.127108	-7.86733	5.80831	45.6959	0	0
ZDHHC20	6.41943e+07	3.64252e-22	3.53243e-21	0.458132	-2.18278	117.973	257.509	0	0
SORCS2	1.99743e+07	3.66464e-22	3.55102e-21	0.336259	-2.97389	34.7431	103.322	0	0
DNAJB2	7.95918e+06	3.81296e-22	3.67996e-21	0.309754	-3.22837	22.2166	71.7233	2.96982e-227	4.34488e-227
TAT	2.41753e+07	3.98651e-22	3.84131e-21	0.02765	-36.1664	1.39335	50.3923	0	0
ARG1	1.88333e+07	4.78062e-22	4.60282e-21	0.0942268	-10.6127	3.60803	38.291	0	0
ZNF804A	1.19996e+07	6.66322e-22	6.38991e-21	0.210684	-4.74645	12.187	57.845	0	0
DTNB	4.55664e+07	7.05595e-22	6.76116e-21	0.458606	-2.18052	91.0626	198.564	0	0
TTC6	1.76561e+07	7.31753e-22	7.00625e-21	0.226477	-4.41547	15.7871	69.7072	0	0
BCL11B	1.39282e+07	7.66852e-22	7.33067e-21	0.1913	-5.2274	9.94498	51.9864	0	0
MRPS6	2.0238e+07	7.80979e-22	7.4598e-21	0.353764	-2.82674	32.7633	92.6133	0	0
GC	1.50598e+07	7.82728e-22	7.47059e-21	0.0699227	-14.3015	2.34932	33.5989	0	0
PAK3	5.78239e+06	8.11724e-22	7.74122e-21	0.289962	-3.44872	14.8483	51.2076	0	0
PROM1	9.5931e+06	8.60614e-22	8.19452e-21	0.160408	-6.2341	11.0548	68.9168	0	0
CACYBP	1.24808e+07	9.6581e-22	9.15281e-21	0.226008	-4.42462	15.0798	66.7226	0	0
EPB41L1	2.29206e+07	9.70103e-22	9.18628e-21	0.409624	-2.44126	32.6981	79.8246	0	0
CD96	2.39194e+07	1.0225e-21	9.67483e-21	0.201269	-4.96849	19.1178	94.9864	0	0
REPS2	1.61183e+07	1.2983e-21	1.22174e-20	0.375831	-2.66077	22.5585	60.0231	0	0
STPG2	3.92104e+07	1.33356e-21	1.25394e-20	0.385641	-2.59308	49.041	127.168	0	0
GPR39	2.27576e+07	1.40099e-21	1.31529e-20	0.144923	-6.9002	8.535	58.8932	0	0
HSPA6	1.17715e+07	1.63835e-21	1.53456e-20	0.0922704	-10.8377	6.36572	68.9899	0	0
SMAP2	4.97073e+07	1.74551e-21	1.63239e-20	0.481324	-2.0776	77.3331	160.667	0	0
KMO	1.76298e+07	1.90082e-21	1.77626e-20	0.135273	-7.39243	6.73524	49.7898	0	0
EYA1	9.7939e+06	1.97166e-21	1.84103e-20	0.886963	-1.12744	45.3632	51.1444	0	0
SHMT1	1.52079e+07	2.0129e-21	1.87808e-20	0.308643	-3.23999	14.8217	48.0222	0	0
MFAP3L	4.87682e+06	2.08675e-21	1.94548e-20	0.26647	-3.75277	8.28683	31.0985	0	0
ANK3	1.62774e+08	2.17445e-21	2.02412e-20	0.579283	-1.72627	352.855	609.124	0	0
STIP1	1.99165e+07	2.46356e-21	2.28794e-20	0.314105	-3.18365	27.9484	88.9777	0	0
SCNN1A	1.57132e+07	2.99387e-21	2.77192e-20	0.0783399	-12.7649	3.78342	48.2949	0	0
SCARB1	2.5881e+07	3.55433e-21	3.28578e-20	0.297819	-3.35774	21.1675	71.0749	0	0
MAT1A	1.72097e+07	4.24209e-21	3.90661e-20	0.035722	-27.9939	1.27819	35.7815	0	0
FAM169A	6.29326e+06	4.71797e-21	4.33493e-20	0.243812	-4.10152	8.91341	36.5585	0	0
ACAP1	1.4108e+07	5.0207e-21	4.60957e-20	0.149323	-6.69691	7.94566	53.2113	0	0
PLPPR1	1.03146e+07	5.16959e-21	4.74266e-20	0.210662	-4.74695	11.0049	52.2399	0	0
SLC13A5	1.29878e+07	6.47197e-21	5.91499e-20	0.0769043	-13.0032	2.29525	29.8456	0	0
FKBP4	9.75144e+06	6.64228e-21	6.06604e-20	0.291899	-3.42585	14.6077	50.0436	0	0
INSIG1	3.01058e+07	7.9304e-21	7.21511e-20	0.220052	-4.54437	15.1639	68.9104	0	0
CGNL1	5.11401e+07	9.01789e-21	8.18599e-20	0.425964	-2.34762	59.464	139.599	0	0
ABCB11	1.6592e+07	9.44352e-21	8.56591e-20	0.076002	-13.1575	3.12638	41.1354	0	0
AHSG	2.10701e+07	9.51692e-21	8.626e-20	0.0489555	-20.4267	2.41533	49.3373	0	0
BIN1	8.27421e+06	1.05945e-20	9.58828e-20	0.670252	-1.49198	31.1159	46.4242	1.31388e-157	1.6902e-157
WHRN	4.98191e+06	1.12701e-20	1.01921e-19	0.242893	-4.11703	7.54513	31.0635	0	0
MEGF9	4.303e+07	1.62291e-20	1.45351e-19	0.44007	-2.27237	53.7695	122.184	0	0
ATM	7.68421e+07	1.71692e-20	1.53657e-19	0.48734	-2.05196	154.112	316.231	0	0
PWRN1	6.54431e+06	1.72172e-20	1.53972e-19	0.258135	-3.87394	9.30537	36.0484	0	0
BIRC3	1.78423e+07	1.84192e-20	1.646e-19	0.236293	-4.23203	14.8726	62.9413	0	0
ZNF831	9.2017e+06	1.88298e-20	1.68144e-19	0.244275	-4.09375	10.1735	41.648	0	0
TRIM2	2.99976e+07	2.41033e-20	2.14758e-19	0.403136	-2.48055	83.8176	207.914	0	0
SHROOM3	6.60051e+07	2.8905e-20	2.57161e-19	0.313741	-3.18735	63.9852	203.943	0	0
ZNF536	7.50811e+06	3.16878e-20	2.81296e-19	0.291498	-3.43055	34.6284	118.795	0	0
C8A	1.28463e+07	3.3012e-20	2.92836e-19	0.0750271	-13.3285	2.19636	29.2742	0	0
CCND3	8.32082e+07	3.34115e-20	2.95945e-19	0.462068	-2.16419	148.379	321.12	0	0
CALN1	2.21052e+07	3.61899e-20	3.20085e-19	0.359341	-2.78287	49.4099	137.502	0	0
AATK	5.20828e+06	4.07615e-20	3.60254e-19	0.254704	-3.92612	7.62777	29.9476	0	0
MAPK10	6.29542e+07	4.16375e-20	3.67727e-19	0.572138	-1.74783	133.552	233.426	0	0
GLCCI1	4.96724e+07	4.32528e-20	3.81434e-19	0.341068	-2.93197	58.7162	172.154	0	0
RPS6KA5	2.71722e+07	4.57642e-20	4.03286e-19	0.435907	-2.29407	64.8009	148.657	0	0
CHST11	1.56612e+08	5.25076e-20	4.61363e-19	0.442676	-2.25899	198.356	448.085	0	0
FAM49B	1.04282e+08	5.74763e-20	5.0392e-19	0.500982	-1.99608	168.224	335.789	0	0
HAL	1.76725e+07	5.94245e-20	5.20623e-19	0.0540221	-18.5109	2.05405	38.0223	0	0
CUX2	1.57499e+07	6.10356e-20	5.34349e-19	0.269913	-3.7049	22.7849	84.4159	0	0
APOC1	2.87557e+07	6.66211e-20	5.81982e-19	0.0370773	-26.9707	2.33247	62.9084	0	0
ADGRG6	2.23147e+07	7.28138e-20	6.35159e-19	0.410645	-2.43519	25.8178	62.8712	0	0
LRMP	1.22177e+07	7.78355e-20	6.77984e-19	0.301361	-3.31828	18.2493	60.5563	0	0
GALNT14	1.7062e+07	8.03959e-20	6.9978e-19	0.284941	-3.5095	17.0856	59.962	0	0
PARP14	1.44087e+08	9.80428e-20	8.52767e-19	0.545775	-1.83226	217.52	398.552	0	0
TANC2	7.31957e+07	1.01809e-19	8.84888e-19	0.599316	-1.66857	148.506	247.793	0	0
TESK2	2.27331e+07	1.15818e-19	1.00303e-18	0.394631	-2.53401	44.6941	113.255	0	0
CACNA1A	1.95993e+07	1.23938e-19	1.07105e-18	0.387786	-2.57874	57.8	149.051	0	0
F12	1.17193e+07	1.26481e-19	1.09224e-18	0.0578998	-17.2712	1.44254	24.9145	0	0
NEO1	2.58627e+07	1.3165e-19	1.13525e-18	0.428399	-2.33427	53.5372	124.97	0	0
DOCK11	5.04039e+07	1.46449e-19	1.25927e-18	0.493265	-2.02731	93.8563	190.275	0	0
CCDC88A	5.968e+07	1.63678e-19	1.40441e-18	0.488571	-2.04678	139.885	286.314	0	0
CYP3A5	6.16912e+07	1.68522e-19	1.44393e-18	0.11052	-9.04815	14.1596	128.118	0	0
MAL2	1.14411e+07	1.95971e-19	1.67674e-18	0.121676	-8.21855	4.1246	33.8982	0	0
SEPTIN6	3.20133e+07	1.9748e-19	1.68845e-18	0.479835	-2.08405	55.8955	116.489	0	0
CLDN1	9.76314e+06	1.98488e-19	1.69586e-18	0.0561728	-17.8022	1.57484	28.0357	0	0
LINC02027	1.35702e+07	2.08273e-19	1.77695e-18	0.0883178	-11.3227	2.94306	33.3235	0	0
AP1S3	1.32279e+07	2.13196e-19	1.8151e-18	0.227617	-4.39334	14.1244	62.0532	0	0
RBP4	2.0866e+07	2.23568e-19	1.90206e-18	0.0368062	-27.1693	1.60845	43.7006	0	0
MAP3K13	4.18333e+07	2.67168e-19	2.26661e-18	0.401056	-2.49342	62.6716	156.267	0	0
PRKCQ	2.02583e+07	2.73765e-19	2.32094e-18	0.297359	-3.36294	22.7957	76.6607	0	0
CLDN10	1.53599e+07	2.77181e-19	2.34825e-18	0.168598	-5.93126	9.4957	56.3215	0	0
LCP1	2.63191e+07	2.80176e-19	2.37196e-18	0.361518	-2.76611	29.4664	81.5074	0	0
NOL4L	1.24974e+07	2.95646e-19	2.49942e-18	0.421105	-2.37471	23.8739	56.6935	9.76738e-256	1.49954e-255
MTTP	8.14405e+06	3.18885e-19	2.69023e-18	0.121893	-8.20394	4.60538	37.7823	0	0
PCLO	2.53772e+07	3.26111e-19	2.74927e-18	0.335488	-2.98073	38.0769	113.497	0	0
MAST3	1.04898e+07	3.47415e-19	2.92682e-18	0.353397	-2.82968	16.0123	45.3096	0	0
TFR2	1.36474e+07	3.83832e-19	3.22237e-18	0.207405	-4.82148	8.11459	39.1243	0	0
KRT19	1.36163e+07	3.92792e-19	3.2953e-18	0.0375233	-26.6501	1.91093	50.9264	0	0
MBOAT2	2.6515e+07	4.17474e-19	3.49265e-18	0.401703	-2.4894	41.6014	103.563	0	0
F2	1.07138e+07	4.43532e-19	3.70809e-18	0.116693	-8.5695	3.05097	26.1452	0	0
IRF8	7.50787e+06	4.84399e-19	4.04135e-18	0.216226	-4.62479	6.67415	30.8666	0	0
MAN2A1	7.11106e+07	5.2447e-19	4.36962e-18	0.630065	-1.58714	171.922	272.864	0	0
GBP5	1.21804e+07	5.3813e-19	4.47416e-18	0.0960426	-10.412	4.09225	42.6087	0	0
CA10	9.13538e+06	5.57563e-19	4.63254e-18	0.188847	-5.29528	10.9506	57.9864	0	0
TRAF3IP3	9.70529e+06	5.6129e-19	4.66029e-18	0.188273	-5.31143	7.81248	41.4954	0	0
SLC35F3	1.18719e+07	5.98626e-19	4.96687e-18	0.263456	-3.79569	18.0186	68.3929	0	0
SAMD5	3.33573e+07	6.09916e-19	5.05475e-18	0.293183	-3.41084	24.2431	82.6894	0	0
MT-ND6	5.00348e+07	6.10056e-19	5.05475e-18	0.430102	-2.32503	94.8132	220.443	0	0
MAP3K9	8.8925e+06	6.58701e-19	5.45032e-18	0.189201	-5.2854	7.2581	38.3619	0	0
IRAK2	1.72214e+07	6.78085e-19	5.60686e-18	0.307479	-3.25226	24.7172	80.3869	0	0
LY86	6.36346e+06	6.96983e-19	5.75524e-18	0.250612	-3.99023	8.47495	33.817	0	0
SDS	2.31466e+07	7.0672e-19	5.83165e-18	0.0930274	-10.7495	5.24773	56.4105	0	0
XPO1	8.68255e+07	7.68898e-19	6.32741e-18	0.563221	-1.7755	167.811	297.948	0	0
PPM1E	1.31036e+07	8.65106e-19	7.10943e-18	0.38383	-2.60532	32.2408	83.9975	0	0
CYP2B6	2.85165e+07	9.28638e-19	7.61596e-18	0.0470364	-21.2601	2.89628	61.5753	0	0
EML6	9.91311e+06	1.02699e-18	8.39402e-18	0.348511	-2.86935	18.5402	53.1985	0	0
HP	4.96799e+07	1.05728e-18	8.6299e-18	0.0285928	-34.9738	2.94735	103.08	0	0
AMBP	1.82769e+07	1.24517e-18	1.01362e-17	0.052402	-19.0832	2.05959	39.3037	0	0
CNTN4	3.92002e+07	1.29932e-18	1.05627e-17	0.409535	-2.44179	92.3114	225.405	0	0
ABAT	1.98023e+07	1.36213e-18	1.10658e-17	0.332698	-3.00573	23.8426	71.6643	0	0
SLC12A8	8.22302e+06	1.65262e-18	1.34167e-17	0.235469	-4.24685	9.68905	41.148	0	0
THEMIS	2.96834e+07	1.68417e-18	1.36637e-17	0.248804	-4.01923	22.5558	90.6571	0	0
PLXNB1	9.23935e+06	1.73843e-18	1.40943e-17	0.263232	-3.79893	9.51227	36.1365	0	0
SLC28A1	1.58319e+07	1.76623e-18	1.43101e-17	0.182436	-5.48138	8.81721	48.3305	0	0
PLAC8	7.91924e+06	2.01185e-18	1.62892e-17	0.180074	-5.55327	6.47268	35.9445	0	0
LHFPL3	1.25539e+07	2.04114e-18	1.65153e-17	0.288238	-3.46935	28.5863	99.1761	0	0
BCAS4	6.43743e+06	2.13438e-18	1.72581e-17	0.263917	-3.78907	11.1627	42.2962	0	0
FHIT	2.14104e+08	2.22001e-18	1.79265e-17	0.632777	-1.58034	436.162	689.282	0	0
C4BPB	1.08077e+07	2.23785e-18	1.80585e-17	0.0717699	-13.9334	1.69826	23.6625	0	0
LRBA	1.55425e+08	2.55933e-18	2.05428e-17	0.590892	-1.69236	309.194	523.266	0	0
ATP13A4	2.50859e+07	2.60893e-18	2.0927e-17	0.117653	-8.49958	8.19158	69.625	0	0
ITGA2	3.52266e+07	2.95394e-18	2.36472e-17	0.22066	-4.53187	21.1813	95.9907	0	0
BOK	5.63394e+06	3.16553e-18	2.53242e-17	0.156525	-6.38877	5.59897	35.7706	0	0
SCAMP5	6.43525e+06	3.47528e-18	2.77654e-17	0.361041	-2.76977	14.2016	39.3351	0	0
SCD	1.40558e+07	3.88532e-18	3.10003e-17	0.187218	-5.34137	7.83514	41.8504	0	0
FDFT1	2.23753e+07	4.04813e-18	3.2278e-17	0.386444	-2.5877	34.921	90.365	0	0
EPHB2	1.07012e+07	4.13921e-18	3.29825e-17	0.320892	-3.11631	17.2493	53.7544	0	0
GPT2	9.8188e+06	4.16548e-18	3.31699e-17	0.218726	-4.57192	7.71432	35.2693	0	0
AKNA	2.14349e+07	4.64151e-18	3.69361e-17	0.368685	-2.71234	28.9286	78.4642	0	0
PGBD5	4.17126e+06	4.76286e-18	3.78519e-17	0.243929	-4.09956	9.29228	38.0942	0	0
GABRB3	1.1001e+07	5.12233e-18	4.06819e-17	0.324794	-3.07887	17.6886	54.4608	0	0
CIT	1.06101e+07	5.36741e-18	4.25723e-17	0.292792	-3.41539	16.0247	54.7307	0	0
SPTBN4	8.8812e+06	5.56643e-18	4.40929e-17	0.338958	-2.95022	22.29	65.7604	0	0
ANKRD44	1.40921e+08	5.76059e-18	4.5571e-17	0.5737	-1.74307	277.575	483.833	0	0
NRXN1	1.89828e+07	6.23902e-18	4.92911e-17	0.8247	-1.21256	122.499	148.538	0	0
LINC00578	1.5725e+07	6.38342e-18	5.0366e-17	0.146841	-6.81007	12.1116	82.4808	0	0
DNAH5	1.63899e+07	6.73438e-18	5.30311e-17	0.165604	-6.0385	9.61797	58.0781	0	0
AQP4-AS1	1.19098e+07	6.8355e-18	5.37922e-17	0.357909	-2.794	27.0325	75.5288	0	0
SOD1	1.16624e+07	7.11399e-18	5.58381e-17	0.440839	-2.2684	22.5539	51.1612	0	0
KCTD16	7.32517e+06	7.58376e-18	5.94867e-17	0.270097	-3.70237	11.0713	40.9899	0	0
ATL1	6.46919e+06	7.76197e-18	6.08449e-17	0.419637	-2.38301	17.4909	41.681	1.08528e-161	1.40572e-161
PRKCA	1.22881e+08	9.56393e-18	7.4873e-17	0.541307	-1.84738	220.296	406.97	0	0
ITGB6	3.28218e+07	9.749e-18	7.62723e-17	0.0725633	-13.7811	5.83068	80.3529	0	0
SDC1	1.54448e+07	1.07775e-17	8.41011e-17	0.0508488	-19.6661	1.69803	33.3938	0	0
COTL1	1.6216e+07	1.08034e-17	8.42484e-17	0.327192	-3.05631	20.2577	61.9138	0	0
C5	2.76914e+07	1.10379e-17	8.60216e-17	0.252086	-3.96689	17.419	69.0992	0	0
ARHGEF38	2.00579e+07	1.12701e-17	8.77743e-17	0.169885	-5.88632	10.6181	62.5017	0	0
TDO2	1.41807e+07	1.22166e-17	9.50232e-17	0.105748	-9.45647	3.38868	32.045	0	0
SLCO1B1	1.18749e+07	1.25108e-17	9.72487e-17	0.0897987	-11.136	2.48027	27.6203	0	0
PC	1.41425e+07	1.2741e-17	9.89744e-17	0.306285	-3.26493	13.7607	44.9278	0	0
CDH4	9.86806e+06	1.32708e-17	1.03024e-16	0.346603	-2.88515	25.9505	74.871	0	0
SFTPB	3.05791e+08	1.34984e-17	1.04656e-16	0.00434098	-230.363	1.82011	419.286	0	0
NTRK3	8.44692e+06	1.35954e-17	1.0534e-16	0.457728	-2.18471	31.7373	69.3366	6.05718e-177	8.06643e-177
ATP2A3	1.03087e+07	1.41901e-17	1.09878e-16	0.259886	-3.84784	13.2333	50.9197	0	0
SGSM1	1.22171e+07	1.51763e-17	1.17363e-16	0.347878	-2.87457	27.373	78.6857	0	0
OSBPL10	4.38811e+07	1.63316e-17	1.26217e-16	0.455577	-2.19502	98.4205	216.035	0	0
NGEF	7.09713e+06	1.65023e-17	1.27373e-16	0.255124	-3.91966	8.44985	33.1206	0	0
ACMSD	1.3229e+07	1.87494e-17	1.44532e-16	0.186397	-5.3649	6.71191	36.0087	0	0
EPS8L2	1.33257e+07	1.96528e-17	1.51399e-16	0.126764	-7.88865	4.39431	34.6652	0	0
DMGDH	2.5982e+07	2.02486e-17	1.5589e-16	0.356585	-2.80438	32.7343	91.7994	0	0
ERC2	1.69152e+07	2.07976e-17	1.60014e-16	0.368394	-2.71449	39.6229	107.556	0	0
DHCR24	2.17153e+07	2.20315e-17	1.69399e-16	0.18397	-5.43568	10.1037	54.9204	0	0
APOA2	2.85953e+07	2.27647e-17	1.74703e-16	0.020076	-49.8108	1.18038	58.7957	0	0
C8B	1.1433e+07	2.32833e-17	1.78456e-16	0.0765593	-13.0618	1.89777	24.7882	0	0
NIPAL3	1.28548e+07	2.35897e-17	1.80575e-16	0.387212	-2.58256	23.2723	60.1023	0	0
AC087482.1	1.71656e+07	2.40891e-17	1.84281e-16	0.250696	-3.98889	11.7376	46.82	0	0
BRINP3	6.55421e+06	2.5369e-17	1.93704e-16	0.204385	-4.89272	13.0669	63.9325	0	0
MSMO1	1.73349e+07	2.8378e-17	2.15859e-16	0.268269	-3.7276	12.7562	47.5501	0	0
APOH	1.18469e+07	3.37424e-17	2.55857e-16	0.163066	-6.1325	5.7725	35.3998	0	0
CYTIP	2.3965e+07	4.15982e-17	3.15029e-16	0.256327	-3.90127	17.6506	68.8598	0	0
DNAJA1	2.5173e+07	4.16975e-17	3.15583e-16	0.365557	-2.73555	37.7279	103.207	0	0
GLYAT	1.13702e+07	4.92245e-17	3.71617e-16	0.178255	-5.60994	5.35362	30.0335	0	0
RAB39A	5.59954e+06	5.01538e-17	3.78396e-16	0.270117	-3.7021	9.87181	36.5464	1.75889e-164	2.29075e-164
NKAIN2	1.59873e+07	5.15955e-17	3.8903e-16	0.548927	-1.82174	73.5496	133.988	0	0
SULT2A1	1.29987e+07	5.56621e-17	4.1943e-16	0.142184	-7.03316	4.99625	35.1394	0	0
SESN3	2.52371e+07	5.60599e-17	4.22164e-16	0.426309	-2.34571	58.6274	137.523	0	0
SLC27A2	1.17479e+07	5.80444e-17	4.36563e-16	0.140896	-7.09742	5.2054	36.9449	0	0
AFM	1.24817e+07	6.44405e-17	4.83765e-16	0.0537855	-18.5924	1.44338	26.836	0	0
BTK	4.83088e+06	6.7437e-17	5.05693e-16	0.224686	-4.45065	5.38549	23.9689	0	0
HNF4G	1.11191e+07	6.74453e-17	5.05693e-16	0.266376	-3.75409	9.5893	35.9991	0	0
GALNTL6	1.61278e+07	7.95709e-17	5.95498e-16	0.350187	-2.85562	37.3116	106.548	0	0
STK17B	3.06219e+07	8.6973e-17	6.50491e-16	0.432239	-2.31354	50.0258	115.736	0	0
GRIK4	1.0529e+07	8.71176e-17	6.51169e-16	0.334956	-2.98546	21.4372	64.0001	0	0
EXPH5	1.55268e+07	8.83007e-17	6.59604e-16	0.197933	-5.05222	10.4829	52.9618	0	0
CR1	1.76063e+07	8.89482e-17	6.63618e-16	0.390472	-2.561	26.4085	67.6322	0	0
ASPA	6.11738e+06	9.62126e-17	7.15603e-16	0.26698	-3.74559	8.38745	31.416	0	0
HOOK1	9.66124e+06	9.77742e-17	7.2677e-16	0.179761	-5.56295	4.89023	27.2041	0	0
LINC00623	2.875e+07	1.01261e-16	7.51765e-16	0.497609	-2.00961	52.0649	104.63	0	0
DNAH7	1.77273e+07	1.07845e-16	8.00148e-16	0.218343	-4.57994	15.2521	69.8536	0	0
SLC39A8	3.54286e+07	1.23258e-16	9.12817e-16	0.245971	-4.06552	22.031	89.5672	0	0
CYB5A	4.10936e+07	1.23884e-16	9.16333e-16	0.353074	-2.83226	29.2519	82.8492	0	0
TPST1	7.60484e+07	1.40154e-16	1.03477e-15	0.543399	-1.84027	126.315	232.453	0	0
F9	8.35472e+06	1.41035e-16	1.04064e-15	0.0796929	-12.5482	1.48517	18.6361	0	0
RASGRF1	5.02976e+06	1.47835e-16	1.08815e-15	0.24598	-4.06538	7.3573	29.9102	0	0
CHDH	8.19404e+06	1.50948e-16	1.11039e-15	0.232017	-4.31002	5.46222	23.5423	0	0
FBP1	1.46279e+07	1.51857e-16	1.11639e-15	0.130701	-7.65107	4.94718	37.8512	0	0
LINC00278	2.51284e+07	1.69759e-16	1.24648e-15	0.451351	-2.21557	45.7112	101.276	0	0
CACNA1E	8.08621e+06	2.12135e-16	1.55102e-15	0.378031	-2.64529	18.6199	49.255	0	0
HSD17B6	1.31057e+07	2.19208e-16	1.60177e-15	0.12963	-7.71426	4.84829	37.4009	0	0
INPP5D	4.71407e+07	2.36048e-16	1.72274e-15	0.493052	-2.02818	88.59	179.677	0	0
COL3A1	8.68264e+07	2.3695e-16	1.72828e-15	0.8655	-1.1554	138.902	160.487	0	0
SGPP2	1.49121e+07	2.5519e-16	1.85907e-15	0.221696	-4.51069	11.1895	50.4723	0	0
OCLN	1.6629e+07	3.35042e-16	2.43051e-15	0.255197	-3.91854	12.8784	50.4647	0	0
JAK3	1.48587e+07	3.4067e-16	2.46986e-15	0.278351	-3.59258	15.157	54.4529	0	0
HAO1	8.94319e+06	3.4463e-16	2.49707e-15	0.128955	-7.75467	2.85835	22.1655	0	0
USP9Y	3.00342e+07	3.51896e-16	2.54818e-15	0.508221	-1.96765	75.0147	147.603	0	0
AL033504.1	2.06421e+07	3.59749e-16	2.60349e-15	0.305821	-3.26988	18.0474	59.0127	0	0
COBL	3.70342e+07	3.69999e-16	2.67445e-15	0.416333	-2.40192	66.9624	160.838	0	0
TFEC	1.96931e+07	3.77128e-16	2.72436e-15	0.350258	-2.85504	24.3173	69.4268	0	0
AQP9	1.74245e+07	4.12162e-16	2.9721e-15	0.170932	-5.85027	7.32713	42.8656	0	0
ARNT2	1.25621e+07	4.19077e-16	3.02015e-15	0.265479	-3.76678	13.5051	50.8708	0	0
ABCA13	1.0592e+07	4.2974e-16	3.09516e-15	0.238228	-4.19766	14.9317	62.6784	0	0
SNCA	8.30747e+06	4.33255e-16	3.11861e-15	0.521589	-1.91722	29.7418	57.0215	7.63225e-51	7.93617e-51
NLGN4Y	1.29606e+07	4.37811e-16	3.14952e-15	0.534615	-1.8705	39.8629	74.5637	0	0
RHPN2	1.32602e+07	4.50042e-16	3.23558e-15	0.314401	-3.18065	19.1005	60.752	0	0
CUBN	4.4603e+07	4.68581e-16	3.36485e-15	0.230247	-4.34316	32.8414	142.635	0	0
MYO5C	2.13415e+07	4.85949e-16	3.4875e-15	0.303023	-3.30008	22.8748	75.4888	0	0
PXK	2.73531e+07	4.91248e-16	3.52134e-15	0.474398	-2.10793	79.0035	166.534	2.416100105894E-312	4.089201974957E-312
AC087564.1	1.20015e+07	5.00303e-16	3.58199e-15	0.329234	-3.03735	15.708	47.7107	0	0
SGK3	4.17806e+07	5.24716e-16	3.75455e-15	0.509712	-1.96189	84.1088	165.012	0	0
TRAF3	4.38955e+07	5.2624e-16	3.761e-15	0.493224	-2.02748	78.6244	159.409	0	0
BHMT2	1.68866e+07	5.58501e-16	3.98684e-15	0.310033	-3.22547	12.7544	41.1389	0	0
ARRDC3	3.63777e+07	6.18252e-16	4.41076e-15	0.432069	-2.31445	55.5285	128.518	0	0
SCML4	1.04164e+07	6.35506e-16	4.5285e-15	0.180186	-5.54981	8.3083	46.1095	0	0
CHST15	3.98068e+07	6.95766e-16	4.95205e-15	0.525755	-1.90203	56.6188	107.69	0	0
AP001347.1	7.44892e+06	7.0487e-16	5.01389e-15	0.438091	-2.28263	28.7719	65.6757	8.4905e-189	1.15492e-188
MST1	9.56345e+06	7.5087e-16	5.33794e-15	0.100056	-9.99442	2.07076	20.6961	0	0
HKDC1	1.31126e+07	7.52245e-16	5.34457e-15	0.143046	-6.99075	5.6219	39.3013	0	0
AOAH	7.44672e+07	7.62152e-16	5.40859e-15	0.418374	-2.39021	76.0602	181.8	0	0
DLGAP1	3.74763e+07	8.10834e-16	5.73046e-15	0.43505	-2.29859	79.4943	182.725	0	0
MYLK	3.44901e+07	8.44988e-16	5.96485e-15	0.323526	-3.09095	33.2745	102.85	0	0
AC007262.2	2.16253e+07	8.81491e-16	6.21163e-15	0.342485	-2.91984	23.0276	67.2367	0	0
SLC41A2	2.73084e+07	9.28247e-16	6.53729e-15	0.417611	-2.39457	36.0298	86.276	0	0
SCIN	8.80903e+06	9.84236e-16	6.92351e-15	0.143717	-6.95812	4.1767	29.062	0	0
EYA2	1.86445e+07	1.06044e-15	7.44653e-15	0.352831	-2.83422	41.8584	118.636	0	0
AC119396.1	7.52445e+06	1.0648e-15	7.47284e-15	0.293738	-3.40439	14.4529	49.2033	0	0
UBC	7.32422e+07	1.12629e-15	7.89973e-15	0.451286	-2.21589	88.4857	196.075	0	0
RAP1GAP2	3.12349e+07	1.39348e-15	9.75676e-15	0.392886	-2.54527	58.3761	148.583	0	0
TRPM3	3.8341e+07	1.40226e-15	9.81256e-15	0.375365	-2.66407	53.4308	142.344	0	0
DMXL2	7.22847e+07	1.50968e-15	1.05459e-14	0.425076	-2.35252	82.2798	193.565	0	0
IL7R	2.18092e+07	1.68384e-15	1.17489e-14	0.108894	-9.18325	7.29273	66.9709	0	0
PAX2	1.23186e+07	1.70005e-15	1.18551e-14	0.164031	-6.09641	5.88628	35.8852	0	0
DIP2B	9.35184e+07	1.7273e-15	1.20382e-14	0.60858	-1.64317	227.675	374.109	0	0
ACADSB	1.86491e+07	1.97627e-15	1.37416e-14	0.395343	-2.52945	24.6146	62.2614	0	0
FMNL2	2.28883e+08	2.08584e-15	1.44785e-14	0.525492	-1.90298	396.073	753.719	0	0
ABCA7	1.43948e+07	2.09117e-15	1.45071e-14	0.195017	-5.12775	8.54532	43.8183	0	0
PNPLA3	1.15082e+07	2.12984e-15	1.47669e-14	0.133593	-7.48545	3.85248	28.8375	0	0
SORD	1.18471e+07	2.14743e-15	1.48718e-14	0.299609	-3.33768	11.2866	37.6711	0	0
SYBU	1.33708e+07	2.25968e-15	1.56401e-14	0.427017	-2.34183	22.5419	52.7892	0	0
HACD3	1.4332e+07	2.38528e-15	1.64811e-14	0.458754	-2.17982	35.5889	77.5773	0	2.68428e-308
PAWR	3.34859e+07	2.40537e-15	1.66104e-14	0.494171	-2.02359	57.235	115.82	0	0
DNER	6.13203e+06	2.58093e-15	1.78024e-14	0.438626	-2.27985	20.9078	47.6665	0	0
IGFBP1	1.07875e+07	2.6214e-15	1.80609e-14	0.0485933	-20.579	1.09038	22.439	0	0
PTPN22	1.58201e+07	2.77793e-15	1.91284e-14	0.241353	-4.14331	14.6412	60.6631	0	0
ABCC6	1.30795e+07	2.85049e-15	1.96057e-14	0.230629	-4.33596	10.284	44.5911	0	0
ERGIC1	4.23139e+07	2.86123e-15	1.96683e-14	0.590972	-1.69213	80.5263	136.261	0	0
ATXN1	1.78731e+08	2.9824e-15	2.04663e-14	0.625181	-1.59954	375.796	601.099	0	0
RUNX3	1.17646e+07	3.08548e-15	2.11496e-14	0.216909	-4.61024	8.71811	40.1925	0	0
TRANK1	2.22568e+07	3.35848e-15	2.29947e-14	0.442322	-2.2608	40.1105	90.6817	0	0
CD247	3.93421e+07	3.50112e-15	2.39306e-14	0.293146	-3.41127	30.4525	103.882	0	0
CD24	6.60459e+06	4.1684e-15	2.84111e-14	0.0828028	-12.0769	1.80268	21.7707	0	0
SFI1	1.84955e+07	4.22419e-15	2.87426e-14	0.440099	-2.27221	32.8486	74.6391	0	0
TENM1	1.97756e+07	4.39599e-15	2.98947e-14	0.458738	-2.17989	31.0095	67.5973	0	0
KCNJ15	2.83926e+07	4.46471e-15	3.03449e-14	0.213617	-4.68128	15.0626	70.512	0	0
CCDC88C	2.87207e+07	4.47113e-15	3.03715e-14	0.456122	-2.19239	41.7122	91.4495	0	0
FRAS1	3.0025e+07	4.78229e-15	3.24303e-14	0.432841	-2.31032	40.1499	92.7591	0	0
COL1A2	8.10907e+07	5.90998e-15	3.98981e-14	0.835905	-1.19631	151.298	181	0	0
CELSR1	1.66667e+07	6.48376e-15	4.36983e-14	0.247972	-4.03272	18.2977	73.7896	0	0
CCDC30	2.37478e+07	6.75467e-15	4.5448e-14	0.378731	-2.6404	32.3808	85.4982	0	0
EVL	5.53658e+07	7.05146e-15	4.73657e-14	0.566107	-1.76645	104.049	183.797	0	0
KRT7	1.97355e+07	7.54422e-15	5.06193e-14	0.0425711	-23.4901	2.05764	48.3341	0	0
APOA1	5.84045e+07	7.5487e-15	5.06212e-14	0.0470056	-21.2741	5.61301	119.412	0	0
RASD1	5.6606e+06	7.67395e-15	5.1404e-14	0.227921	-4.38748	10.6825	46.8694	0	0
NCKAP1L	1.95066e+07	7.75264e-15	5.19023e-14	0.37834	-2.64312	21.3995	56.5616	0	0
SLC38A4	1.88077e+07	7.80906e-15	5.2251e-14	0.206053	-4.85313	8.65849	42.0207	0	0
ANPEP	1.82964e+07	7.98439e-15	5.33945e-14	0.228204	-4.38204	9.78169	42.8638	0	0
CD69	9.30251e+06	8.09852e-15	5.41277e-14	0.131871	-7.58319	4.57125	34.6646	0	0
OLMALINC	9.08706e+06	8.18794e-15	5.46648e-14	0.28997	-3.44863	18.2602	62.9727	1.78316e-203	2.49733e-203
BTBD11	1.47473e+07	8.2422e-15	5.49967e-14	0.265187	-3.77092	17.9335	67.626	0	0
ASGR2	8.24199e+06	8.39546e-15	5.59573e-14	0.0999911	-10.0009	1.82403	18.2419	0	0
COL21A1	1.36973e+07	8.52537e-15	5.67918e-14	0.903103	-1.10729	47.4451	52.5356	0	0
CCP110	9.88565e+06	8.9483e-15	5.95435e-14	0.456733	-2.18946	23.8226	52.1587	0	0
HSPA8	2.56766e+07	1.02691e-14	6.82417e-14	0.328855	-3.04085	34.8802	106.066	0	0
SLC15A1	9.48106e+06	1.02787e-14	6.82457e-14	0.177906	-5.62096	5.40642	30.3893	0	0
KAZN	1.46218e+08	1.10792e-14	7.34395e-14	0.706877	-1.41467	417.054	589.995	0	0
SMOC1	9.90639e+06	1.3773e-14	9.10454e-14	0.400145	-2.49909	14.3446	35.8486	0	0
RAP1GAP	5.43922e+06	1.46779e-14	9.68675e-14	0.247393	-4.04215	5.62496	22.7369	0	0
GCKR	8.31342e+06	1.47616e-14	9.73672e-14	0.153902	-6.49763	3.52218	22.8859	0	0
STK4	5.17993e+07	1.53183e-14	1.00929e-13	0.555164	-1.80127	87.8516	158.244	0	0
KIF6	7.54064e+06	1.5717e-14	1.03499e-13	0.253228	-3.94901	12.8675	50.8137	0	0
ANKRD30BL	6.413e+06	1.5754e-14	1.03686e-13	0.335596	-2.97977	15.0727	44.9133	0	0
LEAP2	1.0194e+07	1.74679e-14	1.14716e-13	0.0908638	-11.0055	2.04057	22.4575	0	0
AC096577.1	1.59345e+07	1.76001e-14	1.15521e-13	0.196569	-5.08727	10.3674	52.7418	0	0
SGCZ	1.48812e+07	1.78959e-14	1.17364e-13	0.325123	-3.07575	34.3467	105.642	0	0
SLC15A2	1.02203e+07	1.79003e-14	1.17364e-13	0.308796	-3.23838	11.7407	38.021	0	0
ARHGAP45	1.15141e+07	1.81611e-14	1.19009e-13	0.222858	-4.48716	7.8139	35.0623	0	0
PIK3R5	3.87638e+07	1.81883e-14	1.19122e-13	0.426214	-2.34624	44.3882	104.145	0	0
RTN1	1.22459e+07	1.82847e-14	1.19689e-13	0.602083	-1.6609	34.684	57.6067	5.5989e-241	8.39591e-241
PSD4	1.00138e+07	1.83787e-14	1.20239e-13	0.227057	-4.40418	7.79458	34.3287	0	0
GLYATL1	8.6791e+06	1.92337e-14	1.25696e-13	0.207584	-4.81733	5.88946	28.3715	0	0
BDH1	1.06515e+07	2.10925e-14	1.37695e-13	0.250131	-3.99791	8.35643	33.4082	0	0
U91319.1	1.2332e+07	2.13532e-14	1.39322e-13	0.335005	-2.98503	20.2032	60.3072	0	0
TTLL7	1.29903e+07	2.18581e-14	1.42462e-13	0.467083	-2.14095	51.013	109.216	2.43803e-127	2.96227e-127
HMGCS1	3.12404e+07	2.22001e-14	1.44534e-13	0.287584	-3.47724	24.2327	84.2632	0	0
SLC22A7	9.943e+06	2.29961e-14	1.49636e-13	0.0908508	-11.0071	2.08573	22.9578	0	0
AC104461.1	1.28699e+07	2.31413e-14	1.505e-13	0.334019	-2.99384	20.0637	60.0675	0	0
MEGF11	1.22147e+07	2.3465e-14	1.52522e-13	0.290238	-3.44545	20.561	70.8421	0	0
MT1H	1.64718e+07	2.63435e-14	1.70956e-13	0.0299979	-33.3357	1.08712	36.24	0	0
HNF1B	1.08245e+07	2.7185e-14	1.76228e-13	0.0933953	-10.7072	2.49633	26.7286	0	0
CERS4	1.98563e+07	2.84439e-14	1.8429e-13	0.470984	-2.12321	41.5852	88.2943	0	0
ALDH8A1	7.54031e+06	2.86836e-14	1.85743e-13	0.19977	-5.00575	4.53105	22.6813	0	0
APCS	8.97814e+06	3.13769e-14	2.02966e-13	0.057465	-17.4019	1.07821	18.7628	0	0
CIITA	3.29468e+07	3.39345e-14	2.19275e-13	0.40898	-2.44511	44.2608	108.222	0	0
GSTO2	4.52859e+06	3.79454e-14	2.4493e-13	0.203748	-4.90803	3.94253	19.35	0	0
TMPRSS2	1.21596e+07	3.95756e-14	2.55043e-13	0.132315	-7.55774	4.61174	34.8544	0	0
HSH2D	7.42864e+06	4.01239e-14	2.58438e-13	0.18852	-5.30447	6.27553	33.2884	0	0
KIRREL3	1.01184e+07	4.10802e-14	2.64316e-13	0.840023	-1.19044	70.6347	84.0867	0	0
ERN1	3.1485e+07	4.20463e-14	2.70388e-13	0.457669	-2.18498	40.6042	88.7196	0	0
HMGCS2	1.31459e+07	4.26891e-14	2.74132e-13	0.204662	-4.88611	5.85476	28.607	0	0
EAF2	1.07994e+07	4.30475e-14	2.7609e-13	0.326852	-3.05949	15.6127	47.7668	0	0
PPP1R16B	3.09184e+07	4.81991e-14	3.08802e-13	0.606873	-1.64779	80.37	132.433	0	0
OSBP2	1.38432e+07	4.94118e-14	3.16403e-13	0.431836	-2.3157	41.151	95.2932	0	0
CMIP	1.16863e+08	4.97335e-14	3.18125e-13	0.771273	-1.29656	258.509	335.172	0	0
SERINC2	9.50254e+06	5.05336e-14	3.23072e-13	0.176862	-5.65411	4.62906	26.1732	0	0
LINC01588	1.04754e+07	5.13007e-14	3.27629e-13	0.347477	-2.87788	20.4503	58.8537	0	0
ANXA1	3.43994e+07	5.68805e-14	3.62497e-13	0.263877	-3.78964	45.8005	173.567	0	0
C4orf19	3.36431e+07	5.72328e-14	3.6455e-13	0.449908	-2.22268	46.924	104.297	0	0
DHTKD1	1.91988e+07	5.79433e-14	3.6888e-13	0.434739	-2.30023	30.0712	69.1708	0	0
SLC2A9	3.37839e+07	5.85601e-14	3.72414e-13	0.429172	-2.33007	43.5409	101.453	0	0
NPNT	2.75053e+07	6.00618e-14	3.81361e-13	0.175245	-5.70628	10.9115	62.264	0	0
ALDH1A1	2.22826e+07	6.40813e-14	4.06668e-13	0.414451	-2.41283	25.976	62.6758	0	0
RASEF	7.20725e+06	6.81599e-14	4.3187e-13	0.168942	-5.91921	4.594	27.1928	0	0
MYO1F	4.78207e+07	7.30366e-14	4.62042e-13	0.388432	-2.57445	50.37	129.675	0	0
ANKRD36C	4.21217e+07	7.45416e-14	4.71316e-13	0.324255	-3.08399	94.0484	290.044	0	0
CFTR	1.43629e+07	7.67083e-14	4.84761e-13	0.184813	-5.41087	10.7983	58.4283	0	0
LINC01572	1.72776e+07	8.31127e-14	5.2441e-13	0.352624	-2.83588	30.9488	87.7671	0	0
ITK	1.3501e+07	8.80132e-14	5.5475e-13	0.228533	-4.37573	13.1166	57.3948	0	0
CPB2-AS1	5.21005e+06	9.13559e-14	5.75218e-13	0.300655	-3.32607	6.20325	20.6324	0	0
TENT4B	2.85416e+07	9.33603e-14	5.87226e-13	0.516543	-1.93595	57.41	111.143	0	0
OSBPL3	3.85562e+07	9.83832e-14	6.18174e-13	0.530623	-1.88458	67.4275	127.072	0	0
C11orf80	2.57847e+07	1.05307e-13	6.6099e-13	0.493258	-2.02734	53.7062	108.881	0	0
SLC2A2	8.02799e+06	1.08038e-13	6.77777e-13	0.0900662	-11.1029	1.62573	18.0504	0	0
BAIAP2	1.55062e+07	1.09742e-13	6.88112e-13	0.371381	-2.69265	16.1604	43.5142	0	0
GSAP	3.62263e+07	1.11896e-13	7.0125e-13	0.502974	-1.98817	55.5568	110.457	0	0
NMNAT2	6.79119e+06	1.23135e-13	7.68497e-13	0.345301	-2.89602	18.1251	52.4907	0	0
PARP8	9.83109e+07	1.23872e-13	7.72696e-13	0.602353	-1.66016	159.834	265.35	0	0
CCT4	1.87217e+07	1.26992e-13	7.91747e-13	0.424321	-2.35671	40.5989	95.6797	0	0
RNF157	1.04166e+07	1.2758e-13	7.95e-13	0.445798	-2.24317	24.052	53.9528	0	0
DRAIC	1.26221e+07	1.36889e-13	8.52129e-13	0.331792	-3.01394	15.4235	46.4855	0	0
FAM117B	2.01588e+07	1.4059e-13	8.74718e-13	0.532832	-1.87676	46.7411	87.722	0	0
AL355076.2	6.70408e+06	1.50692e-13	9.37086e-13	0.339289	-2.94734	14.3076	42.1692	0	0
CTSS	2.5245e+07	1.51341e-13	9.40152e-13	0.367606	-2.7203	26.4481	71.9469	0	0
TMEM98	3.76004e+06	1.5475e-13	9.60838e-13	0.381069	-2.6242	11.9107	31.256	2.19556e-234	3.25516e-234
CHST9	1.8247e+07	1.58284e-13	9.8227e-13	0.273824	-3.65198	29.6837	108.404	0	0
XDH	7.86213e+06	1.58833e-13	9.85175e-13	0.16075	-6.22084	3.91395	24.3481	0	0
MOB3B	3.56118e+07	1.60265e-13	9.93547e-13	0.591318	-1.69114	70.9242	119.943	0	0
LINC01266	1.49374e+07	1.60365e-13	9.93656e-13	0.398701	-2.50814	28.4215	71.2853	0	0
CREB3L3	9.13e+06	1.64513e-13	1.01883e-12	0.113447	-8.8147	2.8814	25.3987	0	0
PHGDH	3.69139e+06	1.80624e-13	1.11688e-12	0.256381	-3.90045	7.77064	30.309	0	0
LINC01818	1.02751e+07	1.85617e-13	1.14717e-12	0.16905	-5.91542	4.97611	29.4358	0	0
CD37	6.97695e+06	1.90787e-13	1.17792e-12	0.246599	-4.05517	6.9745	28.2828	0	0
XKR4	1.19362e+07	1.98306e-13	1.22184e-12	0.699061	-1.43049	51.1815	73.2145	0	0
SGK2	5.76585e+06	2.01952e-13	1.24303e-12	0.144814	-6.9054	3.14703	21.7315	0	0
PTGER3	1.87055e+07	2.07131e-13	1.27297e-12	0.159326	-6.27645	9.35426	58.7115	0	0
GLT1D1	1.30359e+07	2.07772e-13	1.27626e-12	0.28958	-3.45328	15.7127	54.2603	0	0
AFF3	9.57585e+07	2.22521e-13	1.36407e-12	0.438451	-2.28076	141.391	322.478	0	0
CTSH	2.42914e+07	2.22774e-13	1.36493e-12	0.317079	-3.15379	19.3456	61.012	0	0
HSD17B2	8.74304e+06	2.33249e-13	1.42838e-12	0.1319	-7.58153	3.24812	24.6257	0	0
HMOX1	1.97846e+07	2.37312e-13	1.45179e-12	0.186897	-5.35054	10.0865	53.9682	0	0
EBNA1BP2	1.65745e+07	2.42068e-13	1.47939e-12	0.289075	-3.45931	15.2756	52.843	0	0
SLFN12L	3.54771e+07	2.45168e-13	1.49757e-12	0.368297	-2.7152	52.1344	141.555	0	0
SLC25A18	5.67686e+06	2.50708e-13	1.53064e-12	0.295835	-3.38026	9.51151	32.1514	0	0
HSPA4	2.80894e+07	2.66498e-13	1.6254e-12	0.441259	-2.26624	57.7468	130.868	0	0
HUNK	9.77511e+06	2.6909e-13	1.63955e-12	0.270001	-3.7037	13.1099	48.5551	0	0
TTPA	7.39559e+06	2.86383e-13	1.74227e-12	0.123852	-8.07418	2.22914	17.9984	0	0
SLC22A3	2.58896e+07	2.8787e-13	1.74955e-12	0.622677	-1.60597	37.596	60.378	0	0
SCD5	1.22361e+07	2.97656e-13	1.80812e-12	0.575727	-1.73693	40.1925	69.8118	0	0
PDXK	3.22631e+07	3.3165e-13	2.01259e-12	0.43527	-2.29743	38.3801	88.1755	0	0
CADPS	9.97142e+06	3.321e-13	2.01431e-12	0.88295	-1.13257	57.1953	64.7775	0	0
SLC22A25	1.15537e+07	3.43523e-13	2.0815e-12	0.130741	-7.64871	3.35983	25.6983	0	0
CD44	8.04621e+07	3.94339e-13	2.38461e-12	0.476613	-2.09814	115.917	243.211	0	0
DENND2D	8.42116e+06	4.05833e-13	2.45043e-12	0.172641	-5.79237	4.91907	28.493	0	0
MUM1	1.98399e+07	4.11531e-13	2.4836e-12	0.516629	-1.93562	38.0038	73.5611	0	0
PKD2L2	4.31296e+06	4.58993e-13	2.76588e-12	0.99663	-1.00338	21.2477	21.3195	2.10929e-269	3.31636e-269
USP6NL	3.85418e+07	4.59889e-13	2.7699e-12	0.516314	-1.93681	81.2703	157.405	0	0
QDPR	9.03644e+06	4.66354e-13	2.80743e-12	0.388781	-2.57214	20.1081	51.7209	0	0
STAT1	5.29918e+07	4.97287e-13	2.98917e-12	0.514284	-1.94445	80.0765	155.705	0	0
HLF	1.07793e+07	5.34782e-13	3.20657e-12	0.464604	-2.15237	15.272	32.8709	0	0
AC104170.1	9.37069e+06	5.51998e-13	3.30651e-12	0.261888	-3.81842	8.81239	33.6494	0	0
PAQR5	1.60222e+07	5.54904e-13	3.32226e-12	0.275276	-3.63272	13.1479	47.7627	0	0
NABP1	2.35098e+07	5.55514e-13	3.32427e-12	0.408632	-2.44719	23.9641	58.6448	0	0
PDP2	4.21676e+06	5.75965e-13	3.44153e-12	0.179272	-5.57813	7.41591	41.3669	2.24506e-225	3.27384e-225
CD83	1.06476e+07	5.77928e-13	3.45154e-12	0.251037	-3.98348	9.17449	36.5464	0	0
MCF2L2	1.84764e+07	5.81557e-13	3.47139e-12	0.477618	-2.09373	51.5664	107.966	8.50687e-199	1.18152e-198
KLF5	6.64071e+06	5.81826e-13	3.47139e-12	0.212149	-4.71367	8.35191	39.3681	0	0
CCDC88B	1.24029e+07	5.9115e-13	3.52527e-12	0.263497	-3.79511	9.59608	36.4182	0	0
HYDIN	2.35142e+07	6.08226e-13	3.62352e-12	0.372712	-2.68304	37.796	101.408	0	0
ITIH1	6.93167e+06	6.09706e-13	3.63055e-12	0.0831012	-12.0335	1.25189	15.0647	0	0
KNDC1	4.55723e+06	6.38264e-13	3.79873e-12	0.16863	-5.93016	4.24164	25.1536	0	0
SLC43A2	2.48218e+07	7.07195e-13	4.20069e-12	0.394494	-2.53489	30.307	76.825	0	0
DCDC1	1.63935e+07	7.21044e-13	4.27874e-12	0.323046	-3.09553	21.9774	68.0317	0	0
TMEM45B	9.23876e+06	7.82182e-13	4.62788e-12	0.180749	-5.53254	4.98788	27.5956	0	0
LIPC	9.05916e+06	7.90835e-13	4.67678e-12	0.229208	-4.36285	8.47766	36.9867	0	0
STK39	5.52979e+07	7.99437e-13	4.72071e-12	0.921556	-1.08512	212.815	230.93	0	0
HTATIP2	5.35097e+06	8.3161e-13	4.90349e-12	0.378588	-2.6414	14.0534	37.1206	1.02431e-273	1.62191e-273
FAM102A	1.03979e+07	8.50332e-13	5.01143e-12	0.388005	-2.57729	15.2206	39.228	0	0
PECR	9.97447e+06	8.5798e-13	5.05404e-12	0.352768	-2.83472	11.677	33.101	0	0
SLC7A5	1.11288e+07	8.85195e-13	5.20926e-12	0.322338	-3.10234	17.6156	54.6494	0	0
NEXMIF	7.1947e+06	8.88542e-13	5.22641e-12	0.358117	-2.79238	14.1562	39.5295	0	0
MCOLN2	1.00545e+07	8.96805e-13	5.27244e-12	0.180943	-5.52662	5.87687	32.4792	0	0
MT1F	9.03119e+06	9.4995e-13	5.57674e-12	0.0637642	-15.6828	1.67036	26.1958	0	0
GABRG3	7.61312e+06	1.00216e-12	5.87469e-12	0.442949	-2.2576	21.208	47.8791	0	0
NOS1	1.00703e+07	1.02861e-12	6.02677e-12	0.344454	-2.90314	24.2356	70.3593	0	0
KLHL6	1.41529e+07	1.04848e-12	6.14025e-12	0.352887	-2.83377	20.7796	58.8845	0	0
NR2F1-AS1	1.93904e+07	1.079e-12	6.31591e-12	0.357406	-2.79794	20.7811	58.1443	0	0
GPRC5A	1.92341e+07	1.08598e-12	6.35368e-12	0.194442	-5.14293	12.1507	62.4903	0	0
SUGCT	4.38005e+07	1.12157e-12	6.5587e-12	0.447785	-2.23321	74.9659	167.415	0	0
KCNQ3	2.14338e+07	1.13082e-12	6.60959e-12	0.456098	-2.19251	35.998	78.926	0	0
ZC3HAV1	5.36287e+07	1.22004e-12	7.12072e-12	0.57692	-1.73334	102.058	176.901	0	0
AZGP1	1.42891e+07	1.25927e-12	7.33903e-12	0.271469	-3.68367	9.22014	33.9639	0	0
CCDC148	1.27304e+07	1.2886e-12	7.50635e-12	0.364196	-2.74577	17.3653	47.6811	0	0
PPFIA2	9.6923e+06	1.31593e-12	7.66185e-12	0.469936	-2.12795	31.9489	67.9857	1.91855e-286	3.11262e-286
TIAM2	4.6552e+07	1.33048e-12	7.73406e-12	0.990525	-1.00957	180.291	182.015	3.6516e-138	4.53126e-138
REL	2.63246e+07	1.33089e-12	7.73406e-12	0.512139	-1.95259	42.6094	83.1989	0	0
ATP2C2	8.83591e+06	1.35472e-12	7.86676e-12	0.278531	-3.59026	12.1523	43.6299	0	0
SGK1	2.31682e+07	1.43502e-12	8.32711e-12	0.49874	-2.00505	59.8733	120.049	4.24281e-262	6.59945e-262
AC074327.1	1.53893e+07	1.49307e-12	8.63905e-12	0.236616	-4.22627	21.2948	89.9974	0	0
CFAP221	1.57201e+07	1.52593e-12	8.82496e-12	0.189093	-5.28841	7.32167	38.72	0	0
CYTH1	8.4155e+07	1.53657e-12	8.88221e-12	0.655262	-1.52611	164.162	250.529	0	0
ERBB3	5.89005e+06	1.56671e-12	9.04778e-12	0.24077	-4.15333	5.7484	23.875	0	0
GPCPD1	7.19743e+07	1.58012e-12	9.12084e-12	0.502527	-1.98994	115.039	228.921	0	0
TRIM26	1.47473e+07	1.59117e-12	9.17582e-12	0.49665	-2.01349	26.0891	52.5302	0	0
KIAA1211	9.89759e+06	1.60359e-12	9.24307e-12	0.358954	-2.78587	20.7231	57.7318	2.78988e-267	4.37163e-267
LINC01876	2.1023e+07	1.67889e-12	9.65864e-12	0.379906	-2.63223	32.1303	84.5744	0	0
FARP1	1.01561e+08	1.70913e-12	9.82324e-12	0.606228	-1.64954	179.941	296.821	0	0
RNF128	6.9145e+06	1.72376e-12	9.90256e-12	0.201947	-4.95181	4.75736	23.5575	0	0
PTGR1	3.89984e+07	1.86853e-12	1.07241e-11	0.426455	-2.34491	41.4132	97.1103	0	0
AL162411.1	6.52726e+06	1.88197e-12	1.07961e-11	0.206737	-4.83707	4.69702	22.7198	0	0
SLC9A3R1	8.00757e+06	1.94506e-12	1.11474e-11	0.237463	-4.21119	8.72438	36.74	0	0
RPS6KA6	5.58208e+06	2.01102e-12	1.15144e-11	0.293288	-3.40962	6.60007	22.5037	0	0
SLC24A3	2.82849e+07	2.01228e-12	1.15162e-11	0.36351	-2.75096	44.9513	123.659	0	0
NLRC5	3.43957e+07	2.02398e-12	1.15777e-11	0.567662	-1.76161	61.5298	108.392	0	0
CNTN3	1.18045e+07	2.03937e-12	1.16602e-11	0.347325	-2.87915	15.9228	45.844	0	0
CA5A	8.45341e+06	2.23809e-12	1.27721e-11	0.228703	-4.37248	7.86667	34.3969	0	0
SLC25A48	5.36526e+06	2.27523e-12	1.29718e-11	0.245533	-4.07278	6.70312	27.3003	0	0
ADK	1.40033e+08	2.41833e-12	1.37747e-11	0.602347	-1.66017	263.268	437.071	0	0
LINC02197	1.21507e+07	2.46377e-12	1.40203e-11	0.471404	-2.12132	14.0269	29.7556	0	0
EHHADH	1.79132e+07	2.52576e-12	1.43662e-11	0.326292	-3.06473	16.5228	50.6379	0	0
PATJ	1.17934e+08	2.64629e-12	1.50235e-11	0.496359	-2.01467	176.471	355.532	0	0
EDEM1	2.04333e+07	2.76638e-12	1.56757e-11	0.517516	-1.93231	34.303	66.284	0	0
LINC01239	1.15265e+07	2.96949e-12	1.68108e-11	0.322383	-3.1019	16.7066	51.8222	0	0
P2RY8	1.41845e+07	3.07595e-12	1.73972e-11	0.385219	-2.59593	26.5185	68.8402	0	0
CEP128	2.58218e+07	3.19373e-12	1.8038e-11	0.483161	-2.0697	58.0121	120.068	0	0
GCH1	2.06637e+07	3.36666e-12	1.8988e-11	0.385422	-2.59456	25.1183	65.171	0	0
AP1G2	8.83501e+06	3.55923e-12	2.00554e-11	0.367603	-2.72033	10.0072	27.2228	0	0
AGXT2	7.09534e+06	3.57555e-12	2.01379e-11	0.143523	-6.96755	2.91464	20.3079	0	0
NAV3	4.34947e+07	3.65067e-12	2.05514e-11	0.997066	-1.00294	170.426	170.928	0	0
AC078923.1	9.09023e+06	3.74693e-12	2.10835e-11	0.269626	-3.70884	17.8479	66.195	0	0
PRLR	1.13979e+07	3.76619e-12	2.1182e-11	0.330305	-3.0275	12.9036	39.0656	0	0
BRI3BP	5.63037e+06	3.884e-12	2.18242e-11	0.366025	-2.73206	11.0792	30.2689	1.70002e-214	2.43027e-214
SAMSN1	4.92852e+07	3.93486e-12	2.20791e-11	0.423542	-2.36104	46.7534	110.387	0	0
USP43	6.80706e+06	3.9747e-12	2.22923e-11	0.238359	-4.19535	7.42547	31.1525	0	0
SMIM2-AS1	1.51091e+07	3.99685e-12	2.23957e-11	0.166738	-5.99744	7.14856	42.8731	0	0
FBXO16	1.01553e+07	4.22941e-12	2.36878e-11	0.296938	-3.36771	15.4466	52.0197	0	0
APOE	6.63424e+07	4.34941e-12	2.43486e-11	0.185402	-5.39368	23.9892	129.39	0	0
GRAP2	1.21793e+07	4.42454e-12	2.47348e-11	0.217466	-4.59841	9.81754	45.1451	0	0
MYO10	6.73379e+07	4.54465e-12	2.53827e-11	0.50203	-1.99191	99.3961	197.988	0	0
XBP1	1.70747e+07	4.60619e-12	2.57145e-11	0.315633	-3.16824	20.673	65.4969	0	0
AC244021.1	5.33381e+06	4.61405e-12	2.57465e-11	0.425622	-2.3495	18.1027	42.5324	6.1384e-151	7.79676e-151
TAOK3	1.06343e+08	4.756e-12	2.65141e-11	0.642232	-1.55707	231.193	359.984	0	0
LINC02241	1.09033e+07	4.91811e-12	2.73672e-11	0.474057	-2.10945	23.1342	48.8004	0	0
RILPL1	2.0464e+07	5.01801e-12	2.78973e-11	0.934972	-1.06955	81.1552	86.7996	2.01719e-281	3.24342e-281
P3H2	2.50029e+07	5.02619e-12	2.793e-11	0.395836	-2.5263	27.4463	69.3375	0	0
AC104035.1	7.54519e+06	5.06721e-12	2.81449e-11	0.269367	-3.71241	9.53125	35.3839	0	0
COL26A1	8.60089e+06	5.10604e-12	2.83476e-11	0.294552	-3.39498	16.9629	57.5887	0	0
ESRP1	7.61343e+06	5.41574e-12	3.00117e-11	0.162117	-6.16839	5.27308	32.5264	0	0
INF2	1.64674e+07	5.64685e-12	3.12637e-11	0.453553	-2.20482	35.4476	78.1554	0	0
LURAP1L	1.62682e+07	5.74575e-12	3.17821e-11	0.397036	-2.51867	21.2137	53.4303	0	0
UPB1	1.38999e+07	5.80751e-12	3.2109e-11	0.372875	-2.68186	11.9095	31.9395	0	0
SLA	2.62463e+07	6.18713e-12	3.41453e-11	0.425467	-2.35036	30.2847	71.1799	0	0
ONECUT1	6.34773e+06	6.58259e-12	3.62945e-11	0.0896737	-11.1515	1.35763	15.1397	0	0
VDR	1.37619e+07	6.59536e-12	3.63483e-11	0.253898	-3.9386	10.623	41.8399	0	0
MAP3K21	8.8261e+06	6.93679e-12	3.81776e-11	0.188016	-5.31869	4.88991	26.0079	0	0
PALM2	5.57603e+06	7.48623e-12	4.11453e-11	0.416024	-2.40371	9.61474	23.111	0	0
TRPV4	8.06352e+06	9.03726e-12	4.95346e-11	0.252798	-3.95573	8.52582	33.7258	0	0
DYNLL1	7.69614e+06	9.34999e-12	5.11557e-11	0.409603	-2.44139	21.0322	51.3477	8.47034e-115	1.00458e-114
FGD3	1.58181e+07	9.39465e-12	5.13767e-11	0.435243	-2.29757	24.2246	55.6576	0	0
PIGR	7.26103e+06	9.5889e-12	5.24153e-11	0.0746847	-13.3896	1.8294	24.4949	0	0
TET3	3.4097e+07	9.60884e-12	5.25005e-11	0.616944	-1.62089	70.3697	114.062	0	0
GNB5	9.98632e+06	1.00643e-11	5.49639e-11	0.412365	-2.42504	18.5457	44.9739	0	0
SYTL3	3.8236e+07	1.0487e-11	5.71689e-11	0.359391	-2.78248	43.0951	119.911	0	0
GBP2	3.49643e+07	1.06627e-11	5.81004e-11	0.446433	-2.23998	42.6455	95.525	0	0
SULT1C2	1.22262e+07	1.07697e-11	5.86305e-11	0.194157	-5.15048	5.94895	30.64	0	0
LINC02499	6.43407e+06	1.11111e-11	6.04348e-11	0.0855426	-11.6901	1.20566	14.0942	0	0
FREM2	1.06911e+07	1.15788e-11	6.295e-11	0.182746	-5.47208	5.89452	32.2553	0	0
ROBO2	6.02913e+07	1.19691e-11	6.50427e-11	0.27153	-3.68283	45.658	168.151	0	0
SP110	2.80397e+07	1.20865e-11	6.56511e-11	0.535963	-1.8658	59.4523	110.926	0	0
NHS	7.18261e+07	1.25837e-11	6.83213e-11	0.521704	-1.9168	125.28	240.136	0	0
TMEM268	5.64394e+06	1.26248e-11	6.85135e-11	0.412548	-2.42396	10.1131	24.5138	1.6644e-247	2.51969e-247
SLC38A11	4.75641e+06	1.27609e-11	6.91899e-11	0.355141	-2.81578	9.71657	27.3597	0	0
RBBP8	2.20877e+07	1.31345e-11	7.11198e-11	0.437278	-2.28688	34.5809	79.0822	0	0
PRKAR1B	1.30362e+07	1.36305e-11	7.37721e-11	0.411774	-2.42851	29.7076	72.1452	2.50551e-253	3.83098e-253
EML2	1.12377e+07	1.38959e-11	7.5175e-11	0.435507	-2.29618	23.5735	54.129	8.12221e-222	1.1773e-221
TBC1D2	2.14951e+07	1.56531e-11	8.44917e-11	0.327424	-3.05415	21.6065	65.9895	0	0
FAM149A	8.28827e+06	1.60956e-11	8.68414e-11	0.204385	-4.89272	6.36951	31.1642	0	0
UPP2	1.00535e+07	1.72307e-11	9.28413e-11	0.369637	-2.70536	18.1098	48.9934	0	0
CASR	1.11799e+07	1.85654e-11	9.97753e-11	0.141603	-7.062	5.42511	38.3121	0	0
PSPH	5.86746e+06	1.92828e-11	1.03574e-10	0.411697	-2.42897	14.1406	34.347	1.15689e-88	1.28848e-88
RASSF6	4.95971e+06	1.94494e-11	1.04423e-10	0.120242	-8.31657	2.43759	20.2724	0	0
LCK	9.15968e+06	2.00221e-11	1.07402e-10	0.222512	-4.49415	9.57812	43.0455	0	0
AC007344.1	9.99628e+06	2.10239e-11	1.12685e-10	0.232188	-4.30685	8.52457	36.714	0	0
KIF26B	5.37157e+07	2.12029e-11	1.13483e-10	0.290632	-3.44077	47.0518	161.895	0	0
SPAG16	3.60794e+07	2.20909e-11	1.18027e-10	0.534026	-1.87257	78.7633	147.49	0	0
PFKFB4	8.2703e+06	2.22127e-11	1.18625e-10	0.241321	-4.14385	9.13146	37.8395	1.09552e-305	1.83485e-305
PDE4D	3.0324e+08	2.23832e-11	1.19483e-10	0.927204	-1.07851	847.287	913.809	0	0
A1BG	9.30419e+06	2.30807e-11	1.23097e-10	0.235307	-4.24977	4.76557	20.2525	0	0
TMC3-AS1	6.08661e+06	2.34034e-11	1.24763e-10	0.306447	-3.2632	7.46177	24.3493	0	0
GLDN	1.56962e+07	2.45281e-11	1.30586e-10	0.247937	-4.03329	13.1537	53.0526	0	0
CPEB3	6.24726e+07	2.4842e-11	1.32199e-10	0.586786	-1.7042	148.867	253.699	0	0
SLC34A2	2.25041e+07	2.59992e-11	1.38113e-10	0.0497953	-20.0822	2.23439	44.8714	0	0
TXK	1.99541e+07	2.72118e-11	1.443e-10	0.346222	-2.88832	23.5035	67.8857	0	0
LINC01781	8.10255e+06	2.77291e-11	1.46914e-10	0.137304	-7.28311	3.37171	24.5566	0	0
LINC01606	8.37815e+06	2.77877e-11	1.47114e-10	0.173188	-5.77408	4.41827	25.5114	0	0
NFATC2	2.38745e+07	2.94912e-11	1.55976e-10	0.477485	-2.09431	43.5383	91.1825	0	0
HELLS	6.79027e+06	3.16127e-11	1.66977e-10	0.397677	-2.5146	15.8318	39.8108	8.38170046E-316	1.428607435E-315
ENO2	4.49353e+06	3.2279e-11	1.70422e-10	0.388327	-2.57515	9.42262	24.2647	2.91864e-166	3.81272e-166
LMTK3	4.71912e+06	3.49186e-11	1.84036e-10	0.305342	-3.27501	11.1091	36.3826	1.22546e-42	1.25928e-42
CASP8	1.97495e+07	3.63291e-11	1.91074e-10	0.429514	-2.32821	29.2198	68.0299	0	0
G6PC	7.0238e+06	3.63383e-11	1.91074e-10	0.125241	-7.98462	2.13121	17.0169	0	0
EFNA1	1.8136e+07	3.78741e-11	1.98917e-10	0.402099	-2.48695	17.157	42.6687	0	0
LINC02334	3.30183e+06	3.87529e-11	2.03444e-10	0.956734	-1.04522	14.6526	15.3153	5.46256e-284	8.81846e-284
GK	4.52033e+07	3.87721e-11	2.03456e-10	0.293936	-3.4021	31.88	108.459	0	0
BID	9.28966e+06	3.87959e-11	2.03493e-10	0.515536	-1.93973	19.1114	37.0709	0	0
AC113414.1	2.31771e+07	3.91385e-11	2.05112e-10	0.972759	-1.028	81.542	83.8255	0	0
SHC3	9.20364e+06	3.91836e-11	2.05259e-10	0.253488	-3.94495	10.3317	40.758	0	0
MOCOS	9.42881e+06	4.06792e-11	2.12816e-10	0.330206	-3.02841	10.8543	32.8712	0	0
AC087386.1	5.92392e+06	4.10441e-11	2.14446e-10	0.491906	-2.03291	16.2488	33.0323	2.67149e-223	3.88253e-223
SLC22A6	1.00946e+07	4.27827e-11	2.23433e-10	0.195556	-5.11362	7.95088	40.6578	0	0
FBXO17	1.20994e+07	4.57966e-11	2.38657e-10	0.382842	-2.61204	15.0153	39.2207	0	0
SH3GL2	7.19292e+06	4.63906e-11	2.41648e-10	0.360476	-2.77411	17.3378	48.097	0	0
CACNB4	1.03452e+07	4.72865e-11	2.4589e-10	0.4792	-2.08681	22.1067	46.1324	0	0
GCC2	5.57947e+07	4.80456e-11	2.4973e-10	0.617844	-1.61853	99.077	160.359	0	0
GPAM	1.88091e+07	5.39564e-11	2.80126e-10	0.334578	-2.98884	18.0135	53.8396	0	0
KHK	5.26592e+06	5.40008e-11	2.802e-10	0.200731	-4.98179	2.57477	12.8269	0	0
PSAT1	5.33585e+06	5.44822e-11	2.82577e-10	0.269765	-3.70693	4.66242	17.2833	0	0
LCP2	3.59565e+07	5.48961e-11	2.84601e-10	0.380168	-2.63042	35.8931	94.4138	0	0
PDK3	2.27234e+07	5.7266e-11	2.96632e-10	0.458515	-2.18095	41.0878	89.6105	0	0
YAP1	7.89201e+07	5.80459e-11	3.00543e-10	0.985869	-1.01433	229.451	232.74	0	0
PBX4	8.1869e+06	6.04786e-11	3.1287e-10	0.207199	-4.82629	8.01209	38.6686	0	0
LAPTM5	1.96075e+07	6.24765e-11	3.22791e-10	0.454512	-2.20016	23.5918	51.9058	0	0
TINAG	1.27544e+07	6.33589e-11	3.2721e-10	0.133409	-7.49575	4.39391	32.9356	0	0
CDH3	7.32885e+06	6.36261e-11	3.28449e-10	0.313337	-3.19146	13.7674	43.9381	0	0
TJP3	5.94043e+06	6.71866e-11	3.46681e-10	0.200243	-4.99393	5.67622	28.3466	1.43416e-260	2.22245e-260
CHD2	7.70192e+07	7.70653e-11	3.96467e-10	0.577154	-1.73264	146.529	253.882	0	0
SLC11A1	7.60148e+07	8.02389e-11	4.12091e-10	0.212831	-4.69857	25.2063	118.433	0	0
IQCA1	7.16786e+06	8.21211e-11	4.21578e-10	0.308585	-3.2406	10.4682	33.9233	0	0
CDKL2	6.35148e+06	8.27812e-11	4.24786e-10	0.205487	-4.86648	5.0759	24.7018	0	0
PDZK1	1.16251e+07	8.35124e-11	4.28174e-10	0.245681	-4.07032	7.93738	32.3077	0	0
PYGB	1.53418e+07	8.48058e-11	4.34436e-10	0.984977	-1.01525	59.117	60.0186	0	0
PLD5	9.59759e+06	8.56436e-11	4.38542e-10	0.348432	-2.87	23.2406	66.7005	0	0
DNAJC5	3.95551e+07	8.79957e-11	4.50204e-10	0.635555	-1.57343	75.3088	118.493	0	0
PFKFB1	8.73562e+06	8.87921e-11	4.54085e-10	0.213021	-4.69438	4.37303	20.5287	0	0
ADH4	8.23165e+06	9.11966e-11	4.65593e-10	0.172363	-5.80171	4.27626	24.8096	0	0
AMDHD1	6.56457e+06	9.26094e-11	4.72606e-10	0.206035	-4.85355	3.76965	18.2962	0	0
SDK2	1.28083e+07	9.3708e-11	4.7801e-10	0.347967	-2.87384	29.5487	84.9183	0	0
CEMIP2	1.02817e+08	9.54951e-11	4.8692e-10	0.692316	-1.44443	161.776	233.674	0	0
HIP1R	8.55898e+06	9.64433e-11	4.91547e-10	0.429478	-2.32841	16.9135	39.3816	0	0
C2orf72	4.04226e+06	9.98712e-11	5.08803e-10	0.139012	-7.19363	1.52657	10.9816	0	0
FAM151B	7.107e+06	1.02536e-10	5.21718e-10	0.309524	-3.23077	12.02	38.8337	1.60846e-192	2.20305e-192
CORO1A	6.33684e+06	1.03448e-10	5.26135e-10	0.206848	-4.83446	4.68971	22.6722	0	0
LINC01934	1.52295e+07	1.04903e-10	5.33086e-10	0.328618	-3.04304	19.8664	60.4544	0	0
KIAA1958	2.89961e+07	1.06148e-10	5.3896e-10	0.559008	-1.78888	55.6861	99.616	0	0
GRAMD1C	1.12053e+07	1.14729e-10	5.8155e-10	0.367626	-2.72016	16.1672	43.9773	0	0
THOC3	1.28259e+07	1.16376e-10	5.89402e-10	0.435483	-2.2963	28.1601	64.6639	2.74007e-293	4.49622e-293
TMEM123	3.92179e+07	1.1753e-10	5.9475e-10	0.549208	-1.8208	72.0889	131.26	0	0
AL390957.1	2.17454e+07	1.18225e-10	5.98015e-10	0.943912	-1.05942	99.1117	105.001	4.821E-320	8.266E-320
PSTPIP2	2.13971e+07	1.24044e-10	6.26584e-10	0.294672	-3.39361	20.0107	67.9084	0	0
KIFC2	8.86536e+06	1.24817e-10	6.30038e-10	0.359522	-2.78147	8.07004	22.4466	0	0
UTY	5.62716e+07	1.29243e-10	6.52106e-10	0.621113	-1.61001	154.128	248.148	0	0
DEF6	8.32281e+06	1.31842e-10	6.64942e-10	0.277315	-3.60601	7.56199	27.2686	0	0
GALM	2.26477e+07	1.32559e-10	6.68278e-10	0.439561	-2.275	34.1307	77.6472	0	0
SAMD9L	3.4785e+07	1.37538e-10	6.92512e-10	0.44417	-2.25139	43.0999	97.0347	0	0
WWP2	3.9471e+07	1.38436e-10	6.96743e-10	0.560067	-1.7855	78.5339	140.222	0	0
CPOX	7.05705e+06	1.39947e-10	7.04053e-10	0.496406	-2.01448	16.9446	34.1345	0	0
CGN	5.82538e+06	1.45393e-10	7.30536e-10	0.171435	-5.83312	3.34928	19.5368	0	0
MREG	6.49919e+06	1.45754e-10	7.32047e-10	0.293651	-3.4054	6.25757	21.3096	0	0
RUVBL2	6.17431e+06	1.46694e-10	7.36459e-10	0.312646	-3.19851	10.6319	34.0061	3.52096e-154	4.50349e-154
MVB12B	2.86903e+07	1.47871e-10	7.42059e-10	0.562739	-1.77702	69.7325	123.916	0	0
CRTC1	1.93405e+07	1.48713e-10	7.45976e-10	0.535203	-1.86845	42.8564	80.075	1.13993e-307	1.9148e-307
UBA6-AS1	3.49084e+07	1.49912e-10	7.5168e-10	0.650271	-1.53782	85.0214	130.748	0	0
TMEM163	2.4884e+07	1.52949e-10	7.66586e-10	0.352552	-2.83646	26.2641	74.4973	0	0
RACGAP1	4.62603e+06	1.60842e-10	8.05814e-10	0.350037	-2.85684	8.95498	25.583	1.06586e-164	1.38831e-164
LILRB1	1.03423e+07	1.61328e-10	8.07242e-10	0.13102	-7.63245	3.84538	29.3497	0	0
GLUD1	3.07433e+07	1.62493e-10	8.12733e-10	0.631251	-1.58416	65.2613	103.384	0	0
LINC01687	6.27742e+06	1.63369e-10	8.16776e-10	0.22684	-4.40839	3.87576	17.0859	0	0
FZD3	4.39838e+06	1.64064e-10	8.19911e-10	0.29852	-3.34986	11.7084	39.2214	1.74476e-115	2.07214e-115
NIPA1	9.48866e+06	1.70739e-10	8.52918e-10	0.476078	-2.1005	23.8443	50.0849	5.79274e-187	7.85474e-187
PARD6G-AS1	4.06313e+06	1.76813e-10	8.82894e-10	0.290883	-3.43781	6.11802	21.0326	0	0
CXCR4	1.10314e+07	1.77158e-10	8.84253e-10	0.234007	-4.27339	6.90415	29.5041	0	0
HNF4A-AS1	6.7632e+06	1.81931e-10	9.07326e-10	0.197283	-5.06886	3.96853	20.1159	0	0
GOLGA8B	1.46328e+07	1.85614e-10	9.24927e-10	0.34711	-2.88093	16.732	48.2038	0	0
SIRPA	1.42387e+07	1.98605e-10	9.87621e-10	0.540519	-1.85007	26.2317	48.5306	0	0
CGAS	1.21681e+07	2.08117e-10	1.0345e-09	0.351122	-2.84801	19.0404	54.2273	0	0
CFHR3	5.97257e+06	2.08551e-10	1.03623e-09	0.115044	-8.69235	1.58617	13.7875	0	0
CLMN	5.43353e+07	2.12121e-10	1.05353e-09	0.680777	-1.46891	171.033	251.232	0	0
AC087762.1	1.23772e+07	2.17732e-10	1.08051e-09	0.169951	-5.88404	6.56073	38.6036	0	0
FABP1	6.78816e+06	2.39514e-10	1.18568e-09	0.0955382	-10.467	1.39508	14.6024	0	0
MYRIP	3.70955e+07	2.4759e-10	1.22465e-09	0.676926	-1.47727	84.8751	125.383	0	0
ARHGAP25	2.70065e+07	2.60389e-10	1.28533e-09	0.481499	-2.07685	44.1454	91.6833	0	0
IFNLR1	6.83016e+06	2.63202e-10	1.29868e-09	0.253835	-3.93957	6.65874	26.2326	0	0
EFR3B	7.18488e+06	2.65296e-10	1.30847e-09	0.478192	-2.09121	28.1253	58.8159	2.53551e-249	3.84857e-249
FGFR3	3.53112e+06	2.65633e-10	1.3096e-09	0.145313	-6.8817	3.03711	20.9005	0	0
SERINC5	5.55956e+07	2.69304e-10	1.32716e-09	0.635918	-1.57253	109.314	171.899	0	0
ANGPTL3	5.32743e+06	2.75765e-10	1.35733e-09	0.121065	-8.26006	1.43439	11.8482	0	0
CDCP1	1.1149e+07	2.79183e-10	1.37304e-09	0.252433	-3.96145	9.22053	36.5266	0	0
CTNNA2	1.42958e+07	2.8532e-10	1.40037e-09	0.453041	-2.20731	40.6673	89.7653	0	0
ANKRD24	4.04429e+06	2.85975e-10	1.40301e-09	0.326093	-3.06661	7.04353	21.5998	2.24924e-290	3.67183e-290
CLNK	1.32233e+07	3.09249e-10	1.51411e-09	0.210745	-4.74507	11.5313	54.7166	0	0
ADGRF1	7.48621e+06	3.1246e-10	1.52922e-09	0.120201	-8.31941	2.88493	24.0009	0	0
EPSTI1	5.09334e+07	3.17223e-10	1.5519e-09	0.697864	-1.43294	99.2823	142.266	0	0
FSTL4	7.95886e+06	3.20159e-10	1.56562e-09	0.291163	-3.43451	11.0806	38.0565	0	0
AC068631.1	1.05887e+07	3.20649e-10	1.56739e-09	0.355958	-2.80932	16.7643	47.0962	0	0
TCF20	3.26363e+07	3.24945e-10	1.58774e-09	0.60063	-1.66492	74.8382	124.6	0	0
MYO9B	7.5132e+07	3.29216e-10	1.60796e-09	0.560583	-1.78386	130.785	233.301	0	0
MFSD2A	8.38874e+06	3.34531e-10	1.63326e-09	0.111418	-8.97522	1.94888	17.4917	0	0
PPP1R21	3.58975e+07	3.34983e-10	1.6348e-09	0.600463	-1.66538	76.0233	126.608	0	0
BRIP1	1.03324e+07	3.46354e-10	1.68893e-09	0.286029	-3.49615	15.405	53.8583	4.02684e-290	6.56928e-290
NCOA7	5.78623e+07	3.50555e-10	1.70872e-09	0.699758	-1.42907	153.157	218.872	0	0
DEFB1	4.67997e+06	3.50955e-10	1.70998e-09	0.100418	-9.95833	1.69677	16.897	0	0
CAMK2G	2.17058e+07	3.66131e-10	1.78321e-09	0.533707	-1.87369	42.9232	80.4246	0	0
CDK19	5.03458e+07	3.72882e-10	1.81462e-09	0.672435	-1.48713	125.853	187.161	0	0
SLC22A1	6.98147e+06	3.94722e-10	1.92013e-09	0.226081	-4.42318	3.91574	17.32	0	0
ARHGAP30	1.17263e+07	3.95961e-10	1.92538e-09	0.373093	-2.6803	15.3245	41.0742	0	0
ATP6V0A4	1.08604e+07	4.00384e-10	1.9461e-09	0.274606	-3.64158	13.0405	47.488	0	0
ANKRD13A	2.04166e+07	4.03866e-10	1.96224e-09	0.477272	-2.09524	37.1599	77.8588	0	0
CPD	3.88063e+07	4.33023e-10	2.09967e-09	0.496264	-2.01506	78.9531	159.095	0	0
ABCB4	1.65791e+07	4.48388e-10	2.17069e-09	0.282839	-3.53558	12.7636	45.1267	0	0
CHKA	2.70211e+07	4.5511e-10	2.20146e-09	0.446435	-2.23997	45.1296	101.089	0	0
F11	5.27305e+06	4.69643e-10	2.27085e-09	0.189431	-5.27897	2.41079	12.7265	0	0
DSCAML1	3.29318e+07	4.93553e-10	2.38455e-09	0.673332	-1.48515	101.168	150.25	0	0
SATB2	8.81379e+06	5.08271e-10	2.45271e-09	0.422038	-2.36945	16.9745	40.2204	0	0
CORO2A	8.74084e+06	5.08964e-10	2.45507e-09	0.2103	-4.7551	8.05181	38.2872	0	0
AC007364.1	2.00625e+07	5.17197e-10	2.49379e-09	0.493649	-2.02573	28.5591	57.8531	0	0
VXN	2.68796e+06	5.19927e-10	2.50595e-09	0.384511	-2.6007	6.41415	16.6813	0	0
ALOX5	2.47595e+07	5.21723e-10	2.5136e-09	0.482086	-2.07432	29.3619	60.9059	0	0
ADORA2A-AS1	9.33183e+06	5.37804e-10	2.58901e-09	0.344898	-2.8994	11.0693	32.0943	0	0
CCDC62	5.40069e+06	5.38649e-10	2.59205e-09	0.283895	-3.52243	11.6895	41.1753	3.54254e-271	5.58145e-271
TMCO4	2.14815e+07	5.39837e-10	2.59673e-09	0.453812	-2.20355	37.4314	82.4821	0	0
TRABD2B	3.99942e+07	5.40838e-10	2.60051e-09	0.460491	-2.17159	49.3833	107.24	0	0
FMNL1	1.86559e+07	5.42238e-10	2.6062e-09	0.391812	-2.55225	18.7709	47.9078	0	0
TMEM51	2.70138e+07	5.42989e-10	2.60877e-09	0.387544	-2.58036	27.4055	70.7159	0	0
SYT17	1.43725e+07	5.46135e-10	2.62284e-09	0.452078	-2.21201	20.0441	44.3377	0	0
LAT2	9.77469e+06	5.6168e-10	2.69535e-09	0.308247	-3.24415	14.0782	45.6717	0	0
ATP10A	3.15508e+07	5.75445e-10	2.75921e-09	0.436691	-2.28995	54.1422	123.983	0	0
EPB41L4B	1.09558e+07	5.7721e-10	2.76657e-09	0.437359	-2.28645	19.0094	43.464	0	0
FGD2	1.43007e+07	5.85019e-10	2.80289e-09	0.398717	-2.50805	16.461	41.2849	0	0
RASAL3	8.02462e+06	6.1344e-10	2.93556e-09	0.230212	-4.34382	5.28798	22.97	0	0
NSUN7	8.5369e+06	6.48441e-10	3.09814e-09	0.238749	-4.1885	8.29263	34.7337	0	0
ACSL1	1.31538e+08	6.5316e-10	3.11944e-09	0.529984	-1.88685	162.336	306.303	0	0
RASSF5	9.66815e+06	6.62885e-10	3.16395e-09	0.336584	-2.97103	13.0019	38.6291	0	0
NBEA	5.40365e+07	6.64102e-10	3.16794e-09	0.90467	-1.10538	240.017	265.309	0	0
FP236383.1	1.86912e+08	6.76531e-10	3.22213e-09	0.400303	-2.49811	486.94	1216.43	0	0
DNAH6	1.17266e+07	6.81198e-10	3.24308e-09	0.32658	-3.06203	15.4736	47.3807	0	0
CLDN10-AS1	6.90173e+06	6.9455e-10	3.30404e-09	0.179594	-5.56813	5.47124	30.4645	0	0
ORM1	9.82777e+06	6.976e-10	3.31725e-09	0.0559163	-17.8839	1.14273	20.4364	0	0
ADGRL1	8.41632e+06	7.18025e-10	3.41034e-09	0.576069	-1.7359	27.6407	47.9817	1.79714e-215	2.57491e-215
FAM157C	1.44711e+07	7.18671e-10	3.41206e-09	0.511156	-1.95635	27.5772	53.9507	0	0
SH3RF3	5.71549e+07	7.26314e-10	3.44564e-09	0.960274	-1.04137	195.222	203.298	0	0
OGDHL	3.59403e+06	7.40597e-10	3.50925e-09	0.144433	-6.92361	1.64823	11.4117	0	0
SLC44A1	5.26854e+07	7.58194e-10	3.59122e-09	0.51113	-1.95645	132.482	259.195	0	0
PTPRO	1.93895e+07	7.61896e-10	3.60735e-09	0.252064	-3.96724	17.3906	68.9927	0	0
CYP2A6	8.05624e+06	7.78936e-10	3.68658e-09	0.0979379	-10.2106	1.68215	17.1756	0	0
SEMA4B	2.37258e+07	7.83716e-10	3.70775e-09	0.486057	-2.05737	45.6447	93.908	0	0
ID2	2.89688e+07	7.96023e-10	3.76302e-09	0.487472	-2.0514	30.899	63.3861	0	0
RP1	1.98789e+07	8.14004e-10	3.8435e-09	0.18431	-5.42565	11.7697	63.8584	0	0
RAB3IP	1.15956e+07	8.33996e-10	3.93559e-09	0.336142	-2.97494	14.0471	41.7894	0	0
VAV2	3.0043e+07	8.5732e-10	4.04328e-09	0.629552	-1.58843	52.315	83.0989	0	0
ZIC1	3.2269e+06	8.75322e-10	4.12656e-09	0.177709	-5.62718	4.14196	23.3075	0	0
KCNK5	8.18782e+06	8.84384e-10	4.16634e-09	0.133978	-7.46391	3.12021	23.289	0	0
MELK	5.87216e+06	8.86957e-10	4.17652e-09	0.299619	-3.33757	10.5505	35.2132	6.12578e-262	9.52338e-262
KIAA1551	6.19724e+07	9.13929e-10	4.29849e-09	0.587949	-1.70083	114.447	194.655	0	0
SPATA6L	2.37081e+07	9.22367e-10	4.33649e-09	0.490393	-2.03918	32.0331	65.3213	0	0
STAT4	3.33572e+07	9.32652e-10	4.38143e-09	0.469737	-2.12885	42.4636	90.3987	0	0
FAM189A1	1.30904e+07	9.91123e-10	4.6543e-09	0.346668	-2.8846	21.623	62.3739	0	0
GRTP1	8.82685e+06	1.05737e-09	4.95963e-09	0.352282	-2.83863	9.52419	27.0357	0	0
LMOD1	7.79917e+06	1.06327e-09	4.98533e-09	0.85335	-1.17185	38.5492	45.174	0	0
EML5	7.3169e+06	1.14312e-09	5.35141e-09	0.335105	-2.98414	13.3747	39.912	2.06353e-237	3.07528e-237
LRRIQ1	1.12389e+07	1.17238e-09	5.48414e-09	0.228364	-4.37897	8.42052	36.8732	0	0
FAM196B	5.97234e+06	1.17485e-09	5.49358e-09	0.475283	-2.10401	13.7277	28.8832	0	0
CPPED1	2.2469e+07	1.17601e-09	5.49686e-09	0.557626	-1.79332	42.1678	75.6203	0	0
NDRG1	7.44141e+07	1.20122e-09	5.61032e-09	0.52763	-1.89527	138.278	262.073	0	0
TMEM176B	1.78036e+07	1.2147e-09	5.67111e-09	0.434675	-2.30057	16.2393	37.3596	0	0
CASTOR2	1.0789e+07	1.29848e-09	6.05286e-09	0.462585	-2.16177	27.7845	60.0636	2.23553e-261	3.46874e-261
PCAT1	5.167e+07	1.30764e-09	6.09185e-09	0.640125	-1.56219	106.02	165.624	0	0
FAT3	9.64316e+06	1.31945e-09	6.14353e-09	0.361991	-2.7625	17.3546	47.9421	4.04238e-306	6.77889e-306
DAPP1	4.98665e+06	1.32166e-09	6.15141e-09	0.35887	-2.78652	8.16815	22.7608	0	0
AC019117.1	2.25418e+07	1.33829e-09	6.22401e-09	0.138667	-7.21151	6.61264	47.6871	0	0
ALDH1L1	1.62794e+07	1.34927e-09	6.27266e-09	0.35131	-2.84649	16.718	47.5877	0	0
RARB	2.27771e+07	1.36796e-09	6.35711e-09	0.911279	-1.09736	72.8433	79.9352	1.07921e-221	1.56373e-221
DNA2	7.89312e+06	1.37891e-09	6.40552e-09	0.387843	-2.57836	15.3788	39.652	9.80335e-240	1.46698e-239
GABBR2	7.54886e+06	1.44311e-09	6.69861e-09	0.44329	-2.25586	23.7864	53.6587	0	0
PRRG4	7.34845e+06	1.53301e-09	7.10497e-09	0.25165	-3.97377	6.56212	26.0763	0	0
ACOXL	2.72932e+07	1.56121e-09	7.23287e-09	0.220558	-4.53395	16.6649	75.5578	0	0
PLEKHA7	5.1055e+07	1.69757e-09	7.85558e-09	0.472287	-2.11736	76.9526	162.936	0	0
STRBP	3.16806e+07	1.70806e-09	7.90107e-09	0.540792	-1.84914	65.6848	121.461	0	0
AP001636.3	3.73981e+06	1.71119e-09	7.90948e-09	0.294532	-3.39522	5.80976	19.7254	0	0
RAB17	7.61303e+06	1.78229e-09	8.23185e-09	0.243704	-4.10334	4.12785	16.938	0	0
MIR122HG	5.45473e+06	1.79723e-09	8.2945e-09	0.118887	-8.41134	1.38826	11.6772	0	0
TP53INP1	1.57648e+07	1.81018e-09	8.35013e-09	0.492632	-2.02991	22.0081	44.6746	0	0
ACOT7	7.2545e+06	1.81067e-09	8.35013e-09	0.426452	-2.34493	19.8679	46.5889	1.46367e-130	1.78721e-130
WASF1	8.22266e+06	1.87951e-09	8.66429e-09	0.483389	-2.06873	22.127	45.7747	0	0
RPS6KA1	1.10719e+07	1.8908e-09	8.70964e-09	0.341841	-2.92533	11.3289	33.1409	0	0
CNIH3	2.01688e+07	1.94829e-09	8.95737e-09	0.321505	-3.11038	41.2149	128.194	0	0
ADCY7	1.76325e+07	2.03449e-09	9.35014e-09	0.408466	-2.44818	22.8124	55.8489	0	0
LEF1	8.42455e+06	2.05169e-09	9.4256e-09	0.312452	-3.20049	12.6587	40.514	0	0
SLC22A10	6.67752e+06	2.06067e-09	9.46324e-09	0.39077	-2.55905	10.6465	27.2449	0	0
HPS5	1.72729e+07	2.07628e-09	9.53128e-09	0.471278	-2.12189	25.7212	54.5776	0	0
VPS41	4.1979e+07	2.08972e-09	9.58933e-09	0.683728	-1.46257	101.58	148.568	0	0
TTR	9.57118e+06	2.11582e-09	9.70543e-09	0.0684984	-14.5989	1.37626	20.0919	0	0
KNTC1	1.0359e+07	2.14243e-09	9.82376e-09	0.378051	-2.64515	19.6874	52.076	0	0
KCNAB2	2.33759e+07	2.23899e-09	1.02431e-08	0.445598	-2.24417	30.9039	69.3536	0	0
PTPN3	2.8094e+07	2.24698e-09	1.02758e-08	0.38984	-2.56516	30.6614	78.6513	0	0
PRDM6	1.1622e+07	2.25932e-09	1.03248e-08	0.196799	-5.08132	11.3343	57.5934	0	0
NELL1	1.09881e+07	2.27138e-09	1.03756e-08	0.412218	-2.4259	23.9626	58.1309	0	0
ATP9A	1.92624e+07	2.28833e-09	1.04491e-08	0.497151	-2.01146	54.0012	108.621	0	0
DGKI	1.02155e+07	2.32598e-09	1.06129e-08	0.552007	-1.81157	39.2091	71.0301	0	0
KYAT1	1.05561e+07	2.34447e-09	1.06933e-08	0.563414	-1.7749	26.3631	46.7917	0	0
MBP	6.44816e+07	2.38154e-09	1.085e-08	0.628855	-1.59019	104.836	166.71	0	0
PROSER2	9.63726e+06	2.41049e-09	1.09736e-08	0.32186	-3.10694	10.2222	31.7599	0	0
PTPN6	9.60009e+06	2.46069e-09	1.11895e-08	0.20574	-4.8605	5.59042	27.1722	0	0
ACSM5	7.62004e+06	2.65851e-09	1.20572e-08	0.338555	-2.95373	6.23507	18.4167	0	0
SLC5A8	9.20286e+06	2.68083e-09	1.21539e-08	0.126885	-7.88116	3.90072	30.7422	0	0
FGF13	2.99354e+07	2.68949e-09	1.21886e-08	0.484022	-2.06602	62.5654	129.262	0	0
PFN1	1.48568e+07	2.81884e-09	1.27604e-08	0.478943	-2.08793	23.5067	49.0804	0	0
NKD1	6.07331e+06	2.86514e-09	1.29651e-08	0.197876	-5.05368	5.47199	27.6537	0	0
LINC02484	7.03121e+06	2.90547e-09	1.31427e-08	0.198715	-5.03233	4.27693	21.5229	0	0
MYO3B	1.38173e+07	2.90888e-09	1.31532e-08	0.363263	-2.75283	24.6622	67.8908	0	0
RAB27A	3.6451e+07	2.95716e-09	1.3361e-08	0.595502	-1.67926	69.7611	117.147	0	0
ADGRL2	1.54414e+08	3.03044e-09	1.36721e-08	0.859643	-1.16327	254.575	296.14	0	0
TGFA	6.64312e+06	3.12972e-09	1.41042e-08	0.284037	-3.52066	7.60337	26.7689	0	0
SERPINC1	7.02607e+06	3.14201e-09	1.41543e-08	0.102004	-9.8035	1.61004	15.784	0	0
NEK6	2.76157e+07	3.28344e-09	1.47529e-08	0.570563	-1.75265	43.6349	76.477	0	0
RNF43	7.4098e+06	3.29785e-09	1.48121e-08	0.230459	-4.33916	6.63467	28.7889	0	0
ERAP2	1.68546e+07	3.30153e-09	1.48231e-08	0.506543	-1.97416	29.4857	58.2097	0	0
STEAP1B	1.51751e+07	3.37388e-09	1.51296e-08	0.503133	-1.98755	43.4164	86.2921	0	0
ANGPTL8	8.59639e+06	3.3748e-09	1.51296e-08	0.223599	-4.47229	4.06291	18.1705	0	0
PROC	4.45421e+06	3.39921e-09	1.52333e-08	0.146189	-6.84045	1.49957	10.2577	0	0
HAMP	1.27242e+07	3.42098e-09	1.53228e-08	0.0537519	-18.604	1.46642	27.2812	0	0
SMIM14	3.81367e+07	3.45367e-09	1.54602e-08	0.593169	-1.68586	93.7981	158.131	0	0
SYNRG	4.01696e+07	3.51826e-09	1.57434e-08	0.565062	-1.76972	88.292	156.252	0	0
AGFG2	8.56192e+06	3.62573e-09	1.62123e-08	0.342441	-2.92021	10.01	29.2313	0	0
CMTM4	1.72382e+07	3.65569e-09	1.63342e-08	0.507025	-1.97229	33.656	66.3793	0	0
ARMH1	8.71395e+06	3.75533e-09	1.67608e-08	0.359235	-2.78369	11.633	32.3828	0	0
FHAD1	1.08151e+07	3.80151e-09	1.69543e-08	0.235371	-4.2486	12.4381	52.8447	0	0
NUGGC	5.19521e+06	3.80948e-09	1.69836e-08	0.227443	-4.3967	4.83986	21.2794	0	0
SORCS3	6.88778e+06	3.84611e-09	1.71406e-08	0.387877	-2.57814	16.1354	41.5994	0	0
PATL2	7.13768e+06	3.85572e-09	1.7177e-08	0.36374	-2.74922	10.1105	27.7959	0	0
KIAA1109	1.02348e+08	3.87254e-09	1.72456e-08	0.712487	-1.40354	234.939	329.745	0	0
AC072022.1	4.82583e+06	4.05664e-09	1.80588e-08	0.979562	-1.02086	25.6637	26.1992	7.51983e-251	1.14573e-250
MXD1	2.68922e+07	4.18145e-09	1.86007e-08	0.436202	-2.29252	33.5122	76.8273	0	0
CD2	8.95347e+06	4.27089e-09	1.89776e-08	0.13031	-7.67399	3.42775	26.3046	0	0
GRK3	4.60975e+07	4.50011e-09	1.99593e-08	0.585866	-1.70687	81.1759	138.557	0	0
SLC35F2	1.05388e+07	4.52309e-09	2.00539e-08	0.357937	-2.79378	23.3405	65.2084	0	0
TUFT1	6.02081e+06	4.55024e-09	2.01668e-08	0.297368	-3.36284	9.2226	31.0141	0	0
AHCYL2	5.20401e+07	4.66324e-09	2.06449e-08	0.656854	-1.52241	121.784	185.404	0	0
INSIG2	1.64673e+07	4.78431e-09	2.11731e-08	0.54505	-1.8347	26.3193	48.2878	0	0
AKAP9	1.20363e+08	4.92934e-09	2.1807e-08	0.652454	-1.53268	289.478	443.676	0	0
PAPSS1	2.04943e+07	4.93477e-09	2.1823e-08	0.642525	-1.55636	51.2743	79.8012	0	0
SPTBN2	4.99817e+06	4.97221e-09	2.19805e-08	0.295697	-3.38184	6.46614	21.8675	0	0
SLBP	9.76891e+06	4.9948e-09	2.20642e-08	0.350123	-2.85614	14.285	40.8001	0	0
PARVG	9.70027e+06	5.01685e-09	2.21535e-08	0.259427	-3.85464	7.58171	29.2248	0	0
LRRC4C	2.04625e+07	5.0191e-09	2.21553e-08	0.469089	-2.13179	69.8299	148.863	0	0
CLSTN3	1.05828e+07	5.13041e-09	2.26301e-08	0.500885	-1.99647	17.5401	35.0183	0	0
BIN2	1.36812e+07	5.13697e-09	2.26424e-08	0.337396	-2.96388	15.6271	46.3168	0	0
RAB3C	5.54611e+06	5.19918e-09	2.29083e-08	0.511929	-1.9534	18.5391	36.2143	0	0
PON1	5.28839e+06	5.26372e-09	2.31842e-08	0.215338	-4.64385	2.6062	12.1028	0	0
EMX2OS	7.96239e+06	5.30503e-09	2.33576e-08	0.24361	-4.10493	5.91087	24.2637	0	0
STK32A	1.05774e+07	5.31135e-09	2.33769e-08	0.284142	-3.51936	11.6282	40.9239	0	0
MOB3A	1.47846e+07	5.38317e-09	2.36758e-08	0.473192	-2.11331	27.8611	58.879	0	0
KDM2B	2.51065e+07	5.52462e-09	2.4289e-08	0.510086	-1.96046	53.165	104.228	0	0
AC018467.1	6.36107e+06	5.62291e-09	2.47026e-08	0.278545	-3.59008	6.0799	21.8273	0	0
CDH9	6.92942e+06	5.71652e-09	2.5087e-08	0.257694	-3.88058	6.47266	25.1177	0	0
CDH18	1.16751e+07	5.90788e-09	2.59017e-08	0.470017	-2.12758	31.3779	66.7591	0	0
PTPN2	4.31441e+07	5.90862e-09	2.59017e-08	0.601541	-1.6624	87.8481	146.038	0	0
LRRC63	4.16055e+06	6.03676e-09	2.64538e-08	0.35268	-2.83543	6.87818	19.5026	0	0
RAD18	1.09138e+07	6.14483e-09	2.69177e-08	0.536105	-1.86531	29.7325	55.4602	1.34151e-186	1.81842e-186
CYP8B1	6.71813e+06	6.29105e-09	2.75482e-08	0.272812	-3.66553	4.26011	15.6156	0	0
COL23A1	1.41041e+07	6.31468e-09	2.76416e-08	0.87152	-1.14742	51.3115	58.8759	0	0
DTHD1	1.06482e+07	6.3365e-09	2.7717e-08	0.230535	-4.33774	7.46249	32.3703	0	0
FXR1	4.8118e+07	6.3548e-09	2.77769e-08	0.594325	-1.68258	124.842	210.056	0	0
SLC13A1	1.1411e+07	6.61405e-09	2.88996e-08	0.15157	-6.59759	4.65508	30.7123	0	0
CEP97	7.49934e+06	6.80069e-09	2.96722e-08	0.540681	-1.84952	21.2096	39.2276	4.17624e-138	5.18122e-138
SNX2	2.50011e+07	6.81296e-09	2.97149e-08	0.666405	-1.50059	60.5011	90.7873	0	0
HRG	5.159e+06	6.90938e-09	3.01137e-08	0.110072	-9.08493	1.34917	12.2571	0	0
RIMBP2	7.42981e+06	7.02769e-09	3.06073e-08	0.293442	-3.40783	10.4012	35.4456	0	0
GPR65	6.16392e+06	7.15179e-09	3.11253e-08	0.203332	-4.91806	3.57381	17.5762	0	0
RHBDL2	5.71277e+06	7.28553e-09	3.16959e-08	0.757102	-1.32083	22.0548	29.1306	1.72605e-201	2.40897e-201
IDH1	1.5883e+07	7.42053e-09	3.22715e-08	0.416587	-2.40046	18.7246	44.9475	0	0
PLGLB1	1.03949e+07	7.77819e-09	3.37418e-08	0.414415	-2.41304	12.2989	29.6778	0	0
TRHDE	1.47943e+07	7.78669e-09	3.37666e-08	0.512332	-1.95186	25.3601	49.4994	0	0
ABHD6	9.86546e+06	7.82825e-09	3.39346e-08	0.57784	-1.73058	18.6157	32.2159	0	0
ANKRD36	3.51272e+07	8.03033e-09	3.47607e-08	0.651384	-1.53519	88.7072	136.183	0	0
PLA2G7	7.62492e+06	8.03783e-09	3.47806e-08	0.16041	-6.23403	3.67855	22.9322	0	0
ST14	7.75271e+06	8.16279e-09	3.5296e-08	0.21468	-4.6581	5.34726	24.9081	0	0
PDK1	1.97219e+07	8.17037e-09	3.53162e-08	0.560425	-1.78436	37.5067	66.9255	0	0
CLTCL1	1.29063e+07	8.24235e-09	3.56132e-08	0.981829	-1.01851	50.0638	50.9904	1.21491e-119	1.45375e-119
CAPN8	1.13349e+07	8.33027e-09	3.59558e-08	0.116646	-8.57298	3.48291	29.8589	0	0
ZGRF1	8.67329e+06	8.48277e-09	3.65878e-08	0.453685	-2.20417	19.5686	43.1326	8.94496e-241	1.34085e-240
CACNA2D2	6.55071e+06	8.74316e-09	3.7684e-08	0.255114	-3.91982	6.42813	25.1971	0	0
GRAPL	1.36078e+07	8.76813e-09	3.77781e-08	0.441228	-2.2664	23.6627	53.6291	0	0
TCAF2	1.79584e+07	8.97536e-09	3.86296e-08	0.508564	-1.96632	23.1647	45.5492	0	0
PBLD	9.58165e+06	9.12387e-09	3.92521e-08	0.352588	-2.83617	11.0245	31.2673	0	0
TBXAS1	6.28271e+07	9.13693e-09	3.92829e-08	0.590705	-1.69289	85.6975	145.077	0	0
BPTF	1.17175e+08	9.34237e-09	4.01376e-08	0.685554	-1.45868	283.58	413.65	0	0
FAM81A	7.33968e+06	9.3616e-09	4.01848e-08	0.331337	-3.01807	15.2159	45.9227	0	0
HSD17B7	1.03792e+07	9.36336e-09	4.01848e-08	0.424844	-2.35381	11.724	27.5961	0	0
BBOX1	9.64934e+06	9.59666e-09	4.11422e-08	0.244479	-4.09033	8.44513	34.5434	0	0
IGF2BP3	6.11766e+06	9.67596e-09	4.14674e-08	0.298769	-3.34707	12.8011	42.8463	0	0
SAMD3	1.98001e+07	1.01151e-08	4.3288e-08	0.322281	-3.10288	21.316	66.1412	0	0
PAK1	1.72026e+07	1.01316e-08	4.3343e-08	0.52057	-1.92097	36.7335	70.5641	0	0
GPR160	8.83535e+06	1.02114e-08	4.36535e-08	0.320437	-3.12074	9.91179	30.9321	0	0
LINC00271	9.40851e+06	1.05e-08	4.48556e-08	0.457455	-2.18601	15.074	32.9518	0	0
FLVCR2	2.0491e+07	1.06272e-08	4.53669e-08	0.436651	-2.29016	21.1699	48.4825	0	0
LIPG	9.13235e+06	1.09989e-08	4.68707e-08	0.2995	-3.3389	7.11224	23.747	0	0
IQANK1	3.56124e+06	1.14247e-08	4.85993e-08	0.252238	-3.96451	4.54255	18.009	2.81367e-215	4.02946e-215
ALDH2	2.29878e+07	1.14774e-08	4.88061e-08	0.429892	-2.32617	24.7342	57.5359	0	0
SNX30	2.42586e+07	1.2053e-08	5.11459e-08	0.479975	-2.08344	31.2473	65.1021	0	0
FAM95C	2.9927e+06	1.23446e-08	5.23463e-08	0.210597	-4.74841	2.6362	12.5178	0	0
GOLT1A	4.42344e+06	1.23657e-08	5.24173e-08	0.171804	-5.82059	1.63568	9.52061	0	0
MBOAT7	1.26593e+07	1.2521e-08	5.30384e-08	0.51543	-1.94013	21.6327	41.9702	0	0
CAPN13	3.73066e+06	1.28147e-08	5.42636e-08	0.170309	-5.87167	3.77915	22.1899	0	0
CCDC125	1.47914e+07	1.29849e-08	5.49609e-08	0.452861	-2.20818	25.9883	57.3869	0	0
SLC5A12	1.0952e+07	1.29885e-08	5.49609e-08	0.122334	-8.17437	3.48444	28.4831	0	0
CDK5RAP3	1.52689e+07	1.30308e-08	5.51207e-08	0.416792	-2.39928	16.4806	39.5415	0	0
SAT1	1.44944e+08	1.32074e-08	5.58479e-08	0.511442	-1.95526	161.942	316.639	0	0
RIDA	8.4898e+06	1.38615e-08	5.85523e-08	0.385165	-2.59629	7.99376	20.7541	0	0
AL357793.1	5.86281e+06	1.40799e-08	5.94333e-08	0.198601	-5.03523	2.70875	13.6392	0	0
TRAF4	3.83864e+06	1.4085e-08	5.94337e-08	0.319288	-3.13197	4.44906	13.9343	7.07072e-292	1.15631e-291
TM4SF4	5.33467e+06	1.41336e-08	5.96183e-08	0.134243	-7.44917	1.69636	12.6365	0	0
TNRC18	5.07645e+07	1.41529e-08	5.96788e-08	0.637443	-1.56877	105.981	166.259	0	0
IPCEF1	1.94667e+07	1.42189e-08	5.99359e-08	0.479027	-2.08757	34.8376	72.7257	0	0
RDH16	5.20029e+06	1.48974e-08	6.26865e-08	0.136987	-7.29994	1.50701	11.0011	0	0
PPIE	5.43463e+06	1.49104e-08	6.27191e-08	0.57536	-1.73804	14.9449	25.9748	1.16391e-61	1.23159e-61
TSPAN33	3.4436e+06	1.49511e-08	6.28684e-08	0.308136	-3.24532	6.55974	21.2884	0	0
NDUFAF6	2.74392e+07	1.51457e-08	6.36647e-08	0.520808	-1.92009	64.8785	124.573	0	0
IQUB	4.49056e+06	1.54187e-08	6.47899e-08	0.362365	-2.75965	6.927	19.1161	0	0
CLK1	5.37994e+07	1.5468e-08	6.49743e-08	0.571318	-1.75034	108.732	190.317	0	0
CYP2A7	6.8487e+06	1.58717e-08	6.66004e-08	0.0789724	-12.6627	1.17123	14.8309	0	0
GBP1	2.10887e+07	1.58961e-08	6.66798e-08	0.390344	-2.56185	21.642	55.4434	0	0
NUDC	1.33836e+07	1.65234e-08	6.92628e-08	0.441296	-2.26605	30.3443	68.7618	0	0
USH2A	1.08659e+07	1.67582e-08	7.01739e-08	0.761895	-1.31252	37.4979	49.2167	0	0
ZMYND8	5.63655e+07	1.69444e-08	7.0929e-08	0.653771	-1.52959	130.078	198.966	0	0
SLCO4C1	6.34593e+06	1.71486e-08	7.17587e-08	0.263237	-3.79886	4.4985	17.0892	0	0
SLC17A3	7.47953e+06	1.78031e-08	7.43496e-08	0.266308	-3.75505	4.93676	18.5378	0	0
HELB	1.57909e+07	1.78047e-08	7.43496e-08	0.465121	-2.14998	25.0488	53.8544	0	0
TRIM66	1.56123e+07	1.78827e-08	7.46495e-08	0.538733	-1.85621	33.1206	61.4787	0	0
NCMAP	5.65687e+06	1.81693e-08	7.58195e-08	0.221406	-4.51658	7.33244	33.1175	3.73458e-263	5.81942e-263
DENND1C	5.30887e+06	1.82154e-08	7.59856e-08	0.22403	-4.46368	4.48335	20.0123	0	0
ONECUT2	4.65463e+06	1.84509e-08	7.69149e-08	0.197801	-5.05558	2.07361	10.4833	0	0
XYLT1	3.68886e+07	1.86117e-08	7.75315e-08	0.547477	-1.82656	97.6385	178.343	0	0
FAM110C	5.35957e+06	1.86298e-08	7.75801e-08	0.175172	-5.70866	2.40414	13.7244	0	0
OFD1	2.41275e+07	1.86946e-08	7.78233e-08	0.566628	-1.76483	44.7683	79.0082	0	0
PPFIBP2	1.65528e+07	1.88565e-08	7.84701e-08	0.518161	-1.9299	32.6919	63.0922	0	0
FAM83B	4.59131e+06	1.91772e-08	7.97498e-08	0.20221	-4.94536	3.94115	19.4904	0	0
KLB	5.92241e+06	1.97205e-08	8.19806e-08	0.270373	-3.6986	6.69718	24.7702	0	0
N4BP2L1	2.72205e+07	2.01947e-08	8.39233e-08	0.700821	-1.4269	49.0825	70.0356	0	0
PGK1	3.54467e+07	2.05409e-08	8.5303e-08	0.610655	-1.63759	64.9593	106.376	0	0
UNC5D	1.28633e+07	2.09195e-08	8.68454e-08	0.404707	-2.47092	25.7067	63.5194	0	0
MYO5A	4.63685e+07	2.11959e-08	8.79625e-08	0.752603	-1.32872	141.658	188.225	0	0
FLRT3	5.87471e+06	2.13571e-08	8.86013e-08	0.111054	-9.00466	1.41297	12.7233	0	0
CD6	6.89977e+06	2.35167e-08	9.74265e-08	0.241517	-4.1405	6.19378	25.6453	0	0
AC005208.1	6.19643e+06	2.35807e-08	9.76243e-08	0.252442	-3.96131	6.00349	23.7817	0	0
TNFSF13B	1.98853e+07	2.38555e-08	9.87283e-08	0.568483	-1.75907	31.8177	55.9694	0	0
PTPRN2	1.41637e+07	2.39298e-08	9.90017e-08	0.488561	-2.04683	46.2337	94.6325	4.86281e-189	6.61684e-189
AL583836.1	4.1281e+06	2.41313e-08	9.98013e-08	0.183794	-5.44088	1.81975	9.90107	0	0
HPGD	1.22765e+07	2.42302e-08	1.00176e-07	0.200558	-4.98608	4.41763	22.0267	0	0
NR2F1	1.26596e+07	2.52063e-08	1.04104e-07	0.209335	-4.77704	5.00425	23.9055	0	0
ITGAX	1.99323e+07	2.66324e-08	1.09806e-07	0.210453	-4.75165	9.13176	43.3909	0	0
BAZ1A	6.01028e+07	2.66938e-08	1.10022e-07	0.643704	-1.55351	120.122	186.611	0	0
HP1BP3	5.24692e+07	2.70293e-08	1.11328e-07	0.658742	-1.51805	138.29	209.93	0	0
TRAF2	8.10798e+06	2.70569e-08	1.11404e-07	0.431743	-2.31619	16.0809	37.2465	2.61533e-188	3.55548e-188
ACOT12	4.95165e+06	2.76237e-08	1.13661e-07	0.234051	-4.27258	4.07845	17.4255	0	0
LINC02210-CRHR1	6.47466e+06	2.82903e-08	1.16284e-07	0.47771	-2.09332	15.091	31.5904	1.39152e-143	1.7454e-143
C8G	4.26193e+06	2.86088e-08	1.17554e-07	0.138884	-7.20026	1.25141	9.01051	0	0
CYP4A11	5.78584e+06	2.87844e-08	1.18235e-07	0.223889	-4.46649	3.03787	13.5686	0	0
GALNT3	6.47849e+06	2.92633e-08	1.20161e-07	0.26853	-3.72398	6.07279	22.6149	0	0
AC022784.6	7.1398e+06	2.93152e-08	1.20333e-07	0.286122	-3.49501	8.5332	29.8236	0	0
KNL1	7.21935e+06	2.93552e-08	1.20456e-07	0.304682	-3.28211	12.7719	41.9187	1.74522e-260	2.70378e-260
NOP58	3.3088e+07	2.96065e-08	1.21446e-07	0.584178	-1.71181	75.0896	128.539	0	0
EPCAM	6.83947e+06	2.99809e-08	1.22898e-07	0.243684	-4.10368	7.32179	30.0463	0	0
NINL	1.74463e+07	3.11734e-08	1.277e-07	0.456726	-2.1895	25.8025	56.4946	0	0
SLC18B1	7.40724e+06	3.12645e-08	1.28029e-07	0.522637	-1.91337	17.8157	34.0881	2.57609e-229	3.78261e-229
NR1I3	4.69846e+06	3.1708e-08	1.29758e-07	0.21023	-4.7567	2.72935	12.9827	0	0
FAM19A1	1.33808e+07	3.19058e-08	1.30478e-07	0.430606	-2.32231	26.2163	60.8824	0	0
LINC01344	6.72933e+06	3.23872e-08	1.32402e-07	0.343544	-2.91084	12.3186	35.8574	0	0
SERPINH1	2.6123e+07	3.27414e-08	1.3376e-07	0.336833	-2.96883	41.9202	124.454	0	0
AC004053.1	9.6622e+06	3.28323e-08	1.3404e-07	0.316607	-3.15848	11.9316	37.6857	0	0
GKAP1	1.68447e+07	3.29838e-08	1.34613e-07	0.439202	-2.27686	35.0632	79.8339	0	0
DMTN	6.17456e+06	3.3937e-08	1.38456e-07	0.506249	-1.97531	12.3661	24.4269	0	0
STEAP3	6.65446e+06	3.41614e-08	1.39325e-07	0.366118	-2.73136	6.63974	18.1355	0	0
PLS1	9.36152e+06	3.42947e-08	1.39821e-07	0.320311	-3.12196	11.2693	35.1823	0	0
VNN3	4.45156e+06	3.45643e-08	1.40778e-07	0.143613	-6.96317	1.6797	11.696	0	0
TRG-AS1	1.12601e+07	3.55716e-08	1.44734e-07	0.271302	-3.68593	9.80005	36.1224	0	0
NFATC3	6.49319e+07	3.78197e-08	1.53518e-07	0.66286	-1.50861	139.598	210.6	0	0
ATP2B1	4.47462e+07	3.79474e-08	1.53933e-07	0.690213	-1.44883	113.668	164.685	0	0
SLC1A1	2.78088e+07	3.80033e-08	1.54108e-07	0.605552	-1.65138	49.7467	82.1509	0	0
STAT2	3.07797e+07	3.82957e-08	1.55242e-07	0.551305	-1.81388	39.5517	71.7419	0	0
DEPTOR	3.31611e+07	3.9454e-08	1.59787e-07	0.568031	-1.76047	83.6386	147.243	0	0
AL589669.1	8.24053e+06	4.02216e-08	1.62776e-07	0.234518	-4.26406	5.62523	23.9864	0	0
CYP2D6	4.31579e+06	4.09212e-08	1.65551e-07	0.202212	-4.94531	1.929	9.53949	0	0
CYBA	1.79937e+07	4.16006e-08	1.6813e-07	0.422782	-2.36529	18.775	44.4082	0	0
ABCG8	4.29997e+06	4.1943e-08	1.69458e-07	0.200515	-4.98716	2.72645	13.5972	0	0
XKR9	6.42463e+06	4.21598e-08	1.70276e-07	0.361232	-2.76831	8.73383	24.1779	0	0
POLN	9.86192e+06	4.39838e-08	1.77228e-07	0.518508	-1.92861	23.3397	45.0132	5.43753e-122	6.54282e-122
VNN1	7.45497e+06	4.54178e-08	1.82762e-07	0.349889	-2.85805	5.79631	16.5662	0	0
TBC1D32	2.06215e+07	4.56344e-08	1.83572e-07	0.632961	-1.57988	55.823	88.1934	6.17374e-234	9.14314e-234
SEMA3B	7.63316e+06	4.58333e-08	1.84311e-07	0.405833	-2.46407	11.8791	29.271	0	0
ABCG5	4.43356e+06	4.63835e-08	1.86461e-07	0.234745	-4.25994	3.15815	13.4535	0	0
CHD3	1.55569e+07	4.69172e-08	1.88481e-07	0.405969	-2.46324	22.4805	55.3749	0	0
LIMK2	4.36595e+07	4.69474e-08	1.8854e-07	0.582668	-1.71624	68.0069	116.716	0	0
GGT2	6.7589e+06	4.77702e-08	1.91653e-07	0.242946	-4.11614	6.19825	25.5129	0	0
FAM85B	2.34731e+07	4.9552e-08	1.98669e-07	0.60304	-1.65826	50.656	84.001	0	0
ASTN2	3.87782e+07	5.06729e-08	2.03028e-07	0.598859	-1.66984	88.8115	148.301	0	0
CLYBL	3.61847e+07	5.08467e-08	2.03657e-07	0.58646	-1.70515	73.3457	125.065	0	0
PARD3B	1.25159e+08	5.20034e-08	2.08156e-07	0.974219	-1.02646	382.623	392.748	0	0
LINC02343	8.91838e+06	5.43395e-08	2.17358e-07	0.274055	-3.64891	10.6623	38.9057	0	0
VMP1	2.0328e+08	5.59353e-08	2.23371e-07	0.629579	-1.58836	351.272	557.947	0	0
ZNF804B	9.52661e+06	5.7809e-08	2.30777e-07	0.421495	-2.37251	17.8797	42.4198	0	0
TOX2	2.19066e+07	5.90877e-08	2.35804e-07	0.375472	-2.66331	23.6089	62.8779	0	0
ARHGEF26	2.69302e+07	5.96458e-08	2.37873e-07	0.567408	-1.7624	47.7817	84.2105	0	0
CCDC59	5.71318e+06	6.03807e-08	2.40724e-07	0.451614	-2.21428	15.9824	35.3896	1.33888e-46	1.38254e-46
ARL17B	1.12304e+07	6.12962e-08	2.44294e-07	0.430704	-2.32178	25.7181	59.7117	0	0
MORC3	4.17244e+07	6.13554e-08	2.44449e-07	0.61861	-1.61653	91.3051	147.597	0	0
FASN	1.18104e+07	6.18621e-08	2.46386e-07	0.360818	-2.77148	8.93087	24.7517	0	0
NPC1L1	3.3977e+06	6.1983e-08	2.46786e-07	0.24154	-4.1401	2.98431	12.3553	0	0
TTYH3	1.69724e+07	6.25773e-08	2.48796e-07	0.528511	-1.89211	24.2366	45.8583	0	0
SAA2-SAA4	2.98896e+06	6.25909e-08	2.48796e-07	0.144568	-6.91716	1.56481	10.8241	0	0
SETBP1	1.11506e+08	6.29688e-08	2.50216e-07	0.788208	-1.2687	296.279	375.889	0	0
CES1	2.02374e+07	6.34175e-08	2.51833e-07	0.380686	-2.62683	14.761	38.7748	0	0
TLK1	5.99133e+07	6.59298e-08	2.61637e-07	0.657884	-1.52002	150.147	228.228	0	0
ELOVL5	5.64467e+07	6.69727e-08	2.65601e-07	0.635195	-1.57432	141.308	222.464	0	0
LRRK2	1.26604e+08	6.81697e-08	2.70171e-07	0.408282	-2.44929	96.3429	235.972	0	0
CTSZ	2.13074e+07	6.87418e-08	2.72348e-07	0.507033	-1.97226	26.4835	52.2323	0	0
UGDH	2.43983e+07	6.92316e-08	2.74199e-07	0.509704	-1.96192	34.0048	66.7147	0	0
AC005726.1	7.76016e+06	6.98588e-08	2.76411e-07	0.422111	-2.36905	13.989	33.1405	0	0
PRODH2	4.57913e+06	7.04118e-08	2.78507e-07	0.245369	-4.07549	3.49438	14.2413	0	0
SERPINA10	4.25271e+06	7.30967e-08	2.88679e-07	0.123301	-8.11024	1.13298	9.18871	0	0
LINC00970	5.38766e+06	7.31031e-08	2.88679e-07	0.349788	-2.85888	9.47544	27.0891	0	0
GSDMB	7.52817e+06	7.55942e-08	2.98224e-07	0.383704	-2.60618	8.85802	23.0856	0	0
ZNF618	2.24368e+07	7.78331e-08	3.06856e-07	0.707991	-1.41245	47.565	67.1831	0	0
AL138720.1	1.32049e+07	7.919e-08	3.12001e-07	0.346387	-2.88695	28.1083	81.1471	0	0
PDPN	4.04262e+06	7.93055e-08	3.12354e-07	0.995084	-1.00494	17.5463	17.633	2.78911e-262	4.33997e-262
SASH3	5.76293e+06	8.06584e-08	3.17372e-07	0.299795	-3.33561	5.97587	19.9332	0	0
SIM1	5.5417e+06	8.20112e-08	3.2259e-07	0.211399	-4.7304	3.63797	17.209	0	0
TTC38	1.48602e+07	8.20544e-08	3.22655e-07	0.47326	-2.113	19.5883	41.39	0	0
CYP3A4	1.13371e+07	8.24428e-08	3.24076e-07	0.0926152	-10.7974	2.19889	23.7422	0	0
AARS	1.35943e+07	8.32145e-08	3.2679e-07	0.512483	-1.95129	30.6643	59.8349	8.31843e-305	1.3909e-304
HEXDC	1.88588e+07	8.33671e-08	3.27177e-07	0.449543	-2.22448	25.7348	57.2466	0	0
PARP9	4.39509e+07	8.50525e-08	3.33574e-07	0.713573	-1.4014	85.3613	119.625	0	0
LPA	7.41509e+06	8.62201e-08	3.38043e-07	0.256589	-3.89729	5.19026	20.2279	0	0
SCEL	1.10962e+07	8.76028e-08	3.4313e-07	0.10119	-9.88244	3.26512	32.2673	0	0
SPOCK2	1.03838e+07	8.81747e-08	3.45258e-07	0.325884	-3.06858	9.45282	29.0067	0	0
AK7	5.96925e+06	9.00033e-08	3.52304e-07	0.31241	-3.20093	11.2404	35.9798	0	0
PNPLA6	1.69604e+07	9.15338e-08	3.58178e-07	0.440387	-2.27073	19.39	44.0295	0	0
GRB7	4.9466e+06	9.1834e-08	3.59237e-07	0.161324	-6.19871	2.30919	14.314	0	0
GLIS1	7.33325e+06	9.52576e-08	3.72146e-07	0.448238	-2.23096	15.2456	34.0123	0	0
SLC26A11	8.74254e+06	9.53487e-08	3.72381e-07	0.419759	-2.38232	13.3207	31.7342	0	0
SLC44A3	9.73556e+06	9.59786e-08	3.7472e-07	0.298689	-3.34796	9.60652	32.1622	0	0
SLCO2B1	4.69987e+07	1.03747e-07	4.04655e-07	0.796641	-1.25527	82.2566	103.254	0	0
SLC27A5	8.48644e+06	1.04311e-07	4.06725e-07	0.382629	-2.6135	9.89966	25.8728	0	0
LYPD6B	5.16831e+06	1.04606e-07	4.07743e-07	0.233609	-4.28066	5.24732	22.462	0	0
GPBP1	9.54239e+07	1.0729e-07	4.17935e-07	0.620208	-1.61236	205.242	330.924	0	0
MS4A6A	3.49976e+07	1.08263e-07	4.21452e-07	0.471433	-2.12119	43.8731	93.0633	0	0
TBC1D30	8.59004e+06	1.10268e-07	4.29121e-07	0.432116	-2.31419	18.1756	42.0619	3.8638e-220	5.58305e-220
DGKA	7.85953e+06	1.16921e-07	4.54424e-07	0.390263	-2.56237	13.0015	33.3146	0	0
TSPOAP1-AS1	6.54786e+06	1.20617e-07	4.68487e-07	0.418406	-2.39002	12.3619	29.5452	6.96386e-229	1.0213e-228
ZNF710	2.98641e+07	1.21281e-07	4.70765e-07	0.514557	-1.94342	47.8031	92.9015	0	0
TMC6	1.51503e+07	1.21621e-07	4.71898e-07	0.473584	-2.11156	20.2476	42.7539	0	0
EXOC3L4	5.36055e+06	1.26609e-07	4.90656e-07	0.305493	-3.2734	3.65691	11.9705	0	0
NADSYN1	1.49106e+07	1.2687e-07	4.9151e-07	0.622996	-1.60515	27.811	44.6408	0	0
KBTBD11	3.27206e+06	1.30878e-07	5.06551e-07	0.581378	-1.72005	6.70533	11.5335	0	0
HAVCR2	1.99793e+07	1.31034e-07	5.0699e-07	0.389496	-2.56742	23.9892	61.5904	0	0
AC010615.4	7.10301e+06	1.31597e-07	5.09005e-07	0.471142	-2.1225	19.2558	40.8704	1.02736e-133	1.26277e-133
KCNK13	1.09538e+07	1.31703e-07	5.09252e-07	0.345835	-2.89155	16.1453	46.685	4.9E-324	1.0E-323
EPHX2	1.06722e+07	1.32103e-07	5.10635e-07	0.425921	-2.34785	12.5226	29.4013	0	0
SAMD9	1.40464e+07	1.32609e-07	5.12427e-07	0.391179	-2.55637	16.1899	41.3873	0	0
IL12A-AS1	7.36934e+06	1.33383e-07	5.15074e-07	0.359293	-2.78324	18.5522	51.6351	0	0
SLC6A12	3.61083e+06	1.33422e-07	5.15074e-07	0.220462	-4.53594	2.44332	11.0827	0	0
FAM169B	4.87724e+06	1.44148e-07	5.55768e-07	0.259516	-3.85332	5.5542	21.4021	0	0
PPARA	4.32631e+07	1.44506e-07	5.56795e-07	0.530504	-1.885	64.4029	121.399	0	0
AFMID	1.30427e+07	1.45317e-07	5.59738e-07	0.450034	-2.22206	17.2907	38.4208	0	0
MPHOSPH9	2.24209e+07	1.48288e-07	5.70883e-07	0.5219	-1.91608	48.5719	93.0675	0	0
GRAMD2A	4.84187e+06	1.48305e-07	5.70883e-07	0.173951	-5.74876	3.51898	20.2297	0	0
SNX8	1.66989e+07	1.50082e-07	5.77171e-07	0.464435	-2.15316	32.693	70.3931	2.00138e-281	3.21842e-281
RTKN2	1.24471e+07	1.5033e-07	5.77944e-07	0.113148	-8.838	3.99985	35.3507	0	0
AC027288.3	1.57756e+07	1.51566e-07	5.82508e-07	0.273996	-3.64969	12.0941	44.1397	0	0
SLC25A47	4.08667e+06	1.51675e-07	5.82741e-07	0.121128	-8.25575	1.09352	9.02783	0	0
PARP4	4.73349e+07	1.55488e-07	5.97012e-07	0.689634	-1.45004	95.2868	138.17	0	0
CBLC	5.1762e+06	1.56271e-07	5.99828e-07	0.229049	-4.36587	4.63751	20.2467	0	0
GYS2	4.23295e+06	1.5705e-07	6.02626e-07	0.240981	-4.1497	3.22269	13.3732	0	0
RELN	2.36648e+07	1.59071e-07	6.0999e-07	0.442317	-2.26082	33.7931	76.4003	0	0
NAA16	3.32718e+07	1.59419e-07	6.11133e-07	0.588673	-1.69874	81.2784	138.07	0	0
PAPSS2	4.59775e+07	1.60706e-07	6.15672e-07	0.688103	-1.45327	64.0328	93.057	0	0
TYMP	3.98785e+07	1.61955e-07	6.20262e-07	0.295763	-3.38108	23.5431	79.6012	0	0
AC092422.1	8.32035e+06	1.67498e-07	6.40879e-07	0.359965	-2.77805	13.3298	37.0308	0	0
TMEFF2	5.07098e+06	1.69873e-07	6.49557e-07	0.5072	-1.97161	28.1553	55.5113	1.84163e-293	3.02277e-293
GABRB1	6.86895e+06	1.7299e-07	6.60636e-07	0.812783	-1.23034	36.6925	45.1442	0	0
ATP6V0A1	4.05148e+07	1.75288e-07	6.69199e-07	0.723161	-1.38282	93.3284	129.056	0	0
CCNG2	1.06541e+07	1.75599e-07	6.70176e-07	0.44553	-2.24452	23.7198	53.2394	2.17196e-300	3.60271e-300
ARHGEF3	7.96918e+07	1.77036e-07	6.75021e-07	0.593347	-1.68536	168.675	284.278	0	0
BCAS2	8.87233e+06	1.7723e-07	6.75547e-07	0.370816	-2.69675	13.3627	36.0359	0	0
POLR2F	7.30277e+06	1.7833e-07	6.79522e-07	0.487113	-2.05291	22.3255	45.8323	2.53467e-39	2.59468e-39
PKNOX1	1.68476e+07	1.78732e-07	6.80841e-07	0.629026	-1.58976	37.9666	60.3578	0	0
BCL7A	1.01319e+07	1.80306e-07	6.86618e-07	0.418843	-2.38753	20.4389	48.7984	0	0
TLR2	2.97671e+07	1.81264e-07	6.89833e-07	0.535785	-1.86642	37.5796	70.1394	0	0
PARD6B	9.58263e+06	1.83714e-07	6.98935e-07	0.355697	-2.81139	9.71786	27.3207	0	0
LPCAT1	2.93454e+07	1.90938e-07	7.25275e-07	0.514582	-1.94333	31.95	62.0892	0	0
LINC02384	9.32197e+06	1.92222e-07	7.29695e-07	0.291843	-3.4265	9.37929	32.1381	7.89129e-269	1.23911e-268
KRT8	1.17678e+07	1.92519e-07	7.3059e-07	0.344921	-2.89921	13.2646	38.457	0	0
TIMP1	6.60004e+07	1.97921e-07	7.50382e-07	0.923153	-1.08324	88.161	95.4999	0	0
TEX9	1.0046e+07	1.98165e-07	7.51073e-07	0.515159	-1.94115	19.5913	38.0296	0	0
FANCA	7.67447e+06	2.06513e-07	7.81484e-07	0.357648	-2.79604	14.4115	40.2952	1.50908e-299	2.50145e-299
ATP6V0D2	8.56573e+06	2.1667e-07	8.19148e-07	0.239224	-4.18018	8.44517	35.3024	0	0
SREBF1	1.47522e+07	2.22048e-07	8.38957e-07	0.634806	-1.57528	26.8321	42.2681	0	0
RARRES2	1.06248e+07	2.23967e-07	8.45943e-07	0.179382	-5.57469	3.23498	18.034	0	0
ACADL	7.02065e+06	2.2428e-07	8.4686e-07	0.290565	-3.44158	6.69312	23.0349	0	0
GPLD1	6.19113e+06	2.2815e-07	8.60934e-07	0.361815	-2.76384	9.59401	26.5164	0	0
SPOCK1	1.94971e+07	2.32507e-07	8.76827e-07	0.522746	-1.91297	145.983	279.261	0	0
SOWAHC	2.88675e+06	2.3331e-07	8.79577e-07	0.30114	-3.32071	4.53492	15.0592	0	0
CFAP70	1.1132e+07	2.35558e-07	8.87775e-07	0.367663	-2.71989	18.2292	49.5814	0	0
KRT18	6.59025e+06	2.39243e-07	9.01383e-07	0.10999	-9.09174	1.58375	14.399	0	0
LINC00649	6.41229e+06	2.4029e-07	9.05045e-07	0.364685	-2.74209	10.6971	29.3323	1.26956e-185	1.71684e-185
ENPP1	1.29144e+07	2.40408e-07	9.05205e-07	0.621803	-1.60823	22.4084	36.0377	0	0
PTK7	1.53272e+07	2.41443e-07	9.08821e-07	0.405409	-2.46665	22.5872	55.7147	0	0
TNFAIP3	1.92291e+07	2.41989e-07	9.10592e-07	0.395579	-2.52794	18.4673	46.6843	0	0
KIF20B	7.50368e+06	2.4224e-07	9.1125e-07	0.425152	-2.3521	12.2498	28.8129	0	0
PPP1R42	5.63746e+06	2.53763e-07	9.53704e-07	0.78092	-1.28054	20.5928	26.37	9.80367e-258	1.51165e-257
C17orf100	2.99995e+06	2.64642e-07	9.93354e-07	0.256163	-3.90376	3.32901	12.9956	0	0
DEPDC7	3.84812e+06	2.71079e-07	1.0172e-06	0.200093	-4.99769	2.13942	10.6922	0	0
RASSF7	6.23843e+06	2.73732e-07	1.02683e-06	0.134735	-7.42199	1.6805	12.4726	0	0
AC018742.1	7.73106e+06	2.79274e-07	1.0473e-06	0.41624	-2.40246	13.8076	33.1723	0	0
CYP27A1	1.77345e+07	2.79873e-07	1.04922e-06	0.562674	-1.77723	29.3622	52.1833	0	0
SLC5A6	7.04495e+06	2.82841e-07	1.05969e-06	0.349781	-2.85893	5.99592	17.1419	0	0
TAT-AS1	5.93843e+06	2.89265e-07	1.08342e-06	0.155327	-6.43805	2.29279	14.7611	0	0
CDKL1	1.78961e+07	2.91654e-07	1.09135e-06	0.594719	-1.68147	56.5953	95.163	0	0
WDR66	7.78582e+06	2.92074e-07	1.09258e-06	0.310158	-3.22416	10.8837	35.0907	0	0
ATP13A2	8.0208e+06	2.93973e-07	1.09922e-06	0.461247	-2.16804	17.9868	38.9961	0	0
TMEM192	1.40817e+07	2.9403e-07	1.09922e-06	0.505102	-1.9798	31.2069	61.7834	0	0
IL21R	5.8544e+06	2.97412e-07	1.11117e-06	0.245945	-4.06595	5.82384	23.6794	0	0
GNAL	1.27011e+07	3.04124e-07	1.13555e-06	0.435983	-2.29367	36.3444	83.362	0	0
DNAAF4	1.17579e+07	3.16163e-07	1.17977e-06	0.368714	-2.71213	19.0868	51.7658	0	0
PPM1H	2.15889e+07	3.23059e-07	1.20475e-06	0.590387	-1.6938	71.4015	120.94	0	0
NWD1	7.18034e+06	3.29345e-07	1.22739e-06	0.289648	-3.45247	14.4074	49.7411	0	0
ALDH6A1	9.73092e+06	3.29433e-07	1.22739e-06	0.409616	-2.44131	14.1432	34.5279	0	0
PRDM1	8.17015e+06	3.30368e-07	1.23049e-06	0.325077	-3.0762	8.86049	27.2566	0	0
WDR59	3.24994e+07	3.31843e-07	1.2356e-06	0.619023	-1.61545	77.1228	124.588	0	0
TMEM213	4.88745e+06	3.33696e-07	1.24212e-06	0.247633	-4.03824	5.0221	20.2804	0	0
SERPINA6	3.53624e+06	3.47859e-07	1.29245e-06	0.126454	-7.90802	1.0595	8.37855	0	0
LITAF	5.17484e+07	3.56832e-07	1.32497e-06	0.575972	-1.73619	76.0074	131.964	0	0
AC068533.4	7.98081e+06	3.62066e-07	1.34358e-06	0.422917	-2.36453	13.1503	31.0943	0	0
CCSAP	3.24256e+06	3.6401e-07	1.35037e-06	0.421892	-2.37028	8.51266	20.1774	7.49355e-139	9.31021e-139
VPS13C	1.10785e+08	3.67818e-07	1.36366e-06	0.73215	-1.36584	266.062	363.398	0	0
HABP2	5.43219e+06	3.68783e-07	1.36682e-06	0.319746	-3.12748	3.65151	11.42	0	0
DOCK3	2.31427e+07	3.69434e-07	1.36868e-06	0.75242	-1.32905	108.191	143.79	0	0
CDHR5	4.2061e+06	3.69512e-07	1.36868e-06	0.170874	-5.85226	1.79941	10.5306	0	0
KTN1	7.58592e+07	3.76817e-07	1.39531e-06	0.943697	-1.05966	258.078	273.476	0	0
ANK1	1.05594e+07	3.81103e-07	1.40945e-06	0.964868	-1.03641	43.198	44.7709	0	0
STOX2	1.05106e+08	3.86685e-07	1.42966e-06	0.991961	-1.0081	269.489	271.673	0	0
SPAG17	1.05738e+07	4.05945e-07	1.49993e-06	0.243739	-4.10274	9.43194	38.6969	0	0
AKR1C4	4.23946e+06	4.10417e-07	1.51461e-06	0.215799	-4.63395	2.0462	9.48197	0	0
CDHR3	1.96997e+07	4.12905e-07	1.52333e-06	0.496606	-2.01367	31.9983	64.4339	0	0
CENPE	5.95009e+06	4.15054e-07	1.53079e-06	0.27156	-3.68243	7.69911	28.3514	9.84978e-296	1.62134e-295
SCAI	2.7935e+07	4.15198e-07	1.53085e-06	0.548591	-1.82285	60.1038	109.56	0	0
FAM182B	1.16949e+07	4.1757e-07	1.53866e-06	0.613907	-1.62891	38.7015	63.0413	2.28352e-64	2.42674e-64
SNX3	2.55833e+07	4.19504e-07	1.54484e-06	0.606811	-1.64796	65.5175	107.97	0	0
AIF1L	6.74288e+06	4.27252e-07	1.57241e-06	0.679316	-1.47207	26.2474	38.638	0	0
NAPSA	1.91582e+07	4.28565e-07	1.5758e-06	0.0542768	-18.4241	1.64575	30.3214	0	0
GGA2	2.77008e+07	4.34356e-07	1.59612e-06	0.586597	-1.70475	53.9584	91.9855	0	0
SYTL2	2.88997e+07	4.3735e-07	1.60663e-06	0.527391	-1.89613	45.6864	86.6273	0	0
ST13	2.0134e+07	4.40212e-07	1.61617e-06	0.545054	-1.83468	50.0159	91.7633	0	0
CYS1	6.35559e+06	4.41163e-07	1.61917e-06	0.259298	-3.85657	4.98771	19.2354	0	0
SLC25A29	1.73939e+07	4.45595e-07	1.63443e-06	0.581911	-1.71848	29.1258	50.052	0	0
ZNF318	8.71153e+06	4.51314e-07	1.65441e-06	0.500189	-1.99924	24.0287	48.0392	4.05375e-163	5.26647e-163
NAPEPLD	1.12824e+07	4.55211e-07	1.66819e-06	0.610194	-1.63882	24.4177	40.0162	0	0
PYHIN1	1.25399e+07	4.55931e-07	1.66981e-06	0.320059	-3.12442	11.9103	37.2127	0	0
AC009690.1	2.12294e+07	4.73031e-07	1.72929e-06	0.659837	-1.51553	42.1199	63.8339	0	0
BCL2L13	2.53718e+07	4.77046e-07	1.74291e-06	0.96516	-1.0361	83.4804	86.4939	3.99047e-169	5.24126e-169
EXTL3	1.43969e+07	4.82857e-07	1.76361e-06	0.829191	-1.206	54.5791	65.8221	0	0
KIAA2012	5.67282e+06	4.83863e-07	1.76618e-06	0.348553	-2.86901	12.6462	36.282	1.02598e-254	1.57193e-254
NET1	6.98798e+06	4.99986e-07	1.82341e-06	0.448621	-2.22906	17.0426	37.9888	0	0
MFHAS1	3.57789e+07	5.06222e-07	1.84559e-06	0.576781	-1.73376	64.6955	112.167	0	0
SMARCC1	5.84864e+07	5.06488e-07	1.846e-06	0.638752	-1.56555	151.139	236.615	0	0
TEX14	8.07633e+06	5.15608e-07	1.87867e-06	0.356675	-2.80367	21.0521	59.0232	0	0
PHKA2	2.72138e+07	5.16289e-07	1.88059e-06	0.53792	-1.85901	34.2063	63.5898	0	0
ZBTB8OS	2.28328e+07	5.25207e-07	1.9125e-06	0.667244	-1.4987	52.1745	78.1941	0	0
SFTA3	2.02092e+07	5.28496e-07	1.92389e-06	0.0840983	-11.8908	2.4424	29.0422	0	0
ARHGEF4	5.82504e+06	5.4379e-07	1.97778e-06	0.358204	-2.79171	12.518	34.9465	2.830226084E-313	4.80020349746E-313
NPL	3.276e+07	5.58546e-07	2.03022e-06	0.527779	-1.89473	40.0426	75.87	0	0
IDO2	4.93569e+06	5.63292e-07	2.04624e-06	0.273092	-3.66177	6.9098	25.3021	0	0
MARVELD2	5.04837e+06	5.91181e-07	2.14432e-06	0.286429	-3.49126	5.50764	19.2286	0	0
RHPN1	4.18045e+06	6.06187e-07	2.19743e-06	0.192588	-5.19243	3.3039	17.1553	0	0
MSH2	1.65039e+07	6.16773e-07	2.23455e-06	0.554904	-1.80211	43.9114	79.1332	6.91296e-223	1.00407e-222
AKAP12	7.43717e+07	6.16797e-07	2.23455e-06	0.934904	-1.06963	196.534	210.219	1.28972e-305	2.1595e-305
IVNS1ABP	3.96929e+07	6.2829e-07	2.27345e-06	0.546956	-1.8283	64.026	117.059	0	0
AC091045.1	5.00814e+06	6.30555e-07	2.28096e-06	0.977873	-1.02263	23.5872	24.121	5.11784e-157	6.57316e-157
JADE2	1.19415e+07	6.38546e-07	2.30918e-06	0.557321	-1.7943	32.1309	57.6524	0	0
MIR3681HG	9.95798e+06	6.64982e-07	2.40046e-06	0.381913	-2.6184	22.6959	59.4269	0	0
CPN1	4.00314e+06	6.65371e-07	2.40115e-06	0.249209	-4.0127	4.62216	18.5473	0	0
ADA2	9.01471e+06	6.77615e-07	2.4446e-06	0.400329	-2.49794	14.9362	37.3098	0	0
PKIB	6.32696e+06	6.79026e-07	2.44896e-06	0.436906	-2.28882	11.4664	26.2445	0	0
LMAN2L	9.72548e+06	6.87081e-07	2.47727e-06	0.512642	-1.95068	20.8071	40.5879	2.56994e-239	3.84471e-239
YWHAQ	2.3601e+07	6.91215e-07	2.49092e-06	0.972541	-1.02823	96.8144	99.5479	3.58536e-296	5.90577e-296
PCBD2	1.74144e+07	6.91281e-07	2.49092e-06	0.599203	-1.66888	32.3941	54.062	0	0
FANCD2	5.02651e+06	6.95882e-07	2.50675e-06	0.34195	-2.9244	9.52961	27.8684	1.60588e-238	2.39828e-238
PNISR	1.26514e+08	6.96564e-07	2.50846e-06	0.674287	-1.48305	349.519	518.354	0	0
AC046195.1	9.05411e+06	7.00199e-07	2.5208e-06	0.265127	-3.77177	11.0542	41.6938	0	0
CNNM2	3.23036e+07	7.10836e-07	2.55604e-06	0.589431	-1.69655	72.5365	123.062	0	0
PLEKHA6	1.84787e+07	7.32196e-07	2.6305e-06	0.715858	-1.39693	50.2022	70.1288	0	0
AK3	2.83841e+07	7.4008e-07	2.65803e-06	0.615244	-1.62537	57.1867	92.9496	0	0
ENTPD5	1.22041e+07	7.43475e-07	2.66943e-06	0.492426	-2.03076	21.4443	43.5483	0	0
TENT5C	7.52875e+06	7.47433e-07	2.68284e-06	0.294482	-3.39579	8.18636	27.7992	0	0
GPX2	1.13039e+07	7.54711e-07	2.70655e-06	0.206589	-4.84052	5.1698	25.0245	0	0
HDAC10	5.08341e+06	7.55912e-07	2.70925e-06	0.506018	-1.97622	6.88622	13.6087	0	0
NR1H3	1.56718e+07	7.61218e-07	2.72664e-06	0.446332	-2.24048	14.9313	33.4533	0	0
ADH6	3.65217e+06	7.71974e-07	2.76271e-06	0.27308	-3.66193	2.64944	9.70206	0	0
USH1C	4.85799e+06	7.7833e-07	2.78463e-06	0.211755	-4.72243	2.8582	13.4976	0	0
FTCDNL1	8.80586e+06	7.82843e-07	2.79829e-06	0.537494	-1.86049	15.8674	29.521	0	0
ZNF33B	1.51992e+07	7.92564e-07	2.83136e-06	0.550232	-1.81742	28.7373	52.2276	0	0
MTMR4	1.12693e+07	8.03918e-07	2.87107e-06	0.549439	-1.82004	19.9921	36.3863	0	0
DIAPH3	1.54068e+07	8.0463e-07	2.87276e-06	0.441343	-2.26581	33.0313	74.8426	8.45388e-246	1.27676e-245
AC096564.1	5.68294e+06	8.07612e-07	2.88255e-06	0.848596	-1.17842	32.5647	38.3748	0	0
DNAJC27-AS1	5.07835e+06	8.09661e-07	2.88901e-06	0.352418	-2.83754	12.6409	35.869	1.03031e-220	1.48983e-220
MGAT4C	8.91228e+06	8.27628e-07	2.9505e-06	0.800217	-1.24966	36.3162	45.3829	0	0
AGAP3	2.01535e+07	8.30201e-07	2.95799e-06	0.752596	-1.32873	46.0029	61.1256	0	0
ARSB	2.47189e+07	8.30217e-07	2.95799e-06	0.541863	-1.84549	52.4092	96.7205	0	0
SLMAP	6.80687e+07	8.33961e-07	2.97045e-06	0.966665	-1.03448	230.302	238.244	0	0
ADPGK	1.9344e+07	8.45655e-07	3.01032e-06	0.576533	-1.73451	37.3275	64.7447	0	0
TAPT1-AS1	2.12779e+07	8.48404e-07	3.01922e-06	0.54341	-1.84023	44.0022	80.9742	0	0
MSN	7.37468e+07	8.56043e-07	3.0455e-06	0.941919	-1.06166	204.438	217.044	0	0
CBR1	3.94284e+06	8.63545e-07	3.07129e-06	0.499408	-2.00237	6.20021	12.4151	0	0
WSB1	1.45006e+08	8.69246e-07	3.08974e-06	0.986841	-1.01333	344.641	349.237	0	0
PRKAG2	7.86624e+07	8.76618e-07	3.11411e-06	0.699951	-1.42867	166.838	238.356	0	0
UROC1	3.14653e+06	8.78501e-07	3.11988e-06	0.177643	-5.62928	1.39679	7.86295	0	0
RIPK4	2.93568e+06	8.96979e-07	3.18176e-06	0.175441	-5.69991	1.72457	9.82988	0	0
SEMA3C	2.91863e+07	9.10144e-07	3.22561e-06	0.830211	-1.20451	82.7592	99.6846	0	0
CXXC5	1.03927e+07	9.25383e-07	3.27866e-06	0.665849	-1.50184	21.8621	32.8334	0	0
TRPC5	4.19597e+06	9.36164e-07	3.31588e-06	0.435694	-2.29519	11.6613	26.7648	0	0
ERO1A	3.90257e+07	9.3693e-07	3.31762e-06	0.585675	-1.70743	73.8695	126.127	0	0
SCNN1B	1.19373e+07	9.45839e-07	3.34818e-06	0.258734	-3.86498	11.5491	44.637	0	0
XYLB	1.24935e+07	9.50303e-07	3.363e-06	0.514145	-1.94498	18.1426	35.2869	0	0
GAMT	7.72302e+06	9.69846e-07	3.43115e-06	0.784306	-1.27501	14.8139	18.8879	0	0
IRF7	1.05187e+07	9.77763e-07	3.45815e-06	0.429923	-2.326	8.89734	20.6952	0	0
PRAM1	7.85469e+06	9.8286e-07	3.47515e-06	0.301956	-3.31174	6.8565	22.707	0	0
TOM1L1	1.88629e+07	9.93426e-07	3.51148e-06	0.534248	-1.87179	30.4702	57.0338	0	0
SLC47A1	1.14434e+07	9.95512e-07	3.51782e-06	0.339109	-2.9489	15.756	46.463	0	0
FLOT2	1.57946e+07	1.00213e-06	3.54016e-06	0.646791	-1.5461	32.1602	49.7228	0	0
RAB37	5.97634e+06	1.01428e-06	3.58205e-06	0.301054	-3.32167	11.2395	37.3339	1.16123e-257	1.78985e-257
THRA	6.54821e+06	1.02508e-06	3.61912e-06	0.560099	-1.7854	27.0824	48.3529	3.30848e-127	4.01908e-127
MLPH	2.25204e+07	1.02627e-06	3.62212e-06	0.289218	-3.4576	13.8333	47.8299	0	0
NUSAP1	5.09719e+06	1.0359e-06	3.65304e-06	0.277798	-3.59974	8.13403	29.2804	5.63716e-176	7.49385e-176
ENPP3	4.52481e+06	1.05053e-06	3.7014e-06	0.289298	-3.45664	6.75903	23.3635	0	0
CUX1	1.80636e+08	1.05385e-06	3.71092e-06	0.958114	-1.04372	509.994	532.289	0	0
UNC93B1	9.77275e+06	1.06289e-06	3.74057e-06	0.475486	-2.10311	11.7776	24.7697	0	0
TSPYL1	4.44022e+06	1.07475e-06	3.78011e-06	0.511464	-1.95517	18.2392	35.6608	4.2227e-202	5.89887e-202
DNAJC22	3.16585e+06	1.07612e-06	3.78382e-06	0.203151	-4.92246	2.07199	10.1993	0	0
AC130456.2	5.10643e+06	1.07938e-06	3.79419e-06	0.189991	-5.26341	4.22105	22.2171	0	0
ABCG1	2.99309e+07	1.07985e-06	3.79473e-06	0.525961	-1.90128	46.0178	87.4927	0	0
TBL1X	7.15017e+07	1.09398e-06	3.84325e-06	0.661739	-1.51117	150.167	226.928	0	0
VIPR1	1.31859e+07	1.0943e-06	3.84325e-06	0.261755	-3.82036	6.77221	25.8723	0	0
AC011604.2	6.66426e+06	1.09606e-06	3.84834e-06	0.243861	-4.1007	4.64393	19.0434	0	0
MPP7	2.58483e+07	1.1014e-06	3.86596e-06	0.449955	-2.22244	49.1008	109.124	0	0
AC112206.2	1.50999e+07	1.11866e-06	3.92538e-06	0.409572	-2.44157	22.4255	54.7536	0	0
GRB2	5.63588e+07	1.16561e-06	4.08539e-06	0.654091	-1.52884	112.399	171.84	0	0
AC025580.2	7.91652e+06	1.16609e-06	4.0859e-06	0.339254	-2.94764	13.3262	39.281	2.39571e-294	3.9365e-294
ANO9	4.47297e+06	1.16725e-06	4.08876e-06	0.224672	-4.45092	3.3002	14.6889	0	0
NTNG1	1.3554e+07	1.18589e-06	4.14926e-06	0.254072	-3.93589	11.1889	44.0384	0	0
FANK1	9.69869e+06	1.21552e-06	4.24798e-06	0.469206	-2.13126	19.3217	41.1797	0	0
NSD2	3.80963e+07	1.22434e-06	4.27633e-06	0.61915	-1.61512	86.0874	139.041	0	0
ANKRD37	9.02669e+06	1.2324e-06	4.30199e-06	0.311979	-3.20535	10.8763	34.8624	0	0
TMEM181	3.35438e+07	1.23657e-06	4.31529e-06	0.637709	-1.56811	68.6117	107.591	0	0
ZC3H11B	4.19166e+06	1.25923e-06	4.39184e-06	0.470307	-2.12627	9.23516	19.6365	8.54359e-122	1.02721e-121
TMTC2	7.16965e+07	1.26704e-06	4.41653e-06	0.762105	-1.31216	232.973	305.697	0	0
RASGRP1	1.24386e+07	1.26942e-06	4.42226e-06	0.443315	-2.25573	18.5653	41.8782	0	0
DENND2C	1.03578e+07	1.27644e-06	4.44286e-06	0.958358	-1.04345	34.5742	36.0765	0	0
ZSWIM5	2.37314e+07	1.28191e-06	4.46063e-06	0.499637	-2.00145	58.288	116.661	0	0
FBXO44	3.17211e+06	1.2873e-06	4.47744e-06	0.461548	-2.16662	5.63811	12.2156	1.05406e-115	1.25221e-115
C12orf76	6.82716e+06	1.29035e-06	4.48611e-06	0.548087	-1.82453	18.7887	34.2806	2.21285e-65	2.35704e-65
SFTPC	1.0556e+08	1.33273e-06	4.62943e-06	0.00802845	-124.557	1.1509	143.353	0	0
KIF12	3.71475e+06	1.34245e-06	4.66108e-06	0.170851	-5.85306	1.6035	9.3854	0	0
CNTRL	3.15172e+07	1.34261e-06	4.66108e-06	0.641231	-1.5595	69.3322	108.124	0	0
NIM1K	4.96717e+06	1.35584e-06	4.70431e-06	0.420256	-2.3795	11.3459	26.9976	2.9447e-150	3.73552e-150
CHI3L1	9.82458e+06	1.35903e-06	4.71402e-06	0.342179	-2.92245	9.36874	27.3796	0	0
DCC	1.7119e+07	1.37628e-06	4.77248e-06	0.36911	-2.70922	36.0438	97.6505	0	0
ATP6V1H	3.62086e+07	1.37761e-06	4.7757e-06	0.661962	-1.51066	75.7027	114.361	0	0
TACC3	6.09523e+06	1.3861e-06	4.80378e-06	0.451175	-2.21644	10.4322	23.1222	0	0
KLKB1	7.7465e+06	1.41371e-06	4.89665e-06	0.461504	-2.16683	8.51072	18.4413	0	0
ABHD17C	1.07918e+07	1.42146e-06	4.92206e-06	0.326134	-3.06623	9.47849	29.0632	0	0
ZNF292	9.92748e+07	1.42533e-06	4.93405e-06	0.715561	-1.3975	226.044	315.897	0	0
SPIRE2	5.23393e+06	1.44375e-06	4.9964e-06	0.397961	-2.51281	9.04916	22.7388	1.89846e-145	2.38921e-145
S100Z	6.02709e+06	1.44641e-06	5.00416e-06	0.343235	-2.91345	8.97848	26.1584	1.33697e-187	1.81493e-187
STX18-AS1	1.37492e+07	1.44834e-06	5.0094e-06	0.546038	-1.83137	36.3861	66.6366	0	0
PDIA4	1.22378e+07	1.45442e-06	5.02899e-06	0.478952	-2.08789	18.2911	38.1898	0	0
PLEKHH2	3.44919e+07	1.45532e-06	5.03064e-06	0.459771	-2.17499	46.2356	100.562	0	0
MFSD13A	4.01607e+06	1.46283e-06	5.05517e-06	0.491694	-2.03379	6.57739	13.377	0	0
ABCA3	3.42111e+07	1.49517e-06	5.16545e-06	0.314988	-3.17472	25.3878	80.599	0	0
KIAA1549	1.40016e+07	1.49698e-06	5.17022e-06	0.501043	-1.99584	29.2486	58.3755	0	0
SPINT1	3.99226e+06	1.50435e-06	5.1942e-06	0.180878	-5.5286	2.24833	12.4301	0	0
HSPA5	2.28656e+07	1.51954e-06	5.23913e-06	0.550678	-1.81594	41.2127	74.8398	0	0
AP006621.4	3.38788e+06	1.53348e-06	5.28568e-06	0.213815	-4.67695	3.31404	15.4996	0	0
SDC4	2.4142e+07	1.53914e-06	5.30217e-06	0.469696	-2.12904	29.3499	62.4869	0	0
HGFAC	3.25727e+06	1.5627e-06	5.38024e-06	0.169955	-5.88392	1.18391	6.96602	0	0
LPIN1	2.73264e+07	1.58263e-06	5.44732e-06	0.550782	-1.8156	52.5663	95.4393	0	0
PTPRT	2.01625e+07	1.59431e-06	5.48439e-06	0.532682	-1.87729	47.8111	89.7553	2.1710566385E-314	3.690520965E-314
SLC7A7	1.17998e+07	1.62012e-06	5.56842e-06	0.379398	-2.63575	15.7405	41.4881	0	0
VAMP8	7.2558e+06	1.68462e-06	5.78845e-06	0.336196	-2.97446	7.81309	23.2397	0	0
AJ009632.2	6.37484e+06	1.68643e-06	5.793e-06	0.294772	-3.39245	8.43816	28.626	0	0
AC111000.4	3.0274e+06	1.69762e-06	5.82982e-06	0.19308	-5.17921	1.49158	7.7252	0	0
ZNF19	5.65751e+06	1.69938e-06	5.83419e-06	0.250914	-3.98543	5.54286	22.0907	0	0
CSK	1.06065e+07	1.70523e-06	5.8526e-06	0.558559	-1.79032	17.6962	31.6818	0	0
STYXL1	1.36671e+07	1.72026e-06	5.9025e-06	0.517836	-1.93111	26.566	51.3019	3.6715e-262	5.71154e-262
RAB20	2.1466e+07	1.72765e-06	5.92617e-06	0.494095	-2.0239	27.8601	56.3861	0	0
C3orf67	6.63441e+06	1.76909e-06	6.06143e-06	0.442467	-2.26005	14.2014	32.096	0	0
MUC4	4.64109e+06	1.77312e-06	6.07352e-06	0.223468	-4.47491	5.30476	23.7383	0	0
YPEL1	7.24513e+06	1.78381e-06	6.10493e-06	0.461503	-2.16683	15.886	34.4224	1.78657e-59	1.8827e-59
ZNF519	4.77701e+06	1.7878e-06	6.11684e-06	0.604332	-1.65472	17.4118	28.8117	1.73639e-73	1.87974e-73
GLYCTK	5.30261e+06	1.78992e-06	6.12237e-06	0.333201	-3.00119	3.81135	11.4386	0	0
HPCAL1	4.81225e+07	1.84745e-06	6.31555e-06	0.77684	-1.28727	90.2064	116.12	0	0
SNTB1	9.62018e+07	1.85631e-06	6.34228e-06	0.707145	-1.41414	171.335	242.292	0	0
PITPNA	3.56615e+07	1.86467e-06	6.36903e-06	0.652719	-1.53205	65.7074	100.667	0	0
RABEP2	9.11367e+06	1.86844e-06	6.3801e-06	0.49651	-2.01406	21.3168	42.9332	0	0
GGT1	4.64909e+06	1.91958e-06	6.54361e-06	0.309311	-3.23299	5.33574	17.2504	0	0
HLA-DQA1	4.57559e+06	1.92205e-06	6.55018e-06	0.441404	-2.2655	7.18272	16.2724	0	0
FMO3	8.90248e+06	1.93603e-06	6.5941e-06	0.480176	-2.08257	8.90865	18.5529	0	0
AC007991.3	5.83955e+06	1.97997e-06	6.73805e-06	0.275444	-3.6305	10.3412	37.5438	0	0
SPAG1	1.12392e+07	1.99306e-06	6.77684e-06	0.542634	-1.84286	23.7322	43.7353	0	0
CCDC178	1.04913e+07	2.00035e-06	6.79591e-06	0.417967	-2.39254	18.5031	44.2693	0	0
SHROOM2	1.31211e+07	2.00363e-06	6.80514e-06	0.422378	-2.36755	15.7856	37.3732	0	0
MYO1G	8.47755e+06	2.09204e-06	7.09939e-06	0.168524	-5.93388	3.46154	20.5403	0	0
BICDL2	3.57966e+06	2.10218e-06	7.12853e-06	0.119847	-8.34399	1.6267	13.5731	0	0
PLAUR	2.28021e+07	2.12025e-06	7.18704e-06	0.42651	-2.34461	26.2005	61.4299	0	0
HCLS1	1.96138e+07	2.12242e-06	7.19225e-06	0.615183	-1.62553	35.454	57.6317	0	0
ERBB4	1.01252e+08	2.12831e-06	7.2083e-06	0.374545	-2.66991	147.62	394.132	0	0
CEP290	3.22464e+07	2.1333e-06	7.22317e-06	0.677705	-1.47557	77.7178	114.678	0	0
NEK10	1.55079e+07	2.13591e-06	7.22996e-06	0.79053	-1.26497	46.8602	59.277	3.64061e-125	4.40437e-125
DMKN	4.98968e+06	2.23048e-06	7.53739e-06	0.234199	-4.26987	3.25448	13.8962	0	0
SLC38A1	4.23389e+07	2.24475e-06	7.58349e-06	0.546128	-1.83107	89.5985	164.061	0	0
SELENOO	2.38524e+07	2.2731e-06	7.67711e-06	0.661371	-1.51201	36.2807	54.8568	0	0
SCN9A	1.38805e+07	2.27445e-06	7.67954e-06	0.911046	-1.09764	37.3765	41.0259	0	0
DNM2	6.74404e+07	2.29316e-06	7.7404e-06	0.638102	-1.56715	134.054	210.082	0	0
RHBDD2	8.37476e+06	2.29376e-06	7.7404e-06	0.416754	-2.3995	16.8213	40.3627	6.13220638036E-313	1.03932196927E-312
RFNG	6.69293e+06	2.35489e-06	7.93196e-06	0.546659	-1.8293	11.2709	20.6178	0	0
C8orf37-AS1	1.54514e+07	2.35513e-06	7.93196e-06	0.459417	-2.17667	34.9529	76.0809	0	0
ZFP64	1.40667e+07	2.36423e-06	7.96039e-06	0.49717	-2.01138	34.9985	70.3954	4.99991e-249	7.58537e-249
HHIP	1.12063e+07	2.36924e-06	7.97502e-06	0.318993	-3.13487	8.94505	28.0415	0	0
ZNF281	7.935e+06	2.3729e-06	7.98511e-06	0.49532	-2.0189	12.3588	24.9512	0	0
WDR63	6.49439e+06	2.39688e-06	8.06358e-06	0.322943	-3.09653	9.99308	30.9438	1.51377546269E-312	2.563473776234E-312
AL591806.3	3.94615e+06	2.42086e-06	8.13742e-06	0.326707	-3.06085	5.85873	17.9327	1.21909e-142	1.52627e-142
CLDN4	4.72383e+06	2.42792e-06	8.15663e-06	0.260791	-3.83448	5.7789	22.1591	1.33058e-248	2.01711e-248
BDP1	5.88998e+07	2.43601e-06	8.18154e-06	0.63932	-1.56416	147.292	230.389	0	0
SEPTIN8	5.59535e+06	2.46299e-06	8.26523e-06	0.603572	-1.6568	19.1967	31.8051	3.99809e-63	4.2425e-63
PGPEP1	1.12681e+07	2.50606e-06	8.40042e-06	0.545834	-1.83206	22.3688	40.9809	0	0
AGBL2	5.01589e+06	2.53698e-06	8.5017e-06	0.290455	-3.44287	9.2408	31.8149	0	0
ARHGAP39	3.39268e+06	2.54923e-06	8.54038e-06	0.392386	-2.54851	8.96591	22.8497	2.60979e-145	3.2834e-145
RGS9	6.48459e+06	2.57542e-06	8.62572e-06	0.326892	-3.05911	8.50926	26.0308	1.43718e-213	2.0521e-213
TMEM37	4.40836e+06	2.60189e-06	8.71197e-06	0.227876	-4.38836	2.42353	10.6353	0	0
TRIM38	2.49232e+07	2.60506e-06	8.72014e-06	0.66515	-1.50342	45.5918	68.5437	0	0
ALOX12-AS1	9.45769e+06	2.61751e-06	8.75939e-06	0.745145	-1.34202	28.6799	38.489	1.97308e-241	2.95986e-241
WBP2NL	8.03387e+06	2.68727e-06	8.9804e-06	0.459613	-2.17574	14.9349	32.4945	1.00024e-235	1.48643e-235
ESRRG	8.82988e+07	2.74395e-06	9.16472e-06	0.79277	-1.2614	209.824	264.672	0	0
AL022068.1	1.29398e+07	2.77816e-06	9.27385e-06	0.396155	-2.52426	22.5005	56.7972	0	0
UGT2B15	3.37042e+06	2.78435e-06	9.29194e-06	0.24726	-4.04433	2.14716	8.68383	0	0
WNK3	6.75852e+06	2.79202e-06	9.31496e-06	0.456343	-2.19133	14.506	31.7875	0	0
C17orf67	9.16729e+06	2.80236e-06	9.34687e-06	0.585274	-1.7086	19.6113	33.5079	0	0
LY6E-DT	4.54119e+06	2.89735e-06	9.65836e-06	0.40706	-2.45664	7.32478	17.9944	1.49174e-200	2.07834e-200
TMPRSS6	3.49556e+06	2.9703e-06	9.8879e-06	0.274019	-3.64939	3.04037	11.0955	0	0
DDRGK1	4.58409e+06	2.98184e-06	9.92356e-06	0.382319	-2.61562	11.1845	29.2543	1.24022e-175	1.64708e-175
WWOX	2.25208e+08	3.08424e-06	1.02615e-05	0.815782	-1.22582	621.199	761.477	0	0
NCS1	4.80373e+06	3.15391e-06	1.04846e-05	0.415405	-2.40729	10.0956	24.3031	0	0
SEPTIN9	5.94452e+07	3.16762e-06	1.05273e-05	0.706248	-1.41593	127.493	180.522	0	0
TBC1D14	4.16192e+07	3.23344e-06	1.07401e-05	0.733565	-1.36321	80.2775	109.435	0	0
EPB41L5	4.37249e+07	3.25845e-06	1.08143e-05	0.575844	-1.73658	70.8238	122.991	0	0
CDK11A	6.79452e+06	3.27241e-06	1.08546e-05	0.346629	-2.88493	13.1552	37.9518	1.85135e-240	2.77381e-240
OPN3	4.90413e+06	3.28059e-06	1.08758e-05	0.468261	-2.13556	7.59372	16.2168	0	0
TRAF5	1.21168e+07	3.28417e-06	1.08847e-05	0.540222	-1.85109	28.1875	52.1775	0	0
ESPN	3.82189e+06	3.29598e-06	1.09208e-05	0.260158	-3.84382	4.10093	15.7632	0	0
SERPINA11	3.31447e+06	3.32729e-06	1.10215e-05	0.163907	-6.10101	1.18414	7.22445	0	0
MRVI1	5.3326e+06	3.3426e-06	1.10692e-05	0.908305	-1.10095	34.1521	37.5998	0	0
AKR1D1	5.25918e+06	3.35011e-06	1.1088e-05	0.366595	-2.72781	9.49208	25.8926	0	0
KCND3	1.9501e+07	3.36087e-06	1.11145e-05	0.948347	-1.05447	72.6257	76.5813	0	0
KLHL25	6.00902e+06	3.42242e-06	1.13025e-05	0.420212	-2.37975	10.3739	24.6874	0	0
CA13	8.05924e+06	3.4235e-06	1.1303e-05	0.429718	-2.32711	14.4021	33.5152	3.09129e-240	4.63041e-240
AC007192.2	3.35689e+06	3.46695e-06	1.14433e-05	0.506233	-1.97537	6.21146	12.27	1.99798e-172	2.6386e-172
TMEM176A	8.47754e+06	3.49835e-06	1.15438e-05	0.348045	-2.87319	5.97941	17.18	0	0
NR5A2	2.5686e+07	3.5214e-06	1.16167e-05	0.710775	-1.40691	45.0151	63.3324	0	0
APOA5	3.22078e+06	3.52944e-06	1.16368e-05	0.144454	-6.92263	1.01218	7.00693	0	0
ATAD2	1.45239e+07	3.56518e-06	1.17514e-05	0.523447	-1.91041	33.0203	63.0824	0	0
MARF1	2.144e+07	3.60594e-06	1.18761e-05	0.605306	-1.65206	46.3346	76.5474	0	0
ZFAND2A	4.81329e+06	3.60818e-06	1.18802e-05	0.225565	-4.43331	4.6163	20.4655	0	0
SRD5A1	7.82314e+06	3.62459e-06	1.19308e-05	0.457247	-2.187	11.964	26.1652	0	0
C4orf47	4.01388e+06	3.70948e-06	1.21905e-05	0.319223	-3.1326	4.9821	15.6069	0	0
PRKD2	1.96079e+07	3.8092e-06	1.25011e-05	0.596961	-1.67515	40.5859	67.9876	0	0
TMEM154	7.86784e+06	3.84209e-06	1.26057e-05	0.573451	-1.74383	19.8134	34.5512	0	0
POLQ	5.38022e+06	3.93426e-06	1.2894e-05	0.385505	-2.594	11.9395	30.971	3.32755e-260	5.15123e-260
PLA2G12B	3.60568e+06	3.96403e-06	1.29845e-05	0.244276	-4.09374	2.61153	10.6909	0	0
HAO2	3.08027e+06	3.99998e-06	1.30952e-05	0.155787	-6.41904	1.19808	7.69055	0	0
UNC13D	9.51316e+06	4.01292e-06	1.3134e-05	0.31425	-3.18218	8.72375	27.7605	0	0
CAMK2N1	9.15337e+06	4.04161e-06	1.32243e-05	0.755163	-1.32422	18.8288	24.9334	0	0
HOXB3	1.29977e+07	4.04539e-06	1.32331e-05	0.480966	-2.07915	18.368	38.1897	0	0
SLC38A3	3.52155e+06	4.12828e-06	1.34896e-05	0.222671	-4.49093	2.01785	9.06202	0	0
RBL1	1.54804e+07	4.1593e-06	1.35873e-05	0.425545	-2.34993	33.4657	78.6422	0	0
AC066613.2	4.87957e+06	4.21436e-06	1.37597e-05	0.343337	-2.91259	11.2876	32.8762	0	0
TMEM232	2.03865e+07	4.36761e-06	1.42485e-05	0.483575	-2.06793	32.4535	67.1115	0	0
HIST2H2BF	3.43093e+06	4.38836e-06	1.43123e-05	0.273113	-3.66149	4.14846	15.1895	0	0
LRRC69	1.11476e+07	4.41483e-06	1.43947e-05	0.567997	-1.76057	27.5887	48.5719	0	0
FAM20A	5.3871e+07	4.45165e-06	1.4507e-05	0.61905	-1.61538	73.1891	118.228	0	0
MAD1L1	3.12669e+07	4.46266e-06	1.45389e-05	0.630425	-1.58623	70.6939	112.137	0	0
GAK	4.37545e+07	4.48611e-06	1.46114e-05	0.671166	-1.48994	80.4861	119.92	0	0
MPP6	1.83754e+07	4.65697e-06	1.51596e-05	0.594562	-1.68191	39.458	66.3648	0	0
PLXNC1	3.3851e+07	4.67248e-06	1.5206e-05	0.510151	-1.96021	50.231	98.463	0	0
FLRT2	1.80714e+07	4.67882e-06	1.52226e-05	0.511051	-1.95675	52.9492	103.608	7.62102e-211	1.08292e-210
TTC39B	2.64123e+07	4.7384e-06	1.54081e-05	0.615083	-1.6258	55.011	89.4367	0	0
CXADR	1.24867e+07	4.75542e-06	1.54593e-05	0.481193	-2.07817	19.983	41.528	0	0
CNDP2	1.77834e+07	4.78334e-06	1.55417e-05	0.713122	-1.40228	31.2837	43.8687	0	0
CCDC3	1.15917e+07	4.82042e-06	1.56579e-05	0.552834	-1.80886	39.6177	71.6629	1.13208e-81	1.24453e-81
AC006978.2	1.76443e+07	4.95041e-06	1.60715e-05	0.655322	-1.52597	39.5829	60.4023	0	0
ELOVL6	1.61836e+07	5.0514e-06	1.63817e-05	0.592502	-1.68776	32.7084	55.2039	0	0
REEP6	3.93919e+06	5.05544e-06	1.63905e-05	0.186124	-5.37276	1.69518	9.1078	0	0
MYO6	7.29548e+07	5.12225e-06	1.66026e-05	0.682876	-1.46439	133.732	195.836	0	0
TFEB	1.02057e+07	5.24163e-06	1.69667e-05	0.616192	-1.62287	32.0043	51.9388	1.27229e-266	1.99182e-266
GRM7	1.11782e+07	5.25831e-06	1.70162e-05	0.388434	-2.57444	27.2594	70.1777	0	0
SUSD4	5.22767e+06	5.31722e-06	1.72022e-05	0.511407	-1.95539	14.1491	27.667	0	0
AC022101.1	4.39931e+06	5.47635e-06	1.76933e-05	0.327803	-3.05062	4.02469	12.2778	0	0
LACTB2	7.77885e+06	5.50957e-06	1.77911e-05	0.445077	-2.2468	12.9936	29.1941	0	0
UGT3A1	3.42532e+06	5.53174e-06	1.78579e-05	0.280091	-3.57027	2.81455	10.0487	0	0
AKR1A1	1.1798e+07	5.53883e-06	1.78746e-05	0.475643	-2.10242	18.2064	38.2775	0	0
FENDRR	1.17951e+07	5.66355e-06	1.8259e-05	0.0797387	-12.541	1.45657	18.2668	0	0
AC034114.2	9.95078e+06	5.67966e-06	1.8306e-05	0.353681	-2.82741	23.4443	66.2867	0	0
CLEC2D	2.60407e+07	5.69352e-06	1.83458e-05	0.586598	-1.70475	53.3426	90.9356	0	0
ARL4C	1.01763e+07	5.71066e-06	1.83961e-05	0.455158	-2.19704	10.1479	22.2954	0	0
TSHR	6.85662e+06	5.74479e-06	1.84863e-05	0.364464	-2.74376	14.273	39.1617	0	0
CFAP43	8.28838e+06	5.85368e-06	1.88266e-05	0.256336	-3.90113	7.59659	29.6353	0	0
PPP1R26-AS1	3.92001e+06	5.86518e-06	1.88586e-05	0.415797	-2.40502	6.36271	15.3024	0	0
TOB1	9.01788e+06	6.03187e-06	1.93791e-05	0.573154	-1.74473	21.5372	37.5766	0	0
SLIT3	5.12588e+07	6.08178e-06	1.95343e-05	0.578991	-1.72714	139.986	241.777	0	0
CCT3	1.38939e+07	6.12912e-06	1.96811e-05	0.543833	-1.8388	38.2649	70.3616	9.77216596E-316	1.665368134E-315
HELZ	9.30626e+07	6.20039e-06	1.98993e-05	0.70614	-1.41615	194.308	275.169	0	0
FAM208A	3.26088e+07	6.20794e-06	1.99182e-05	0.718209	-1.39235	94.218	131.185	0	0
SORT1	2.60217e+07	6.24488e-06	2.00261e-05	0.906238	-1.10346	106.012	116.98	0	0
IL1RN	4.66238e+06	6.33576e-06	2.03121e-05	0.223691	-4.47045	2.64415	11.8206	0	0
UBA6	3.77321e+07	6.33795e-06	2.03138e-05	0.740728	-1.35002	90.9616	122.8	0	0
ANKRD33B	1.3683e+07	6.34631e-06	2.03352e-05	0.632239	-1.58168	36.1048	57.1063	0	0
XRN1	8.85933e+07	6.4514e-06	2.06609e-05	0.745765	-1.3409	201.221	269.819	0	0
GRK2	1.68274e+07	6.4562e-06	2.06708e-05	0.636942	-1.57	27.4347	43.0725	0	0
HNF1A	2.95888e+06	6.4716e-06	2.07146e-05	0.218881	-4.5687	2.57555	11.7669	0	0
SYT9	6.14698e+06	6.50087e-06	2.08028e-05	0.407358	-2.45484	10.6514	26.1475	0	0
PLLP	5.76377e+06	6.52358e-06	2.08644e-05	0.356796	-2.80272	8.55596	23.98	0	0
SAT2	1.1394e+07	6.55666e-06	2.09646e-05	0.568957	-1.7576	14.0276	24.6549	0	0
ITGA3	2.49902e+07	6.56282e-06	2.09788e-05	0.387628	-2.57979	23.7214	61.1963	0	0
FAM155A	3.4159e+07	6.62858e-06	2.11833e-05	0.965922	-1.03528	175.11	181.288	0	0
MBNL3	1.34301e+07	6.93541e-06	2.21112e-05	0.691159	-1.44685	33.2204	48.0648	0	0
Z94721.1	8.13286e+06	6.94084e-06	2.21227e-05	0.474536	-2.10732	12.9779	27.3487	0	0
DEAF1	1.57929e+07	6.94316e-06	2.21242e-05	0.572255	-1.74747	40.6599	71.052	4.12793e-242	6.19934e-242
AC004485.1	5.24669e+06	6.99057e-06	2.22635e-05	0.235211	-4.25149	4.00108	17.0106	0	0
GMFG	6.46204e+06	6.99388e-06	2.22682e-05	0.382957	-2.61126	9.13848	23.863	0	0
AC068992.1	5.77207e+06	7.16366e-06	2.27847e-05	0.312841	-3.19651	10.2086	32.6319	0	0
SSX2IP	5.36553e+06	7.1971e-06	2.2885e-05	0.444455	-2.24994	15.82	35.5941	1.95646e-299	3.24124e-299
KDM5A	5.2841e+07	7.27463e-06	2.31194e-05	0.707171	-1.41408	138.037	195.196	0	0
B3GAT3	6.58184e+06	7.48042e-06	2.37546e-05	0.552382	-1.81034	14.4729	26.201	4.25958e-209	6.03636e-209
RAB27B	9.37719e+06	7.51135e-06	2.38466e-05	0.299912	-3.33431	8.26027	27.5423	0	0
GPR137C	6.18774e+06	7.58874e-06	2.40859e-05	0.666657	-1.50002	21.3102	31.9658	5.22663e-73	5.65254e-73
NR6A1	4.27289e+07	7.733e-06	2.45373e-05	0.573558	-1.7435	83.3455	145.313	0	0
CTH	7.18083e+06	7.79214e-06	2.47185e-05	0.295881	-3.37973	5.85428	19.7859	0	0
LIPH	7.44539e+06	7.80233e-06	2.47443e-05	0.378111	-2.64472	10.6719	28.2242	0	0
BAIAP2L1	3.01867e+07	7.84544e-06	2.48745e-05	0.678859	-1.47306	64.0008	94.2769	0	0
NR1I2	2.78814e+06	7.92456e-06	2.51121e-05	0.293736	-3.40442	2.72508	9.27734	0	0
CD86	9.8762e+06	7.92891e-06	2.51193e-05	0.530503	-1.885	15.2856	28.8134	0	0
HAVCR1	3.75622e+06	8.03884e-06	2.54609e-05	0.248646	-4.02179	2.96658	11.931	0	0
METTL16	2.3045e+07	8.04589e-06	2.54766e-05	0.470137	-2.12704	61.269	130.321	3.40294e-200	4.7389e-200
TMEM63A	2.01363e+07	8.20138e-06	2.59417e-05	0.614787	-1.62658	43.6635	71.0223	0	0
STAB2	1.2407e+07	8.33552e-06	2.6359e-05	0.213934	-4.67434	8.58127	40.1118	0	0
ORAI2	7.54653e+06	8.34486e-06	2.63817e-05	0.531811	-1.88037	16.7332	31.4645	0	0
ALAS1	1.14637e+07	8.54648e-06	2.69799e-05	0.438306	-2.28151	12.019	27.4214	0	0
MAPRE2	3.74799e+07	8.54751e-06	2.69799e-05	0.975092	-1.02554	137.636	141.152	0	0
NME5	4.42258e+06	8.56173e-06	2.70177e-05	0.299768	-3.33591	6.35319	21.1937	0	0
ZAP70	7.8797e+06	8.60851e-06	2.71582e-05	0.227219	-4.40105	4.57995	20.1566	0	0
SOAT1	2.31778e+07	8.6437e-06	2.72621e-05	0.655907	-1.52461	49.4598	75.4067	0	0
CDH6	3.10621e+07	8.68932e-06	2.73988e-05	0.418014	-2.39227	34.1471	81.689	0	0
ARID4B	1.17902e+08	8.76225e-06	2.76144e-05	0.732689	-1.36484	285.067	389.07	0	0
SLC44A4	3.2949e+06	8.87805e-06	2.79574e-05	0.154695	-6.46434	1.8648	12.0547	0	0
TNFSF14	5.0752e+06	8.91293e-06	2.80599e-05	0.375325	-2.66436	5.88277	15.6738	0	0
UBE2Z	1.89427e+07	8.93923e-06	2.8128e-05	0.75306	-1.32792	48.9914	65.0564	0	0
CDS1	7.40283e+06	8.95466e-06	2.81692e-05	0.327931	-3.04942	8.86453	27.0317	0	0
BTN3A1	1.28653e+07	9.04712e-06	2.84453e-05	0.53719	-1.86154	19.2623	35.8576	0	0
CYLD	2.6915e+07	9.05888e-06	2.84748e-05	0.649846	-1.53883	61.7468	95.0176	0	0
CCDC138	1.03374e+07	9.09212e-06	2.85718e-05	0.547499	-1.82649	23.8609	43.5817	6.47545e-169	8.4996e-169
RFC1	2.48304e+07	9.10084e-06	2.85877e-05	0.673971	-1.48374	55.6267	82.5358	0	0
ARNTL2	9.02626e+06	9.2941e-06	2.91534e-05	0.358386	-2.79029	14.4798	40.4028	5.8E-322	9.93E-322
SFTPA1	5.36e+07	9.29835e-06	2.91592e-05	0.0142097	-70.3745	1.05648	74.3489	0	0
MME	1.81294e+07	9.31227e-06	2.91952e-05	0.485846	-2.05827	24.8636	51.1759	0	0
C19orf66	1.31571e+07	9.32107e-06	2.92152e-05	0.644205	-1.5523	21.4245	33.2572	0	0
MTCH2	1.67702e+07	9.84322e-06	3.08038e-05	0.592419	-1.68799	33.2192	56.0738	0	0
CASC1	5.47246e+06	9.91001e-06	3.10048e-05	0.241309	-4.14406	6.35581	26.3388	0	0
GCGR	2.65903e+06	1.01615e-05	3.17586e-05	0.241856	-4.13469	1.42825	5.90536	0	0
GRHL1	5.23904e+06	1.02017e-05	3.18761e-05	0.336482	-2.97193	6.72202	19.9774	0	0
ISG20	8.19694e+06	1.0205e-05	3.18782e-05	0.511246	-1.95601	14.6805	28.7151	0	0
NPC1	3.32103e+07	1.02255e-05	3.19257e-05	0.599029	-1.66937	64.6216	107.877	0	0
NUP210L	1.13789e+07	1.0256e-05	3.20126e-05	0.386194	-2.58937	28.209	73.0436	0	0
GRK6	6.40787e+06	1.02649e-05	3.20252e-05	0.450296	-2.22076	10.8748	24.1503	9.80917e-126	1.18789e-125
FAM184A	1.35796e+07	1.02838e-05	3.20743e-05	0.598804	-1.67	26.3366	43.9821	0	0
RGN	1.25403e+07	1.03216e-05	3.2184e-05	0.44566	-2.24386	12.6291	28.338	0	0
KIAA0895	4.61521e+06	1.03625e-05	3.22771e-05	0.362054	-2.76202	8.63902	23.8611	0	0
L3MBTL3	1.27603e+07	1.04764e-05	3.2616e-05	0.541174	-1.84783	29.8419	55.1429	4.42023e-274	7.00455e-274
HLA-DMB	6.17065e+06	1.05326e-05	3.27825e-05	0.348965	-2.86561	6.02745	17.2724	0	0
NRG4	5.5593e+06	1.06871e-05	3.32378e-05	0.418205	-2.39117	13.1542	31.454	2.57931e-231	3.80169e-231
DDIT4	1.76101e+07	1.07591e-05	3.34444e-05	0.619526	-1.61414	26.1017	42.1317	0	0
FCGR3A	9.51881e+06	1.08204e-05	3.36264e-05	0.303868	-3.2909	7.49679	24.6712	0	0
CLTRN	5.32835e+06	1.08326e-05	3.36468e-05	0.198721	-5.03218	2.76115	13.8946	0	0
ENSA	3.14986e+07	1.09302e-05	3.39412e-05	0.705292	-1.41785	79.8528	113.22	0	0
KIAA0319	4.25177e+06	1.09486e-05	3.39897e-05	0.354451	-2.82126	6.92638	19.5411	4.64067e-288	7.5482e-288
N4BP2	1.87413e+07	1.09838e-05	3.40842e-05	0.52842	-1.89243	34.8719	65.9926	0	0
UBE2G1	3.59005e+07	1.10082e-05	3.41396e-05	0.987763	-1.01239	127.263	128.839	3.97998e-260	6.15887e-260
ACSF2	1.14982e+07	1.10415e-05	3.42251e-05	0.45631	-2.19149	14.5626	31.9139	0	0
COL27A1	3.54202e+07	1.10611e-05	3.42685e-05	0.714627	-1.39933	68.1323	95.3397	0	0
EZR	3.61317e+07	1.10791e-05	3.43154e-05	0.642	-1.55763	63.3485	98.6737	0	0
CCDC144NL-AS1	6.9472e+06	1.13623e-05	3.51746e-05	0.995699	-1.00432	31.9691	32.1072	7.49924e-71	8.06623e-71
CDC25B	1.19493e+07	1.14315e-05	3.53797e-05	0.359918	-2.77841	12.1766	33.8317	0	0
RNF149	8.71745e+07	1.14798e-05	3.55109e-05	0.691515	-1.4461	145.135	209.879	0	0
GJB1	2.63169e+06	1.14942e-05	3.55463e-05	0.194871	-5.13159	1.39016	7.13373	0	0
SLC35E3	1.47396e+07	1.16224e-05	3.59245e-05	0.611083	-1.63644	33.6279	55.03	1.00135e-258	1.54717e-258
SOX5	1.62994e+08	1.17723e-05	3.6369e-05	0.717215	-1.39428	393.193	548.222	0	0
SH2D3A	4.86881e+06	1.19039e-05	3.67661e-05	0.327482	-3.0536	5.7265	17.4864	0	0
USPL1	2.13641e+07	1.195e-05	3.6899e-05	0.61476	-1.62665	46.277	75.2766	0	0
SEMA4A	5.40793e+06	1.20023e-05	3.70512e-05	0.30468	-3.28213	6.54105	21.4686	7.73463e-261	1.19921e-260
TDRD15	2.05664e+06	1.20121e-05	3.70719e-05	0.240459	-4.15871	1.27884	5.31834	0	0
CYP39A1	6.66292e+06	1.20514e-05	3.71742e-05	0.436109	-2.29301	11.2309	25.7525	0	0
TRPM8	3.11368e+06	1.23914e-05	3.81839e-05	0.26009	-3.84482	3.22718	12.4079	0	0
DDX3Y	1.35275e+07	1.25708e-05	3.87168e-05	0.54787	-1.82525	28.4484	51.9255	0	0
BTN3A2	1.42386e+07	1.2789e-05	3.93588e-05	0.475012	-2.10521	21.3494	44.9449	0	0
BX255925.3	4.5368e+06	1.2841e-05	3.95087e-05	0.399096	-2.50567	5.04149	12.6323	0	0
AC009061.2	8.23727e+06	1.28954e-05	3.9666e-05	0.515892	-1.93839	19.6655	38.1194	1.40123e-196	1.93725e-196
INTS6L	1.10868e+07	1.29955e-05	3.99536e-05	0.645046	-1.55028	32.2073	49.9303	0	0
SFTPA2	5.31555e+07	1.31276e-05	4.0348e-05	0.0140106	-71.3747	1.02435	73.1127	0	0
SLC9A7	8.48933e+06	1.31305e-05	4.0348e-05	0.536043	-1.86552	20.6218	38.4704	0	0
ST3GAL5	2.23301e+07	1.31611e-05	4.04289e-05	0.697121	-1.43447	48.8305	70.046	0	0
MGA	3.83082e+07	1.33997e-05	4.11376e-05	0.664364	-1.5052	103.179	155.305	6.86442e-288	1.11622e-287
ST6GALNAC5	1.80702e+07	1.34011e-05	4.11376e-05	0.403052	-2.48107	17.0096	42.2019	0	0
ELOVL7	9.67438e+06	1.34711e-05	4.13419e-05	0.455026	-2.19768	23.9497	52.6338	0	0
MVD	8.3902e+06	1.38205e-05	4.23819e-05	0.490218	-2.03991	12.2018	24.8905	0	0
TOGARAM2	5.84005e+06	1.39786e-05	4.28559e-05	0.877136	-1.14007	18.3459	20.9157	1.62237e-193	2.22715e-193
VAV3	7.33411e+07	1.44058e-05	4.41273e-05	0.807269	-1.23875	170.382	211.061	0	0
DGKE	1.62873e+07	1.46109e-05	4.46922e-05	0.717971	-1.39281	42.4272	59.0932	0	0
LINC01595	2.92111e+06	1.47499e-05	4.50831e-05	0.24807	-4.03112	1.93697	7.80815	0	0
CRYL1	2.15056e+07	1.4848e-05	4.53599e-05	0.684132	-1.46171	40.7681	59.591	0	0
AQP4	4.57358e+06	1.49225e-05	4.5576e-05	0.0704383	-14.1968	2.05161	29.1263	0	0
TTTY15	7.86242e+06	1.50685e-05	4.60102e-05	0.483746	-2.0672	20.1921	41.741	2.71391e-177	3.61615e-177
MOGAT2	2.64614e+06	1.53846e-05	4.68924e-05	0.238033	-4.20109	1.74078	7.31317	0	0
MARCO	2.20642e+07	1.55596e-05	4.73854e-05	0.397583	-2.5152	22.2318	55.9173	0	0
CROCC	2.53781e+07	1.55621e-05	4.73854e-05	0.543818	-1.83885	57.5491	105.824	2.05347e-253	3.141e-253
STK17A	2.90751e+07	1.58358e-05	4.81946e-05	0.441357	-2.26574	47.4576	107.527	0	0
PILRA	1.03717e+07	1.58689e-05	4.82654e-05	0.423739	-2.35994	14.4171	34.0236	0	0
CYTH4	1.23438e+07	1.58711e-05	4.82654e-05	0.505424	-1.97854	15.5054	30.678	0	0
NHLRC3	1.25068e+07	1.59543e-05	4.84816e-05	0.648967	-1.54091	28.0251	43.1842	0	0
PLCH1	1.98506e+07	1.61227e-05	4.89688e-05	0.485054	-2.06163	30.762	63.4197	0	0
SRGAP3	1.97396e+07	1.6152e-05	4.90456e-05	0.468853	-2.13286	44.2846	94.453	0	0
AC022816.1	3.19641e+06	1.62253e-05	4.92433e-05	0.245305	-4.07656	2.15624	8.79002	0	0
SALL1	2.79062e+06	1.62701e-05	4.93668e-05	0.263725	-3.79183	1.71611	6.50721	0	0
GYG2	3.18124e+06	1.63644e-05	4.9628e-05	0.340436	-2.93741	3.63867	10.6883	0	0
CDK3	3.36497e+06	1.6387e-05	4.96841e-05	0.445006	-2.24716	4.44474	9.98805	4.34261e-205	6.101e-205
PIPOX	6.75111e+06	1.67833e-05	5.08344e-05	0.391561	-2.55388	9.56624	24.4311	0	0
ANKRD26	3.92559e+07	1.68173e-05	5.09247e-05	0.657255	-1.52148	87.4375	133.034	0	0
ARHGEF10L	3.50781e+07	1.74186e-05	5.27191e-05	0.550666	-1.81598	65.0471	118.124	0	0
AC007221.2	5.39468e+06	1.74654e-05	5.28474e-05	0.29014	-3.44661	5.03359	17.3488	0	0
WDR12	1.28137e+07	1.75383e-05	5.30545e-05	0.702496	-1.42349	54.9727	78.2533	5.94941e-159	7.6714e-159
CBWD1	5.91002e+06	1.78266e-05	5.38997e-05	0.698546	-1.43154	15.8361	22.6701	3.66621e-105	4.26264e-105
TSC22D1	5.3128e+07	1.80254e-05	5.44599e-05	0.999815	-1.00018	201.374	201.412	0	0
MFSD12	1.17149e+07	1.82921e-05	5.52381e-05	0.624101	-1.60231	25.3522	40.6219	4.32305e-303	7.20647e-303
LINC01285	7.87167e+06	1.83124e-05	5.52853e-05	0.318194	-3.14273	8.83373	27.7621	0	0
MPZL3	6.75255e+06	1.8545e-05	5.59737e-05	0.397984	-2.51267	7.54178	18.95	0	0
AC008629.1	6.31737e+06	1.87111e-05	5.64328e-05	0.395646	-2.52751	14.4183	36.4424	0	0
LINC01348	2.85887e+06	1.90177e-05	5.73431e-05	0.271473	-3.68361	1.9881	7.32341	0	0
AC068051.1	1.00496e+07	1.93215e-05	5.823e-05	0.362108	-2.76161	17.5699	48.5213	0	0
Z93403.1	6.9186e+06	1.94395e-05	5.85417e-05	0.36448	-2.74363	10.842	29.7464	0	0
SLC22A5	9.46724e+06	1.96031e-05	5.89756e-05	0.985964	-1.01424	23.0497	23.3778	0	0
PLA2G6	7.43436e+06	1.97171e-05	5.93038e-05	0.425576	-2.34976	15.785	37.0909	4.82705e-112	5.69466e-112
RAB11FIP1	2.53481e+07	2.00337e-05	6.02258e-05	0.413572	-2.41796	31.1127	75.2291	0	0
HPRT1	1.43163e+07	2.02947e-05	6.09955e-05	0.700114	-1.42834	40.759	58.2177	6.49838e-229	9.53148e-229
PFKFB3	4.50356e+07	2.04955e-05	6.15376e-05	0.652365	-1.53288	86.4014	132.443	0	0
MIR193BHG	4.41992e+06	2.08591e-05	6.26137e-05	0.880363	-1.1359	14.6752	16.6695	0	0
TMTC4	8.86364e+06	2.12468e-05	6.37139e-05	0.654821	-1.52713	25.2488	38.5583	1.0691e-201	1.49244e-201
HINT3	5.43739e+06	2.12522e-05	6.37143e-05	0.665316	-1.50304	16.2201	24.3795	7.28878e-133	8.93888e-133
ZNF652	3.48734e+07	2.12775e-05	6.37743e-05	0.715145	-1.39832	89.3737	124.973	0	0
LINC02015	4.40755e+06	2.13029e-05	6.38345e-05	0.242561	-4.12267	4.44108	18.3091	0	0
MANBA	4.22447e+07	2.13442e-05	6.39425e-05	0.608949	-1.64217	78.8966	129.562	0	0
ATP6V1A	2.54996e+07	2.16698e-05	6.49018e-05	0.671404	-1.48942	53.8131	80.1501	0	0
SLC17A4	2.89274e+06	2.17696e-05	6.51523e-05	0.219969	-4.5461	1.49724	6.80663	0	0
ZC3H13	4.84112e+07	2.20941e-05	6.6074e-05	0.755723	-1.32324	127.257	168.391	0	0
ITIH2	4.38396e+06	2.24702e-05	6.71658e-05	0.349596	-2.86044	4.9662	14.2055	0	0
ZNF83	4.31262e+07	2.25039e-05	6.72498e-05	0.699887	-1.4288	120.186	171.722	0	0
CD47	4.15545e+07	2.27155e-05	6.78651e-05	0.666228	-1.50099	85.613	128.504	0	0
SLC22A9	2.5103e+06	2.28008e-05	6.81032e-05	0.268193	-3.72866	1.99749	7.44799	0	0
SLC22A2	4.87461e+06	2.28456e-05	6.82141e-05	0.289866	-3.44987	5.84015	20.1478	0	0
CNTNAP2	3.19911e+07	2.30477e-05	6.87897e-05	0.498518	-2.00594	92.2937	185.136	0	0
FZD5	3.65714e+06	2.31447e-05	6.90621e-05	0.261463	-3.82463	3.9892	15.2572	0	0
PRRC2C	1.33684e+08	2.32028e-05	6.92183e-05	0.717192	-1.39433	366.531	511.063	0	0
RXFP1	1.35805e+07	2.32642e-05	6.93844e-05	0.355217	-2.81518	16.6499	46.8723	2.80667e-246	4.23934e-246
CD82	1.49118e+07	2.38687e-05	7.10993e-05	0.483667	-2.06754	22.1821	45.8624	0	0
MT1E	1.34853e+07	2.38876e-05	7.1138e-05	0.3476	-2.87687	11.819	34.0017	0	0
RALGPS1	2.34709e+07	2.40117e-05	7.14723e-05	0.487406	-2.05168	55.6532	114.182	0	0
PSME4	5.9817e+07	2.40318e-05	7.15146e-05	0.954229	-1.04797	186.452	195.396	0	0
SCIMP	6.04032e+06	2.42661e-05	7.21761e-05	0.36793	-2.71791	10.2816	27.9443	4.53116e-247	6.85441e-247
PUS10	1.25506e+07	2.43698e-05	7.24536e-05	0.618488	-1.61685	25.6548	41.4798	0	0
GPR132	4.59062e+06	2.43714e-05	7.24536e-05	0.357106	-2.80029	6.99406	19.5854	1.64504e-238	2.45646e-238
SPTLC2	3.98788e+07	2.43795e-05	7.24599e-05	0.777063	-1.2869	97.3176	125.238	0	0
DNAH2	7.02723e+06	2.43935e-05	7.24834e-05	0.32033	-3.12178	14.1467	44.1628	0	0
NUAK2	3.73781e+06	2.45919e-05	7.30551e-05	0.312297	-3.20208	3.21007	10.2789	0	0
CTC1	7.69673e+06	2.46475e-05	7.31841e-05	0.47959	-2.08511	14.3328	29.8855	5.1023e-233	7.54155e-233
CEP78	8.43942e+06	2.49679e-05	7.41174e-05	0.584281	-1.7115	16.3517	27.9859	3.54791e-219	5.1174e-219
AC099508.2	3.5357e+06	2.53335e-05	7.51841e-05	0.302972	-3.30063	5.68972	18.7797	0	0
CFAP54	1.5617e+07	2.55185e-05	7.56958e-05	0.352125	-2.8399	23.6068	67.041	1.18671e-271	1.87143e-271
CCDC73	8.41114e+06	2.59648e-05	7.69819e-05	0.369583	-2.70575	16.2565	43.986	0	0
SCTR	7.48903e+06	2.60112e-05	7.71004e-05	0.23594	-4.23836	4.98704	21.1369	0	0
CD84	8.65285e+06	2.68794e-05	7.96153e-05	0.458694	-2.1801	12.0554	26.282	0	0
ANAPC16	3.45595e+07	2.7219e-05	8.06014e-05	0.72115	-1.38667	92.7453	128.608	0	0
LAMA1	9.9491e+06	2.76743e-05	8.18892e-05	0.407345	-2.45492	18.8789	46.3462	0	0
ANKRD49	7.68769e+06	2.77175e-05	8.1997e-05	0.528459	-1.8923	13.6306	25.7931	0	0
ZKSCAN1	4.12032e+07	2.78914e-05	8.2471e-05	0.678137	-1.47463	90.4626	133.399	0	0
HSPB1	5.97565e+07	2.79477e-05	8.26173e-05	0.588476	-1.69931	124.887	212.222	0	0
TSPAN1	4.19315e+06	2.79921e-05	8.27158e-05	0.294998	-3.38986	3.88503	13.1697	0	0
SLC12A1	1.26623e+07	2.80739e-05	8.29293e-05	0.185558	-5.38914	7.55896	40.7363	0	0
SYN2	7.80253e+06	2.8198e-05	8.32757e-05	0.584151	-1.71189	21.0716	36.0723	0	0
PCDH11X	7.34017e+06	2.82876e-05	8.35198e-05	0.444338	-2.25054	19.5854	44.0777	2.28648e-110	2.68851e-110
CDK5RAP2	3.25931e+07	2.85842e-05	8.43749e-05	0.628735	-1.5905	90.7876	144.397	0	0
CYSLTR1	4.62214e+06	2.92425e-05	8.62126e-05	0.405842	-2.46401	8.01536	19.7499	0	0
AKR1B10	3.91518e+06	2.93392e-05	8.64766e-05	0.162138	-6.16759	1.50041	9.25391	0	0
GALNT6	5.31809e+06	2.93693e-05	8.65441e-05	0.363469	-2.75127	8.63901	23.7682	1.61993e-246	2.44806e-246
COX19	8.92849e+06	2.95009e-05	8.69106e-05	0.546841	-1.82868	20.7975	38.032	2.30554e-177	3.07235e-177
AL359915.1	4.36815e+06	2.97428e-05	8.76018e-05	0.445078	-2.2468	4.96548	11.1564	0	0
KAT2B	3.93757e+07	3.034e-05	8.9317e-05	0.700896	-1.42675	91.1487	130.046	0	0
SYTL1	5.43107e+06	3.07247e-05	9.04276e-05	0.317107	-3.15351	5.41056	17.0623	0	0
PSIP1	1.54038e+07	3.07903e-05	9.05986e-05	0.696124	-1.43652	54.0344	77.6217	4.71613e-217	6.77487e-217
GDPD1	7.53128e+06	3.10674e-05	9.13915e-05	0.507182	-1.97168	20.0439	39.5201	6.72369e-139	8.35458e-139
SETX	9.51927e+07	3.11196e-05	9.15229e-05	0.725039	-1.37924	208.941	288.178	0	0
DMXL1	6.44799e+07	3.11485e-05	9.15855e-05	0.690466	-1.4483	158.265	229.214	0	0
ADGRE2	1.03728e+07	3.12666e-05	9.19103e-05	0.392701	-2.54646	13.7257	34.952	0	0
LRGUK	7.26265e+06	3.1608e-05	9.28913e-05	0.410474	-2.43621	13.5144	32.9239	1.55951e-236	2.3207e-236
APOF	2.55447e+06	3.17678e-05	9.33381e-05	0.186899	-5.35049	1.12578	6.02347	0	0
IL10RA	1.29099e+07	3.19564e-05	9.38694e-05	0.617554	-1.61929	19.2909	31.2376	0	0
LMNB1	6.82811e+06	3.23295e-05	9.48961e-05	0.416377	-2.40167	12.5364	30.1083	0	0
PEBP4	2.48094e+07	3.23733e-05	9.50016e-05	0.666601	-1.50015	50.9366	76.4124	0	0
CEP152	1.37674e+07	3.3136e-05	9.72162e-05	0.606568	-1.64862	28.7589	47.4125	0	0
NALCN	1.13154e+07	3.4148e-05	0.000100088	0.735844	-1.35898	60.6046	82.3606	0	0
STIL	4.5709e+06	3.44304e-05	0.000100891	0.348956	-2.86569	8.87532	25.4339	4.11799e-152	5.24431e-152
AC044810.3	8.93325e+06	3.45926e-05	0.000101317	0.283523	-3.52705	8.55466	30.1727	0	0
UGT2A3	2.66999e+06	3.4868e-05	0.000102079	0.26878	-3.72051	1.78881	6.65531	0	0
TRAF1	5.6173e+06	3.51175e-05	0.00010273	0.380168	-2.63042	7.30858	19.2246	1.95977e-297	3.2343e-297
CYBC1	1.08798e+07	3.51327e-05	0.000102749	0.471912	-2.11904	18.6429	39.5049	0	0
AADAC	2.50917e+06	3.5227e-05	0.000103	0.234933	-4.25653	1.46803	6.2487	0	0
PARP10	1.45877e+07	3.62243e-05	0.000105762	0.514608	-1.94323	17.5411	34.0864	0	0
ZFYVE19	5.19245e+06	3.62653e-05	0.000105856	0.475092	-2.10485	6.59042	13.8719	0	0
TSPOAP1	4.19477e+06	3.63572e-05	0.000106099	0.230711	-4.33443	3.64819	15.8128	1.32303e-274	2.09876e-274
STX7	3.7467e+07	3.64186e-05	0.000106227	0.704704	-1.41904	99.1796	140.739	0	0
RPS20	1.18357e+07	3.66141e-05	0.000106745	0.561362	-1.78138	23.4345	41.7458	0	0
C16orf70	1.0815e+07	3.66827e-05	0.000106919	0.541483	-1.84678	16.4215	30.327	0	0
NFASC	1.45291e+07	3.67733e-05	0.000107133	0.74753	-1.33774	73.3512	98.1248	0	0
TMC4	1.05423e+07	3.68737e-05	0.000107399	0.38674	-2.58572	10.4934	27.133	0	0
EAPP	1.20917e+07	3.69767e-05	0.000107673	0.518486	-1.92869	29.6338	57.1543	5.61856e-131	6.8682e-131
KIF13B	4.94184e+07	3.75248e-05	0.000109216	0.750871	-1.33179	124.093	165.265	0	0
LRRC36	4.3764e+06	3.80526e-05	0.000110725	0.298107	-3.3545	7.72368	25.9091	9.99675e-303	1.66415e-302
AL138752.2	1.62822e+07	3.82195e-05	0.000111184	0.819128	-1.22081	60.9502	74.4087	6.4914e-85	7.17737e-85
FAM111A	2.3541e+07	3.82391e-05	0.000111214	0.589347	-1.69679	32.0475	54.3779	0	0
PCYT2	5.87534e+06	3.83323e-05	0.000111458	0.552573	-1.80972	9.08999	16.4503	0	0
ADH1A	2.45125e+06	3.84539e-05	0.000111785	0.220261	-4.54007	1.40891	6.39657	0	0
CHEK2	7.79488e+06	3.85877e-05	0.000112147	0.408111	-2.45031	15.6527	38.3541	1.45695e-223	2.1192e-223
FAAH	4.24586e+06	3.86381e-05	0.000112247	0.333483	-2.99865	4.86487	14.588	0	0
TLR1	7.78757e+06	3.86407e-05	0.000112247	0.674693	-1.48216	16.6687	24.7057	0	0
GRM8	1.41391e+07	3.88505e-05	0.000112829	0.459919	-2.1743	24.0255	52.2386	0	0
PPIP5K1	8.95792e+06	3.89021e-05	0.000112952	0.63202	-1.58223	23.1865	36.6863	1.00043e-192	1.37087e-192
ARAP1	2.26231e+07	3.89423e-05	0.000113041	0.594477	-1.68215	34.6407	58.271	0	0
TM4SF5	2.55963e+06	3.91651e-05	0.000113633	0.285597	-3.50144	2.46032	8.61467	0	0
AC130324.2	4.70423e+06	3.92422e-05	0.000113802	0.490321	-2.03948	13.538	27.6104	8.36961e-99	9.62637e-99
CAMSAP3	3.63466e+06	3.99548e-05	0.000115785	0.272674	-3.66738	3.50094	12.8393	0	0
DUS2	1.02847e+07	4.04593e-05	0.000117135	0.511925	-1.95341	24.818	48.4797	1.14345e-162	1.48329e-162
LMO7	6.56703e+07	4.08093e-05	0.000118092	0.89853	-1.11293	143.396	159.59	0	0
AC091948.1	9.62526e+06	4.08811e-05	0.000118271	0.946118	-1.05695	42.1674	44.5688	1.10567e-118	1.32067e-118
AC008438.1	4.84736e+06	4.10099e-05	0.000118615	0.455551	-2.19514	9.97324	21.8927	2.42682e-121	2.91519e-121
TNK2	1.61625e+07	4.3422e-05	0.000125411	0.572613	-1.74638	28.2467	49.3296	0	0
CSTB	1.22992e+07	4.45076e-05	0.000128362	0.430819	-2.32116	14.2474	33.0705	0	0
PRR5L	1.42683e+07	4.46449e-05	0.000128697	0.558528	-1.79042	36.2947	64.9827	1.02531e-258	1.58378e-258
TFRC	4.22107e+07	4.48383e-05	0.000129223	0.484251	-2.06505	43.9874	90.836	0	0
UGT2B10	2.73002e+06	4.58989e-05	0.000132185	0.190139	-5.25931	1.15744	6.08735	0	0
SNAP25-AS1	5.18532e+06	4.61048e-05	0.000132747	0.362703	-2.75707	11.3784	31.3711	0	0
HILPDA	7.58069e+06	4.64966e-05	0.000133811	0.283369	-3.52897	6.5527	23.1243	7.6687E-319	1.3132E-318
ADAM8	5.31619e+06	4.7646e-05	0.000136923	0.254656	-3.92686	3.56938	14.0165	0	0
TULP4	6.09115e+07	4.78139e-05	0.000137373	0.722986	-1.38315	188.733	261.047	0	0
SYT7	3.11961e+06	4.79301e-05	0.000137674	0.439608	-2.27476	7.74798	17.6248	0	0
AP000943.3	4.55032e+06	4.80834e-05	0.000138048	0.835603	-1.19674	21.0794	25.2266	1.87678e-212	2.67377e-212
SMC4	2.09773e+07	4.91856e-05	0.000141112	0.541978	-1.84509	31.9454	58.9422	0	0
CDH26	3.70758e+06	4.99583e-05	0.000143226	0.400497	-2.4969	9.23661	23.0629	2.71672e-228	3.98039e-228
HLA-DQB1	6.50805e+06	5.03147e-05	0.000144214	0.573954	-1.7423	11.4948	20.0273	0	0
MDN1	3.66238e+07	5.07532e-05	0.000145333	0.645653	-1.54882	109.972	170.327	0	0
INPP5F	1.84533e+07	5.08018e-05	0.000145437	0.558637	-1.79007	47.4999	85.0282	0	0
DENND6B	4.0382e+06	5.1079e-05	0.000146196	0.387428	-2.58113	5.52927	14.2717	8.080775E-318	1.382591E-317
RHBDF2	1.75249e+07	5.1442e-05	0.0001472	0.66512	-1.50349	33.0697	49.72	0	0
AC079760.1	5.50242e+06	5.16797e-05	0.000147819	0.968808	-1.0322	21.5114	22.204	6.82191e-230	1.00292e-229
RIMS1	1.11323e+07	5.16828e-05	0.000147819	0.869355	-1.15028	45.0808	51.8555	1.00446e-114	1.19106e-114
ATP8A1	4.72695e+07	5.17242e-05	0.000147903	0.642563	-1.55627	123.324	191.925	0	0
HIF1A	1.28419e+08	5.18323e-05	0.000148176	0.528382	-1.89257	209.682	396.838	0	0
ABHD15-AS1	2.43957e+07	5.19757e-05	0.000148551	0.996784	-1.00323	88.8095	89.096	0	0
SLC6A14	3.80137e+06	5.2236e-05	0.000149224	0.104324	-9.58554	1.20074	11.5097	0	0
YIF1B	5.15145e+06	5.25753e-05	0.000150123	0.506392	-1.97475	11.6856	23.0762	6.21182e-186	8.40599e-186
APOL6	1.97744e+07	5.29803e-05	0.000151136	0.705949	-1.41653	38.0552	53.9064	0	0
AL356272.1	2.45075e+06	5.34137e-05	0.0001523	0.257598	-3.88202	2.14975	8.34539	0	0
RYR3	1.20065e+07	5.4141e-05	0.000154265	0.47931	-2.08633	40.5388	84.5775	0	0
RIPK2	1.45176e+07	5.45233e-05	0.000155281	0.455701	-2.19442	21.9079	48.075	0	0
SLC22A18	6.87818e+06	5.49794e-05	0.000156506	0.408735	-2.44657	6.80022	16.6372	0	0
GLI2	1.10301e+07	5.51199e-05	0.000156869	0.956848	-1.0451	39.2475	41.0175	2.24669e-302	3.73798e-302
CHRNA4	2.27472e+06	5.55986e-05	0.000158194	0.286887	-3.4857	1.54378	5.38114	0	0
KAT6B	5.46383e+07	5.65143e-05	0.000160648	0.970722	-1.03016	182.538	188.043	0	0
ATF3	1.37472e+07	5.65743e-05	0.00016078	0.421432	-2.37286	20.4168	48.4462	0	0
FAM66D	4.37547e+06	5.68841e-05	0.000161585	0.546927	-1.8284	13.9741	25.5503	4.30916e-169	5.65923e-169
CCDC24	2.81885e+06	5.81828e-05	0.000165235	0.36166	-2.76503	3.25308	8.99487	2.48092421E-314	4.216068414E-314
HOXA3	4.54315e+06	5.96646e-05	0.000169244	0.261106	-3.82987	3.43151	13.1422	0	0
ENC1	5.36399e+06	5.99859e-05	0.000170115	0.582986	-1.71531	17.9749	30.8325	6.31329e-222	9.15207e-222
PGM2L1	8.33718e+06	6.09433e-05	0.000172749	0.551681	-1.81264	22.8562	41.4301	4.60954e-118	5.50208e-118
MTSS1L	7.69023e+06	6.31306e-05	0.000178739	0.492962	-2.02855	15.0868	30.6043	0	0
CYP4F11	2.68861e+06	6.38295e-05	0.000180633	0.313379	-3.19103	2.24648	7.16858	0	0
METTL7A	1.84341e+07	6.38917e-05	0.000180767	0.552427	-1.81019	28.557	51.6936	0	0
GRIPAP1	1.54251e+07	6.44451e-05	0.000182247	0.647638	-1.54407	31.1587	48.1113	0	0
SAMD12-AS1	6.34011e+06	6.45755e-05	0.00018253	0.429451	-2.32856	10.7032	24.9229	0	0
[truncated: 1,614 more rows]

## Sheet: Heart Upregulated Gene List
Feature ID	Total counts	P-value (Heart vs. Other Organs)	FDR step up (Heart vs. Other Organs)	Ratio (Heart vs. Other Organs)	Fold change (Heart vs. Other Organs)	LSMean(Heart) (Heart vs. Other Organs)	LSMean(Other Organs) (Heart vs. Other Organs)	P-value (Organ)	FDR step up (Organ)
PALMD	2.64349e+07	0	0	8.91414	8.91414	290.032	32.5362	0	0
PLA2G5	4.16842e+07	0	0	29.3283	29.3283	632.761	21.5751	0	0
CMYA5	6.1438e+07	0	0	8.92475	8.92475	781.745	87.593	0	0
ANKRD1	4.90014e+07	0	0	78.4777	78.4777	762.052	9.71042	0	0
TECRL	2.04199e+07	0	0	36.4662	36.4662	324.957	8.9112	0	0
XIRP2	2.48609e+07	0	0	15.745	15.745	358.339	22.7589	0	0
MB	2.60472e+07	0	0	119.588	119.588	432.008	3.61248	0	0
NEXN	3.33486e+07	0	0	7.77549	7.77549	388.734	49.9947	0	0
MLIP	3.54307e+07	0	0	18.1887	18.1887	499.844	27.481	0	0
TTN	5.29145e+08	0	0	39.5968	39.5968	8257.44	208.538	0	0
RBM20	2.67031e+07	0	0	10.6967	10.6967	357.991	33.4675	0	0
HSPB7	3.29278e+07	0	0	117.833	117.833	545.714	4.63124	0	0
LPL	1.80331e+07	0	0	14.4411	14.4411	207.367	14.3594	0	0
LMOD2	6.6771e+06	0	0	56.8827	56.8827	106.207	1.86713	0	0
FLNC	1.09726e+07	0	0	26.7037	26.7037	170.096	6.36977	0	0
TRDN-AS1	1.74294e+07	0	0	17.6262	17.6262	258.397	14.6598	0	0
TSIX	4.27831e+07	0	0	27.3866	27.3866	550.722	20.1091	0	0
TRDN	2.22768e+07	0	0	12.1011	12.1011	311.774	25.7642	0	0
DES	1.082e+08	0	0	48.496	48.496	1793.16	36.9754	0	0
CSRP3	7.81134e+06	0	0	38.9225	38.9225	122.294	3.14198	0	0
ACTC1	1.41552e+07	0	0	180.576	180.576	235.113	1.30202	0	0
SYNPO2	4.77502e+07	0	0	4.91963	4.91963	576.587	117.201	0	0
ACTN2	2.32643e+07	0	0	20.3938	20.3938	351.239	17.2228	0	0
SPARCL1	8.12125e+07	0	0	5.5223	5.5223	810.619	146.79	0	0
MYPN	1.63574e+07	0	0	7.94289	7.94289	220.525	27.7638	0	0
MYOZ2	1.50097e+07	0	0	42.1854	42.1854	241.515	5.72508	0	0
MYOM2	1.77533e+07	0	0	23.0436	23.0436	257.478	11.1735	0	0
EBF1	1.00484e+08	0	0	3.17922	3.17922	1101.94	346.607	0	0
MYO18B	3.32916e+07	0	0	11.4766	11.4766	472.963	41.211	0	0
MYL2	3.11212e+07	0	0	227.336	227.336	520.425	2.28924	0	0
MYH7	6.09859e+07	0	0	490.211	490.211	1025.84	2.09265	0	0
MYBPC3	3.11448e+07	0	0	82.6696	82.6696	504.695	6.10496	0	0
TBX20	7.40549e+06	0	0	21.4002	21.4002	109.578	5.12042	0	0
EBF2	2.48218e+07	0	0	8.96901	8.96901	347.125	38.7027	0	0
NRAP	1.49556e+07	0	0	35.5524	35.5524	237.695	6.68576	0	0
MYL3	1.09055e+07	0	0	49.707	49.707	169.433	3.40863	0	0
PDE3A	1.08152e+08	0	0	6.32743	6.32743	1249.45	197.466	0	0
ACTA1	1.5764e+07	0	0	190.443	190.443	262.279	1.37721	0	0
TNNI3	1.95149e+07	0	0	152.927	152.927	322.344	2.10783	0	0
FHL2	4.37585e+07	0	0	20.7779	20.7779	633.567	30.4923	0	0
CDH19	3.56512e+07	0	0	18.0473	18.0473	555.455	30.7777	0	0
SRL	9.98675e+06	0	0	5.74579	5.74579	121.42	21.1321	0	0
LDB3	3.21001e+07	0	0	17.2483	17.2483	505.006	29.2786	0	0
TNNT2	4.11589e+07	0	0	244.672	244.672	685.3	2.80089	0	0
CASQ2	9.41035e+06	0	0	12.0412	12.0412	137.433	11.4136	0	0
CDH13	7.14155e+07	0	0	3.32895	3.32895	627.737	188.569	0	0
LAMA2	4.10486e+08	0	0	8.47167	8.47167	5052.93	596.45	0	0
FILIP1	4.18961e+07	0	0	5.59695	5.59695	387.939	69.3126	0	0
LHFPL6	9.10797e+07	0	0	4.93828	4.93828	869.921	176.159	0	0
CACNA1C	1.91595e+08	0	0	6.33619	6.33619	2001.82	315.934	0	0
FGF12	4.97149e+07	0	0	8.66793	8.66793	683.211	78.8206	0	0
CD36	8.54386e+07	0	0	11.4778	11.4778	923.301	80.4422	0	0
RBM24	4.58703e+06	7.79E-321	1.773503E-318	42.0021	42.0021	70.2469	1.67246	0	0
TCAP	3.37026e+07	2.536E-320	5.6657E-318	279.86	279.86	558.149	1.99439	0	0
AC018464.1	5.32591e+06	2.750944E-317	6.03407101E-315	26.6681	26.6681	81.0723	3.04005	0	0
FBXL7	1.37972e+08	5.2262874E-316	1.1258916325E-313	2.70283	2.70283	967.452	357.941	0	0
CLIC5	4.35471e+07	0	4.25346e-307	5.95945	5.95945	358.643	60.1806	0	0
APOD	2.38103e+07	2.05361e-307	4.19911e-305	25.8286	25.8286	359.093	13.9029	0	0
XIRP1	9.78425e+06	5.30872e-304	1.06741e-301	142.114	142.114	160.657	1.13048	0	0
PXDNL	2.1822e+07	1.13345e-301	2.24163e-299	5.65275	5.65275	238.511	42.1937	0	0
COL4A2	1.16965e+08	1.41971e-299	2.76248e-297	3.52793	3.52793	752.706	213.356	0	0
MYH6	7.10117e+06	8.32602e-298	1.59437e-295	41.3351	41.3351	111.611	2.70016	0	0
PRKG1	3.19002e+08	1.47364e-297	2.77781e-295	2.59045	2.59045	1822.63	703.595	0	0
TMTC1	9.38751e+07	8.50181e-297	1.57794e-294	3.76584	3.76584	730.916	194.091	0	0
ZFPM2	8.65342e+07	2.25882e-294	4.06722e-292	2.59484	2.59484	617.79	238.084	0	0
COL4A1	1.22449e+08	3.06156e-293	5.43156e-291	3.06237	3.06237	784.303	256.109	0	0
PGM5	2.72446e+07	3.47625e-292	6.0779e-290	3.90977	3.90977	274.966	70.3279	0	0
DUSP27	4.70308e+06	4.18473e-289	7.21208e-287	16.2642	16.2642	69.2657	4.25879	0	0
RYR2	2.32252e+08	3.7834e-288	6.42858e-286	12.3943	12.3943	3132.46	252.735	0	0
NMRK2	7.77887e+06	3.4033e-287	5.70241e-285	24.7632	24.7632	119.321	4.8185	0	0
PDE1C	5.36958e+07	3.98193e-273	6.49161e-271	2.87549	2.87549	489.8	170.336	0	0
TPM1	7.3326e+07	1.09138e-272	1.75551e-270	5.54558	5.54558	680.412	122.694	0	0
PLCXD3	2.22566e+07	8.12299e-272	1.28942e-269	5.75803	5.75803	219.615	38.1407	0	0
PTPRG	3.16888e+08	2.64777e-270	4.1484e-268	2.69439	2.69439	1873.58	695.362	0	0
POPDC2	5.02033e+06	1.77247e-268	2.74142e-266	17.567	17.567	69.6807	3.96657	0	0
TRIM54	5.05321e+06	8.11942e-268	1.23991e-265	6.39256	6.39256	64.9077	10.1536	0	0
MSRB3	3.70895e+07	3.37337e-260	5.08704e-258	2.55181	2.55181	278.545	109.155	0	0
TPO	1.58521e+07	8.03183e-259	1.19625e-256	18.6293	18.6293	235.357	12.6337	0	0
SMPX	3.59658e+06	2.39415e-258	3.52232e-256	24.7594	24.7594	54.3095	2.19349	0	0
MFGE8	1.79067e+07	5.56724e-255	8.09195e-253	5.78213	5.78213	173.703	30.0413	0	0
FHL1	2.45746e+07	1.14839e-254	1.6493e-252	5.55144	5.55144	234.75	42.2864	0	0
FABP3	6.31482e+06	3.30328e-251	4.68833e-249	16.4518	16.4518	88.8436	5.40025	0	0
PLN	5.16131e+06	3.58503e-251	5.02905e-249	14.521	14.521	72.82	5.0148	0	0
ANKRD2	6.35035e+06	9.4502e-248	1.31043e-245	39.5457	39.5457	98.5528	2.49212	0	0
SGCD	4.91202e+07	1.10999e-246	1.5217e-244	3.73401	3.73401	481.59	128.974	0	0
OBSCN	2.80775e+07	2.74572e-240	3.72184e-238	7.72649	7.72649	279.085	36.1206	0	0
CKM	1.61797e+07	7.52069e-239	1.00811e-236	20.1796	20.1796	248.486	12.3137	0	0
EBF3	9.44962e+06	5.0013e-238	6.6303e-236	5.66017	5.66017	125.96	22.2537	0	0
CALD1	1.54677e+08	2.52798e-236	3.31495e-234	2.39726	2.39726	1007.44	420.248	0	0
ADAMTS9	1.75468e+08	3.9636e-235	5.08691e-233	4.82099	4.82099	1564.9	324.601	0	0
MYOM3	8.41085e+06	6.67323e-232	8.4743e-230	6.27232	6.27232	92.1867	14.6974	0	0
SMYD1	4.1007e+06	1.07475e-231	1.35061e-229	9.19315	9.19315	54.8165	5.96276	0	0
MYOM1	5.46746e+07	3.03398e-231	3.7734e-229	6.59554	6.59554	545.328	82.6813	0	0
PDK4	6.49657e+07	6.27219e-224	7.72119e-222	7.05266	7.05266	503.599	71.4055	0	0
GSN	7.58709e+07	3.32343e-222	4.04988e-220	7.36777	7.36777	817.774	110.993	0	0
IPO9-AS1	2.18037e+07	3.05934e-220	3.65425e-218	4.13384	4.13384	210.572	50.9385	0	0
ABLIM1	1.34977e+08	1.53976e-218	1.82114e-216	3.55422	3.55422	1004.45	282.608	0	0
TTN-AS1	1.062e+08	8.81451e-217	1.02248e-214	9.62827	9.62827	1257.51	130.606	0	0
SLCO5A1	8.72657e+06	3.10948e-215	3.57264e-213	4.32326	4.32326	91.8228	21.2392	0	0
PALLD	1.1173e+08	8.63885e-215	9.83199e-213	6.61825	6.61825	1265.78	191.256	0	0
LTBP1	6.43147e+07	2.24502e-213	2.53121e-211	2.23637	2.23637	482.58	215.788	0	0
COL15A1	1.93092e+07	5.4926e-212	6.13544e-210	6.33359	6.33359	201.458	31.8079	0	0
ADPRHL1	6.95221e+06	7.00143e-212	7.7491e-210	6.59805	6.59805	85.1662	12.9078	0	0
GATA4	1.40642e+07	3.38447e-211	3.71184e-209	6.07525	6.07525	129.318	21.286	0	0
PDLIM3	2.61e+07	1.26251e-210	1.37216e-208	2.26076	2.26076	226.245	100.075	0	0
VWF	8.98184e+07	2.04644e-206	2.20431e-204	5.35645	5.35645	671.493	125.362	0	0
TNNC1	9.9977e+06	9.52978e-205	1.01741e-202	116.18	116.18	160.091	1.37795	0	0
TRIM63	4.20616e+06	1.17603e-204	1.24452e-202	7.43265	7.43265	54.6598	7.354	0	0
ASB18	4.18885e+06	1.25237e-203	1.31379e-201	5.8065	5.8065	50.4093	8.68153	0	0
MYOCD	1.20854e+07	3.03297e-201	3.15429e-199	2.39318	2.39318	116.164	48.5394	0	0
SCN7A	3.05041e+07	1.89527e-198	1.95423e-196	10.7086	10.7086	301.485	28.1536	0	0
SLC8A1	2.09771e+08	4.31969e-198	4.41633e-196	4.03157	4.03157	1530.26	379.569	0	0
FILIP1L	3.77293e+07	7.98812e-197	8.09821e-195	2.81223	2.81223	296.396	105.395	0	0
HAND2-AS1	8.27869e+06	9.09722e-197	9.14573e-195	5.04422	5.04422	82.1064	16.2773	0	0
VIPR2	6.29187e+06	2.85451e-196	2.84601e-194	4.35667	4.35667	71.649	16.4458	0	0
NAV1	5.8402e+07	3.45035e-196	3.41189e-194	2.871	2.871	394.388	137.37	0	0
SCN5A	4.86649e+06	1.76625e-194	1.73236e-192	4.68018	4.68018	57.2194	12.2259	0	0
PKP2	1.54381e+07	3.98568e-191	3.87768e-189	4.09769	4.09769	152.29	37.1647	0	0
C1orf21	7.29989e+07	5.68926e-191	5.49082e-189	2.68408	2.68408	452.71	168.665	0	0
PDE10A	6.35984e+07	3.14499e-190	3.0112e-188	2.75451	2.75451	426.076	154.683	0	0
PDGFD	3.79739e+07	1.08599e-188	1.02355e-186	5.8362	5.8362	400.221	68.5756	0	0
RBMS3-AS3	6.42096e+07	5.33995e-188	4.99389e-186	3.17661	3.17661	430.389	135.487	0	0
IGFBP7	8.82226e+07	1.17062e-187	1.08633e-185	3.16799	3.16799	549.254	173.376	0	0
TCF4	2.46795e+08	2.21269e-186	2.0377e-184	2.48973	2.48973	1473.1	591.672	0	0
RBMS1	1.63766e+08	3.10767e-186	2.84022e-184	2.40853	2.40853	859.409	356.818	0	0
C15orf41	3.89274e+07	5.30767e-186	4.81442e-184	6.53942	6.53942	407.295	62.283	0	0
ZEB1	1.60164e+08	2.7331e-185	2.46061e-183	2.32084	2.32084	954.135	411.117	0	0
CKMT2	7.00342e+06	6.73737e-183	6.02071e-181	6.56155	6.56155	74.3941	11.3379	0	0
COX6A2	6.78404e+06	9.39566e-182	8.3345e-180	101.942	101.942	110.026	1.0793	0	0
NGF	9.8629e+06	2.35813e-181	2.07653e-179	10.0166	10.0166	122.484	12.2281	0	0
CACNA2D1	5.88018e+07	5.62167e-180	4.91448e-178	2.16714	2.16714	474.817	219.099	0	0
CTNNA3	7.40809e+07	3.4912e-178	3.03006e-176	2.98871	2.98871	863.354	288.872	0	0
RCAN2	4.46858e+07	3.04746e-177	2.62604e-175	3.1646	3.1646	401.281	126.803	0	0
DLC1	1.72296e+08	5.83516e-177	4.95742e-175	3.97277	3.97277	1342.14	337.834	0	0
FBXO40	4.22736e+06	3.13696e-176	2.64645e-174	5.88036	5.88036	52.1703	8.87194	0	0
CDH2	4.43622e+07	7.06449e-174	5.91848e-172	6.79098	6.79098	475.596	70.0335	0	0
SGCG	7.61507e+06	2.6565e-172	2.21021e-170	2.99716	2.99716	73.174	24.4144	0	0
PDZD2	8.51361e+07	2.77004e-171	2.27332e-169	2.34701	2.34701	586.276	249.797	0	0
HSPG2	4.305e+07	3.66146e-170	2.98459e-168	3.12063	3.12063	303.037	97.1075	0	0
RBMS3-AS2	1.92767e+07	7.44982e-166	5.99164e-164	4.11889	4.11889	194.889	47.3158	0	0
FAM129A	5.28071e+07	1.1298e-163	9.02642e-162	2.88701	2.88701	371.909	128.821	0	0
AC108058.1	3.59019e+06	3.27716e-163	2.60103e-161	8.84133	8.84133	45.5633	5.15344	0	0
MYH7B	4.64128e+06	6.32374e-161	4.98625e-159	5.68846	5.68846	58.4451	10.2743	0	0
RUNX1T1	4.90972e+07	2.03086e-160	1.59093e-158	2.66004	2.66004	327.167	122.993	0	0
CREB5	5.32835e+07	4.57416e-159	3.53735e-157	2.27134	2.27134	383.741	168.949	0	0
FBN1	6.0462e+07	1.34904e-158	1.03661e-156	2.74306	2.74306	557.342	203.183	0	0
NEGR1	9.75374e+07	2.8604e-158	2.18404e-156	4.89468	4.89468	1142.36	233.389	0	0
AP002518.2	2.84744e+07	2.04292e-157	1.55005e-155	3.32052	3.32052	271.245	81.6876	0	0
MLIP-AS1	4.50775e+06	2.38158e-157	1.79571e-155	4.20666	4.20666	48.1303	11.4415	0	0
MAP3K20	5.79576e+07	2.43664e-157	1.82581e-155	2.86454	2.86454	375.334	131.028	0	0
MAP1B	2.55847e+07	3.20147e-156	2.38411e-154	2.09597	2.09597	269.731	128.69	0	0
ITGA9	5.30754e+07	6.77891e-156	5.01722e-154	2.53122	2.53122	313.946	124.029	0	0
FSTL1	2.96184e+07	2.18678e-155	1.60861e-153	3.18862	3.18862	213.301	66.8946	0	0
SPTBN1	1.68761e+08	2.83705e-154	2.07431e-152	2.18841	2.18841	912.067	416.771	0	0
TIMP3	1.40515e+08	4.31549e-154	3.13627e-152	2.6085	2.6085	587.861	225.364	0	0
AC007319.1	8.84037e+07	1.57587e-153	1.1384e-151	3.45913	3.45913	619.822	179.184	0	0
EPHA3	2.05534e+07	7.35345e-153	5.28048e-151	3.64376	3.64376	201.538	55.3103	0	0
SLC8A1-AS1	1.76747e+07	8.12268e-150	5.79834e-148	3.00528	3.00528	153.091	50.9408	0	0
FRY	7.41581e+07	3.28242e-149	2.32936e-147	2.76871	2.76871	494.194	178.492	0	0
PTPRM	3.07931e+08	6.09871e-149	4.30262e-147	2.33609	2.33609	1496.06	640.41	0	0
DCN	7.82698e+07	3.46285e-148	2.42883e-146	4.12802	4.12802	530.299	128.463	0	0
LAMC1	6.43016e+07	1.01973e-146	7.11101e-145	3.47059	3.47059	463.041	133.419	0	0
ABCA9-AS1	1.68584e+07	7.8917e-146	5.47158e-144	5.0729	5.0729	220.95	43.5549	0	0
PLCB4	5.21222e+07	2.02986e-145	1.39933e-143	2.30287	2.30287	366.864	159.307	0	0
RBMS3	8.78888e+07	6.60043e-145	4.52429e-143	2.5271	2.5271	539.933	213.657	0	0
JPH2	5.33139e+06	1.93684e-144	1.32012e-142	2.72719	2.72719	53.1415	19.4858	0	0
DMD	1.67294e+08	8.67154e-144	5.87716e-142	3.90441	3.90441	1745.55	447.072	0	0
SLC4A3	3.34687e+06	3.07677e-143	2.07364e-141	17.6453	17.6453	44.2158	2.50581	0	0
PAM	1.10319e+08	8.36872e-143	5.6089e-141	2.21944	2.21944	565.454	254.773	0	0
EMC10	6.40254e+07	6.27146e-142	4.18005e-140	22.8621	22.8621	886.629	38.7816	0	0
PREX2	5.16834e+07	1.78222e-141	1.18135e-139	3.24255	3.24255	364.748	112.488	0	0
NDRG4	8.02508e+06	1.81993e-141	1.19976e-139	3.73806	3.73806	89.6347	23.9789	0	0
DYNC1I1	1.60739e+07	2.41067e-141	1.58056e-139	2.46865	2.46865	133.633	54.1321	0	0
TMEM71	1.20101e+07	3.99369e-141	2.60431e-139	3.41711	3.41711	91.3311	26.7276	0	0
AC011287.1	2.7217e+07	6.10063e-141	3.95688e-139	2.36179	2.36179	208.967	88.4784	0	0
LINC00486	1.33334e+08	5.57574e-140	3.59709e-138	2.97099	2.97099	718.809	241.943	0	0
EYA4	1.79591e+07	7.63043e-139	4.89646e-137	2.58749	2.58749	146.449	56.5987	0	0
PSD3	1.1803e+08	1.62745e-137	1.03881e-135	2.33614	2.33614	630.647	269.953	0	0
SLC9C1	1.29278e+07	3.53709e-135	2.22247e-133	4.19956	4.19956	136.009	32.3866	0	0
TNXB	2.76158e+07	4.78203e-134	2.98914e-132	4.14108	4.14108	221.028	53.3744	0	0
RASAL2	1.23823e+08	5.60237e-134	3.48387e-132	2.41509	2.41509	687.992	284.872	0	0
PPFIBP1	1.30887e+08	8.25512e-134	5.10717e-132	2.17427	2.17427	549.15	252.568	0	0
NRP1	1.41135e+08	1.27563e-133	7.85163e-132	2.89659	2.89659	680.111	234.797	0	0
NFIA	2.02578e+08	2.25385e-133	1.38023e-131	1.74393	1.74393	1111.93	637.601	0	0
BDNF	4.42628e+06	5.09873e-133	3.10662e-131	4.42469	4.42469	45.7935	10.3495	0	0
FAM198B	1.36382e+07	9.2746e-133	5.62255e-131	4.86269	4.86269	140.161	28.8238	0	0
RNF150	2.93351e+07	4.68963e-132	2.82878e-130	2.94213	2.94213	234.508	79.7068	0	0
PDLIM5	1.44329e+08	7.18951e-132	4.31514e-130	3.26689	3.26689	1156.01	353.858	0	0
ABCA8	4.29626e+07	7.24497e-132	4.3269e-130	3.85816	3.85816	456.93	118.432	0	0
PTP4A3	7.7331e+06	8.59402e-132	5.1073e-130	7.27913	7.27913	75.7575	10.4075	0	0
SPTB	7.46785e+06	6.02574e-131	3.56346e-129	3.4849	3.4849	66.8745	19.1898	0	0
COL8A1	5.15415e+07	2.84647e-130	1.67511e-128	5.24906	5.24906	418.639	79.755	0	0
C7	5.26425e+07	4.24465e-130	2.4858e-128	4.66166	4.66166	395.563	84.8545	0	0
MAP4	1.27939e+08	7.23468e-128	4.21638e-126	2.09494	2.09494	672.813	321.161	0	0
SLC25A4	8.97441e+06	1.26292e-127	7.32492e-126	21.8947	21.8947	118.426	5.40891	0	0
AKAP6	5.18854e+07	2.37408e-127	1.37038e-125	3.79825	3.79825	575.922	151.628	0	0
ROR1	6.03926e+07	1.46817e-126	8.43427e-125	2.66202	2.66202	392.992	147.629	0	0
SOX6	7.33843e+07	1.92066e-126	1.09815e-124	2.54311	2.54311	429.345	168.827	0	0
GBE1	1.29541e+08	1.67949e-125	9.55725e-124	2.39693	2.39693	673.205	280.862	0	0
NFIB	1.75171e+08	3.35125e-125	1.8981e-123	1.72137	1.72137	998.456	580.037	0	0
NEBL	1.18297e+08	4.3391e-125	2.44611e-123	3.1307	3.1307	764.748	244.274	0	0
C1QTNF1	8.23176e+06	8.11489e-125	4.53231e-123	5.9206	5.9206	83.5334	14.1089	0	0
CAV1	2.78484e+07	5.69341e-124	3.16522e-122	4.50745	4.50745	166.89	37.0253	0	0
CBLB	1.9564e+08	8.92287e-124	4.93787e-122	1.84211	1.84211	942.216	511.488	0	0
EEF1A2	5.26166e+06	1.02351e-123	5.63818e-122	6.19236	6.19236	82.3266	13.2949	0	0
PLPP1	7.68467e+07	2.07179e-123	1.13609e-121	2.60332	2.60332	472.194	181.381	0	0
COL12A1	1.97793e+07	1.9064e-119	1.04067e-117	4.63373	4.63373	207.983	44.8845	0	0
SYNM	9.26127e+06	6.78745e-119	3.68846e-117	3.23085	3.23085	97.8218	30.2775	0	0
KALRN	9.31715e+07	1.55206e-118	8.39644e-117	1.80214	1.80214	526.654	292.238	0	0
MARCHF3	4.34298e+07	4.90083e-118	2.63944e-116	2.27724	2.27724	276.166	121.272	0	0
PDE7B	5.52114e+07	6.01009e-118	3.22247e-116	3.0862	3.0862	395.255	128.072	0	0
MYL9	1.58607e+07	1.27495e-117	6.77577e-116	5.07604	5.07604	125.097	24.6446	0	0
ANO2	7.10198e+07	8.52364e-117	4.49036e-115	3.60012	3.60012	454.02	126.113	0	0
HEYL	7.38098e+06	4.3035e-116	2.25728e-114	7.99261	7.99261	82.9298	10.3758	0	0
PEAK1	1.12659e+08	8.05725e-116	4.20791e-114	2.25971	2.25971	609.658	269.794	0	0
FRMD3	4.78297e+07	9.49448e-116	4.93713e-114	4.1137	4.1137	420.287	102.168	0	0
FLT1	1.95517e+08	1.01872e-115	5.27459e-114	2.49847	2.49847	869.711	348.098	0	0
NEURL1B	1.7184e+07	2.51102e-115	1.29457e-113	3.95749	3.95749	152.264	38.4749	0	0
ABCA10	3.49879e+07	2.63886e-115	1.35469e-113	3.45634	3.45634	348.598	100.858	0	0
COL6A3	9.53323e+07	4.5283e-115	2.3148e-113	2.95428	2.95428	508.954	172.277	0	0
SPRY1	1.82073e+07	9.54971e-115	4.86108e-113	4.34	4.34	146.747	33.8126	0	0
LRRC2	7.79802e+06	9.61199e-115	4.87223e-113	2.97388	2.97388	63.3501	21.3022	0	0
RRAD	8.59793e+06	8.09987e-114	4.08857e-112	7.026	7.026	88.6982	12.6243	0	0
MAP3K20-AS1	8.48005e+06	1.34151e-113	6.74331e-112	2.77707	2.77707	72.5533	26.1258	0	0
STARD13	1.18918e+08	8.26872e-113	4.13916e-111	2.3914	2.3914	613.115	256.383	0	0
CFD	1.83321e+07	5.01053e-112	2.48753e-110	8.5726	8.5726	173.731	20.2659	0	0
MYLK3	7.096e+06	7.64599e-112	3.78038e-110	2.62212	2.62212	65.8791	25.1244	0	0
LDB2	2.76034e+08	8.51132e-112	4.19104e-110	2.55802	2.55802	1225.42	479.049	0	0
TPM2	1.08816e+07	1.82539e-111	8.91558e-110	5.94811	5.94811	95.3738	16.0343	0	0
MYL12A	1.55776e+07	2.38277e-111	1.1591e-109	7.77998	7.77998	134.382	17.2728	0	0
RAMP1	9.18447e+06	7.30224e-111	3.53273e-109	2.09159	2.09159	73.0316	34.9168	0	0
PRKAA2	1.67102e+07	7.32082e-111	3.53273e-109	3.54763	3.54763	123.895	34.9232	0	0
PDGFRB	2.36022e+07	1.33685e-110	6.42541e-109	4.2967	4.2967	182.143	42.3914	0	0
SMOC2	1.4543e+07	1.63042e-108	7.77445e-107	2.06945	2.06945	152.23	73.5607	0	0
KBTBD12	4.6465e+06	4.93749e-108	2.33592e-106	3.20427	3.20427	41.3139	12.8934	0	0
PHLDB1	2.07797e+07	5.10481e-108	2.40564e-106	3.09247	3.09247	154.05	49.8146	0	0
YBX3	4.22628e+07	8.57643e-108	4.02592e-106	2.8287	2.8287	248.657	87.9051	0	0
ARHGAP10	7.35476e+07	3.51415e-107	1.64321e-105	1.98993	1.98993	409.708	205.89	0	0
ITGA7	7.97801e+06	4.86219e-107	2.26477e-105	2.75444	2.75444	67.9224	24.6593	0	0
LIMS2	2.10402e+07	5.00703e-107	2.32326e-105	4.51252	4.51252	146.871	32.5475	0	0
LRRTM3	7.2511e+06	3.09585e-106	1.43097e-104	2.4478	2.4478	73.0418	29.8398	0	0
EMCN	4.30361e+07	4.88738e-106	2.25043e-104	3.44332	3.44332	304.11	88.3188	0	0
MALAT1	1.46313e+10	7.04703e-106	3.23253e-104	1.17324	1.17324	47603.3	40574.1	0	0
DTNA	5.6954e+07	1.19882e-105	5.47823e-104	2.56103	2.56103	430.496	168.095	0	0
FHOD3	4.12651e+07	6.47694e-105	2.9486e-103	2.44753	2.44753	277.235	113.272	0	0
ASAP1	1.84375e+08	1.84003e-104	8.34515e-103	1.86238	1.86238	801.452	430.337	0	0
AC008440.2	7.79572e+06	3.47388e-104	1.56962e-102	5.90951	5.90951	87.2653	14.7669	0	0
PRR16	4.09736e+07	4.00077e-104	1.80094e-102	2.99045	2.99045	276.318	92.4004	0	0
ALPK2	1.27691e+07	4.33007e-104	1.94193e-102	2.68831	2.68831	86.2583	32.0864	0	0
NOX4	3.65251e+07	1.07393e-103	4.7985e-102	3.01728	3.01728	374.252	124.036	0	0
CYTH3	3.00482e+07	1.1899e-103	5.29703e-102	2.77596	2.77596	207.247	74.6578	0	0
ABCA6	4.90409e+07	1.59876e-103	7.09097e-102	3.57387	3.57387	428.07	119.778	0	0
TXNIP	1.14766e+08	3.20881e-103	1.41799e-101	2.0487	2.0487	550.984	268.944	0	0
MECOM	2.63948e+08	7.15096e-103	3.13706e-101	2.33921	2.33921	1351.79	577.883	0	0
CYYR1	1.92328e+07	4.89255e-102	2.13854e-100	7.09294	7.09294	175.387	24.727	0	0
HIF3A	2.80736e+07	3.43328e-101	1.49527e-99	3.13491	3.13491	156.203	49.827	0	0
ADGRL4	3.14875e+07	4.72323e-101	2.04968e-99	4.63877	4.63877	244.374	52.6809	0	0
ST6GALNAC3	1.75465e+08	5.48731e-101	2.37272e-99	3.33029	3.33029	1151.8	345.856	0	0
MSC-AS1	2.94195e+07	1.02934e-100	4.43497e-99	2.88036	2.88036	237.473	82.4457	0	0
ACSM3	3.35109e+07	1.54114e-100	6.6165e-99	5.85135	5.85135	336.933	57.582	0	0
RHOJ	2.2058e+07	3.42987e-100	1.4673e-98	3.40048	3.40048	162.211	47.7025	0	0
PCDH7	3.43467e+07	1.25863e-98	5.36541e-97	1.89528	1.89528	298.434	157.462	0	0
GFOD1	4.01648e+07	1.36572e-98	5.80141e-97	3.19365	3.19365	262.927	82.3279	0	0
SPEG	3.94239e+06	5.87932e-98	2.48871e-96	3.08706	3.08706	37.2765	12.0751	0	0
PLCB1	1.58378e+08	8.38342e-98	3.52396e-96	2.16046	2.16046	947.608	438.614	0	0
ZBTB16	1.82567e+08	3.78234e-97	1.58438e-95	1.82753	1.82753	752.13	411.556	0	0
AC139720.1	9.27527e+06	5.13034e-97	2.14161e-95	2.67571	2.67571	77.4544	28.9472	0	0
NID2	8.94694e+06	1.6452e-95	6.8205e-94	4.39758	4.39758	77.5501	17.6347	0	0
SPHKAP	6.33501e+06	1.91563e-95	7.91442e-94	1.90321	1.90321	64.358	33.8154	0	0
ABCA9	4.28059e+07	2.1704e-95	8.93641e-94	3.60395	3.60395	402.775	111.759	0	0
TXLNB	4.85978e+06	4.50573e-95	1.84888e-93	2.97798	2.97798	42.3982	14.2373	0	0
DCLK1	2.76903e+07	1.92858e-94	7.88689e-93	2.44332	2.44332	254.591	104.199	0	0
RGS6	2.80522e+07	2.2938e-93	9.3488e-92	1.87133	1.87133	218.391	116.704	0	0
PLCL1	8.98691e+07	3.39049e-93	1.3772e-91	2.2094	2.2094	624.833	282.807	0	0
EGFLAM	1.22786e+07	7.22597e-93	2.9253e-91	4.4764	4.4764	137.442	30.7036	0	0
ROR1-AS1	5.88938e+06	1.34826e-92	5.43995e-91	3.11603	3.11603	48.4907	15.5617	0	0
ZBTB20-AS5	1.37745e+07	6.58129e-92	2.64655e-90	2.98226	2.98226	114.644	38.4421	0	0
COL6A1	4.30249e+07	9.28751e-92	3.72241e-90	3.64423	3.64423	225.574	61.8989	0	0
ADAMTS5	6.04297e+06	2.55278e-91	1.01976e-89	6.02244	6.02244	73.0756	12.1339	0	0
AP1S2	1.24807e+07	6.1012e-91	2.4292e-89	3.27905	3.27905	83.132	25.3524	0	0
MEF2C	8.64113e+07	1.48102e-90	5.85806e-89	2.21396	2.21396	497.895	224.889	0	0
TENM2	3.74238e+07	1.77114e-89	6.95996e-88	1.98172	1.98172	203.187	102.531	0	0
TNFRSF19	1.47335e+07	2.11173e-89	8.27138e-88	3.2038	3.2038	109.07	34.0438	0	0
MGP	2.65073e+07	3.85666e-89	1.50086e-87	3.304	3.304	179.495	54.3264	0	0
KLF7	4.74543e+07	5.78305e-89	2.2433e-87	2.5366	2.5366	252.492	99.5395	0	0
MPP3	7.83222e+06	1.53171e-88	5.92263e-87	3.48209	3.48209	51.9171	14.9098	0	0
F8	3.87082e+07	1.5854e-88	6.11062e-87	4.99132	4.99132	277.985	55.6936	0	0
MXRA7	1.23692e+07	4.64784e-88	1.78572e-86	3.72376	3.72376	85.3331	22.9158	0	0
SH3BGR	6.00152e+06	1.24649e-87	4.77387e-86	1.9148	1.9148	54.1586	28.2842	0	0
PBX1	1.04216e+08	2.44978e-87	9.35258e-86	1.8238	1.8238	561.58	307.917	0	0
AC138305.1	1.69656e+07	3.25941e-86	1.23265e-84	2.59169	2.59169	106.783	41.2019	0	0
GRK5	1.07924e+08	4.5536e-86	1.71671e-84	1.92254	1.92254	550.364	286.27	0	0
CXorf36	1.35543e+07	2.46154e-85	9.22236e-84	5.0263	5.0263	125.841	25.0365	0	0
LINC02147	2.02375e+07	1.45714e-84	5.44239e-83	3.49159	3.49159	193.356	55.3778	0	0
PRKN	1.17216e+08	2.50155e-84	9.31441e-83	1.83068	1.83068	629.447	343.832	0	0
ENG	5.28821e+07	3.96517e-84	1.46736e-82	3.32849	3.32849	297.63	89.4187	0	0
CXCL12	1.50899e+07	4.24686e-84	1.56679e-82	5.10522	5.10522	110.335	21.6122	0	0
RFTN1	5.29723e+07	7.17718e-84	2.6398e-82	2.98351	2.98351	346.336	116.083	0	0
AC092839.1	8.15968e+06	1.03201e-83	3.78426e-82	4.72515	4.72515	71.7558	15.1859	0	0
PRELP	1.58266e+07	3.00182e-83	1.09739e-81	5.93555	5.93555	124.682	21.006	0	0
CCDC141	1.6793e+07	5.8041e-83	2.10906e-81	2.59586	2.59586	117.595	45.301	0	0
TBC1D4	4.10272e+07	7.78847e-83	2.82162e-81	2.19634	2.19634	224.074	102.022	0	0
ADGRD1	1.95086e+07	1.01387e-82	3.66209e-81	2.82545	2.82545	128.856	45.6055	0	0
CCDC85A	3.73002e+07	1.93929e-82	6.98375e-81	4.8102	4.8102	257.735	53.5809	0	0
ALPK3	1.27199e+07	3.73829e-82	1.34222e-80	2.33697	2.33697	88.3456	37.8034	0	0
ZBTB20	4.85583e+08	6.73861e-82	2.4123e-80	1.44141	1.44141	1964.06	1362.6	0	0
AP002989.1	1.06569e+07	1.23942e-81	4.42377e-80	4.83576	4.83576	110.37	22.8238	0	0
SPAAR	7.67736e+06	8.27538e-81	2.94496e-79	6.65289	6.65289	73.0646	10.9824	0	0
AL161457.2	4.75174e+06	9.71102e-81	3.4457e-79	4.91137	4.91137	45.2123	9.20564	0	0
RGS5	5.74994e+06	1.05022e-80	3.7155e-79	7.66043	7.66043	60.6215	7.91358	0	0
CD34	9.74722e+06	1.06721e-80	3.76457e-79	5.00896	5.00896	88.7112	17.7105	0	0
ABCC9	2.91461e+07	1.15331e-80	4.05641e-79	3.31644	3.31644	213.093	64.2534	0	0
VIT	7.60495e+06	1.72094e-80	6.03531e-79	2.69237	2.69237	78.7894	29.264	0	0
AC087286.2	1.85251e+07	1.86546e-80	6.52317e-79	2.69059	2.69059	121.383	45.1139	0	0
AL138828.1	1.98395e+07	4.84523e-80	1.68939e-78	3.78672	3.78672	159.642	42.1583	0	0
NUAK1	2.46321e+07	1.04494e-79	3.63289e-78	2.04664	2.04664	178.929	87.4257	0	0
THBS1	6.90998e+07	2.32965e-79	8.05299e-78	3.07533	3.07533	286.474	93.1524	0	0
COL5A3	1.27196e+07	5.43257e-79	1.87253e-77	4.11439	4.11439	112.331	27.3021	0	0
TENT5A	2.90028e+07	5.75061e-79	1.97651e-77	2.37947	2.37947	174.896	73.5021	0	0
TINAGL1	1.00456e+07	7.06942e-79	2.42288e-77	5.97678	5.97678	83.5097	13.9723	0	0
HACD1	6.77356e+06	6.07293e-78	2.0696e-76	2.28681	2.28681	49.56	21.6722	0	0
VCL	5.64744e+07	6.88634e-78	2.34019e-76	1.66709	1.66709	266.57	159.901	0	0
RBPMS	1.926e+08	7.45961e-78	2.52789e-76	1.38444	1.38444	741.16	535.351	0	0
NCAM1	2.66263e+07	1.58518e-77	5.35674e-76	1.24734	1.24734	255.771	205.053	0	0
MEOX2	1.52246e+07	1.75557e-77	5.91598e-76	4.31842	4.31842	114.561	26.5286	0	0
MAPK4	1.22365e+07	1.86961e-77	6.28271e-76	2.80675	2.80675	78.2317	27.8727	0	0
COL6A2	4.59242e+07	1.93593e-77	6.48752e-76	2.59015	2.59015	188.616	72.8203	0	0
PDZRN3	5.97594e+07	3.9746e-77	1.32824e-75	1.66293	1.66293	289.869	174.313	0	0
CHRM2	1.12719e+07	4.82391e-77	1.60761e-75	4.86792	4.86792	90.8324	18.6594	0	0
EMP1	2.19139e+07	9.43829e-77	3.12812e-75	3.95246	3.95246	148.718	37.6267	0	0
ADAM23	8.14213e+06	4.53301e-76	1.49416e-74	1.50939	1.50939	67.705	44.8558	0	0
AMOTL1	2.64219e+07	4.69342e-76	1.54282e-74	2.66669	2.66669	153.791	57.6711	0	0
NID1	3.34651e+07	5.71912e-76	1.87488e-74	2.46249	2.46249	193.366	78.5243	0	0
SVIL	1.00249e+08	1.43679e-75	4.6974e-74	1.69699	1.69699	513.712	302.72	0	0
FMO2	2.25968e+07	1.87372e-75	6.10935e-74	3.24916	3.24916	151.888	46.7468	0	0
MTUS1	8.73831e+07	4.70167e-75	1.52887e-73	1.71383	1.71383	409.796	239.112	0	0
HIPK3	6.9951e+07	5.10701e-75	1.65621e-73	1.83333	1.83333	361.894	197.397	0	0
LAMA4	3.54333e+07	5.98329e-75	1.93518e-73	2.26077	2.26077	166.046	73.4466	0	0
CAVIN1	1.58211e+07	6.91265e-75	2.22979e-73	3.49065	3.49065	104.823	30.0297	0	0
NEK7	7.69559e+07	1.57283e-74	5.05991e-73	2.02852	2.02852	367.963	181.395	0	0
PKIA	7.06111e+06	1.70581e-74	5.47311e-73	3.58186	3.58186	51.3664	14.3407	0	0
ADCY5	1.24346e+07	7.96543e-74	2.54894e-72	2.12564	2.12564	100.344	47.2066	0	0
CSDC2	5.85366e+06	9.79589e-74	3.12639e-72	3.29427	3.29427	49.4455	15.0096	0	0
CARMN	2.00299e+07	1.07937e-73	3.43577e-72	2.19566	2.19566	146.828	66.872	0	0
ARHGAP31	6.0642e+07	2.10459e-72	6.66397e-71	2.53932	2.53932	286.432	112.798	0	0
SRPX2	9.34838e+06	2.23962e-72	7.07297e-71	4.48022	4.48022	82.6858	18.4557	0	0
AC106791.1	7.39309e+06	3.68854e-72	1.16184e-70	2.76031	2.76031	57.8283	20.9499	0	0
GATA6	1.12434e+07	3.84281e-72	1.20728e-70	3.45311	3.45311	69.4754	20.1197	0	0
AC012085.2	8.27344e+06	4.08584e-72	1.2803e-70	3.30791	3.30791	69.4109	20.9833	0	0
LAMB1	6.27089e+07	6.75294e-72	2.1051e-70	2.79069	2.79069	295.53	105.899	0	0
TNS1	9.23222e+07	9.6608e-72	3.00381e-70	1.72703	1.72703	401.421	232.434	0	0
FBLN2	9.50603e+06	1.05358e-71	3.26745e-70	3.31104	3.31104	81.8845	24.7308	0	0
CAV2	1.92979e+07	1.63577e-71	5.05999e-70	2.48856	2.48856	107.23	43.0892	0	0
MT-CO2	2.48171e+09	1.74963e-71	5.39836e-70	1.13664	1.13664	6385.01	5617.45	0	0
NLGN4X	1.68868e+07	2.64968e-71	8.15454e-70	4.35488	4.35488	148.017	33.9887	0	0
ZNF385D	4.01601e+07	5.73205e-70	1.75958e-68	1.62064	1.62064	296.49	182.946	0	0
HTRA3	6.38347e+06	6.64042e-70	2.03325e-68	7.73344	7.73344	60.8681	7.87077	0	0
CELF2	2.29565e+08	7.39303e-70	2.25796e-68	1.35945	1.35945	835.275	614.419	0	0
SLC16A12	1.56048e+07	1.1846e-69	3.60885e-68	3.92515	3.92515	119.847	30.5331	0	0
SLC1A3	3.30371e+07	1.89989e-69	5.75886e-68	1.70452	1.70452	171.608	100.679	0	0
UACA	6.9209e+07	3.79113e-69	1.14627e-67	2.22114	2.22114	338.777	152.524	0	0
PAMR1	7.88635e+06	5.59833e-69	1.68846e-67	4.04026	4.04026	72.2912	17.8927	0	0
CALCRL	1.05384e+08	8.41493e-69	2.53161e-67	2.22726	2.22726	362.922	162.946	0	0
NCKAP1	5.47168e+07	2.549e-68	7.64952e-67	1.73358	1.73358	289.009	166.712	0	0
ARHGAP29	8.6046e+07	5.231e-68	1.56593e-66	2.41702	2.41702	390.502	161.564	0	0
QKI	2.02467e+08	8.64853e-68	2.58257e-66	1.20824	1.20824	912.024	754.838	0	0
XPR1	7.52103e+07	1.52116e-67	4.50891e-66	2.48513	2.48513	460.344	185.239	0	0
AQP7	4.21468e+06	2.02079e-67	5.94604e-66	6.38197	6.38197	39.8536	6.24473	0	0
AC093110.1	6.54456e+06	2.24412e-67	6.58712e-66	3.09783	3.09783	63.4436	20.48	0	0
DST	2.17686e+08	7.92613e-67	2.31527e-65	1.2194	1.2194	1012.78	830.553	0	0
CPED1	5.03882e+07	8.3372e-67	2.42947e-65	1.73808	1.73808	251.451	144.672	0	0
RBFOX2	9.17192e+07	9.08373e-67	2.64063e-65	1.67055	1.67055	429.996	257.398	0	0
CDC42BPA	1.15507e+08	2.98091e-66	8.6239e-65	1.7839	1.7839	570.667	319.899	0	0
AP005329.2	6.09903e+06	4.47006e-66	1.28704e-64	2.27161	2.27161	47.1338	20.749	0	0
HOMER1	1.46579e+07	4.51602e-66	1.29717e-64	1.7241	1.7241	93.1344	54.0192	0	0
PRRX1	2.66196e+07	8.1648e-66	2.33413e-64	1.32194	1.32194	136.074	102.935	0	0
SAMD4A	1.11863e+08	1.74561e-65	4.9785e-64	1.79922	1.79922	549.365	305.336	0	0
CAMK2D	1.46535e+08	1.9507e-65	5.5503e-64	1.59355	1.59355	711.646	446.579	0	0
DPF3	2.17461e+07	2.05909e-65	5.8449e-64	1.9355	1.9355	138.274	71.4408	0	0
ACSS3	3.34705e+07	2.0838e-65	5.90116e-64	2.11959	2.11959	166.105	78.3667	0	0
EPAS1	1.42663e+08	2.192e-65	6.19304e-64	1.88518	1.88518	470.413	249.532	0	0
ENAH	4.43246e+07	3.81906e-65	1.07397e-63	1.54994	1.54994	208.031	134.219	0	0
DCBLD2	2.36705e+07	6.9085e-65	1.93823e-63	2.43264	2.43264	123.558	50.7918	0	0
MAST4	1.6807e+08	7.16237e-65	2.0048e-63	1.91997	1.91997	785.555	409.15	0	0
SERPINE2	1.68991e+07	8.83527e-65	2.46733e-63	3.72515	3.72515	153.69	41.2574	0	0
ZNF521	2.96803e+07	1.74098e-64	4.85062e-63	1.71762	1.71762	179.379	104.435	0	0
THBS4	8.69148e+06	2.38933e-64	6.64169e-63	4.70134	4.70134	87.4285	18.5965	0	0
VIM	4.55151e+07	4.74625e-64	1.31629e-62	2.49729	2.49729	188.173	75.3507	0	0
TACC1	9.63449e+07	1.31414e-63	3.62787e-62	2.38218	2.38218	526.503	221.018	0	0
PHLDB2	6.21051e+07	2.0774e-63	5.72187e-62	1.74451	1.74451	270.459	155.035	0	0
AKAP13	3.16977e+08	3.59202e-63	9.87109e-62	1.65923	1.65923	1232.46	742.791	0	0
EPHA4	2.1085e+07	5.92549e-63	1.62466e-61	2.80074	2.80074	143.763	51.3303	0	0
CCDC80	2.00821e+07	1.15139e-62	3.14976e-61	2.61552	2.61552	143.693	54.9386	0	0
SYNPO	1.47843e+07	2.73435e-62	7.44633e-61	3.4322	3.4322	122.183	35.599	0	0
AP003086.2	3.26628e+07	5.30811e-62	1.44228e-60	2.10519	2.10519	207.611	98.6189	0	0
KANK2	1.94628e+07	8.31077e-62	2.25306e-60	2.24789	2.24789	100.116	44.5377	0	0
LTBP2	2.61886e+07	1.37242e-61	3.71231e-60	3.52368	3.52368	161.921	45.9522	0	0
CYP2J2	4.60469e+06	2.30775e-61	6.22833e-60	2.84247	2.84247	37.9671	13.3571	0	0
CRIM1	9.75219e+07	2.32938e-61	6.27268e-60	1.16825	1.16825	386.832	331.122	0	0
TM4SF1	1.54468e+07	3.60034e-61	9.63071e-60	3.7608	3.7608	111.131	29.5497	0	0
SLC16A7	3.69201e+07	3.86267e-61	1.03096e-59	1.81128	1.81128	204.951	113.152	0	0
BTNL9	5.89237e+07	6.68517e-61	1.78035e-59	4.07564	4.07564	251.92	61.8112	0	0
SLC9A3R2	1.62365e+07	1.07467e-60	2.85569e-59	4.09092	4.09092	133.066	32.5272	0	0
MARK1	1.21051e+07	1.34751e-60	3.565e-59	1.91593	1.91593	81.032	42.2939	0	0
SOBP	2.81739e+07	1.44412e-60	3.81223e-59	2.06859	2.06859	197.982	95.7084	0	0
MTUS2	1.69614e+07	1.70298e-60	4.48576e-59	1.50216	1.50216	121.816	81.0941	0	0
ST3GAL6	3.1879e+07	2.55055e-60	6.68909e-59	2.23575	2.23575	172.231	77.0352	0	0
RGMA	4.43662e+06	2.78232e-60	7.28111e-59	2.12466	2.12466	47.8484	22.5205	0	0
VLDLR-AS1	9.95071e+06	5.23813e-60	1.36781e-58	1.71258	1.71258	70.1027	40.934	0	0
BZW2	1.27831e+07	8.25076e-60	2.14983e-58	2.03989	2.03989	83.9606	41.1593	0	0
SYNE1	1.97018e+08	1.06575e-59	2.77096e-58	1.86652	1.86652	845.778	453.132	0	0
ARHGAP24	1.0479e+08	1.17856e-59	3.05766e-58	1.5403	1.5403	539.337	350.15	0	0
EXOC6B	1.33502e+08	1.28283e-59	3.32103e-58	2.28151	2.28151	849.701	372.43	0	0
FABP5	6.31093e+06	1.79492e-59	4.63681e-58	7.71494	7.71494	61.5269	7.97503	0	0
ADGRB3	7.33424e+07	2.19891e-59	5.66831e-58	2.11766	2.11766	616.548	291.145	0	0
SPARC	4.03871e+07	6.15278e-59	1.58267e-57	2.65699	2.65699	146.053	54.9693	0	0
CFAP61	9.4681e+06	6.20915e-59	1.59377e-57	1.11098	1.11098	59.775	53.8041	0	0
SMYD2	1.54829e+07	4.11112e-58	1.05077e-56	2.67799	2.67799	87.2804	32.5917	0	0
EPB41L2	6.82432e+07	6.9354e-58	1.76889e-56	2.12522	2.12522	375.411	176.646	0	0
AL445426.1	1.09778e+07	6.96837e-58	1.77355e-56	2.77666	2.77666	93.5999	33.7095	0	0
SORBS2	1.51853e+08	1.34071e-57	3.40511e-56	3.52085	3.52085	1112.34	315.93	0	0
STEAP4	1.16462e+07	2.59416e-57	6.561e-56	3.88918	3.88918	86.4624	22.2315	0	0
EDNRB	9.92573e+06	6.96324e-57	1.75742e-55	4.73912	4.73912	70.3605	14.8468	0	0
DISC1	5.13372e+07	9.10267e-57	2.29258e-55	1.95083	1.95083	259.139	132.835	0	0
TRPC1	1.93494e+07	1.6035e-56	4.02176e-55	1.89285	1.89285	122.101	64.5063	0	0
NEAT1	1.80664e+09	2.93832e-56	7.30885e-55	1.03094	1.03094	5680.63	5510.12	0	0
MRAS	9.09875e+06	4.74654e-56	1.17101e-54	2.10073	2.10073	55.2303	26.2911	0	0
ZNF366	1.23761e+07	1.92099e-55	4.71034e-54	5.80264	5.80264	97.4351	16.7915	0	0
PDE1A	4.41394e+07	4.59095e-55	1.12343e-53	1.94741	1.94741	267.535	137.38	0	0
AC009318.1	3.86999e+06	4.97054e-55	1.21386e-53	3.2097	3.2097	29.2743	9.12056	0	0
CELF2-AS2	3.20786e+06	5.87159e-55	1.43101e-53	3.75143	3.75143	33.3747	8.89652	0	0
SORBS1	1.78801e+08	5.96703e-55	1.45058e-53	1.30892	1.30892	896.025	684.552	0	0
ABLIM3	5.1117e+07	5.97596e-55	1.45058e-53	2.66544	2.66544	241.752	90.6989	0	0
PARVA	2.90091e+07	5.99288e-55	1.45177e-53	1.69416	1.69416	145.62	85.9538	0	0
RBPMS2	5.05464e+06	9.08508e-55	2.19644e-53	2.1895	2.1895	38.5003	17.584	0	0
DPY19L2	1.14516e+07	1.02192e-54	2.4657e-53	2.12218	2.12218	75.699	35.6705	0	0
CYP1B1	1.6284e+07	1.67678e-54	4.03765e-53	3.07445	3.07445	107.707	35.033	0	0
ARL15	2.21446e+08	1.86271e-54	4.47645e-53	2.10915	2.10915	1188.66	563.572	0	0
ADAMTSL3	4.0536e+07	2.24676e-54	5.38864e-53	2.15177	2.15177	285.647	132.75	0	0
MMP2	2.90826e+07	2.53099e-54	6.04631e-53	1.88533	1.88533	104.361	55.3541	0	0
ITGA11	6.92797e+06	2.57357e-54	6.13587e-53	2.60911	2.60911	58.9103	22.5786	0	0
PTPRB	5.1438e+07	3.29444e-54	7.82364e-53	2.62462	2.62462	235.643	89.7817	0	0
FTX	3.213e+08	3.73233e-54	8.84614e-53	1.45246	1.45246	1357.43	934.571	0	0
PDE8A	1.08092e+08	3.92382e-54	9.28177e-53	1.61026	1.61026	484.804	301.073	0	0
ANK2	3.85581e+07	7.50555e-54	1.76849e-52	1.28222	1.28222	319.868	249.465	0	0
TNS2	1.76378e+07	3.75617e-53	8.83322e-52	3.63458	3.63458	104.385	28.7199	0	0
AKT3	1.62053e+08	3.89832e-53	9.14967e-52	1.71033	1.71033	790.917	462.434	0	0
LMCD1	3.39383e+07	4.75483e-53	1.11383e-51	1.7573	1.7573	139.278	79.2568	0	0
RIN2	7.07775e+07	4.97295e-53	1.16267e-51	2.03042	2.03042	343.351	169.104	0	0
DDR2	2.50708e+07	5.2588e-53	1.22712e-51	1.63953	1.63953	147.117	89.731	0	0
PPM1K	2.08397e+07	7.98808e-53	1.86039e-51	2.53819	2.53819	153.778	60.5857	0	0
MT-ND2	1.00872e+09	9.20619e-53	2.13995e-51	1.11846	1.11846	2929.96	2619.64	0	0
MEIS2	1.02237e+08	9.57967e-53	2.22248e-51	1.45632	1.45632	426.293	292.719	0	0
AP002075.1	1.14133e+07	1.05492e-52	2.44272e-51	1.80598	1.80598	76.9379	42.6018	0	0
MEF2A	1.81835e+08	1.08541e-52	2.5085e-51	1.58979	1.58979	654.511	411.695	0	0
AFAP1L1	1.70234e+07	1.5613e-52	3.60144e-51	2.61617	2.61617	87.983	33.6305	0	0
ADAMTS1	2.57307e+07	1.85813e-52	4.27795e-51	2.00646	2.00646	171.506	85.4769	0	0
TRIM55	5.02113e+06	2.60846e-52	5.98261e-51	3.39736	3.39736	36.0757	10.6187	0	0
TACC2	4.887e+07	2.8833e-52	6.60041e-51	1.62178	1.62178	208.197	128.376	0	0
VEGFC	2.48343e+07	4.41581e-52	1.00895e-50	3.34916	3.34916	189.671	56.6324	0	0
FOXO3	1.09775e+08	7.21481e-52	1.64536e-50	1.86618	1.86618	456.358	244.541	0	0
CRIP2	1.19292e+07	9.46318e-52	2.15403e-50	4.07483	4.07483	92.1045	22.6033	0	0
EPS8	1.00688e+08	1.07624e-51	2.44514e-50	2.35042	2.35042	638.371	271.599	0	0
CMSS1	5.82227e+07	1.35631e-51	3.07567e-50	1.84565	1.84565	304.025	164.725	0	0
ATP2B4	6.21899e+07	1.45463e-51	3.29244e-50	1.96441	1.96441	293.154	149.232	0	0
JPH1	6.86093e+06	1.63273e-51	3.68863e-50	2.52753	2.52753	45.4014	17.9627	0	0
FAM189A2	7.42576e+06	1.92942e-51	4.35074e-50	2.82113	2.82113	45.4403	16.1071	0	0
BCAP29	1.73978e+07	2.57119e-51	5.7871e-50	2.43751	2.43751	96.6185	39.6382	0	0
PTPRE	6.25526e+07	4.20339e-51	9.44314e-50	1.70471	1.70471	257.336	150.956	0	0
GAS7	5.62827e+07	4.89611e-51	1.09789e-49	1.8349	1.8349	318.088	173.354	0	0
LINC01091	1.63031e+07	5.54975e-51	1.24216e-49	2.68918	2.68918	97.6498	36.3121	0	0
COL5A2	4.79136e+07	6.1118e-51	1.36542e-49	1.93766	1.93766	212.041	109.432	0	0
PXDN	2.51847e+07	6.36876e-51	1.4202e-49	2.28603	2.28603	141.934	62.0873	0	0
JAG1	1.76712e+07	9.14377e-51	2.03525e-49	2.89516	2.89516	121.307	41.8998	0	0
AC006059.1	1.80119e+07	9.32066e-51	2.0708e-49	2.13222	2.13222	124.191	58.2448	0	0
PTGIS	2.08175e+07	1.14072e-50	2.52045e-49	2.22156	2.22156	156.1	70.2657	0	0
PPP1R12B	7.86347e+07	1.68194e-50	3.70949e-49	1.98426	1.98426	476.722	240.252	0	0
SRPX	1.04664e+07	1.86017e-50	4.09508e-49	3.01048	3.01048	78.441	26.056	0	0
NUDT4	1.9566e+07	2.19169e-50	4.81612e-49	2.14908	2.14908	128.941	59.9981	0	0
FAM110B	3.17094e+07	2.33115e-50	5.11327e-49	2.23481	2.23481	178.582	79.9093	0	0
LINC01695	8.10348e+06	3.48954e-50	7.62642e-49	3.61817	3.61817	74.1507	20.494	0	0
AL513327.1	1.39287e+07	6.47267e-50	1.4095e-48	2.61129	2.61129	88.0656	33.7249	0	0
HDAC9	4.8431e+07	9.32043e-50	2.02598e-48	1.22538	1.22538	277.435	226.408	0	0
PCOLCE2	1.25315e+07	2.87071e-49	6.21764e-48	3.30573	3.30573	93.3929	28.2519	0	0
TGFBR2	1.0682e+08	3.50113e-49	7.56948e-48	1.76251	1.76251	431.748	244.961	0	0
SESN1	3.8163e+07	4.56285e-49	9.84727e-48	1.98309	1.98309	196.2	98.9364	0	0
AC007193.2	5.52279e+06	5.04386e-49	1.08659e-47	3.22137	3.22137	40.5902	12.6003	0	0
PLXDC2	2.43782e+08	7.14014e-49	1.53545e-47	1.52026	1.52026	995.308	654.697	0	0
EGR1	1.08175e+07	7.9351e-49	1.70336e-47	5.32623	5.32623	91.1491	17.1133	0	0
ZNF208	1.19006e+07	8.25646e-49	1.7692e-47	2.26323	2.26323	78.1306	34.5218	0	0
RAPGEF2	1.24652e+08	9.55346e-49	2.04349e-47	1.8842	1.8842	561.89	298.212	0	0
ADGRF5	7.29729e+07	1.64847e-48	3.50154e-47	2.73952	2.73952	278.106	101.516	0	0
RHOQ	3.38058e+07	1.6486e-48	3.50154e-47	2.0146	2.0146	161.46	80.1449	0	0
STK38L	2.3479e+07	1.74498e-48	3.69323e-47	1.6283	1.6283	133.327	81.881	0	0
AC021054.1	5.41027e+06	2.02298e-48	4.27412e-47	2.03728	2.03728	36.7556	18.0415	0	0
A4GALT	6.5826e+06	2.13992e-48	4.51329e-47	2.70408	2.70408	44.2197	16.3529	0	0
ICA1	3.02011e+07	5.25811e-48	1.1032e-46	2.0411	2.0411	145.874	71.4684	0	0
HRH2	7.12037e+06	7.91831e-48	1.65845e-46	2.7307	2.7307	41.6147	15.2396	0	0
ANGPT2	1.62966e+07	8.93448e-48	1.86803e-46	2.7012	2.7012	116.319	43.0622	0	0
GALNT15	1.38196e+07	1.20309e-47	2.51108e-46	2.02633	2.02633	108.186	53.3902	0	0
TTC28	1.48524e+08	1.39484e-47	2.90627e-46	1.569	1.569	642.147	409.272	0	0
FBN2	9.21556e+06	1.43717e-47	2.98932e-46	1.67029	1.67029	52.2279	31.2688	0	0
MPPED2	1.88186e+07	1.96404e-47	4.07817e-46	2.48584	2.48584	117.45	47.2476	0	0
TMOD1	1.56942e+07	2.15507e-47	4.45947e-46	1.48616	1.48616	90.7643	61.0729	0	0
GOLIM4	2.87457e+07	2.91144e-47	6.01432e-46	2.15766	2.15766	144.667	67.0479	0	0
FNDC3B	3.7323e+08	2.9306e-47	6.04355e-46	1.19265	1.19265	1172.82	983.376	0	0
STXBP6	4.14862e+07	3.84707e-47	7.90648e-46	1.57693	1.57693	151.563	96.1124	0	0
AC008735.2	7.50651e+06	4.20984e-47	8.63734e-46	2.59485	2.59485	62.5198	24.0938	0	0
MBNL1	3.50196e+08	4.45337e-47	9.12146e-46	1.22116	1.22116	1277.9	1046.46	0	0
LINC01088	1.33794e+07	8.41989e-47	1.71294e-45	2.40952	2.40952	117.502	48.7656	0	0
MAMDC2	3.06157e+07	8.58211e-47	1.74301e-45	3.11771	3.11771	195.604	62.7397	0	0
ATP2A2	6.01347e+07	1.14138e-46	2.30647e-45	1.75903	1.75903	295.66	168.081	0	0
PLCL2	6.48966e+07	1.1935e-46	2.40776e-45	1.76591	1.76591	285.439	161.638	0	0
AC058822.1	3.46549e+07	1.22223e-46	2.46161e-45	1.71637	1.71637	207.882	121.117	0	0
MT-ND1	8.54713e+08	2.72886e-46	5.47769e-45	1.40662	1.40662	2876.58	2045.03	0	0
FSIP1	1.26274e+07	3.2326e-46	6.47808e-45	2.81058	2.81058	89.9927	32.0193	0	0
PDE4DIP	9.65175e+07	3.65776e-46	7.31795e-45	2.17124	2.17124	620.508	285.784	0	0
PPP1R1C	6.7104e+06	4.70005e-46	9.35666e-45	1.93478	1.93478	41.7404	21.5737	0	0
EGLN3	2.23233e+07	5.0037e-46	9.94476e-45	1.3728	1.3728	116.096	84.5691	0	0
ARHGAP26	1.96712e+08	5.12848e-46	1.0176e-44	1.33031	1.33031	743.065	558.565	0	0
ANO5	1.27179e+07	5.39032e-46	1.0678e-44	2.21307	2.21307	85.4428	38.6082	0	0
ADCY6	8.81762e+06	6.83972e-46	1.35048e-44	2.70329	2.70329	52.3978	19.383	0	0
TUBB6	1.47622e+07	1.23128e-45	2.42715e-44	2.17855	2.17855	79.0634	36.2917	0	0
LINC00639	1.08929e+07	2.1236e-45	4.17249e-44	2.38238	2.38238	138.825	58.2717	0	0
KLF12	7.27096e+07	3.43364e-45	6.71369e-44	1.68833	1.68833	333.076	197.282	0	0
CRYBG3	4.18982e+07	3.96483e-45	7.72725e-44	2.14967	2.14967	196.537	91.4268	0	0
TLN2	4.07134e+07	4.3059e-45	8.37844e-44	1.45095	1.45095	212.982	146.787	0	0
GJC1	7.55552e+06	4.31307e-45	8.37888e-44	2.3462	2.3462	51.4859	21.9444	0	0
INPP4B	8.95308e+07	4.38199e-45	8.4991e-44	1.66736	1.66736	440.086	263.942	0	0
WWTR1	1.06664e+08	5.38558e-45	1.04288e-43	1.40846	1.40846	410.103	291.17	0	0
CLIC4	7.36626e+07	6.55626e-45	1.26754e-43	1.28439	1.28439	300.454	233.928	0	0
NR4A1	2.26029e+07	6.61685e-45	1.27721e-43	2.0019	2.0019	136.772	68.321	0	0
AC017101.1	9.95261e+06	1.31755e-44	2.53507e-43	1.95213	1.95213	61.0398	31.2684	0	0
GALNT17	3.74131e+07	1.32479e-44	2.54494e-43	1.18848	1.18848	180.796	152.124	0	0
AC131025.2	4.64593e+06	1.35227e-44	2.59361e-43	2.46955	2.46955	40.6082	16.4436	0	0
MT-CYB	1.20525e+09	1.36192e-44	2.60797e-43	1.14826	1.14826	3372.7	2937.23	0	0
LARGE1	1.0898e+08	1.50517e-44	2.87772e-43	1.93548	1.93548	626.956	323.929	0	0
AC117834.1	5.98211e+06	3.42932e-44	6.51516e-43	2.77329	2.77329	46.8077	16.8781	0	0
AC098617.1	1.35472e+07	3.88702e-44	7.37312e-43	2.60172	2.60172	79.2147	30.447	0	0
SLC7A6OS	1.25241e+07	4.26375e-44	8.07502e-43	1.67374	1.67374	76.6931	45.8214	0	0
TSPAN18	2.20029e+07	5.56441e-44	1.05053e-42	2.04587	2.04587	105.634	51.6328	0	0
TMLHE-AS1	9.90025e+06	1.14875e-43	2.15865e-42	2.45236	2.45236	75.1597	30.648	0	0
AC027018.1	1.02093e+07	1.31738e-43	2.47167e-42	2.00214	2.00214	70.4716	35.1982	0	0
SSBP2	9.81178e+07	2.03201e-43	3.80064e-42	1.36559	1.36559	491.29	359.763	0	0
PTGFRN	7.5892e+06	2.48619e-43	4.63577e-42	2.70191	2.70191	51.4393	19.0381	0	0
TGM2	5.80335e+07	3.13145e-43	5.82992e-42	2.40746	2.40746	201.881	83.8565	0	0
TXNRD1	6.10208e+07	3.58541e-43	6.66478e-42	1.44878	1.44878	235.609	162.626	0	0
CDH5	1.29703e+07	7.13261e-43	1.32178e-41	4.60728	4.60728	82.7652	17.964	0	0
AC100800.1	2.92639e+06	8.48981e-43	1.56847e-41	3.28431	3.28431	24.3052	7.4004	0	0
FBLN5	1.70874e+07	1.00863e-42	1.86057e-41	2.2899	2.2899	111.851	48.8453	0	0
CACNB2	6.46677e+07	2.45225e-42	4.50974e-41	1.4361	1.4361	352.677	245.58	0	0
EPB41L4A	7.67599e+07	3.93716e-42	7.20757e-41	1.67707	1.67707	332.475	198.248	0	0
ALB	2.15102e+08	5.91397e-42	1.07937e-40	0.00667725	-149.762	2.94119	440.479	0	0
MT-ND4	1.88611e+09	7.51922e-42	1.36614e-40	1.11073	1.11073	4996.01	4497.95	0	0
LATS2	2.41271e+07	2.00948e-41	3.64e-40	1.94728	1.94728	114.329	58.7124	0	0
AC008250.1	8.64496e+06	2.15608e-41	3.89386e-40	3.90114	3.90114	73.1878	18.7606	0	0
PLXDC1	7.00708e+06	2.2135e-41	3.99158e-40	1.84321	1.84321	51.5932	27.991	0	0
IGFBP5	2.59051e+07	3.56663e-41	6.41249e-40	2.80348	2.80348	148.686	53.0364	0	0
ACSM1	6.29479e+06	3.73181e-41	6.69948e-40	5.26766	5.26766	61.6557	11.7046	0	0
LDLRAD3	3.87743e+07	3.79064e-41	6.79499e-40	1.79746	1.79746	215.65	119.975	0	0
PKIG	2.49341e+07	3.8169e-41	6.83191e-40	1.93263	1.93263	125.274	64.8205	0	0
DAB2IP	3.02342e+07	4.9022e-41	8.7615e-40	2.06606	2.06606	154.661	74.8582	0	0
LINC02388	2.1679e+07	5.5728e-41	9.9453e-40	4.55173	4.55173	174.712	38.3836	0	0
ST8SIA6	3.02006e+07	1.35651e-40	2.41014e-39	2.40767	2.40767	161.746	67.1796	0	0
TMEM178B	1.87857e+07	1.60828e-40	2.84909e-39	1.42486	1.42486	103.359	72.5399	0	0
KLHL7	1.40894e+07	1.73923e-40	3.07656e-39	1.85949	1.85949	70.8574	38.1058	0	0
FAM198B-AS1	6.69765e+06	1.75311e-40	3.09657e-39	3.12958	3.12958	49.4108	15.7883	0	0
PID1	8.35525e+07	2.04421e-40	3.60545e-39	2.59141	2.59141	504.607	194.723	0	0
GRB10	7.68176e+07	2.27166e-40	4.00078e-39	1.98931	1.98931	413.37	207.795	0	0
GAS6	1.91838e+07	3.20506e-40	5.63641e-39	2.40078	2.40078	100.346	41.7972	0	0
MAP4K3	7.66828e+07	4.25937e-40	7.46876e-39	1.46378	1.46378	329.379	225.019	0	0
CPNE5	6.86814e+06	5.27839e-40	9.22877e-39	1.59535	1.59535	46.0615	28.8724	0	0
ANKH	4.44953e+07	7.2591e-40	1.26735e-38	1.56965	1.56965	252.312	160.745	0	0
ID1	1.13913e+07	1.24559e-39	2.16525e-38	4.37457	4.37457	82.6085	18.8838	0	0
CAMK2B	3.69019e+06	1.48504e-39	2.57778e-38	1.51331	1.51331	33.1125	21.8808	0	0
FAM107A	6.5405e+06	1.59407e-39	2.76306e-38	1.42715	1.42715	54.7048	38.3315	0	0
BTG2	8.03669e+06	2.25179e-39	3.89191e-38	3.05633	3.05633	53.5982	17.5368	0	0
MT-ATP6	2.06094e+09	3.0105e-39	5.1958e-38	1.60041	1.60041	7212.3	4506.52	0	0
PGR	4.86531e+06	3.42021e-39	5.89449e-38	2.3112	2.3112	32.9512	14.2572	0	0
AC012613.1	3.74586e+06	4.04855e-39	6.96743e-38	5.14656	5.14656	33.7991	6.56731	0	0
USP13	2.25535e+07	4.32471e-39	7.4321e-38	1.4924	1.4924	105.94	70.9866	0	0
MPDZ	4.94629e+07	4.98142e-39	8.52423e-38	1.48049	1.48049	236.926	160.032	0	0
KCNAB1	2.01734e+07	5.6268e-39	9.61498e-38	2.13161	2.13161	171.67	80.5351	0	0
PTPN14	4.34466e+07	7.6338e-39	1.30261e-37	1.45792	1.45792	180.549	123.84	0	0
COL19A1	5.53064e+07	8.70459e-39	1.48322e-37	1.30882	1.30882	257.392	196.659	0	0
PDLIM1	2.70317e+07	9.27638e-39	1.57842e-37	1.67619	1.67619	121.245	72.3334	0	0
GYPC	1.46274e+07	9.62675e-39	1.63573e-37	2.65679	2.65679	74.812	28.1588	0	0
EVA1C	5.10501e+07	9.84735e-39	1.67086e-37	1.53744	1.53744	261.589	170.146	0	0
SLC5A1	4.23519e+06	2.10101e-38	3.54498e-37	1.52263	1.52263	27.1483	17.8299	0	0
TEK	2.76793e+07	2.1911e-38	3.69182e-37	2.67876	2.67876	141.728	52.908	0	0
SHANK3	3.58687e+07	3.9193e-38	6.57614e-37	3.18116	3.18116	177.185	55.698	0	0
CAVIN2	7.43304e+06	5.99916e-38	1.0038e-36	5.05943	5.05943	50.2776	9.93742	0	0
MIR99AHG	9.79795e+07	1.11401e-37	1.85628e-36	1.43137	1.43137	515.788	360.345	0	0
AUTS2	1.7511e+08	1.13801e-37	1.89366e-36	1.32425	1.32425	804.085	607.198	0	0
KLF9	2.42119e+07	1.20139e-37	1.99362e-36	2.03598	2.03598	135.053	66.3332	0	0
TJP1	8.15907e+07	1.53038e-37	2.53258e-36	1.29984	1.29984	353.404	271.883	0	0
HDAC7	2.81649e+07	1.92875e-37	3.1831e-36	1.8332	1.8332	131.223	71.5813	0	0
PMP22	2.36044e+07	2.0128e-37	3.31727e-36	1.43495	1.43495	117.806	82.0979	0	0
SNTG2	2.05347e+07	2.02395e-37	3.3311e-36	2.17892	2.17892	175.958	80.7547	0	0
FAM241A	1.92374e+07	3.5735e-37	5.86541e-36	2.21371	2.21371	110.477	49.9057	0	0
SH3D19	1.10478e+08	7.41908e-37	1.21443e-35	1.37431	1.37431	403.131	293.334	0	0
LCLAT1	2.90771e+07	1.16392e-36	1.90007e-35	1.5562	1.5562	135.802	87.2652	0	0
IGFBP4	5.57949e+07	1.48708e-36	2.41781e-35	2.37257	2.37257	253.993	107.054	0	0
PRSS48	4.46777e+06	1.54492e-36	2.50846e-35	2.77231	2.77231	30.9882	11.1777	0	0
NES	7.27182e+06	1.61907e-36	2.62533e-35	3.12775	3.12775	57.0129	18.2281	0	0
CTNNA1	1.05333e+08	2.30815e-36	3.73765e-35	1.28262	1.28262	412.495	321.604	0	0
AC108866.1	1.33973e+07	3.41184e-36	5.51749e-35	1.47872	1.47872	71.3224	48.2324	0	0
IGF1R	1.17934e+08	4.32964e-36	6.99235e-35	1.19946	1.19946	453.799	378.337	0	0
CST3	2.48115e+07	5.30881e-36	8.5508e-35	3.18831	3.18831	118.24	37.0856	0	0
MCC	6.48774e+07	5.61003e-36	9.02391e-35	1.57897	1.57897	320.186	202.781	0	0
GUCY1A2	2.47283e+07	5.77351e-36	9.27452e-35	3.08623	3.08623	183.731	59.5325	0	0
PIR	1.98636e+07	1.15636e-35	1.84528e-34	2.22677	2.22677	100.963	45.3406	0	0
PDE5A	2.54708e+07	1.19019e-35	1.89676e-34	1.43969	1.43969	141.598	98.353	0	0
GFPT2	1.23637e+07	2.20811e-35	3.50508e-34	2.15958	2.15958	89.9192	41.6373	0	0
MAPKAPK2	2.68874e+07	2.25697e-35	3.57793e-34	1.85914	1.85914	115.517	62.1346	0	0
PTK2	1.5387e+08	2.46316e-35	3.89967e-34	1.33762	1.33762	622.417	465.319	0	0
KIAA1217	1.52517e+08	3.42728e-35	5.41187e-34	1.65866	1.65866	663.558	400.057	0	0
ATP13A3	6.86448e+07	3.68933e-35	5.81804e-34	1.46928	1.46928	270.459	184.076	0	0
CCNY	1.55352e+08	4.65678e-35	7.31502e-34	1.55778	1.55778	662.289	425.15	0	0
BGN	1.76654e+07	5.14862e-35	8.07711e-34	3.17325	3.17325	81.7951	25.7764	0	0
KLF2	1.16468e+07	7.23508e-35	1.12916e-33	3.8658	3.8658	68.9255	17.8296	0	0
THBS2	2.4708e+07	7.94129e-35	1.23458e-33	2.07129	2.07129	144.305	69.6689	0	0
SNTA1	5.55376e+06	8.33365e-35	1.29391e-33	2.18781	2.18781	40.7675	18.6339	0	0
FP700111.1	3.12044e+07	1.04774e-34	1.62468e-33	1.52245	1.52245	176.278	115.786	0	0
NPAS2	4.90925e+07	1.22e-34	1.88693e-33	1.51442	1.51442	219.547	144.971	0	0
EGFL7	5.66644e+07	1.35334e-34	2.08782e-33	2.58192	2.58192	175.187	67.8515	0	0
PLCE1	2.63214e+07	1.66299e-34	2.55246e-33	1.42312	1.42312	136.531	95.9377	0	0
ACTB	8.1942e+07	1.69829e-34	2.60333e-33	1.25176	1.25176	237.004	189.337	0	0
SYN3	3.8474e+07	2.63453e-34	4.02826e-33	1.65696	1.65696	208.941	126.099	0	0
STOM	4.10752e+07	4.54253e-34	6.93685e-33	1.95901	1.95901	188.649	96.298	0	0
STRADB	1.25678e+07	5.48494e-34	8.36541e-33	1.93703	1.93703	71.3542	36.837	0	0
STRIP2	3.45302e+06	6.08525e-34	9.26925e-33	2.19772	2.19772	19.9053	9.05726	0	0
PHC2	4.65419e+07	7.23906e-34	1.10129e-32	1.70051	1.70051	188.909	111.09	0	0
AP001825.1	3.15542e+06	7.8575e-34	1.19087e-32	2.19611	2.19611	21.7085	9.88498	0	0
PLEKHA5	1.19304e+08	7.93172e-34	1.20061e-32	1.51084	1.51084	561.193	371.443	0	0
FAT4	3.28923e+07	9.57132e-34	1.44516e-32	2.0438	2.0438	167.727	82.0664	0	0
RASGRF2	3.78508e+07	1.14732e-33	1.73015e-32	2.18744	2.18744	274.37	125.43	0	0
AHNAK	5.70201e+07	1.24796e-33	1.87957e-32	1.57546	1.57546	216.233	137.25	0	0
RHOBTB3	4.61885e+07	2.82348e-33	4.21044e-32	1.63428	1.63428	205.929	126.006	0	0
MUSK	6.30249e+06	3.63435e-33	5.41293e-32	2.48636	2.48636	51.766	20.82	0	0
CFLAR	1.2924e+08	3.73458e-33	5.55536e-32	1.40544	1.40544	422.671	300.739	0	0
GPHN	2.0073e+08	4.18683e-33	6.22043e-32	1.26916	1.26916	658.876	519.142	0	0
LAPTM4B	1.08542e+07	4.68061e-33	6.94549e-32	1.86857	1.86857	52.2132	27.9428	0	0
AC012636.1	4.90516e+06	5.01928e-33	7.43889e-32	4.74448	4.74448	49.621	10.4587	0	0
TRAK2	2.71156e+07	5.46763e-33	8.09343e-32	1.67462	1.67462	124.326	74.2411	0	0
TGFBR3	7.07723e+07	5.91709e-33	8.7431e-32	1.79622	1.79622	342.764	190.825	0	0
MLF1	5.42028e+06	5.92101e-33	8.7431e-32	1.69683	1.69683	30.4126	17.9232	0	0
USP53	6.0268e+07	6.14431e-33	9.06173e-32	1.36946	1.36946	232.75	169.958	0	0
PHACTR1	8.88558e+07	6.64334e-33	9.78575e-32	1.66599	1.66599	355.37	213.308	0	0
APBB2	1.30173e+08	7.03118e-33	1.03318e-31	1.53213	1.53213	585.424	382.097	0	0
SLC7A6	1.68059e+07	8.13462e-33	1.19242e-31	1.44785	1.44785	73.6124	50.8424	0	0
CFLAR-AS1	1.33754e+07	8.80464e-33	1.28907e-31	2.07013	2.07013	72.1795	34.8671	0	0
IGFBP3	1.16395e+07	9.91414e-33	1.44975e-31	2.94377	2.94377	87.8628	29.8471	0	0
AC009264.1	7.43629e+06	1.16328e-32	1.69695e-31	1.49142	1.49142	37.2489	24.9755	0	0
PECAM1	8.3569e+07	1.24726e-32	1.81727e-31	1.76807	1.76807	286.956	162.299	0	0
ELK3	2.35872e+07	1.80393e-32	2.622e-31	2.19358	2.19358	129.323	58.9552	0	0
CORIN	7.16306e+06	1.9579e-32	2.84238e-31	2.15695	2.15695	53.1065	24.6211	0	0
CRP	8.74735e+07	1.96353e-32	2.84712e-31	0.00637347	-156.9	1.14384	179.468	0	0
RASSF8	3.27331e+07	2.13206e-32	3.08407e-31	1.775	1.775	163.763	92.2609	0	0
RNF146	1.14194e+07	2.46986e-32	3.56844e-31	2.58183	2.58183	57.4755	22.2615	1.60469e-292	2.62923e-292
XIST	2.13447e+08	2.52351e-32	3.64159e-31	1.43672	1.43672	431.01	299.996	0	0
RASGRP3	2.749e+07	3.36368e-32	4.83089e-31	1.38767	1.38767	131.435	94.7164	0	0
UTRN	3.03865e+08	3.70029e-32	5.3017e-31	1.29595	1.29595	1082.53	835.314	0	0
COLEC12	3.79674e+07	3.9065e-32	5.59051e-31	2.69958	2.69958	218.97	81.1127	0	0
PRDM5	1.58186e+07	3.92726e-32	5.61356e-31	1.91476	1.91476	80.3628	41.9702	0	0
AL157938.2	8.48173e+06	4.40302e-32	6.28616e-31	2.42115	2.42115	61.2802	25.3103	0	0
MIR22HG	3.34323e+06	4.62765e-32	6.59126e-31	3.73804	3.73804	19.6428	5.25485	7.22715e-297	1.19224e-296
SPRED1	5.44073e+07	4.658e-32	6.62667e-31	1.89476	1.89476	244.458	129.018	0	0
HDGFL3	1.72132e+07	5.71294e-32	8.1179e-31	2.0349	2.0349	101.302	49.7826	0	0
GALNT16	4.6443e+06	6.59637e-32	9.36218e-31	2.30584	2.30584	35.5195	15.4042	0	0
DCP1B	1.35438e+07	9.45628e-32	1.33897e-30	2.21439	2.21439	75.2675	33.9903	0	0
SVEP1	3.68133e+07	1.11874e-31	1.58038e-30	1.71108	1.71108	180.905	105.726	0	0
SMTN	1.32305e+07	1.17443e-31	1.65711e-30	2.00512	2.00512	63.332	31.5852	3.89344e-284	6.2862e-284
FADS3	7.94214e+06	1.22056e-31	1.72019e-30	1.77469	1.77469	48.1077	27.1077	0	0
CCNH	6.93068e+07	1.58862e-31	2.2285e-30	1.54237	1.54237	331.135	214.692	0	0
PXYLP1	6.56895e+06	2.00886e-31	2.81147e-30	1.87889	1.87889	36.5568	19.4566	0	0
KDR	1.3785e+07	2.18825e-31	3.05899e-30	4.03409	4.03409	78.3149	19.4133	0	0
ARHGEF12	1.12101e+08	2.34416e-31	3.27314e-30	1.3546	1.3546	389.769	287.738	0	0
PTGIR	6.22657e+06	2.40548e-31	3.35488e-30	3.38568	3.38568	38.68	11.4246	0	0
VSTM4	8.02442e+06	2.84467e-31	3.95825e-30	2.49794	2.49794	48.0431	19.2331	1.0E-323	1.5E-323
C11orf96	1.73463e+07	3.75808e-31	5.20522e-30	3.14301	3.14301	99.2278	31.5709	0	0
BNC2	8.74552e+07	4.66361e-31	6.44465e-30	1.51311	1.51311	462.486	305.653	0	0
AC002066.1	1.66826e+07	4.87358e-31	6.72711e-30	1.58693	1.58693	80.5099	50.7331	0	0
OXCT1	1.48266e+07	5.27262e-31	7.26959e-30	1.35305	1.35305	77.1918	57.0504	0	0
NOTCH3	9.2168e+06	6.09629e-31	8.37649e-30	2.33026	2.33026	63.6371	27.3091	0	0
ZNF423	1.92867e+07	6.24911e-31	8.57671e-30	1.60524	1.60524	112.143	69.8608	0	0
KIFAP3	2.15028e+07	7.98827e-31	1.09388e-29	1.53987	1.53987	115.11	74.7529	0	0
LIMCH1	1.68803e+08	1.00448e-30	1.37082e-29	1.10868	1.10868	584.782	527.459	0	0
NOTCH4	1.68123e+07	1.15323e-30	1.57027e-29	3.12572	3.12572	94.05	30.0891	0	0
DACH1	7.02157e+07	1.19164e-30	1.62074e-29	2.05911	2.05911	297.586	144.521	0	0
BMPR2	1.22e+08	1.29465e-30	1.75688e-29	1.3789	1.3789	426.054	308.98	0	0
PLAGL1	2.92369e+07	1.55452e-30	2.10479e-29	2.07387	2.07387	145.464	70.1414	0	0
EDNRA	1.051e+07	2.03564e-30	2.74391e-29	2.18617	2.18617	59.2501	27.1023	0	0
ADAMTS4	8.52922e+06	2.16002e-30	2.90831e-29	3.54159	3.54159	62.589	17.6725	0	0
AL139807.1	2.28445e+07	2.42886e-30	3.26664e-29	2.84105	2.84105	155.501	54.7337	0	0
ESYT2	7.95885e+07	3.09745e-30	4.15196e-29	1.56404	1.56404	338.042	216.134	0	0
ZBTB46	2.26137e+07	3.25188e-30	4.35412e-29	1.91764	1.91764	115.367	60.1608	0	0
GAB3	1.36966e+07	4.14634e-30	5.53947e-29	1.88502	1.88502	58.4094	30.986	0	0
RERG	2.57358e+07	6.78066e-30	9.0289e-29	2.06895	2.06895	152.205	73.5664	0	0
PLSCR4	3.61991e+07	1.06749e-29	1.41519e-28	2.11526	2.11526	181.82	85.9567	0	0
CSGALNACT1	5.44731e+07	1.10657e-29	1.46539e-28	1.34742	1.34742	252.728	187.564	0	0
RUSC2	2.59516e+07	1.11581e-29	1.476e-28	1.69151	1.69151	118.831	70.2516	0	0
HEG1	3.06471e+07	1.26338e-29	1.66938e-28	1.7933	1.7933	144.193	80.4066	0	0
DAAM1	5.72558e+07	1.27452e-29	1.68225e-28	1.46496	1.46496	232.462	158.681	0	0
STARD9	2.51586e+07	1.52575e-29	2.00946e-28	1.5317	1.5317	127.507	83.2451	0	0
MMRN2	5.66495e+06	1.77527e-29	2.33554e-28	3.22584	3.22584	38.7865	12.0237	1.0E-323	1.5E-323
ROBO1	5.27152e+07	2.53066e-29	3.31846e-28	1.71579	1.71579	280.096	163.247	0	0
FGF2	1.06438e+07	2.75911e-29	3.6141e-28	2.2448	2.2448	65.996	29.3995	0	0
EYS	2.55907e+07	3.49602e-29	4.55464e-28	1.37658	1.37658	123.98	90.0639	0	0
IMMP2L	2.26472e+08	4.11072e-29	5.3497e-28	1.33332	1.33332	912.476	684.366	0	0
SMIM3	5.30616e+06	4.14552e-29	5.38917e-28	4.06053	4.06053	35.222	8.67423	6.0204426505751E-310	0
MCAM	1.16338e+07	4.1963e-29	5.44345e-28	1.90966	1.90966	72.5213	37.976	0	0
LRP12	9.66992e+06	4.47372e-29	5.79088e-28	1.98035	1.98035	55.1365	27.8418	0	0
ANO6	7.45858e+07	4.74e-29	6.12898e-28	1.37392	1.37392	285.003	207.437	0	0
SLC20A2	4.25748e+07	5.39966e-29	6.97447e-28	1.33787	1.33787	178.618	133.509	0	0
LINC02511	8.85154e+06	6.39062e-29	8.24561e-28	2.68773	2.68773	77.8622	28.9695	0	0
BDNF-AS	1.44175e+07	6.90775e-29	8.90333e-28	1.74804	1.74804	67.1617	38.4212	1.4378970952024E-311	2.4302032161E-311
PFKM	4.68353e+06	6.98488e-29	8.99312e-28	2.63631	2.63631	34.2127	12.9775	0	0
THSD4	1.00749e+08	7.78098e-29	9.99677e-28	1.40218	1.40218	385.403	274.86	0	0
TEAD1	9.09336e+07	1.0894e-28	1.39222e-27	1.32621	1.32621	309.963	233.721	0	0
ERG	4.11134e+07	1.21165e-28	1.54681e-27	1.76106	1.76106	191.257	108.603	0	0
MN1	5.69038e+06	1.96202e-28	2.49682e-27	2.37976	2.37976	42.4688	17.8458	0	0
ZBTB38	4.37942e+07	2.06547e-28	2.62293e-27	1.57073	1.57073	156.445	99.6003	0	0
CDC42EP3	1.26162e+07	2.08167e-28	2.64072e-27	2.01017	2.01017	58.0745	28.8904	0	0
SH3GLB1	2.56758e+07	2.43458e-28	3.08516e-27	1.88348	1.88348	108.135	57.4122	0	0
LTBP4	1.106e+07	2.75795e-28	3.48762e-27	2.58102	2.58102	68.1953	26.4218	0	0
DENND2A	2.91179e+07	3.07528e-28	3.88483e-27	1.48427	1.48427	169.028	113.88	0	0
SBF2	1.88279e+08	3.56017e-28	4.49267e-27	1.22878	1.22878	639.444	520.389	0	0
H3F3B	3.18415e+07	3.69062e-28	4.64757e-27	2.12764	2.12764	134.688	63.3042	0	0
NLGN1	5.92663e+07	3.95285e-28	4.97259e-27	1.14775	1.14775	276.344	240.77	0	0
ENOX1	2.52396e+07	4.12836e-28	5.18797e-27	1.11934	1.11934	153.052	136.733	0	0
ANGPTL2	4.16625e+06	4.44703e-28	5.58262e-27	2.83428	2.83428	26.0405	9.18769	0	0
CDK8	4.91055e+07	5.1551e-28	6.46478e-27	1.73882	1.73882	225.969	129.955	0	0
FAM196A	7.81444e+06	5.39492e-28	6.75149e-27	2.97535	2.97535	55.7391	18.7336	0	0
FRMD6	1.57988e+07	5.4345e-28	6.79397e-27	1.94927	1.94927	95.3848	48.9336	0	0
ADAMTS12	2.60292e+07	6.29617e-28	7.85491e-27	2.29894	2.29894	125.93	54.7776	0	0
SLC41A1	5.91982e+06	6.9306e-28	8.63748e-27	2.48048	2.48048	34.117	13.7542	0	0
SOCS5	1.84999e+07	7.29048e-28	9.07661e-27	2.20335	2.20335	103.731	47.0786	1.33E-322	2.27E-322
SLCO3A1	1.03925e+08	7.84565e-28	9.75773e-27	1.27599	1.27599	359.112	281.439	0	0
C12orf60	5.26362e+06	7.98893e-28	9.92569e-27	2.41081	2.41081	42.0496	17.4421	0	0
RNF180	2.54055e+07	8.22093e-28	1.02034e-26	1.7365	1.7365	120.034	69.124	0	0
MFN2	1.33372e+07	8.45492e-28	1.04831e-26	1.70639	1.70639	70.1924	41.1349	0	0
PRDM16	2.1496e+07	8.9804e-28	1.11232e-26	1.34229	1.34229	99.3841	74.0409	0	0
CFL2	5.00277e+06	9.4518e-28	1.1695e-26	3.10679	3.10679	31.7149	10.2083	0	0
NINJ2	1.00522e+07	9.55962e-28	1.18163e-26	1.33174	1.33174	59.4939	44.6739	0	0
PACRG	2.94727e+07	1.42311e-27	1.75009e-26	1.26782	1.26782	115.631	91.2052	0	0
TSPAN9	5.91089e+07	1.82335e-27	2.23773e-26	1.65453	1.65453	211.176	127.635	0	0
DOCK6	3.62219e+07	2.09543e-27	2.56642e-26	1.67548	1.67548	132.061	78.8198	0	0
GUCY1A1	1.96607e+07	2.13883e-27	2.61692e-26	2.38615	2.38615	101.903	42.7061	0	0
GXYLT2	1.56577e+07	2.94603e-27	3.57915e-26	1.35864	1.35864	87.6629	64.5227	0	0
WDPCP	6.58096e+07	3.02289e-27	3.66882e-26	1.49569	1.49569	318.114	212.687	0	0
FLI1	9.34396e+07	3.93693e-27	4.76858e-26	1.87648	1.87648	382.137	203.646	0	0
AC012409.2	1.8388e+07	3.95838e-27	4.78976e-26	2.05698	2.05698	135.978	66.1058	0	0
EIF1B	6.08746e+06	5.83986e-27	7.03817e-26	3.61975	3.61975	42.468	11.7323	0	0
SYNDIG1	6.59762e+06	6.51776e-27	7.84733e-26	1.08036	1.08036	42.9557	39.7604	0	0
ZNF407	8.66314e+07	7.18961e-27	8.6476e-26	1.43957	1.43957	338.141	234.891	0	0
LRRC39	3.50618e+06	7.85038e-27	9.43297e-26	1.23212	1.23212	24.2593	19.689	0	0
PLXNA2	4.80573e+07	8.15479e-27	9.789e-26	2.18205	2.18205	222.497	101.967	0	0
ITGA6	4.3783e+07	8.63195e-27	1.03515e-25	2.30874	2.30874	229.23	99.2875	0	0
TRIO	1.98139e+08	8.70961e-27	1.04342e-25	1.19924	1.19924	685.949	571.986	0	0
TMEM182	1.0761e+07	1.1091e-26	1.32347e-25	1.47168	1.47168	52.6422	35.7701	0	0
ADAM19	2.5509e+07	1.11673e-26	1.33125e-25	1.19556	1.19556	117.112	97.9566	0	0
SEMA5A	3.72393e+07	1.31477e-26	1.56116e-25	1.53591	1.53591	162.667	105.91	0	0
KIF1C	1.38459e+07	1.40591e-26	1.66611e-25	3.62458	3.62458	87.6632	24.1858	3.87026e-305	6.47584e-305
TMEM164	3.02924e+07	1.4497e-26	1.71631e-25	1.55625	1.55625	111.818	71.8504	0	0
BSG	1.95157e+07	1.74664e-26	2.05977e-25	3.50484	3.50484	115.66	33	0	0
LINC00513	2.85249e+07	1.76308e-26	2.07712e-25	1.64412	1.64412	128.772	78.3226	7.16412e-269	1.12507e-268
SACS	1.51328e+07	1.78155e-26	2.09684e-25	1.26028	1.26028	77.3211	61.3525	0	0
FMNL3	2.29205e+07	2.14383e-26	2.51343e-25	1.89937	1.89937	112.63	59.2988	0	0
RAMP3	1.81428e+07	2.26135e-26	2.64863e-25	2.97191	2.97191	93.0547	31.3114	0	0
DGKD	4.30877e+07	2.38376e-26	2.7893e-25	1.38377	1.38377	155.92	112.678	0	0
MRC2	1.79008e+07	2.6293e-26	3.07363e-25	2.07474	2.07474	89.8192	43.2918	0	0
FNIP2	7.90255e+07	2.87516e-26	3.35454e-25	1.60938	1.60938	306.701	190.571	0	0
ITGAV	5.69582e+07	3.18103e-26	3.70424e-25	1.21506	1.21506	194.209	159.835	0	0
CCND2	1.41318e+07	3.22288e-26	3.74935e-25	1.65835	1.65835	83.7889	50.5253	0	0
TSHZ3	1.81799e+07	3.42222e-26	3.9736e-25	2.34439	2.34439	100.112	42.7028	0	0
PPP3CC	5.17389e+07	3.91696e-26	4.53931e-25	1.40478	1.40478	213.549	152.016	0	0
CD99	2.71751e+07	4.32511e-26	5.00269e-25	1.68683	1.68683	115.024	68.1894	0	0
C9orf3	1.37671e+08	4.33643e-26	5.01099e-25	1.2488	1.2488	563.096	450.911	0	0
CNTN5	2.09683e+07	4.9277e-26	5.67792e-25	1.00474	1.00474	103.25	102.763	0	0
ABI2	3.37939e+07	5.12356e-26	5.89233e-25	1.74972	1.74972	163.898	93.6707	1.23357e-276	1.96588e-276
PCNX4	3.18348e+07	6.72315e-26	7.69526e-25	1.51994	1.51994	128.66	84.6483	0	0
RPS6KA2	8.32743e+07	6.9224e-26	7.91582e-25	1.51453	1.51453	328.876	217.147	0	0
MAST2	3.71003e+07	7.54834e-26	8.62341e-25	1.27154	1.27154	145.557	114.473	0	0
LRRFIP1	1.24693e+08	9.03545e-26	1.02931e-24	1.20515	1.20515	403.016	334.411	0	0
ASPH	7.11222e+07	9.87486e-26	1.12281e-24	1.27175	1.27175	269.091	211.591	0	0
MITF	5.34714e+07	1.05148e-25	1.19445e-24	1.27702	1.27702	204.526	160.158	0	0
RDH10-AS1	6.11434e+06	1.06267e-25	1.20602e-24	2.79183	2.79183	50.2802	18.0098	0	0
UGGT2	5.27415e+07	1.12952e-25	1.28068e-24	1.69249	1.69249	254.374	150.295	0	0
CRISPLD2	3.01706e+07	1.13353e-25	1.28403e-24	1.63576	1.63576	132.103	80.7592	0	0
MIR4435-2HG	9.10044e+07	1.69687e-25	1.91139e-24	1.46257	1.46257	366.433	250.541	0	0
F2R	7.03238e+06	1.71769e-25	1.93305e-24	3.23301	3.23301	42.9245	13.277	8.33736e-244	1.25618e-243
PRICKLE1	2.38094e+07	1.73665e-25	1.95255e-24	1.5405	1.5405	118.799	77.117	0	0
CPEB4	7.17477e+07	2.11154e-25	2.36305e-24	1.57901	1.57901	294.298	186.381	0	0
ETS1	8.64538e+07	2.30755e-25	2.58e-24	1.59974	1.59974	291.707	182.347	0	0
EVI5	7.2378e+07	2.38623e-25	2.66304e-24	1.36892	1.36892	274.623	200.612	0	0
DMPK	8.54235e+06	2.39911e-25	2.67494e-24	1.92233	1.92233	37.1438	19.3222	0	0
SIPA1L2	3.77208e+07	2.59533e-25	2.88838e-24	1.47515	1.47515	139.849	94.8033	0	0
HSPB8	9.43009e+06	2.96677e-25	3.29872e-24	1.52156	1.52156	52.6524	34.6043	0	0
DYSF	4.78092e+07	3.21284e-25	3.56904e-24	1.50126	1.50126	153.989	102.573	0	0
APOC3	1.17218e+08	3.4507e-25	3.82974e-24	0.00698058	-143.255	1.67593	240.085	0	0
FCHSD2	1.55549e+08	3.81028e-25	4.22493e-24	1.25035	1.25035	557.025	445.495	0	0
HIPK2	1.34503e+08	3.94891e-25	4.37463e-24	1.47045	1.47045	511.487	347.845	0	0
ELF1	8.30624e+07	4.27143e-25	4.72757e-24	1.3384	1.3384	317.038	236.879	0	0
AP001011.1	2.72524e+07	4.62483e-25	5.11402e-24	1.29673	1.29673	133.697	103.103	0	0
AL121761.1	1.40178e+07	4.91572e-25	5.4307e-24	1.98234	1.98234	70.4078	35.5175	6.57905e-256	1.01069e-255
ABI3BP	4.05865e+07	5.04905e-25	5.5729e-24	1.5305	1.5305	219.167	143.199	0	0
JMJD1C	2.47134e+08	5.54313e-25	6.11264e-24	1.27472	1.27472	907.82	712.174	0	0
CYP1B1-AS1	1.26806e+07	6.37201e-25	7.01386e-24	2.0611	2.0611	83.5528	40.538	4.3414e-278	6.94255e-278
C4orf45	6.79106e+06	6.4545e-25	7.09818e-24	1.14735	1.14735	37.5198	32.7012	0	0
RNF115	5.19564e+07	8.33248e-25	9.1551e-24	1.34423	1.34423	199.393	148.333	0	0
AL024474.2	5.37322e+06	8.41384e-25	9.23609e-24	2.39193	2.39193	38.9945	16.3025	0	0
PRSS23	2.59881e+07	9.83866e-25	1.07805e-23	1.73252	1.73252	125.649	72.5235	0	0
CPVL	2.02472e+07	1.07788e-24	1.1768e-23	1.3843	1.3843	82.2096	59.3869	6.94673e-289	1.13082e-288
AC107068.2	7.43162e+06	1.08782e-24	1.18657e-23	2.63577	2.63577	58.2172	22.0873	1.0E-323	1.5E-323
PODXL	2.8974e+07	1.20866e-24	1.316e-23	1.49127	1.49127	99.1487	66.4859	0	0
DAPK2	2.73694e+07	1.30753e-24	1.41981e-23	1.2359	1.2359	84.3277	68.232	0	0
FYN	1.30997e+08	1.36086e-24	1.47639e-23	1.13605	1.13605	373.2	328.508	0	0
MPRIP	5.36764e+07	1.4097e-24	1.52662e-23	1.39117	1.39117	220.828	158.735	0	0
CEBPD	2.90698e+07	1.41697e-24	1.53313e-23	2.50757	2.50757	121.119	48.3014	0	0
RPA3	7.13506e+06	1.67361e-24	1.80594e-23	2.10781	2.10781	45.7615	21.7105	5.20764e-248	7.8896e-248
BICC1	1.51097e+08	1.84564e-24	1.98979e-23	1.43618	1.43618	576.454	401.38	0	0
AC005837.2	3.62018e+06	1.92593e-24	2.07265e-23	2.42461	2.42461	27.2283	11.23	0	0
ZCCHC24	1.60096e+07	2.2141e-24	2.37642e-23	1.9765	1.9765	83.5646	42.279	0	0
ASAP2	5.0228e+07	2.51831e-24	2.69813e-23	1.62503	1.62503	249.529	153.553	0	0
ITGB1	6.98234e+07	2.59082e-24	2.7709e-23	1.2977	1.2977	245.905	189.493	0	0
MPZL1	2.5459e+07	3.18386e-24	3.40214e-23	1.75966	1.75966	125.96	71.5818	1.42029e-283	2.29131e-283
AC026894.1	4.02114e+06	3.59888e-24	3.83881e-23	2.01036	2.01036	28.7333	14.2926	0	0
CYBRD1	1.94924e+07	3.75724e-24	4.00418e-23	1.94679	1.94679	105.841	54.3668	0	0
MDH1	9.41703e+06	3.81486e-24	4.06201e-23	1.90137	1.90137	50.9327	26.7873	0	0
TRIOBP	2.02778e+07	4.02801e-24	4.28518e-23	1.93661	1.93661	96.6847	49.9247	0	0
ITIH5	1.22824e+07	4.22836e-24	4.49435e-23	1.98744	1.98744	72.2179	36.3372	0	0
USP28	1.31639e+07	4.55419e-24	4.83642e-23	1.34402	1.34402	56.1896	41.8069	6.29735e-253	9.62514e-253
SPRED2	4.03962e+07	5.13964e-24	5.44377e-23	1.76317	1.76317	184.656	104.729	0	0
UBR3	8.37202e+07	6.21091e-24	6.56691e-23	1.24743	1.24743	332.837	266.818	0	0
SLC25A36	2.5763e+07	6.84478e-24	7.23077e-23	1.39206	1.39206	98.2307	70.5647	0	0
LINC01362	7.03263e+06	7.58772e-24	8.0016e-23	1.81458	1.81458	43.8238	24.151	0	0
SEC14L1	7.1188e+07	9.52951e-24	1.00143e-22	2.07528	2.07528	321.225	154.787	0	0
TMEM65	2.77547e+07	9.55532e-24	1.00327e-22	1.49526	1.49526	124.048	82.9609	1.4743E-319	2.52675E-319
STRN	3.64759e+07	1.09365e-23	1.1443e-22	1.27549	1.27549	143.532	112.531	0	0
BX322234.1	7.3312e+06	1.19918e-23	1.25255e-22	2.66707	2.66707	55.584	20.8408	0	0
IFITM3	3.19522e+07	1.29082e-23	1.3471e-22	2.24134	2.24134	116.472	51.9655	0	0
ADAMTS9-AS2	1.02073e+08	1.30596e-23	1.36172e-22	1.20658	1.20658	298.844	247.677	0	0
AC104365.1	7.94991e+06	1.45514e-23	1.51596e-22	2.08217	2.08217	47.7586	22.937	4.4268e-223	6.432e-223
PLD1	3.97255e+07	1.59931e-23	1.66185e-22	1.5487	1.5487	195.168	126.021	0	0
RAPH1	4.8067e+07	1.8372e-23	1.90086e-22	1.62793	1.62793	215.494	132.373	0	0
ARHGEF6	2.34083e+07	1.90818e-23	1.97091e-22	1.67045	1.67045	86.1496	51.5726	0	0
GALNT18	1.46685e+08	2.06525e-23	2.12769e-22	1.95024	1.95024	452.553	232.05	0	0
AC092574.2	5.18233e+06	2.4479e-23	2.51331e-22	1.68156	1.68156	32.6046	19.3895	8.57362e-301	1.42273e-300
AC015971.1	4.79263e+06	2.56934e-23	2.63575e-22	1.31021	1.31021	27.6667	21.1163	0	0
DLD	1.34292e+07	2.58947e-23	2.65415e-22	2.34906	2.34906	69.3266	29.5125	2.28352e-286	3.70324e-286
FBXO32	1.65954e+07	2.97714e-23	3.04633e-22	1.09377	1.09377	114.267	104.471	0	0
ANTXR2	4.00889e+07	3.25169e-23	3.32444e-22	1.82947	1.82947	180.556	98.6927	0	0
DDX60L	5.14828e+07	3.66986e-23	3.74879e-22	1.46863	1.46863	175.082	119.215	0	0
MAGI1	3.1493e+08	3.74014e-23	3.81734e-22	1.16356	1.16356	898.482	772.182	0	0
F13A1	3.20845e+07	3.97402e-23	4.05263e-22	5.48583	5.48583	268	48.8531	0	0
PARVB	2.86612e+07	4.18257e-23	4.25451e-22	1.48655	1.48655	126.199	84.8941	0	0
MAP7D1	9.5476e+06	4.30562e-23	4.37231e-22	2.25223	2.25223	48.5021	21.5352	0	0
PRKAR1A	3.32881e+07	4.57631e-23	4.63937e-22	1.58039	1.58039	151.94	96.1408	0	0
ITGA1	8.84027e+07	5.96998e-23	6.03704e-22	1.9758	1.9758	333.944	169.017	0	0
EOGT	1.09783e+07	6.33766e-23	6.39812e-22	1.49083	1.49083	46.4353	31.1473	0	0
LINC01184	2.45979e+07	6.79192e-23	6.83384e-22	1.59478	1.59478	115.032	72.1304	9.06629e-226	1.3232e-225
DOCK1	1.19261e+08	7.02807e-23	7.05967e-22	1.35332	1.35332	476.725	352.263	0	0
OSMR	6.09653e+07	8.00867e-23	8.02463e-22	1.60419	1.60419	259.998	162.075	0	0
EFNB2	3.04714e+07	8.70388e-23	8.70677e-22	2.57591	2.57591	134.071	52.048	0	0
FOCAD	5.28914e+07	8.85438e-23	8.84998e-22	1.30435	1.30435	209.759	160.815	0	0
SHE	1.11059e+07	1.00332e-22	1.00033e-21	2.32422	2.32422	66.5422	28.63	0	0
AP001831.1	9.85901e+06	1.01111e-22	1.00727e-21	1.76746	1.76746	57.3064	32.423	2.05025e-272	3.23704e-272
ESAM	6.74184e+06	1.01787e-22	1.01317e-21	3.84321	3.84321	38.1453	9.92537	0	0
GLI3	2.06917e+07	1.25721e-22	1.24728e-21	1.15824	1.15824	85.6873	73.9804	0	0
PTPN12	8.52104e+07	1.26111e-22	1.25012e-21	1.47904	1.47904	324.387	219.322	0	0
FERMT2	4.0935e+07	1.33052e-22	1.31785e-21	1.42655	1.42655	164.747	115.486	0	0
TCF12	2.08369e+08	1.38371e-22	1.3694e-21	1.21269	1.21269	773.161	637.557	0	0
ACOT11	1.44515e+07	1.48632e-22	1.46975e-21	1.19672	1.19672	63.227	52.8335	0	0
MEG3	1.15637e+07	1.52475e-22	1.50652e-21	1.79599	1.79599	66.239	36.8817	0	0
CCL2	9.12172e+06	1.53731e-22	1.51768e-21	3.46291	3.46291	46.0733	13.3048	0	0
AC003991.1	5.12421e+06	1.64899e-22	1.62528e-21	2.15615	2.15615	38.5893	17.8973	0	0
TMEM204	1.01821e+07	1.71482e-22	1.68878e-21	3.59825	3.59825	49.5805	13.7791	0	0
EXT1	2.45312e+08	1.77141e-22	1.74309e-21	1.24736	1.24736	744.053	596.503	0	0
DCLK2	1.93829e+07	1.87917e-22	1.84612e-21	1.26524	1.26524	83.5489	66.0341	5.13728e-216	7.3711e-216
LRRC49	9.14093e+06	2.46515e-22	2.41785e-21	1.62705	1.62705	46.8928	28.8207	0	0
CA8	1.19541e+07	2.57737e-22	2.52382e-21	1.85434	1.85434	86.7914	46.8045	0	0
ZBTB20-AS1	4.65936e+06	2.65321e-22	2.59386e-21	2.12126	2.12126	30.978	14.6036	4.295344703891E-311	7.257568418451E-311
CYSTM1	2.58407e+07	2.99023e-22	2.91391e-21	1.60968	1.60968	109.747	68.1795	1.48293e-222	2.15205e-222
FAM126A	3.13769e+07	3.14142e-22	3.05876e-21	1.56515	1.56515	141.849	90.6295	0	0
CRADD	7.53131e+07	3.18559e-22	3.09928e-21	1.38621	1.38621	290.961	209.896	0	0
AP001528.2	1.28997e+07	3.22044e-22	3.13065e-21	2.3288	2.3288	71.6862	30.7824	3.75615e-286	6.08734e-286
GAB2	7.65673e+07	3.48043e-22	3.38066e-21	1.46676	1.46676	295.946	201.769	0	0
REEP3	3.64062e+07	3.57351e-22	3.46829e-21	1.53333	1.53333	166.242	108.419	0	0
NHSL2	1.71273e+07	3.69383e-22	3.57452e-21	1.95626	1.95626	86.8401	44.3908	0	0
ZNF451-AS1	6.50018e+06	3.69481e-22	3.57452e-21	1.85275	1.85275	42.0981	22.7219	2.00681e-293	3.29345e-293
S1PR1	4.79131e+06	3.758e-22	3.63273e-21	4.36108	4.36108	31.0122	7.11111	0	0
CHD9	1.53911e+08	3.77002e-22	3.64144e-21	1.31872	1.31872	577.418	437.864	0	0
AC092069.1	7.63472e+06	3.86939e-22	3.73144e-21	2.61243	2.61243	50.4024	19.2933	1.43321e-289	2.33621e-289
CHSY1	4.55222e+07	4.96313e-22	4.77474e-21	1.81239	1.81239	194.035	107.061	0	0
GPAT3	1.26486e+07	5.23451e-22	5.0318e-21	1.4249	1.4249	50.1199	35.1743	0	0
TBC1D1	6.63548e+07	5.29805e-22	5.08883e-21	1.24975	1.24975	252.017	201.654	0	0
STK3	1.28931e+08	5.92324e-22	5.6848e-21	1.26852	1.26852	479.345	377.878	0	0
GGT5	8.71642e+06	7.35692e-22	7.03838e-21	1.93574	1.93574	44.8689	23.1791	0	0
MYCT1	5.61284e+06	8.22594e-22	7.83868e-21	3.68936	3.68936	37.2625	10.1	8.97129e-269	1.40814e-268
PPM1L	4.65748e+07	8.76126e-22	8.33563e-21	1.45857	1.45857	201.951	138.458	0	0
AAK1	1.00301e+08	8.92631e-22	8.48597e-21	1.25122	1.25122	349.893	279.641	0	0
ZNF106	4.44835e+07	9.0478e-22	8.59469e-21	1.53106	1.53106	204.231	133.392	0	0
DLG2	1.58786e+08	9.21611e-22	8.74769e-21	1.03925	1.03925	654.925	630.19	0	0
CAND2	3.83185e+06	9.30217e-22	8.82244e-21	1.25343	1.25343	20.3079	16.2018	0	0
NCOA1	1.38401e+08	1.04986e-21	9.92598e-21	1.25896	1.25896	521.552	414.272	0	0
IL33	1.36932e+07	1.10732e-21	1.0461e-20	1.97245	1.97245	61.9959	31.4309	0	0
AC099669.1	1.15354e+07	1.13041e-21	1.06708e-20	1.40265	1.40265	57.746	41.1693	0	0
FRMD4A	9.26187e+07	1.15779e-21	1.09207e-20	1.278	1.278	408.567	319.692	1.47661e-295	2.42993e-295
WNK2	7.27442e+06	1.18613e-21	1.11793e-20	1.09727	1.09727	48.4709	44.1741	0	0
YAF2	3.37074e+07	1.22284e-21	1.15162e-20	1.43214	1.43214	128.378	89.6404	0	0
NRG2	8.46791e+06	1.37902e-21	1.29567e-20	1.38284	1.38284	51.329	37.1186	0	0
MIDN	1.78319e+07	1.41197e-21	1.32458e-20	2.32333	2.32333	81.3536	35.0159	4.20322e-236	6.24863e-236
C9orf147	6.17198e+06	1.56231e-21	1.46446e-20	1.43331	1.43331	34.96	24.3911	0	0
TANC1	8.46465e+07	1.72569e-21	1.61511e-20	1.22623	1.22623	289.972	236.474	0	0
ID3	9.67282e+06	2.1114e-21	1.96694e-20	1.33642	1.33642	52.0583	38.9535	0	0
CHCHD3	7.02634e+07	2.2291e-21	2.07339e-20	1.35408	1.35408	268.836	198.537	0	0
ACACB	4.07792e+07	2.25084e-21	2.092e-20	1.33235	1.33235	166.253	124.782	0	0
ANKUB1	3.15665e+07	2.52469e-21	2.34292e-20	1.24972	1.24972	154.809	123.874	0	0
B4GALNT3	1.28378e+07	2.53877e-21	2.35417e-20	1.21716	1.21716	57.9036	47.5726	0	0
ZEB1-AS1	8.06611e+06	2.8402e-21	2.63165e-20	2.27954	2.27954	51.5282	22.6047	2.11428e-239	3.16343e-239
ASPN	4.41867e+06	3.3259e-21	3.07697e-20	2.07407	2.07407	31.9662	15.4123	3.39497e-296	5.59368e-296
ACTG1	4.73181e+07	3.72184e-21	3.438e-20	1.45708	1.45708	127.333	87.3892	0	0
DOCK9	1.14015e+08	3.75589e-21	3.4668e-20	1.66889	1.66889	524.713	314.408	0	0
CLTB	7.7284e+06	3.98844e-21	3.67863e-20	2.35111	2.35111	43.4145	18.4656	2.72509e-257	4.19597e-257
IFITM2	1.74068e+07	4.00087e-21	3.68728e-20	2.7327	2.7327	76.8817	28.134	0	0
SLC12A2	2.35685e+07	4.39204e-21	4.04162e-20	1.48087	1.48087	132.402	89.4084	0	0
PPP2R3A	5.46235e+07	4.64335e-21	4.26962e-20	1.0526	1.0526	160.415	152.399	0	0
CYR61	1.91973e+07	5.97443e-21	5.47687e-20	1.62733	1.62733	76.2347	46.8464	0	0
GUCY1B1	8.46924e+06	5.99815e-21	5.49444e-20	2.57406	2.57406	55.5757	21.5907	0	0
ROBO4	6.79799e+06	6.09541e-21	5.57929e-20	4.58951	4.58951	37.4105	8.15131	0	0
CRYAB	1.52029e+07	6.35916e-21	5.8163e-20	1.44371	1.44371	93.7043	64.9054	0	0
CALU	2.45731e+07	6.72398e-21	6.13601e-20	1.63455	1.63455	102.991	63.0091	0	0
NR4A3	7.82161e+06	7.07218e-21	6.44888e-20	2.0004	2.0004	34.0559	17.0246	0	0
MYH9	8.37673e+07	7.32137e-21	6.67107e-20	1.12456	1.12456	287.193	255.382	0	0
TRIP10	1.16353e+07	7.6263e-21	6.94368e-20	2.12475	2.12475	47.785	22.4897	0	0
CDK14	1.11071e+08	8.07666e-21	7.34264e-20	1.3466	1.3466	418.26	310.605	0	0
ADD3	6.37766e+07	8.13046e-21	7.38599e-20	1.31534	1.31534	298.946	227.277	0	0
PAG1	8.2965e+07	9.80518e-21	8.88061e-20	1.41616	1.41616	256.921	181.42	0	0
AFAP1	2.24375e+07	1.16419e-20	1.05204e-19	1.57577	1.57577	117.286	74.4308	0	0
AC009554.1	1.2643e+07	1.22384e-20	1.10512e-19	1.56422	1.56422	74.5268	47.6448	0	0
ERC1	1.3278e+08	1.22546e-20	1.10576e-19	1.21457	1.21457	495.443	407.917	0	0
ETV1	1.60279e+07	1.27552e-20	1.15007e-19	1.58088	1.58088	54.4321	34.4316	0	0
DSTN	3.28903e+07	1.28284e-20	1.15581e-19	1.29772	1.29772	115.825	89.2529	0	0
JPX	5.9845e+07	1.29646e-20	1.1672e-19	1.52188	1.52188	239.745	157.532	0	0
MT-CO3	2.52504e+09	1.35065e-20	1.21508e-19	1.37266	1.37266	7479.32	5448.79	0	0
ZRANB2-AS1	2.9101e+06	1.39004e-20	1.24959e-19	2.18746	2.18746	22.2279	10.1615	9.42068e-260	1.45688e-259
SLC16A1-AS1	2.7403e+07	1.39855e-20	1.2563e-19	1.10298	1.10298	125.152	113.467	0	0
MEG8	1.5744e+07	1.46397e-20	1.31408e-19	1.78448	1.78448	81.8908	45.8905	0	0
SLAIN2	2.51621e+07	1.49609e-20	1.34192e-19	1.5501	1.5501	104.201	67.2223	0	0
SPRY2	3.92781e+06	1.58025e-20	1.41635e-19	3.94512	3.94512	26.0809	6.61093	1.49587e-209	2.12184e-209
BCO2	9.76749e+06	2.08958e-20	1.86455e-19	2.16772	2.16772	46.9641	21.6652	0	0
COL5A1	3.05304e+07	2.23631e-20	1.994e-19	1.47743	1.47743	106.974	72.4054	0	0
ALS2	1.87797e+07	2.59651e-20	2.31176e-19	1.7427	1.7427	78.5521	45.0751	0	0
RCAN1	1.79155e+07	2.92711e-20	2.60226e-19	1.70449	1.70449	83.4321	48.9484	0	0
ARHGEF17	1.13892e+07	3.0181e-20	2.68118e-19	1.95946	1.95946	49.6282	25.3275	0	0
AC020637.1	8.1656e+06	3.3088e-20	2.93294e-19	2.5842	2.5842	64.9709	25.1416	0	0
GLRX	1.67145e+07	3.56435e-20	3.15483e-19	1.67526	1.67526	80.3672	47.973	5.57997e-209	7.90381e-209
TCF7L1	4.8341e+07	4.19881e-20	3.70552e-19	1.44183	1.44183	209.122	145.039	0	0
AC104041.1	1.14664e+07	4.8488e-20	4.26978e-19	1.87287	1.87287	62.6943	33.4751	1.17857e-222	1.71078e-222
USP47	7.97971e+07	4.87251e-20	4.28752e-19	1.26341	1.26341	288.198	228.111	0	0
JAM2	1.73945e+07	5.1378e-20	4.51767e-19	1.8117	1.8117	79.7364	44.012	0	0
FKBP9	1.08574e+07	5.58697e-20	4.90548e-19	2.13365	2.13365	57.72	27.0523	1.6387e-206	2.30977e-206
HADHB	2.85248e+07	5.72776e-20	5.02544e-19	1.6316	1.6316	112.34	68.8523	0	0
NAALADL2	9.27466e+07	6.21879e-20	5.44043e-19	1.08115	1.08115	363.741	336.438	0	0
CD81	3.49842e+07	6.29729e-20	5.50511e-19	2.06317	2.06317	119.585	57.9618	0	0
GYG1	5.6372e+06	7.20183e-20	6.28675e-19	2.15654	2.15654	29.4267	13.6453	4.81755e-206	6.78247e-206
AL357055.3	7.73436e+06	7.72443e-20	6.7332e-19	1.1023	1.1023	40.008	36.295	0	0
EGLN1	3.4685e+07	1.05101e-19	9.12845e-19	1.53724	1.53724	167.603	109.028	0	0
ZC2HC1C	2.59592e+06	1.07729e-19	9.34992e-19	1.92712	1.92712	15.9071	8.25435	1.74813e-221	2.53205e-221
FZD4	1.28866e+07	1.10865e-19	9.61518e-19	2.69583	2.69583	59.4616	22.0569	4.1488e-191	5.66894e-191
PARD3	2.06065e+08	1.11736e-19	9.68382e-19	1.06913	1.06913	621.561	581.374	0	0
SLC25A3	1.57159e+07	1.19338e-19	1.03278e-18	2.38562	2.38562	76.9704	32.2643	0	0
AC073167.1	7.8642e+06	1.22848e-19	1.0624e-18	1.78094	1.78094	45.4682	25.5305	1.16661e-237	1.73925e-237
DEPP1	1.90204e+07	1.27214e-19	1.09779e-18	2.12325	2.12325	92.5484	43.588	0	0
AC124947.1	7.69987e+06	1.35377e-19	1.16657e-18	1.16011	1.16011	35.72	30.7902	2.20436e-279	3.53072e-279
CD9	2.12324e+07	1.36058e-19	1.17159e-18	2.35339	2.35339	99.8657	42.4349	0	0
FAR2	2.75749e+07	1.37144e-19	1.1801e-18	1.49581	1.49581	111.499	74.5408	0	0
ITPR1	6.69722e+07	1.49812e-19	1.28728e-18	1.22626	1.22626	295.328	240.835	0	0
ADAMTS9-AS1	2.17652e+07	1.59368e-19	1.36841e-18	2.04725	2.04725	94.4664	46.1431	0	0
SPRY4	5.57876e+06	1.65728e-19	1.42099e-18	4.10441	4.10441	31.271	7.61889	1.23527e-170	1.62689e-170
DENND6A-AS1	9.28845e+06	1.84275e-19	1.57778e-18	1.66096	1.66096	53.611	32.2771	5.91185e-254	9.05314e-254
EIF5B	3.64359e+07	2.00595e-19	1.71265e-18	1.37166	1.37166	136.658	99.6293	1.513473154204E-312	2.56332165272E-312
ARIH2	3.31954e+07	2.105e-19	1.79468e-18	1.34119	1.34119	126.225	94.1148	0	0
AC018816.1	9.7788e+06	2.12744e-19	1.81253e-18	1.90302	1.90302	54.1764	28.4687	1.55044e-175	2.05861e-175
CCSER2	6.70165e+07	2.30044e-19	1.95578e-18	1.30792	1.30792	226.194	172.942	0	0
PTPRK	1.4695e+08	2.41535e-19	2.05203e-18	1.22071	1.22071	548.537	449.359	0	0
PLPP7	6.19121e+06	2.49943e-19	2.12196e-18	1.03685	1.03685	34.7975	33.5608	0	0
KCNIP2	2.91983e+06	2.90762e-19	2.45985e-18	2.52409	2.52409	19.6164	7.77168	4.45879e-258	6.87951e-258
TMEM168	1.76744e+07	3.09795e-19	2.6172e-18	1.67482	1.67482	75.1438	44.8669	0	0
ME3	1.87796e+07	3.14587e-19	2.65582e-18	1.82435	1.82435	85.3822	46.8015	1.19785583E-316	2.04455757E-316
VPS13D	9.66434e+07	3.53061e-19	2.97232e-18	1.26549	1.26549	353.514	279.349	0	0
LINC01505	1.00885e+07	3.61433e-19	3.04068e-18	1.1712	1.1712	45.9141	39.2026	0	0
FGF1	8.80816e+06	3.8124e-19	3.20508e-18	1.23158	1.23158	59.0675	47.9608	0	0
NCALD	4.82295e+07	3.8261e-19	3.21435e-18	1.58483	1.58483	203.597	128.467	0	0
MXI1	2.34196e+07	3.97529e-19	3.33272e-18	1.61605	1.61605	112.59	69.6701	0	0
CTGF	1.61336e+07	3.97955e-19	3.33398e-18	2.61398	2.61398	93.7714	35.8731	0	0
SSPN	5.93582e+06	4.00478e-19	3.35278e-18	1.3857	1.3857	33.8442	24.4239	0	0
HYAL2	7.58607e+06	4.49216e-19	3.75301e-18	4.05034	4.05034	44.2245	10.9187	0	0
ANKRD9	4.15739e+06	4.83989e-19	4.04072e-18	3.52753	3.52753	25.0313	7.09599	3.37919e-164	4.39863e-164
FAM227B	1.53757e+07	5.22279e-19	4.35437e-18	1.4378	1.4378	78.8518	54.8419	2.63934e-262	4.10746e-262
DIAPH2	1.65331e+08	5.27684e-19	4.39336e-18	1.23597	1.23597	581.613	470.573	0	0
KCNMB2-AS1	1.10085e+07	5.34106e-19	4.44376e-18	2.07723	2.07723	66.5188	32.0229	4.08712e-211	5.8104e-211
PDE7A	6.87549e+07	6.11186e-19	5.06064e-18	1.11598	1.11598	246.204	220.616	0	0
AC092802.1	5.32941e+06	6.95464e-19	5.74663e-18	1.57242	1.57242	28.5742	18.1721	0	0
DCUN1D2	1.28465e+07	7.16753e-19	5.9104e-18	1.81526	1.81526	54.6298	30.0947	3.12333e-155	4.00168e-155
ARHGAP42	4.31243e+07	7.48649e-19	6.16919e-18	1.45238	1.45238	172.447	118.734	0	0
USP46	8.42492e+06	7.59493e-19	6.25428e-18	1.73022	1.73022	40.4292	23.3665	1.5037e-133	1.84732e-133
CEP112	5.70552e+07	8.21646e-19	6.75688e-18	1.28716	1.28716	230.666	179.206	0	0
TIE1	9.15487e+06	9.04775e-19	7.43037e-18	1.66427	1.66427	52.4587	31.5205	0	0
DGKH	7.5778e+07	9.14455e-19	7.50475e-18	1.45044	1.45044	268.555	185.154	0	0
RNF122	6.0065e+06	9.30823e-19	7.6287e-18	1.47813	1.47813	26.1811	17.7123	1.01923e-247	1.54356e-247
JAZF1	7.956e+07	9.82309e-19	8.0452e-18	1.25004	1.25004	301.556	241.237	0	0
ERAP1	1.68837e+07	1.00688e-18	8.24081e-18	1.46944	1.46944	75.4682	51.3586	0	0
IQCJ-SCHIP1	3.46231e+07	1.0162e-18	8.31146e-18	1.02342	1.02342	155.49	151.932	0	0
TRIB2	9.14604e+06	1.04648e-18	8.54754e-18	2.4692	2.4692	48.4293	19.6133	1.62678e-179	2.1753e-179
FER	9.34993e+07	1.0655e-18	8.6911e-18	1.32567	1.32567	384.963	290.393	0	0
AC087521.2	3.62706e+06	1.09846e-18	8.95395e-18	1.91226	1.91226	26.5356	13.8766	1.06697e-247	1.61565e-247
CRLF1	5.6037e+06	1.12873e-18	9.19448e-18	1.97404	1.97404	38.3355	19.4198	1.73819e-257	2.6781e-257
EDDM13	3.06757e+06	1.29615e-18	1.0544e-17	2.5491	2.5491	22.4827	8.81987	7.49836e-207	1.0574e-206
DOK5	9.79054e+06	2.19238e-18	1.77152e-17	1.14209	1.14209	51.3488	44.9605	0	0
AC001226.2	1.14999e+07	2.29995e-18	1.85472e-17	1.47663	1.47663	64.945	43.9818	2.77088e-273	4.38283e-273
NPTN	3.76113e+07	2.32367e-18	1.8726e-17	1.42597	1.42597	141.245	99.0521	0	0
LMNA	2.05078e+07	2.35416e-18	1.8959e-17	1.4984	1.4984	90.2701	60.2444	2.5802E-319	4.42154E-319
SFPQ	5.23323e+07	2.36203e-18	1.90097e-17	1.41146	1.41146	203.076	143.877	0	0
LOXL2	9.84212e+06	2.37665e-18	1.91146e-17	1.67569	1.67569	50.4225	30.0905	4.42921e-178	5.90953e-178
A2M	1.25762e+08	2.40478e-18	1.93279e-17	1.04826	1.04826	234.631	223.828	0	0
SASH1	1.37728e+08	2.4662e-18	1.98084e-17	1.26444	1.26444	486.022	384.379	0	0
PEAR1	4.52966e+06	2.6869e-18	2.15241e-17	3.75105	3.75105	26.7449	7.12998	2.80059e-216	4.02075e-216
CSDE1	3.44025e+07	2.68694e-18	2.15241e-17	1.61371	1.61371	138.45	85.7958	0	0
ENOX2	2.98491e+07	3.42732e-18	2.74004e-17	1.72165	1.72165	137.466	79.8455	0	0
ACTN1	4.75747e+07	3.56687e-18	2.84783e-17	1.08234	1.08234	174.465	161.193	0	0
ADCY3	1.81046e+07	4.67887e-18	3.72089e-17	1.55287	1.55287	87.3536	56.2529	0	0
KIRREL1	2.19902e+07	5.15709e-18	4.0931e-17	1.5441	1.5441	99.182	64.2328	0	0
ADIRF	6.03342e+06	5.42344e-18	4.29884e-17	3.09136	3.09136	32.7937	10.6082	5.42767e-190	7.40048e-190
TNFRSF11B	7.2971e+06	5.61683e-18	4.44629e-17	2.03086	2.03086	26.0555	12.8298	0	0
VEGFD	5.66925e+06	5.77242e-18	4.56347e-17	1.92466	1.92466	42.0953	21.8715	0	0
ST7-AS2	5.04568e+06	6.30538e-18	4.97828e-17	1.28664	1.28664	27.6345	21.4781	3.96459e-201	5.53063e-201
EML1	2.25137e+07	6.50572e-18	5.12974e-17	1.67804	1.67804	103.089	61.4339	3.80907e-250	5.79333e-250
SH3PXD2A	4.35721e+07	6.55575e-18	5.16581e-17	1.2131	1.2131	189.941	156.575	0	0
NSRP1	4.0457e+07	6.87455e-18	5.40467e-17	1.4236	1.4236	150.718	105.871	1.1581e-286	1.87938e-286
UNC5C	3.80797e+07	6.8768e-18	5.40467e-17	1.33565	1.33565	241.278	180.644	0	0
CDK6	5.09623e+07	6.98032e-18	5.48246e-17	1.58534	1.58534	221.357	139.627	0	0
AC104596.1	7.1888e+06	8.98804e-18	7.04102e-17	1.73433	1.73433	36.0763	20.8013	3.08459e-294	5.06707e-294
PPP1R14C	1.06991e+07	1.04162e-17	8.14397e-17	1.02326	1.02326	43.4281	42.441	0	0
AL356599.1	9.13869e+06	1.04788e-17	8.18757e-17	1.67535	1.67535	46.5087	27.7606	5.30555e-171	6.99292e-171
ZNF565	1.65087e+07	1.07306e-17	8.37887e-17	1.27133	1.27133	77.9593	61.3212	2.4733e-170	3.25492e-170
AC018682.1	6.85713e+06	1.14253e-17	8.89256e-17	1.85596	1.85596	34.1555	18.4032	3.31648e-235	4.92127e-235
RAB28	3.4361e+07	1.34796e-17	1.04577e-16	1.39089	1.39089	137.763	99.0467	2.37041e-296	3.90771e-296
SFTPB	3.05791e+08	1.34984e-17	1.04656e-16	0.00434098	-230.363	1.82011	419.286	0	0
ANXA3	1.31561e+07	1.47159e-17	1.13876e-16	2.42548	2.42548	71.7382	29.5769	0	0
HMCN2	7.32216e+06	1.63947e-17	1.26624e-16	1.4421	1.4421	46.6155	32.3248	0	0
POSTN	1.20354e+07	1.76835e-17	1.36402e-16	4.66061	4.66061	104.215	22.3608	0	0
TUSC3	2.43466e+07	2.21582e-17	1.70265e-16	1.34054	1.34054	91.038	67.9116	0	0
FNBP1L	5.63522e+07	2.22447e-17	1.70822e-16	1.50907	1.50907	219.924	145.735	0	0
PKNOX2	1.73243e+07	2.2881e-17	1.75484e-16	1.85598	1.85598	100.512	54.1561	0	0
STARD7	1.28009e+07	2.35047e-17	1.80039e-16	1.78975	1.78975	55.8741	31.2189	0	0
MYO18A	1.85779e+07	2.42319e-17	1.85256e-16	1.30869	1.30869	84.3785	64.4753	0	0
KLHL3	1.06917e+07	2.52073e-17	1.92591e-16	1.46121	1.46121	58.5248	40.0522	0	0
TRAK1	5.69148e+07	2.61127e-17	1.99256e-16	1.38497	1.38497	229.659	165.823	0	0
GMPR	8.25772e+06	2.66727e-17	2.034e-16	1.37193	1.37193	34.4185	25.0876	4.5623e-212	6.49665e-212
JADE1	1.82504e+07	2.74459e-17	2.09164e-16	1.92117	1.92117	93.5574	48.6981	1.00133e-291	1.63708e-291
LIFR	5.80062e+07	2.76799e-17	2.10815e-16	1.17116	1.17116	198.11	169.157	0	0
SEMA6C	3.32718e+06	2.78681e-17	2.12114e-16	3.22909	3.22909	20.844	6.45507	2.63993e-193	3.62281e-193
FSTL3	1.22788e+07	3.08559e-17	2.34559e-16	2.61828	2.61828	45.7117	17.4587	0	0
FN1	1.96499e+08	3.16632e-17	2.40545e-16	2.07756	2.07756	669.443	322.225	0	0
TMLHE	1.8363e+07	3.17591e-17	2.41121e-16	1.85033	1.85033	89.1459	48.1784	1.40938e-229	2.07098e-229
NDRG2	1.18292e+07	3.24862e-17	2.46487e-16	2.45327	2.45327	67.5772	27.5458	0	0
TRPS1	1.15645e+08	3.47291e-17	2.63174e-16	1.57567	1.57567	549.907	349	0	0
SGIP1	4.96455e+07	4.4578e-17	3.37172e-16	1.22766	1.22766	266.801	217.325	0	0
TCF4-AS1	5.05129e+06	4.48082e-17	3.38701e-16	2.98987	2.98987	32.3884	10.8327	0	0
CD93	1.19274e+07	4.86836e-17	3.67764e-16	1.71844	1.71844	61.9255	36.0358	0	0
SELENOW	1.71034e+07	5.70815e-17	4.29589e-16	1.9237	1.9237	92.0626	47.857	0	0
GPX3	1.51797e+08	5.99156e-17	4.50256e-16	1.1578	1.1578	298.755	258.036	0	0
NOVA1	1.6288e+07	5.99396e-17	4.50256e-16	1.60829	1.60829	138.399	86.0539	0	0
LDLRAD4	9.9639e+07	6.87676e-17	5.15287e-16	1.31757	1.31757	420.699	319.299	0	0
PLEC	2.73737e+07	7.29192e-17	5.46056e-16	1.59888	1.59888	99.4949	62.228	0	0
PLPP3	4.38747e+07	8.84028e-17	6.59957e-16	1.35086	1.35086	149.391	110.59	0	0
HECW2	5.16114e+07	9.03524e-17	6.73678e-16	1.50486	1.50486	168.058	111.677	0	0
ZFHX3	1.09823e+08	9.10431e-17	6.78409e-16	1.40226	1.40226	505.893	360.77	0	0
TMEM47	7.09418e+06	9.22127e-17	6.867e-16	2.75914	2.75914	37.8944	13.7341	4.75976e-160	6.14662e-160
EXOG	8.68152e+06	9.3469e-17	6.95626e-16	1.48785	1.48785	38.7172	26.0222	4.62262e-217	6.64134e-217
TMX4	9.15175e+06	1.01219e-16	7.51765e-16	2.12654	2.12654	45.3923	21.3456	9.77906e-244	1.47321e-243
ARMC8	3.40819e+07	1.09239e-16	8.0999e-16	1.40428	1.40428	138.351	98.5209	0	0
REEP1	6.52388e+06	1.10841e-16	8.21364e-16	1.07418	1.07418	30.0359	27.9618	2.97855e-290	4.85977e-290
BMX	6.62758e+06	1.23845e-16	9.16333e-16	1.8632	1.8632	36.9778	19.8463	7.06668e-197	9.78114e-197
TNRC6C	3.26487e+07	1.32e-16	9.75763e-16	1.23107	1.23107	152.605	123.962	0	0
ZNF532	3.66209e+07	1.3355e-16	9.86616e-16	1.22597	1.22597	174.344	142.21	0	0
MYO1C	1.67405e+07	1.41715e-16	1.04502e-15	2.18053	2.18053	70.7751	32.4578	0	0
DNM3OS	4.57838e+06	1.45315e-16	1.07091e-15	2.54481	2.54481	27.4418	10.7834	0	0
AL445250.1	1.35898e+07	1.46441e-16	1.07855e-15	1.59435	1.59435	88.5744	55.5551	0	0
AC017002.5	1.01309e+07	1.55833e-16	1.14493e-15	1.70453	1.70453	54.0971	31.7372	4.56332e-146	5.75135e-146
HIVEP2	8.12477e+07	1.72732e-16	1.26755e-15	1.25922	1.25922	317.215	251.914	0	0
KCTD9	1.24502e+07	1.73238e-16	1.27048e-15	1.64305	1.64305	59.268	36.072	1.06779e-172	1.41093e-172
AXL	1.42377e+07	1.74946e-16	1.28223e-15	1.4895	1.4895	70.7424	47.4941	1.07446e-243	1.61847e-243
AC011092.2	1.12401e+07	1.95655e-16	1.43314e-15	1.3137	1.3137	59.1378	45.0161	6.54038e-168	8.56898e-168
PEA15	6.25915e+06	1.98023e-16	1.44961e-15	2.55887	2.55887	41.1253	16.0716	9.66092e-290	1.5752e-289
RNF144A	2.35459e+07	2.01474e-16	1.47397e-15	1.47602	1.47602	116.749	79.0974	0	0
SUN1	2.53694e+07	2.34391e-16	1.71168e-15	1.54592	1.54592	104.363	67.5085	5.78488e-262	8.99455e-262
ITGA5	2.76957e+07	2.45213e-16	1.78746e-15	1.22896	1.22896	102.427	83.3446	0	0
FYTTD1	1.27786e+07	2.68906e-16	1.9578e-15	1.31067	1.31067	54.8273	41.8315	2.54266e-173	3.36418e-173
SETD7	1.72125e+07	2.76915e-16	2.0149e-15	1.60979	1.60979	80.8173	50.2035	0	0
MYO1B	7.36937e+07	2.77908e-16	2.02091e-15	2.03403	2.03403	268.421	131.965	0	0
SH3RF1	5.33292e+07	2.8815e-16	2.09412e-15	1.55603	1.55603	205.347	131.968	0	0
CNRIP1	5.15222e+06	2.95898e-16	2.14913e-15	2.36234	2.36234	32.4691	13.7444	1.5875e-279	2.54439e-279
NDUFAF2	2.93758e+07	3.06992e-16	2.22837e-15	1.44832	1.44832	129.352	89.3118	4.47761e-223	6.50504e-223
GRAMD1B	3.12156e+07	3.69668e-16	2.67367e-15	1.0848	1.0848	109.836	101.25	0	0
ADCY4	8.44332e+06	3.8008e-16	2.74403e-15	2.52132	2.52132	42.5095	16.8601	0	0
AHDC1	1.47509e+07	3.86587e-16	2.78934e-15	1.61348	1.61348	66.8064	41.4051	4.43639e-169	5.8257e-169
LDHB	1.28929e+07	4.5615e-16	3.27754e-15	1.6518	1.6518	61.2599	37.0867	0	0
GABARAPL1	1.68962e+07	4.87219e-16	3.49454e-15	1.551	1.551	63.8131	41.1432	0	0
SDCBP2-AS1	1.72605e+07	4.95675e-16	3.55096e-15	1.4988	1.4988	75.5162	50.3843	1.43845e-242	2.16296e-242
NRK	4.72132e+06	5.25042e-16	3.75466e-15	4.06432	4.06432	31.9711	7.86628	0	0
HERC2	7.7524e+07	5.54411e-16	3.95999e-15	1.27626	1.27626	287.876	225.563	0	0
PINK1	6.85337e+06	6.31839e-16	4.50502e-15	2.16007	2.16007	39.2922	18.1903	2.91598e-290	4.75834e-290
LINC00882	1.3884e+07	6.4735e-16	4.61017e-15	1.02603	1.02603	80.8867	78.8343	0	0
FIGN	2.3878e+07	7.56443e-16	5.37123e-15	1.42315	1.42315	111.44	78.3049	0	0
AL365356.1	5.60199e+06	7.82317e-16	5.54843e-15	1.92593	1.92593	34.1458	17.7295	1.23999e-181	1.66436e-181
AL139260.1	1.52765e+07	7.89077e-16	5.59308e-15	1.96302	1.96302	91.5469	46.6358	5.02647e-191	6.86664e-191
TAGLN2	1.52722e+07	7.90792e-16	5.60195e-15	1.97089	1.97089	65.2029	33.083	0	0
SLC2A13	4.76311e+07	7.99427e-16	5.6598e-15	1.37705	1.37705	206.282	149.8	0	0
FGFR1	3.5974e+07	8.0347e-16	5.68508e-15	1.15413	1.15413	129.084	111.845	8.55635e-303	1.42496e-302
NME9	5.18615e+06	8.07755e-16	5.71205e-15	1.55615	1.55615	26.4984	17.0282	1.67297e-163	2.1751e-163
COMMD10	8.23248e+07	8.32583e-16	5.88073e-15	1.27584	1.27584	306.31	240.084	0	0
ADAM15	9.8658e+06	8.59598e-16	6.06444e-15	3.2696	3.2696	48.6158	14.869	0	0
ST3GAL1	6.16444e+07	8.78805e-16	6.19632e-15	1.26448	1.26448	184.853	146.189	0	0
LMCD1-AS1	3.49078e+07	9.84233e-16	6.92351e-15	1.2337	1.2337	158.555	128.52	0	0
ZMYND11	4.20239e+07	9.86047e-16	6.93221e-15	1.37941	1.37941	159.084	115.328	0	0
CAPZA2	3.50352e+07	9.95801e-16	6.99671e-15	1.29199	1.29199	133.435	103.278	0	0
TP53I11	7.91749e+06	1.15958e-15	8.12852e-15	2.33493	2.33493	44.5552	19.0821	7.9658928044506E-311	1.3451922003484E-310
DKK3	9.34291e+06	1.19906e-15	8.40041e-15	1.61847	1.61847	49.9096	30.8375	0	0
LINC00624	1.00132e+07	1.43768e-15	1.00546e-14	1.32089	1.32089	49.9961	37.8503	9.92374e-198	1.37578e-197
EEA1	5.25025e+07	1.45669e-15	1.01816e-14	1.20878	1.20878	186.951	154.661	0	0
AC005237.1	1.15211e+07	1.61095e-15	1.12468e-14	1.49481	1.49481	70.521	47.1773	5.58774e-267	8.75461e-267
COQ8A	1.17716e+07	1.74696e-15	1.21682e-14	1.79057	1.79057	57.6885	32.218	0	0
PDLIM7	1.29357e+07	1.84773e-15	1.28627e-14	1.82943	1.82943	49.7666	27.2033	0	0
NEB	2.3108e+07	1.90248e-15	1.32361e-14	6.67829	6.67829	260.599	39.0218	0	0
FGD5	2.31852e+07	1.98145e-15	1.37684e-14	1.58786	1.58786	92.9667	58.5483	0	0
MAGI1-AS1	5.87749e+06	1.9824e-15	1.37684e-14	1.79741	1.79741	33.05	18.3875	3.68457e-172	4.86331e-172
ST7	5.65827e+07	2.14052e-15	1.48324e-14	1.23913	1.23913	218.358	176.218	0	0
DPYSL3	2.10392e+07	2.28998e-15	1.58408e-14	1.08003	1.08003	104.365	96.6312	0	0
WWC2	6.17271e+07	2.35406e-15	1.62747e-14	1.33819	1.33819	211.759	158.244	0	0
RHEB	2.76597e+07	2.49693e-15	1.72328e-14	1.31626	1.31626	105.842	80.4113	0	0
PPP1R13B	4.22409e+07	2.58352e-15	1.781e-14	1.29159	1.29159	156.606	121.251	1.14259e-210	1.6232e-210
KIF13A	9.45782e+07	2.81207e-15	1.93524e-14	1.0987	1.0987	339.71	309.193	0	0
SMAD5	2.84044e+07	2.88679e-15	1.98327e-14	1.71714	1.71714	117.531	68.4457	0	0
RGS3	2.04435e+07	2.95376e-15	2.02812e-14	1.55655	1.55655	82.3371	52.8972	1.26159e-194	1.73544e-194
GJA1	7.82259e+06	2.99706e-15	2.05552e-14	1.06824	1.06824	39.2862	36.7766	0	0
SMAD6	3.14036e+07	3.21308e-15	2.20117e-14	2.34479	2.34479	118.942	50.7262	0	0
NUCKS1	4.02479e+07	3.37107e-15	2.30678e-14	1.36952	1.36952	166.042	121.241	0	0
RBM28	1.13262e+07	3.48056e-15	2.38036e-14	1.50937	1.50937	48.7971	32.3295	9.99743e-155	1.28021e-154
GPC1	5.49285e+06	3.53476e-15	2.41469e-14	3.02985	3.02985	33.5374	11.069	9.12777e-186	1.23492e-185
RTRAF	6.219e+06	3.60132e-15	2.45876e-14	2.22238	2.22238	34.0645	15.3279	1.07912e-178	1.44058e-178
SLC25A12	3.05823e+07	3.69985e-15	2.5246e-14	1.02406	1.02406	135.386	132.205	0	0
AC018462.1	6.56886e+06	4.06225e-15	2.77032e-14	1.26728	1.26728	33.4679	26.4092	1.28233e-150	1.62757e-150
VGLL3	1.28025e+07	4.19463e-15	2.85737e-14	1.78231	1.78231	56.5721	31.7408	0	0
BTBD3	1.2805e+07	4.21118e-15	2.86703e-14	2.18343	2.18343	65.9062	30.1848	4.58436e-233	6.7785e-233
IRX3	2.72628e+06	4.54378e-15	3.08375e-14	2.89937	2.89937	16.2162	5.59302	0	0
NDUFA8	3.11403e+06	4.54485e-15	3.08375e-14	3.03953	3.03953	18.1395	5.96787	1.19059e-135	1.46729e-135
GAB1	6.09636e+07	4.90598e-15	3.32504e-14	1.03668	1.03668	266.134	256.717	0	0
STAG1	1.64275e+08	4.90969e-15	3.32569e-14	1.13517	1.13517	592.259	521.737	0	0
NBEAL1	9.78469e+07	4.91957e-15	3.33051e-14	1.19995	1.19995	330.721	275.612	0	0
EHD2	1.03799e+07	5.36478e-15	3.62988e-14	2.20887	2.20887	48.9329	22.153	0	0
HMCN1	4.95778e+07	5.66511e-15	3.83094e-14	1.34197	1.34197	200.172	149.163	0	0
THUMPD1	1.30182e+07	5.76075e-15	3.89343e-14	2.59725	2.59725	72.3659	27.8625	5.69113e-142	7.11627e-142
DNMBP-AS1	3.94462e+06	5.86305e-15	3.96035e-14	1.84413	1.84413	23.4696	12.7267	5.70585e-182	7.66541e-182
KLF4	4.98678e+06	6.0335e-15	4.07092e-14	4.48369	4.48369	26.8819	5.99548	0	0
GPD1L	8.52205e+06	6.40539e-15	4.31943e-14	1.52757	1.52757	37.1065	24.2912	0	0
PTEN	9.50953e+07	6.54974e-15	4.41184e-14	1.49832	1.49832	358.366	239.179	0	0
AC024145.1	5.89e+06	6.56244e-15	4.41793e-14	1.55305	1.55305	36.8506	23.7279	6.3595e-254	9.7374e-254
FAM219A	2.55996e+07	6.89841e-15	4.63893e-14	1.69119	1.69119	108.002	63.8616	8.38271e-269	1.31593e-268
PTPN21	1.45182e+07	6.90655e-15	4.64182e-14	1.48525	1.48525	61.9084	41.6821	6.18072e-158	7.95521e-158
DYRK3	4.86318e+06	7.09936e-15	4.76609e-14	1.71866	1.71866	24.4207	14.2092	1.16134e-137	1.43844e-137
AL020995.1	6.93587e+06	7.56374e-15	5.06938e-14	1.28888	1.28888	32.5866	25.2829	7.26351e-238	1.08329e-237
AL139095.4	4.70935e+06	8.11333e-15	5.41967e-14	1.55873	1.55873	27.1758	17.4345	4.73715e-155	6.06742e-155
VCAN	1.03016e+08	8.36287e-15	5.5771e-14	1.07847	1.07847	326.197	302.464	0	0
ZNF462	2.65491e+07	8.82966e-15	5.87864e-14	1.11991	1.11991	103.958	92.8278	0	0
LUZP1	3.16988e+07	9.4266e-15	6.26916e-14	1.39774	1.39774	112.53	80.5082	0	0
ARMH4	2.49005e+07	1.02725e-14	6.82417e-14	1.25587	1.25587	118.648	94.4743	0	0
BMPR1A	4.25198e+07	1.03258e-14	6.85206e-14	1.01362	1.01362	179.825	177.409	3.61941e-264	5.64871e-264
ACTN4	6.43861e+07	1.07445e-14	7.12596e-14	1.22575	1.22575	215.768	176.029	0	0
NTN4	3.92452e+07	1.11514e-14	7.38774e-14	1.24548	1.24548	116.291	93.3702	1.37015e-252	2.0934e-252
SLC19A2	1.27837e+07	1.25346e-14	8.29951e-14	1.72559	1.72559	56.1618	32.5465	0	0
ATP6V1F	3.12384e+06	1.28856e-14	8.52727e-14	2.76459	2.76459	16.3959	5.93066	5.06036e-205	7.10855e-205
FBLN1	3.69214e+07	1.35312e-14	8.94957e-14	1.01868	1.01868	115.94	113.814	0	0
OPHN1	4.34248e+07	1.42452e-14	9.41149e-14	1.26005	1.26005	160.655	127.499	0	0
CHST3	6.38832e+06	1.42789e-14	9.42858e-14	1.15722	1.15722	36.1833	31.2673	0	0
PXN	3.0589e+07	1.51755e-14	1.00042e-13	1.64634	1.64634	105.058	63.813	0	0
PPM1A	1.79374e+07	1.58435e-14	1.04218e-13	1.34938	1.34938	77.7491	57.6186	0	0
BTRC	4.50825e+07	1.65274e-14	1.08657e-13	1.24601	1.24601	170.56	136.884	0	0
LUM	4.89315e+07	1.72102e-14	1.13085e-13	1.35718	1.35718	84.0425	61.9243	0	0
AL078459.1	1.26554e+07	1.90035e-14	1.24259e-13	1.44484	1.44484	65.1446	45.0877	5.57298e-171	7.34459e-171
STC1	1.11317e+07	1.94092e-14	1.26774e-13	1.8224	1.8224	49.7066	27.2754	0	0
SON	9.63181e+07	2.15325e-14	1.40415e-13	1.24174	1.24174	303.391	244.327	0	0
RNF216	5.42686e+07	2.20359e-14	1.43543e-13	1.15945	1.15945	203.761	175.739	0	0
WNK1	1.13801e+08	2.53542e-14	1.64714e-13	1.19598	1.19598	440.473	368.296	0	0
SPATA6	3.12813e+07	2.60158e-14	1.68921e-13	1.74538	1.74538	161.726	92.6595	2.89403e-308	4.86329e-308
PCNT	1.98546e+07	2.65469e-14	1.72184e-13	1.48714	1.48714	89.1086	59.9195	9.98321e-290	1.62753e-289
MTFR1	2.39028e+07	2.93149e-14	1.89729e-13	1.19037	1.19037	101.857	85.5672	0	0
AL360091.3	8.6128e+06	3.22975e-14	2.08809e-13	1.69392	1.69392	42.3869	25.023	6.98756e-177	9.3044e-177
PTPDC1	1.27508e+07	3.75542e-14	2.42534e-13	1.59237	1.59237	56.9626	35.7722	0	0
WDFY3	1.12054e+08	3.93589e-14	2.53918e-13	1.24385	1.24385	393.891	316.671	0	0
FKBP5	1.56418e+08	3.94672e-14	2.5448e-13	1.2525	1.2525	479.878	383.135	0	0
ATP5F1B	1.26134e+07	4.05046e-14	2.60751e-13	2.49902	2.49902	68.0913	27.2472	0	0
FYB2	2.31647e+07	4.22621e-14	2.7163e-13	1.65215	1.65215	76.506	46.307	0	0
MAP3K6	9.36657e+06	4.26967e-14	2.74132e-13	2.97609	2.97609	42.0988	14.1457	0	0
ELF2	9.53569e+07	4.29191e-14	2.75413e-13	1.2162	1.2162	367.248	301.963	0	0
DONSON	5.30155e+06	4.81801e-14	3.08802e-13	2.16029	2.16029	33.5545	15.5324	1.76094e-225	2.56817e-225
PTRH2	9.12474e+06	4.96576e-14	3.17809e-13	1.75669	1.75669	45.3827	25.8343	6.74457e-147	8.51292e-147
RHOC	8.61969e+06	5.12838e-14	3.27629e-13	3.04938	3.04938	38.5225	12.6329	4.53742e-153	5.78519e-153
PRKACA	1.09113e+07	5.32925e-14	3.4017e-13	1.65869	1.65869	49.7611	30.0003	4.45324e-207	6.2857e-207
GSK3B	9.5523e+07	5.37414e-14	3.42854e-13	1.25083	1.25083	342.047	273.455	0	0
TMEM165	5.96191e+07	5.54969e-14	3.53866e-13	1.22318	1.22318	236.979	193.74	0	0
CLCN3	2.73576e+07	5.81497e-14	3.69999e-13	1.33259	1.33259	103.164	77.4158	1.34275e-255	2.06119e-255
COX4I1	1.03276e+07	5.91002e-14	3.75651e-13	3.94269	3.94269	57.1053	14.4838	0	0
CRNDE	6.22018e+06	5.96098e-14	3.7869e-13	1.14103	1.14103	25.8056	22.6161	0	0
SLC12A4	5.65967e+06	6.44093e-14	4.08535e-13	2.09004	2.09004	27.9202	13.3587	1.23587e-199	1.71888e-199
PDGFRA	8.07752e+06	6.76796e-14	4.29052e-13	2.28141	2.28141	32.6907	14.3292	0	0
MGST3	2.15633e+07	6.94209e-14	4.3963e-13	1.39418	1.39418	74.3576	53.3342	0	0
C12orf40	6.67453e+06	7.10598e-14	4.49772e-13	1.5674	1.5674	36.5811	23.3387	2.83549e-187	3.84612e-187
PLIN4	3.87879e+06	7.83357e-14	4.94786e-13	3.41103	3.41103	24.2071	7.09673	0	0
LRRC32	8.14527e+06	8.11526e-14	5.12311e-13	2.94522	2.94522	34.8132	11.8203	0	0
TBCA	3.55146e+07	8.61697e-14	5.43414e-13	1.39744	1.39744	143.397	102.614	0	0
NFE2L1	1.53612e+07	8.92897e-14	5.62502e-13	2.42483	2.42483	89.7747	37.023	1.3709738983E-312	2.32262731485E-312
ARHGEF15	7.33487e+06	9.26592e-14	5.8312e-13	1.87069	1.87069	35.7002	19.084	0	0
MYADM	5.53695e+06	9.66942e-14	6.07879e-13	2.40548	2.40548	29.9842	12.465	0	0
COL4A4	2.8688e+07	1.02429e-13	6.4326e-13	1.77084	1.77084	146.019	82.4574	0	0
LNX1	1.74206e+07	1.11954e-13	7.0125e-13	2.22042	2.22042	106.583	48.0011	0	0
AC100763.1	3.50266e+06	1.17074e-13	7.32946e-13	2.02222	2.02222	22.6399	11.1956	1.53331e-158	1.97584e-158
C3orf52	7.60405e+06	1.17458e-13	7.34966e-13	1.32105	1.32105	26.0602	19.7269	0	0
AC020916.1	4.71399e+06	1.18082e-13	7.38486e-13	3.0433	3.0433	20.9843	6.89523	0	0
ZMIZ1	5.09505e+07	1.19029e-13	7.44024e-13	1.3246	1.3246	181.716	137.185	0	0
EGF	1.07417e+07	1.22035e-13	7.62415e-13	1.19702	1.19702	39.4499	32.9567	0	0
AC010976.1	5.88801e+06	1.22968e-13	7.67851e-13	1.32223	1.32223	32.0048	24.2051	5.4519e-180	7.2958e-180
RETREG1	2.6819e+07	1.31179e-13	8.17005e-13	1.18695	1.18695	105.033	88.4897	0	0
ZNF91	5.3058e+07	1.50937e-13	9.38129e-13	1.37697	1.37697	216.268	157.061	0	0
EEF2	3.07939e+07	1.66613e-13	1.03131e-12	1.83352	1.83352	126.627	69.0626	0	0
NOD1	2.70009e+07	1.7174e-13	1.0625e-12	1.5634	1.5634	102.177	65.3561	0	0
SCFD2	6.42069e+07	1.89272e-13	1.16916e-12	1.34609	1.34609	270.577	201.009	0	0
AP000311.1	2.39512e+07	1.91352e-13	1.18081e-12	1.18621	1.18621	117.984	99.4636	1.00822e-271	1.59016e-271
TRIQK	1.50903e+07	1.91745e-13	1.18263e-12	1.38235	1.38235	62.4961	45.21	0	0
TMEM38B	1.1412e+07	1.96434e-13	1.21093e-12	1.23745	1.23745	42.5044	34.3483	7.00081e-251	1.06679e-250
RPL41	2.40173e+07	2.00021e-13	1.23178e-12	1.93441	1.93441	77.6759	40.1548	0	0
CCDC69	1.38735e+07	2.02263e-13	1.24431e-12	1.79041	1.79041	59.7948	33.3972	0	0
EEFSEC	2.53412e+07	2.02895e-13	1.24757e-12	1.16994	1.16994	96.2354	82.2568	1.48164e-280	2.37851e-280
CREB3L2	3.86855e+07	2.14088e-13	1.31438e-12	1.44079	1.44079	185.765	128.933	2.87626e-260	4.45376e-260
ITM2B	4.76422e+07	2.19593e-13	1.34749e-12	1.37267	1.37267	190.17	138.54	0	0
EPM2A	1.04112e+07	2.22072e-13	1.36201e-12	1.15667	1.15667	44.9168	38.8327	2.0767e-289	3.38376e-289
CBR4	4.50382e+07	2.35643e-13	1.44231e-12	1.20436	1.20436	173.48	144.043	0	0
ANKRD17	1.29268e+08	2.38408e-13	1.45776e-12	1.17706	1.17706	453.234	385.056	0	0
ITGB5	3.54386e+07	2.60548e-13	1.58991e-12	1.43052	1.43052	129.97	90.855	0	0
RB1	8.17061e+07	2.66669e-13	1.62562e-12	1.29955	1.29955	295.099	227.077	0	0
ARAP3	1.01709e+07	2.70998e-13	1.65034e-12	2.13399	2.13399	46.746	21.9055	0	0
HES4	7.06458e+06	2.74419e-13	1.67033e-12	2.83469	2.83469	31.3564	11.0616	0	0
MKLN1	1.50335e+08	2.86785e-13	1.74384e-12	1.17248	1.17248	539.698	460.306	0	0
MGLL	4.97966e+07	3.27045e-13	1.98564e-12	1.98037	1.98037	237.534	119.945	0	0
SRRM2	1.0304e+08	3.33253e-13	2.02028e-12	1.18745	1.18745	298.301	251.211	0	0
AC005037.1	7.34209e+06	3.49792e-13	2.11842e-12	1.25285	1.25285	34.9106	27.8649	8.96253e-138	1.11079e-137
NDUFA10	2.70128e+07	3.79956e-13	2.29994e-12	1.32628	1.32628	106.754	80.4914	5.61641e-283	9.05229e-283
FGF7	2.97754e+07	3.90126e-13	2.36032e-12	1.23306	1.23306	111.85	90.7092	0	0
LINC01428	5.45654e+06	3.98195e-13	2.40673e-12	1.79701	1.79701	27.7293	15.4308	0	0
JAG2	3.85011e+06	4.0342e-13	2.43708e-12	3.49201	3.49201	26.456	7.57616	1.89065e-296	3.11766e-296
SLC16A1	8.49661e+06	4.38222e-13	2.64336e-12	1.34416	1.34416	34.562	25.7128	0	0
JUNB	1.91302e+07	4.49501e-13	2.71004e-12	1.88932	1.88932	76.4283	40.4529	0	0
CDC37	2.22594e+07	4.86927e-13	2.92982e-12	1.53959	1.53959	80.8502	52.514	0	0
PIP4P2	6.07835e+06	4.90094e-13	2.94741e-12	2.17497	2.17497	35.1208	16.1477	5.75366e-146	7.25007e-146
AC107021.1	1.09482e+07	4.99539e-13	3.00121e-12	1.30261	1.30261	52.8263	40.5543	0	0
ADGRL3	2.70967e+07	5.28306e-13	3.17247e-12	1.08794	1.08794	186.327	171.266	0	0
DDX21	1.87512e+07	5.29216e-13	3.17556e-12	1.74204	1.74204	75.9588	43.6034	1.49525e-260	2.31681e-260
DYRK2	6.01882e+06	5.29348e-13	3.17556e-12	2.05629	2.05629	28.2202	13.7239	2.26845e-155	2.90763e-155
AL354733.3	4.57061e+06	5.4274e-13	3.25267e-12	1.5629	1.5629	27.3775	17.5171	0	0
CHN1	2.16165e+07	5.64634e-13	3.37717e-12	1.14032	1.14032	103.28	90.5713	0	0
ASAH1	2.846e+07	5.75025e-13	3.43762e-12	1.31941	1.31941	84.0203	63.6801	0	0
TCTEX1D1	3.45982e+06	6.0341e-13	3.59661e-12	4.02508	4.02508	22.4608	5.58021	0	0
SLC13A4	5.01141e+06	6.52123e-13	3.87929e-12	1.43019	1.43019	29.1448	20.3783	1.25633e-146	1.58507e-146
FOXO1	1.07231e+08	6.74058e-13	4.00781e-12	1.34196	1.34196	382.677	285.163	0	0
PIP5K1B	3.41896e+07	6.97927e-13	4.14768e-12	1.14042	1.14042	127.789	112.055	0	0
COL10A1	3.04387e+06	7.18144e-13	4.26362e-12	1.69557	1.69557	19.2729	11.3666	1.67603e-202	2.34321e-202
AL359706.1	7.06717e+06	7.33968e-13	4.35329e-12	1.0406	1.0406	36.1906	34.7785	5.97156e-250	9.07774e-250
TTC17	8.61135e+07	7.36017e-13	4.36329e-12	1.25984	1.25984	287.222	227.983	0	0
ICAM2	5.58141e+06	7.381e-13	4.3735e-12	2.58969	2.58969	31.6754	12.2313	9.37597e-249	1.42172e-248
AL117381.1	1.141e+07	7.63165e-13	4.51979e-12	1.76181	1.76181	59.5217	33.7845	1.11528e-154	1.42772e-154
AC124312.1	3.39879e+07	7.74718e-13	4.58597e-12	1.23794	1.23794	149.071	120.418	0	0
LINC01197	8.46715e+06	7.91322e-13	4.67737e-12	1.72575	1.72575	46.1394	26.7358	0	0
DDX10	3.94433e+07	7.95959e-13	4.70247e-12	1.3089	1.3089	161.807	123.62	8.02382e-271	1.2637e-270
PPP1R12C	1.39454e+07	8.04689e-13	4.7494e-12	1.8044	1.8044	48.5152	26.8871	0	0
DLGAP4-AS1	1.12822e+07	8.23859e-13	4.86016e-12	1.10169	1.10169	49.5531	44.9791	3.57183e-132	4.37512e-132
SDC2	3.28946e+07	8.69906e-13	5.12179e-12	1.95054	1.95054	133.489	68.4371	0	0
AFDN	1.0332e+08	9.00862e-13	5.29372e-12	1.61846	1.61846	402.557	248.728	0	0
SNED1	6.32582e+07	9.13029e-13	5.3626e-12	1.1309	1.1309	238.899	211.246	0	0
CHCHD10	9.17767e+06	9.56546e-13	5.61273e-12	3.16221	3.16221	51.1058	16.1614	0	0
DCAF6	5.7874e+07	9.60587e-13	5.6337e-12	1.22186	1.22186	210.481	172.263	0	0
AFG3L2	1.51185e+07	1.17747e-12	6.87892e-12	1.26724	1.26724	57.7498	45.5712	4.7726e-243	7.18003e-243
SRP14	8.73728e+06	1.18896e-12	6.94268e-12	2.41909	2.41909	44.5205	18.4038	5.23668e-250	7.9626e-250
PPARGC1B	1.4371e+07	1.23254e-12	7.19024e-12	1.28568	1.28568	56.0722	43.6129	9.54486e-271	1.50286e-270
JCAD	1.53166e+07	1.25314e-12	7.30684e-12	1.49303	1.49303	58.9187	39.4624	0	0
CYP4B1	9.76542e+06	1.32014e-12	7.68266e-12	2.31095	2.31095	40.7567	17.6363	0	0
BRAF	8.7947e+07	1.32612e-12	7.71374e-12	1.18022	1.18022	292.591	247.913	0	0
RSU1	4.74963e+07	1.35503e-12	7.86676e-12	1.33916	1.33916	191.198	142.774	0	0
MCTP1	8.62097e+07	1.43871e-12	8.3445e-12	1.34375	1.34375	409.807	304.973	0	0
COX17	4.58452e+06	1.44157e-12	8.35707e-12	1.8258	1.8258	23.4822	12.8613	6.57795e-139	8.17433e-139
NAP1L1	3.99216e+07	1.45861e-12	8.45182e-12	1.30059	1.30059	145.305	111.722	0	0
CD58	2.7358e+07	1.45995e-12	8.45553e-12	1.54303	1.54303	97.2143	63.0022	0	0
MGAT5	1.03721e+08	1.4871e-12	8.60865e-12	1.14084	1.14084	422.109	370	0	0
NR3C2	9.04449e+07	1.54942e-12	8.95222e-12	1.25458	1.25458	309.651	246.816	0	0
PROCR	9.03154e+06	1.58812e-12	9.16263e-12	1.29584	1.29584	49.6674	38.3284	3.64235e-183	4.90416e-183
AC025180.1	4.7336e+06	1.64945e-12	9.50288e-12	1.49129	1.49129	32.2569	21.6303	1.63172e-195	2.25076e-195
MAPKAPK3	8.20504e+06	1.65241e-12	9.51537e-12	1.88341	1.88341	32.6884	17.3559	6.32139e-225	9.20808e-225
SH2D3C	1.91926e+07	1.65466e-12	9.52377e-12	1.73742	1.73742	79.8827	45.9779	0	0
CASZ1	2.12279e+07	1.68576e-12	9.69354e-12	1.12344	1.12344	63.971	56.9422	0	0
LPCAT2	1.39506e+07	1.86432e-12	1.0705e-11	1.79254	1.79254	68.1134	37.9983	4.66598e-304	7.79213e-304
SLC35G2	8.57863e+06	1.88405e-12	1.08029e-11	1.64443	1.64443	44.3102	26.9456	9.86598e-119	1.17856e-118
KITLG	2.71709e+07	1.97679e-12	1.13238e-11	1.8527	1.8527	104.661	56.4914	0	0
MYL6	1.66921e+07	2.12227e-12	1.21284e-11	1.57149	1.57149	51.8076	32.9672	0	0
RAB11A	4.73554e+07	2.15041e-12	1.22834e-11	1.15614	1.15614	189.441	163.855	0	0
DNM1L	2.3622e+07	2.18258e-12	1.24612e-11	1.40805	1.40805	95.8409	68.0662	1.5868e-196	2.19305e-196
ATP1B3	5.06211e+07	2.27488e-12	1.29718e-11	1.36122	1.36122	157.722	115.868	0	0
APOL3	1.24618e+07	2.35479e-12	1.34191e-11	2.23885	2.23885	55.9529	24.9918	0	0
FOXN3	1.93e+08	2.45793e-12	1.39936e-11	1.19276	1.19276	664.236	556.891	0	0
INKA2	7.35272e+06	2.62534e-12	1.49256e-11	1.55445	1.55445	44.5193	28.6399	1.72183e-277	2.75019e-277
DYRK1A	1.0446e+08	2.6356e-12	1.49769e-11	1.14548	1.14548	363.11	316.993	0	0
PCMTD1	5.1986e+07	2.6457e-12	1.50235e-11	1.33019	1.33019	183.267	137.775	0	0
SCMH1	7.87631e+07	2.65845e-12	1.50854e-11	1.16316	1.16316	262.354	225.552	0	0
CALCOCO2	2.82525e+07	2.68497e-12	1.52287e-11	1.39297	1.39297	107.849	77.4235	0	0
NR2F2	2.03082e+07	2.69764e-12	1.52934e-11	1.87188	1.87188	81.0401	43.2934	1.02771e-187	1.39558e-187
AC131571.1	7.60486e+06	2.77895e-12	1.57396e-11	1.38107	1.38107	41.8532	30.3049	9.40787e-110	1.1047e-109
AES	2.73455e+07	3.07062e-12	1.73752e-11	1.95949	1.95949	112.576	57.4515	0	0
CBFA2T3	6.86202e+06	3.0884e-12	1.74595e-11	1.66127	1.66127	38.7084	23.3005	0	0
DAAM2	1.2118e+07	3.09737e-12	1.7502e-11	1.3018	1.3018	87.7305	67.3915	0	0
PRPF40B	1.49042e+07	3.21372e-12	1.81424e-11	1.39333	1.39333	66.976	48.0691	2.3354e-252	3.56636e-252
ELN	3.38541e+07	3.26235e-12	1.84083e-11	1.25681	1.25681	98.3487	78.2527	0	0
CSNK1A1	1.09908e+08	3.37263e-12	1.90128e-11	1.17695	1.17695	370.945	315.173	0	0
RAPGEF1	1.09565e+08	3.77035e-12	2.11955e-11	1.74492	1.74492	447.898	256.686	0	0
FOSL2	3.13442e+07	3.90674e-12	2.19417e-11	1.38954	1.38954	105.57	75.9747	0	0
VCAN-AS1	6.25242e+06	3.93075e-12	2.20664e-11	1.50834	1.50834	37.7367	25.0187	0	0
ZNF814	1.73411e+07	3.97926e-12	2.23075e-11	1.28054	1.28054	71.4765	55.8175	1.4627e-101	1.68958e-101
MAP4K4	9.55394e+07	4.39026e-12	2.45659e-11	1.08133	1.08133	354.804	328.119	0	0
AL158152.2	1.37192e+07	4.40221e-12	2.46214e-11	1.58297	1.58297	58.8848	37.199	1.90098e-171	2.50693e-171
AC109587.1	4.69702e+06	4.50568e-12	2.51767e-11	1.4388	1.4388	27.0445	18.7965	1.893e-126	2.29496e-126
GNAS	5.18937e+07	4.70813e-12	2.62593e-11	1.30745	1.30745	195.843	149.79	0	0
WDR43	2.03222e+07	4.77033e-12	2.65817e-11	1.59646	1.59646	88.2273	55.2643	1.48302e-256	2.28058e-256
BICD1	6.32785e+07	4.86741e-12	2.71101e-11	1.13083	1.13083	249.912	220.999	0	0
TDRD3	3.995e+07	4.89268e-12	2.72383e-11	1.23552	1.23552	135.015	109.278	0	0
PPARG	6.32349e+07	4.93155e-12	2.74293e-11	1.41695	1.41695	196.238	138.493	0	0
PALM2-AKAP2	1.95682e+07	5.18208e-12	2.87565e-11	1.35958	1.35958	81.8078	60.1715	0	0
ATP10D	2.58687e+07	5.19372e-12	2.88079e-11	1.55027	1.55027	109.101	70.3753	3.15965e-202	4.41488e-202
LPAR1	2.40804e+07	5.35819e-12	2.97064e-11	1.36529	1.36529	146.962	107.642	0	0
TNC	3.51942e+07	5.53684e-12	3.06687e-11	3.80203	3.80203	255.471	67.1931	0	0
NMD3	2.113e+07	5.6783e-12	3.14234e-11	1.39585	1.39585	81.7006	58.5309	5.50728e-141	6.87142e-141
EFNA5	7.35785e+07	5.83119e-12	3.22251e-11	1.06576	1.06576	278.285	261.115	0	0
SULF2	2.46932e+07	5.90298e-12	3.26069e-11	1.44627	1.44627	111.386	77.0158	0	0
CTBP2	8.34565e+07	5.91298e-12	3.26472e-11	1.15923	1.15923	268.658	231.755	0	0
TGFB2	8.23377e+06	6.47192e-12	3.57006e-11	1.19518	1.19518	38.3072	32.0515	1.78355e-251	2.7202e-251
RAB21	2.73946e+07	6.64918e-12	3.66282e-11	1.18001	1.18001	105.706	89.5805	3.93248e-296	6.47577e-296
HIF1A-AS2	4.45775e+07	6.68423e-12	3.68045e-11	1.00289	1.00289	158.35	157.893	0	0
MRPL15	2.84472e+06	7.21982e-12	3.97172e-11	1.68252	1.68252	13.7007	8.14296	4.99628e-165	6.51553e-165
SPDYE3	8.15012e+06	7.22806e-12	3.97444e-11	1.62736	1.62736	42.1679	25.9119	9.39071e-76	1.02053e-75
CDKN1C	6.54201e+06	7.58746e-12	4.16827e-11	3.03133	3.03133	31.6424	10.4384	0	0
RELL1	1.79698e+07	7.738e-12	4.24903e-11	1.56173	1.56173	77.3253	49.5125	7.02246e-90	7.83999e-90
SYNJ2	1.89068e+07	8.6073e-12	4.72423e-11	1.08789	1.08789	91.1753	83.8093	3.0595887994E-314	5.197983281E-314
AC093157.1	9.20496e+06	8.88181e-12	4.87268e-11	1.74587	1.74587	44.0336	25.2216	2.12732e-255	3.2643e-255
ACO2	2.06279e+07	9.00365e-12	4.93727e-11	1.21734	1.21734	74.5686	61.2554	0	0
ARID1B	2.09705e+08	9.06704e-12	4.96752e-11	1.05092	1.05092	712.823	678.286	0	0
PDHX	1.86801e+07	9.20926e-12	5.04315e-11	1.34714	1.34714	70.5596	52.3773	6.29615e-235	9.33933e-235
COLQ	8.69249e+06	9.259e-12	5.06809e-11	1.20014	1.20014	41.4964	34.5764	0	0
AL357507.1	9.19397e+06	1.01858e-11	5.56024e-11	1.75868	1.75868	56.2785	32.0004	0	0
RORA-AS1	1.88783e+07	1.03507e-11	5.64769e-11	1.45891	1.45891	91.2068	62.5168	0	0
ZC3H12C	2.11847e+07	1.04417e-11	5.69477e-11	1.50997	1.50997	80.3307	53.2002	0	0
LRP4	1.53083e+07	1.07122e-11	5.83438e-11	1.44599	1.44599	62.567	43.2693	0	0
XRRA1	2.62687e+07	1.09313e-11	5.94835e-11	1.34342	1.34342	104.673	77.9152	1.50918e-165	1.96894e-165
NDUFS4	2.40213e+07	1.26446e-11	6.85899e-11	1.31057	1.31057	96.9855	74.0023	0	0
SNRK	5.23688e+07	1.28785e-11	6.97962e-11	1.2402	1.2402	165.917	133.783	0	0
TCEAL3	3.55183e+06	1.30834e-11	7.08749e-11	2.35068	2.35068	22.2546	9.46729	3.8056e-193	5.2201e-193
CAP2	1.87703e+07	1.40119e-11	7.57684e-11	1.06051	1.06051	88.5904	83.5354	0	0
MFAP3	1.37792e+07	1.41852e-11	7.66715e-11	1.52935	1.52935	61.6384	40.3036	1.24035e-76	1.34977e-76
RRAS2	2.74559e+07	1.46722e-11	7.92677e-11	1.34344	1.34344	110.341	82.1333	4.30482e-271	6.78069e-271
METAP1	1.2102e+07	1.53815e-11	8.30628e-11	1.58582	1.58582	55.4072	34.9392	1.64814e-131	2.01594e-131
AC074032.1	1.7816e+07	1.6334e-11	8.80885e-11	1.29607	1.29607	80.3847	62.0218	1.65092e-133	2.02756e-133
KANK1	7.25296e+07	1.70179e-11	9.17356e-11	1.07432	1.07432	238.658	222.148	0	0
KPNA4	3.16638e+07	1.73555e-11	9.34717e-11	1.35728	1.35728	116.081	85.5251	1.5095148820004E-311	2.55088773448E-311
TBX5	6.67904e+06	1.75428e-11	9.44385e-11	1.22611	1.22611	22.4939	18.3457	0	0
CYB5R1	4.28596e+06	1.8074e-11	9.72547e-11	2.94157	2.94157	21.5808	7.3365	1.18382e-145	1.49093e-145
THSD1	5.26217e+06	1.81072e-11	9.73895e-11	2.31634	2.31634	27.2065	11.7455	1.05813e-211	1.50534e-211
PPP1R13L	9.53873e+06	1.85673e-11	9.97753e-11	1.27149	1.27149	37.2564	29.3013	1.9844e-139	2.46726e-139
INVS	5.55022e+07	1.96303e-11	1.05347e-10	1.27643	1.27643	196.331	153.813	0	0
OBSL1	3.57886e+06	2.10257e-11	1.12685e-10	2.36351	2.36351	16.4525	6.96103	1.02071e-78	1.11559e-78
THBD	4.43958e+06	2.1099e-11	1.13028e-10	3.78186	3.78186	25.3622	6.70629	0	0
AL139021.1	4.36342e+06	2.11431e-11	1.13213e-10	1.44636	1.44636	24.0185	16.6062	4.9961e-109	5.86027e-109
MICU3	2.103e+07	2.13015e-11	1.1396e-10	1.58107	1.58107	86.0943	54.4533	0	0
BMS1P14	1.83788e+07	2.16219e-11	1.15623e-10	1.72832	1.72832	79.7962	46.1697	0	0
LOXL1	4.99451e+06	2.19395e-11	1.1727e-10	2.03262	2.03262	27.5296	13.5439	2.98241e-286	4.8347e-286
RPL15	2.12161e+07	2.27179e-11	1.21216e-10	1.86019	1.86019	73.0553	39.2731	0	0
MB21D2	1.96903e+07	2.41271e-11	1.28564e-10	1.60596	1.60596	87.8123	54.6791	1.27411e-277	2.03587e-277
MEF2C-AS1	2.3158e+07	2.44234e-11	1.30086e-10	1.34609	1.34609	129.319	96.0703	0	0
CD200	5.08374e+06	2.51477e-11	1.33766e-10	2.08063	2.08063	39.5184	18.9935	0	0
HADHA	2.41859e+07	2.52258e-11	1.34123e-10	1.3892	1.3892	84.8967	61.1121	0	0
LRRC8C-DT	3.45212e+06	2.52586e-11	1.34238e-10	1.94118	1.94118	22.7657	11.7278	3.75769e-250	5.7159e-250
AC055733.2	3.77019e+06	2.6016e-11	1.38141e-10	1.34522	1.34522	24.1677	17.9656	8.41649e-183	1.13271e-182
AC083798.2	6.40946e+06	2.63224e-11	1.39707e-10	1.62218	1.62218	32.1043	19.7908	8.4952e-94	9.58262e-94
UCK2	1.02149e+07	2.67955e-11	1.42155e-10	1.39678	1.39678	47.1294	33.7416	9.63647e-157	1.23714e-156
SPATA1	7.51771e+06	2.75386e-11	1.45969e-10	1.51736	1.51736	37.1458	24.4804	1.8242e-105	2.1226e-105
SPECC1	1.68109e+07	2.77912e-11	1.47114e-10	1.30633	1.30633	100.761	77.133	0	0
RPL10	2.18064e+07	2.84235e-11	1.50395e-10	2.03086	2.03086	76.4914	37.6645	0	0
MRPL33	1.2607e+07	3.009e-11	1.59074e-10	1.1851	1.1851	48.2021	40.6735	2.25053e-125	2.72375e-125
GPR75-ASB3	1.12184e+07	3.15179e-11	1.66549e-10	1.36704	1.36704	54.2521	39.6858	2.25226e-100	2.59789e-100
NUTM2A-AS1	4.01165e+07	3.26602e-11	1.72359e-10	1.43823	1.43823	159.738	111.065	0	0
NR3C1	8.27955e+07	3.37994e-11	1.78293e-10	1.23182	1.23182	274.065	222.488	0	0
ITPRIP	1.32857e+07	3.42231e-11	1.80449e-10	1.50411	1.50411	42.5444	28.2855	0	0
RICTOR	8.17668e+07	3.50384e-11	1.84587e-10	1.11291	1.11291	270.266	242.847	0	0
SGCB	4.6656e+06	3.51799e-11	1.85251e-10	2.01888	2.01888	25.597	12.6789	4.61798e-154	5.90538e-154
BAG2	4.72084e+06	3.6166e-11	1.90361e-10	1.72353	1.72353	23.4074	13.581	2.46218e-105	2.8644e-105
ARHGAP6	1.02236e+08	3.6349e-11	1.91074e-10	1.31481	1.31481	288.847	219.687	0	0
CCDC36	4.95024e+06	3.66373e-11	1.92506e-10	1.02225	1.02225	23.8609	23.3416	3.99641e-276	6.36471e-276
ACKR3	5.38715e+06	3.89854e-11	2.04398e-10	1.92948	1.92948	31.1589	16.1489	0	0
C1QTNF7	5.25838e+06	3.94573e-11	2.06603e-10	1.39051	1.39051	33.7806	24.2937	3.63609e-222	5.27359e-222
GPATCH4	3.4956e+06	4.05469e-11	2.12216e-10	2.16578	2.16578	17.2637	7.97116	1.17188e-104	1.36108e-104
CTTNBP2NL	3.11571e+07	4.08314e-11	2.13468e-10	1.56968	1.56968	114.663	73.0489	0	0
ANXA2	4.10337e+07	4.08392e-11	2.13468e-10	1.32322	1.32322	160.501	121.296	0	0
NNT-AS1	1.27802e+07	4.33802e-11	2.26455e-10	1.44321	1.44321	45.049	31.2145	0	0
NHLRC2	2.49112e+07	4.35665e-11	2.2733e-10	1.26968	1.26968	93.2312	73.4291	0	0
UBE2E2	1.57155e+08	4.4634e-11	2.32799e-10	1.18309	1.18309	549.436	464.407	0	0
AL050403.2	1.40976e+07	4.48096e-11	2.33614e-10	1.75747	1.75747	69.2816	39.4212	1.3417e-176	1.78538e-176
AC026347.1	3.42282e+06	4.66573e-11	2.42932e-10	1.27328	1.27328	18.5625	14.5785	2.83202e-220	4.09265e-220
ABHD2	5.21406e+07	4.68341e-11	2.43747e-10	1.05311	1.05311	148.821	141.316	0	0
AF241726.2	1.82344e+07	4.69073e-11	2.44023e-10	1.27929	1.27929	88.4289	69.1236	0	0
EMP2	3.72388e+07	5.26596e-11	2.73594e-10	1.15129	1.15129	84.8757	73.722	0	0
SMAD3	6.11566e+07	5.39632e-11	2.80126e-10	1.2555	1.2555	245.248	195.339	0	0
DNAJC15	1.56512e+07	5.63726e-11	2.9213e-10	1.63346	1.63346	65.0798	39.8416	7.46513e-175	9.89989e-175
ILK	1.12717e+07	5.97787e-11	3.09382e-10	1.86339	1.86339	44.2668	23.7561	0	0
NLK	5.97715e+07	6.13912e-11	3.17455e-10	1.50834	1.50834	238.237	157.946	0	0
TLNRD1	4.26831e+06	6.1446e-11	3.17603e-10	3.33059	3.33059	23.8208	7.15213	4.85058e-136	5.98582e-136
GABARAPL2	5.48001e+06	7.33524e-11	3.78334e-10	2.17679	2.17679	28.681	13.1758	2.96672e-93	3.34179e-93
ZNF680	1.67064e+07	7.51811e-11	3.876e-10	1.43737	1.43737	67.3979	46.8899	0	0
AHI1	6.03784e+07	7.55104e-11	3.89132e-10	1.20547	1.20547	217.778	180.659	0	0
FARSB	1.30937e+07	7.59596e-11	3.91279e-10	1.62377	1.62377	59.2401	36.4831	6.78294e-242	1.01841e-241
DHRS7	4.66618e+06	7.61093e-11	3.91883e-10	1.80482	1.80482	20.8095	11.53	6.69321e-103	7.747e-103
ZNF330	7.46429e+06	7.68673e-11	3.95618e-10	1.80551	1.80551	29.7105	16.4555	3.9686e-307	6.66348e-307
HK1	3.97093e+07	7.71457e-11	3.96712e-10	1.12292	1.12292	123.427	109.917	0	0
DPYD-AS1	1.72789e+07	7.93187e-11	4.07712e-10	1.27479	1.27479	87.299	68.4809	0	0
TIMP2	3.41007e+07	7.96183e-11	4.09078e-10	1.31829	1.31829	133.597	101.341	0	0
ARHGAP22	1.55807e+07	8.32022e-11	4.26765e-10	1.45119	1.45119	82.6939	56.9835	0	0
EIF4A1	7.80341e+06	8.38141e-11	4.29539e-10	2.68015	2.68015	33.1704	12.3763	8.81314e-261	1.36625e-260
LYPLAL1	2.4026e+07	8.75349e-11	4.48036e-10	1.20537	1.20537	90.63	75.1884	0	0
CEP68	8.98885e+06	8.92249e-11	4.56106e-10	1.30345	1.30345	46.0124	35.3005	1.01274e-185	1.37001e-185
ATP8B1	5.53855e+07	8.93702e-11	4.56655e-10	1.0875	1.0875	229.415	210.957	4.00677e-299	6.63432e-299
TEAD4	1.12132e+07	9.09665e-11	4.64615e-10	1.61306	1.61306	48.0514	29.789	2.81039e-260	4.35231e-260
ST5	3.32881e+07	1.01051e-10	5.14598e-10	1.19621	1.19621	126.391	105.659	2.02579e-202	2.83188e-202
ATP5F1A	1.0751e+07	1.01367e-10	5.1599e-10	1.70127	1.70127	44.4187	26.1092	5.41939e-154	6.92873e-154
LRP1	5.32587e+07	1.04621e-10	5.3188e-10	1.58175	1.58175	191.427	121.022	0	0
ABCC5	2.74868e+07	1.05434e-10	5.35563e-10	1.135	1.135	99.428	87.6014	0	0
TMEM109	4.15683e+06	1.09843e-10	5.57486e-10	2.94851	2.94851	22.4499	7.61399	1.15004e-140	1.43401e-140
TARID	1.27355e+07	1.12048e-10	5.68438e-10	1.10429	1.10429	54.6453	49.4845	0	0
TPD52L1	1.67714e+07	1.13283e-10	5.74462e-10	1.07666	1.07666	60.8158	56.4855	0	0
MAP3K12	4.84187e+06	1.15515e-10	5.85288e-10	1.47826	1.47826	19.0949	12.9172	1.22881e-236	1.82904e-236
PDP1	6.15158e+06	1.1655e-10	5.90039e-10	1.3709	1.3709	30.2295	22.0509	3.09644e-161	4.00681e-161
TSTD2	7.95049e+06	1.19742e-10	6.05435e-10	1.83868	1.83868	33.8583	18.4144	1.23951e-122	1.49266e-122
BOC	6.59377e+06	1.21742e-10	6.15287e-10	1.09036	1.09036	39.5314	36.2553	0	0
DLAT	6.38497e+06	1.24081e-10	6.26584e-10	1.48073	1.48073	28.4799	19.2337	2.00415e-147	2.5328e-147
PITPNB	4.34348e+07	1.34524e-10	6.77902e-10	1.30185	1.30185	171.441	131.69	0	0
SYNC	6.21482e+06	1.34986e-10	6.79948e-10	1.37227	1.37227	31.6708	23.0791	5.29855e-160	6.84167e-160
MEF2D	1.52705e+07	1.43424e-10	7.21247e-10	1.32996	1.32996	60.5236	45.5078	0	0
NKTR	1.20355e+08	1.45087e-10	7.29305e-10	1.2618	1.2618	394.011	312.261	0	0
ISPD	2.11727e+07	1.60998e-10	8.06261e-10	1.28158	1.28158	85.6628	66.8417	0	0
SLC6A8	3.85133e+06	1.61326e-10	8.07242e-10	2.54153	2.54153	26.7668	10.5318	0	0
TFPI	1.1209e+08	1.80811e-10	9.02109e-10	1.5088	1.5088	298.542	197.868	0	0
PICALM	1.71084e+08	1.85139e-10	9.22941e-10	1.12787	1.12787	568.947	504.446	0	0
COMMD1	5.55498e+07	1.85778e-10	9.2536e-10	1.03483	1.03483	192.931	186.438	7.20934e-164	9.37821e-164
IMMT	2.02241e+07	1.88587e-10	9.38964e-10	1.37702	1.37702	79.2968	57.586	7.04311e-207	9.93315e-207
UAP1	1.47908e+07	1.92856e-10	9.59824e-10	1.91529	1.91529	86.6283	45.2299	0	0
CKMT2-AS1	1.88883e+07	1.97789e-10	9.83971e-10	1.37544	1.37544	74.2564	53.9873	0	0
FKBP10	8.14865e+06	2.12273e-10	1.05385e-09	1.92924	1.92924	29.5045	15.2933	0	0
NNT	3.64752e+07	2.18958e-10	1.08615e-09	1.2131	1.2131	127.969	105.49	0	0
FBXL3	1.29847e+07	2.20565e-10	1.09367e-09	1.67251	1.67251	57.6288	34.4564	6.82993e-187	9.26009e-187
CR381653.1	1.11787e+07	2.29237e-10	1.1362e-09	1.26618	1.26618	46.1814	36.4731	1.57578e-90	1.76249e-90
ZBED5-AS1	3.27898e+06	2.38194e-10	1.18011e-09	1.21391	1.21391	14.1737	11.6761	2.43765e-101	2.81468e-101
AP2B1	3.67091e+07	2.39293e-10	1.18507e-09	1.3031	1.3031	132.181	101.436	0	0
WASL	2.36418e+07	2.42006e-10	1.19752e-09	1.47285	1.47285	92.0349	62.4875	0	0
EIF2AK3	3.08276e+07	2.48252e-10	1.22742e-09	1.08541	1.08541	104.021	95.8356	6.3222e-281	1.01559e-280
CLMP	2.5708e+07	2.51754e-10	1.24423e-09	1.13052	1.13052	111.859	98.9447	0	0
AC007529.2	4.67267e+06	2.57234e-10	1.27079e-09	1.88787	1.88787	30.0878	15.9375	0	0
POT1	1.50363e+07	2.57604e-10	1.2721e-09	1.54559	1.54559	62.7015	40.5681	2.24025e-237	3.33824e-237
CGGBP1	2.27345e+07	2.71696e-10	1.3384e-09	1.46429	1.46429	105.934	72.3446	0	0
CAST	7.461e+07	2.74136e-10	1.34987e-09	1.05196	1.05196	238.922	227.12	0	0
TEAD3	7.51371e+06	2.7623e-10	1.35907e-09	1.37712	1.37712	29.5245	21.4393	3.04638e-101	3.51622e-101
LINC01317	1.57053e+07	2.79742e-10	1.37523e-09	1.1919	1.1919	83.8347	70.337	0	0
ZBTB43	1.40751e+07	2.82412e-10	1.38772e-09	1.28589	1.28589	46.1072	35.8564	8.69444e-212	1.2372e-211
XPO4	3.01013e+07	2.82513e-10	1.38772e-09	1.22443	1.22443	117.661	96.0945	1.03357e-232	1.52712e-232
RARRES1	2.49383e+07	2.82804e-10	1.38858e-09	1.40257	1.40257	140.929	100.479	0	0
NUMBL	5.54239e+06	2.88463e-10	1.41424e-09	1.6123	1.6123	28.3583	17.5887	1.65732e-114	1.96404e-114
KLF3	1.93285e+07	2.88498e-10	1.41424e-09	1.89613	1.89613	80.4037	42.4041	1.51858e-272	2.39918e-272
ZEB2	1.60722e+08	2.89696e-10	1.41953e-09	1.11115	1.11115	502.817	452.519	0	0
AGFG1	6.62721e+07	3.06318e-10	1.50037e-09	1.5068	1.5068	239.816	159.157	0	0
CYP4Z1	3.53726e+06	3.41431e-10	1.6656e-09	2.06256	2.06256	24.8078	12.0277	1.3116e-180	1.75734e-180
GNG12	3.41236e+07	3.67974e-10	1.79146e-09	1.33646	1.33646	117.563	87.9661	0	0
IRAK3	6.41764e+07	4.12242e-10	2.00176e-09	1.24579	1.24579	186.092	149.377	0	0
AFF1	1.53438e+08	4.12331e-10	2.00176e-09	1.07042	1.07042	469.751	438.847	0	0
PLS3	4.64666e+07	4.15159e-10	2.01468e-09	1.13192	1.13192	139.605	123.335	0	0
EIF3H	2.98953e+07	4.26347e-10	2.06814e-09	1.33048	1.33048	124.55	93.6125	0	0
GHR	6.03517e+07	4.34534e-10	2.10615e-09	1.17446	1.17446	183.563	156.295	0	0
PHF20L1	3.81024e+07	4.41228e-10	2.13774e-09	1.24849	1.24849	129.317	103.578	0	0
FLNA	3.97596e+07	4.4696e-10	2.16464e-09	1.30673	1.30673	101.709	77.8347	0	0
PPP1R12A	8.91982e+07	4.53839e-10	2.1962e-09	1.20902	1.20902	303.779	251.26	0	0
CYB5R3	1.63385e+07	4.79545e-10	2.3178e-09	1.49621	1.49621	64.5034	43.1111	0	0
CDK17	6.95242e+07	4.98268e-10	2.40637e-09	1.39181	1.39181	281.56	202.298	0	0
PCAT19	1.73355e+07	5.06839e-10	2.44678e-09	1.70493	1.70493	60.2571	35.3428	0	0
VEGFB	8.1357e+06	5.3406e-10	2.57202e-09	1.83306	1.83306	36.1974	19.747	8.68284e-297	1.43218e-296
FEZ2	3.20876e+07	5.47275e-10	2.62727e-09	1.25635	1.25635	132.837	105.733	0	0
ANXA11	3.12069e+07	5.63117e-10	2.70117e-09	1.16914	1.16914	104.159	89.0907	0	0
GATA2-AS1	5.2716e+06	5.90301e-10	2.82707e-09	2.88629	2.88629	27.3648	9.48097	1.91632e-292	3.13855e-292
AL031428.1	8.95089e+06	6.02046e-10	2.88218e-09	1.26252	1.26252	43.3322	34.322	2.17247e-109	2.54973e-109
PIK3C2A	5.8262e+07	6.14673e-10	2.94029e-09	1.37344	1.37344	206.71	150.505	0	0
POLR1C	9.73269e+06	6.29898e-10	3.01193e-09	1.27026	1.27026	43.0827	33.9165	1.79818e-113	2.12616e-113
ATN1	1.15865e+07	6.4815e-10	3.09797e-09	1.91044	1.91044	48.5946	25.4363	4.64956e-282	7.48596e-282
S100A6	3.49286e+07	6.63002e-10	3.16395e-09	1.28892	1.28892	68.1119	52.844	0	0
WLS	2.16826e+07	6.64456e-10	3.16838e-09	1.27902	1.27902	78.8489	61.6479	0	0
UGP2	4.85322e+07	6.73406e-10	3.20978e-09	1.14128	1.14128	147.021	128.821	0	0
LRRFIP2	6.52734e+07	6.75309e-10	3.21759e-09	1.13708	1.13708	217.933	191.66	0	0
ECM2	7.476e+06	6.93188e-10	3.29886e-09	1.80974	1.80974	41.8281	23.1128	0	0
OSBPL9	6.91336e+07	7.03338e-10	3.34321e-09	1.09103	1.09103	251.708	230.708	0	0
ATP5MC1	3.41976e+06	7.1556e-10	3.39997e-09	3.18492	3.18492	19.2771	6.05261	7.26889e-116	8.63704e-116
ADAMTS6	2.33987e+07	7.20849e-10	3.42105e-09	1.35664	1.35664	114.098	84.1038	0	0
CYC1	5.13899e+06	7.28241e-10	3.45342e-09	2.96173	2.96173	29.0011	9.79193	0	0
NDUFS2	1.25229e+07	7.34834e-10	3.48331e-09	1.87291	1.87291	52.557	28.0616	0	0
CPNE8	7.01562e+07	7.86109e-10	3.71761e-09	1.57793	1.57793	261.627	165.804	0	0
SMIM37	4.40394e+06	8.02355e-10	3.79147e-09	1.32249	1.32249	29.2181	22.0933	6.94188e-165	9.04785e-165
ADGRA2	5.90532e+06	8.12898e-10	3.83978e-09	1.39357	1.39357	29.0597	20.8527	1.33235e-153	1.70179e-153
FEM1C	1.21988e+07	8.3416e-10	3.93559e-09	1.37478	1.37478	42.7133	31.0691	0	0
ROCK2	8.47103e+07	8.84449e-10	4.16634e-09	1.21929	1.21929	305.887	250.874	0	0
SPOP	2.98464e+07	9.0758e-10	4.27196e-09	1.18487	1.18487	103.081	86.998	0	0
AC021739.2	4.89085e+06	9.09909e-10	4.28126e-09	1.86713	1.86713	20.9108	11.1994	5.39886e-123	6.50733e-123
MAF1	5.16428e+06	9.26113e-10	4.3524e-09	2.53093	2.53093	25.0191	9.88534	2.51543e-112	2.96871e-112
ZFP36L2	4.25602e+07	1.00545e-09	4.71974e-09	1.60668	1.60668	148.047	92.1442	0	0
DIAPH2-AS1	1.2191e+07	1.05283e-09	4.94022e-09	1.26512	1.26512	72.7607	57.5129	6.57E-322	1.13E-321
LONRF1	1.32525e+07	1.11492e-09	5.2255e-09	1.45975	1.45975	48.618	33.3056	4.38991e-145	5.5201e-145
MARCHF7	5.48141e+07	1.11707e-09	5.23351e-09	1.27896	1.27896	182.582	142.758	0	0
COG5	8.81279e+07	1.12453e-09	5.26641e-09	1.09343	1.09343	315.24	288.304	0	0
PSMD8	6.58584e+06	1.15432e-09	5.40176e-09	1.8822	1.8822	27.1975	14.4499	1.50679e-119	1.80229e-119
CEP83	2.17119e+07	1.18118e-09	5.51889e-09	1.32988	1.32988	85.1057	63.9949	1.15503e-141	1.44321e-141
CACHD1	3.44657e+07	1.23224e-09	5.75077e-09	1.34875	1.34875	139.645	103.536	0	0
LINC01277	5.74537e+06	1.24806e-09	5.82237e-09	1.20938	1.20938	28.2353	23.347	0	0
AC048341.1	6.04787e+06	1.27864e-09	5.96272e-09	2.04336	2.04336	30.2767	14.8172	7.84122e-206	1.10355e-205
ZNF438	5.10286e+07	1.30785e-09	6.09185e-09	1.14767	1.14767	170.132	148.241	0	0
AC007388.1	3.53659e+07	1.33054e-09	6.19035e-09	1.26711	1.26711	126.004	99.4423	0	0
ZDHHC17	3.02579e+07	1.43129e-09	6.64628e-09	1.16364	1.16364	123.888	106.465	1.93241e-279	3.09678e-279
NAV2	1.23449e+08	1.45391e-09	6.74613e-09	1.01602	1.01602	421.023	414.384	0	0
BCAR3	3.27073e+07	1.49001e-09	6.91098e-09	1.34709	1.34709	123.167	91.4318	0	0
HGSNAT	2.35321e+07	1.49757e-09	6.9434e-09	1.36277	1.36277	90.3742	66.3166	4.64767e-265	7.26288e-265
TRAF3IP2-AS1	3.60671e+07	1.57925e-09	7.31367e-09	1.22526	1.22526	159.87	130.479	0	0
MZT2B	6.53554e+06	1.59685e-09	7.39231e-09	2.36094	2.36094	27.6668	11.7186	7.44613e-145	9.36022e-145
NAB1	1.64711e+07	1.70874e-09	7.9012e-09	1.77103	1.77103	77.4718	43.7439	0	0
AP3S1	2.15181e+07	1.72838e-09	7.98589e-09	1.29955	1.29955	81.4843	62.7019	0	0
TPTEP2-CSNK1E	3.22723e+07	1.78676e-09	8.24932e-09	1.15914	1.15914	121.809	105.086	2.53329e-274	4.0165e-274
CEP57L1	1.15259e+07	1.88735e-09	8.69707e-09	1.50835	1.50835	47.4784	31.4771	2.4546e-168	3.21873e-168
CUEDC1	2.19237e+07	1.89468e-09	8.7242e-09	1.23189	1.23189	79.1996	64.2912	0	0
CPQ	6.5048e+07	1.91109e-09	8.79642e-09	1.24473	1.24473	241.17	193.752	0	0
RPL10A	9.33766e+06	1.9269e-09	8.8658e-09	2.11876	2.11876	34	16.0471	2.775273022E-314	4.7156188363E-314
HDDC2	5.36078e+06	1.9427e-09	8.93509e-09	1.19576	1.19576	27.2096	22.7551	3.34673e-139	4.15937e-139
PSMD1	3.97476e+07	2.16877e-09	9.94074e-09	1.26338	1.26338	134.328	106.324	0	0
ARMC2	1.67159e+07	2.20636e-09	1.01092e-08	1.20446	1.20446	65.6653	54.5183	4.72411e-203	6.61233e-203
DICER1	5.98911e+07	2.21125e-09	1.01278e-08	1.35493	1.35493	221.23	163.278	0	0
AC068888.1	1.06188e+07	2.22726e-09	1.01972e-08	1.35644	1.35644	45.98	33.8975	3.95792e-84	4.36776e-84
FBXO38	2.05544e+07	2.22971e-09	1.02046e-08	1.4602	1.4602	76.7965	52.593	0	0
AP002336.2	1.91851e+07	2.2594e-09	1.03248e-08	1.26883	1.26883	77.6449	61.194	2.14157e-128	2.60574e-128
NCOA3	8.59161e+07	2.321e-09	1.05942e-08	1.10243	1.10243	313.096	284.005	0	0
IDH3A	8.30454e+06	2.36852e-09	1.07989e-08	1.2769	1.2769	34.3049	26.8657	4.85351e-124	5.86231e-124
REV3L	1.08588e+08	2.37804e-09	1.08382e-08	1.05785	1.05785	405.996	383.793	0	0
FBXW7	9.24325e+07	2.38353e-09	1.0855e-08	1.07496	1.07496	302.948	281.822	0	0
SPON1	2.45752e+07	2.43143e-09	1.10648e-08	1.09447	1.09447	84.3451	77.0651	0	0
HSD17B12	5.83207e+07	2.44089e-09	1.11037e-08	1.2685	1.2685	221.991	175.002	0	0
AC009060.1	6.2449e+06	2.46565e-09	1.12078e-08	1.48124	1.48124	31.58	21.3201	9.80095e-163	1.27179e-162
DPYSL2	3.992e+07	2.47868e-09	1.12628e-08	1.2004	1.2004	183.032	152.476	0	0
AC007038.1	7.35664e+06	2.57315e-09	1.16877e-08	1.42539	1.42539	36.7629	25.7916	7.12452e-76	7.74605e-76
GNPDA2	4.75987e+06	2.59952e-09	1.1803e-08	1.78044	1.78044	28.2395	15.861	1.58642e-131	1.94064e-131
MAP3K4	3.05592e+07	2.61237e-09	1.18569e-08	1.28531	1.28531	115.576	89.9208	0	0
KLHL28	1.76119e+07	2.62741e-09	1.19207e-08	1.22265	1.22265	71.5769	58.5424	9.32256e-85	1.03049e-84
AMPH	7.31389e+06	2.72655e-09	1.23519e-08	1.31666	1.31666	49.7067	37.7522	0	0
ZNF197	9.01464e+06	2.74918e-09	1.24497e-08	1.23324	1.23324	36.6861	29.7477	5.06915e-71	5.4563e-71
UBE2Q2	1.86663e+07	2.93888e-09	1.32839e-08	1.48761	1.48761	72.5879	48.7951	0	0
SBDS	5.5279e+06	2.95817e-09	1.3361e-08	2.1654	2.1654	26.6332	12.2994	3.80453e-141	4.74838e-141
SLC29A1	4.73049e+06	3.01155e-09	1.35971e-08	2.18462	2.18462	22.1443	10.1364	3.73648e-90	4.17378e-90
PDGFB	5.74216e+06	3.0189e-09	1.36251e-08	1.26405	1.26405	32.849	25.9871	0	0
OSBPL6	1.42776e+07	3.07834e-09	1.3883e-08	1.31278	1.31278	56.5972	43.1126	1.89179e-247	2.86356e-247
SEMA6A-AS1	1.28892e+07	3.12541e-09	1.40901e-08	1.57265	1.57265	53.8362	34.2328	5.99893e-159	7.73443e-159
MRPL19	9.12924e+06	3.16251e-09	1.42413e-08	1.6115	1.6115	46.5494	28.8858	2.04267e-180	2.73596e-180
SHROOM4	3.50689e+07	3.18638e-09	1.43435e-08	1.58893	1.58893	137.894	86.7845	0	0
BACH1	1.15785e+08	3.22643e-09	1.45183e-08	1.05549	1.05549	324.214	307.17	0	0
ALS2CR12	4.00972e+06	3.22914e-09	1.45251e-08	1.48443	1.48443	16.8174	11.3292	4.02201e-89	4.48525e-89
SSH1	3.55216e+07	3.23177e-09	1.45315e-08	1.29799	1.29799	116.393	89.6717	0	0
TH2LCRR	2.81447e+06	3.24351e-09	1.45789e-08	1.63644	1.63644	16.3738	10.0058	7.26508e-82	7.98887e-82
CCDC50	3.52421e+07	3.30566e-09	1.48361e-08	1.38963	1.38963	153.407	110.394	0	0
UBE3A	5.50131e+07	3.33876e-09	1.49791e-08	1.18684	1.18684	184.105	155.122	0	0
TMEM273	6.05109e+06	3.42172e-09	1.53228e-08	1.98683	1.98683	30.5321	15.3673	2.5051e-228	3.67122e-228
SNX13	5.26508e+07	3.59867e-09	1.60973e-08	1.3244	1.3244	191.705	144.748	0	0
EHBP1L1	3.34701e+07	3.63459e-09	1.62459e-08	1.19463	1.19463	86.341	72.2742	0	0
LPAR6	3.02048e+07	3.67506e-09	1.64146e-08	1.30081	1.30081	109.15	83.9089	0	0
KPNA3	2.95481e+07	3.71052e-09	1.65669e-08	1.26755	1.26755	103.297	81.4939	0	0
PKD2	4.46262e+07	3.76883e-09	1.68148e-08	1.19778	1.19778	154.864	129.293	0	0
KPNA1	3.44883e+07	4.13968e-09	1.84217e-08	1.30555	1.30555	133.316	102.114	0	0
FBLIM1	9.09566e+06	4.19993e-09	1.8676e-08	1.19838	1.19838	33.7819	28.1897	1.80583e-215	2.58705e-215
MCF2L	3.04432e+07	4.24889e-09	1.88867e-08	1.54685	1.54685	167.467	108.263	0	0
VSIR	1.25743e+07	4.32715e-09	1.92204e-08	1.70585	1.70585	44.3743	26.0131	0	0
CDC27	4.93244e+07	4.34551e-09	1.92949e-08	1.24988	1.24988	175.403	140.335	0	0
FLG-AS1	1.42414e+07	4.40339e-09	1.95447e-08	1.38051	1.38051	59.1321	42.8336	0	0
IRS2	2.29027e+07	4.4234e-09	1.96263e-08	1.55524	1.55524	90.6704	58.2998	0	0
SYNGAP1-AS1	3.71132e+06	4.58346e-09	2.03066e-08	1.96338	1.96338	20.5834	10.4836	1.32593e-107	1.55015e-107
VGLL4	5.80214e+07	4.66283e-09	2.06449e-08	1.14985	1.14985	219.938	191.275	7.0313e-199	9.76691e-199
RPLP1	2.97518e+07	4.98089e-09	2.20108e-08	2.02469	2.02469	103.047	50.8953	0	0
MIRLET7BHG	2.86927e+07	5.08364e-09	2.2432e-08	1.31643	1.31643	116.193	88.264	0	0
TMSB10	3.5323e+07	5.13495e-09	2.26418e-08	1.56897	1.56897	96.4903	61.499	0	0
SMC5	6.42482e+07	5.35358e-09	2.35542e-08	1.11265	1.11265	225.285	202.476	0	0
GRASP	8.59426e+06	5.6164e-09	2.46835e-08	2.54511	2.54511	36.0093	14.1484	0	0
SLIT2	7.91026e+07	5.62485e-09	2.47026e-08	1.26248	1.26248	305.353	241.868	0	0
UBAC2	6.07872e+07	5.70044e-09	2.50255e-08	1.10178	1.10178	196.445	178.297	0	0
BMP5	9.69008e+06	5.86401e-09	2.57249e-08	2.10417	2.10417	39.6239	18.8311	0	0
RPS3	2.58267e+07	6.31874e-09	2.76494e-08	1.77857	1.77857	85.8166	48.2503	0	0
KIDINS220	4.88587e+07	6.34748e-09	2.7755e-08	1.08093	1.08093	175	161.898	0	0
ABL1	6.57248e+07	6.72544e-09	2.93757e-08	1.19272	1.19272	245.311	205.673	0	0
RHBDF1	3.74944e+06	6.758e-09	2.95072e-08	1.97246	1.97246	15.7257	7.97262	5.567E-320	9.544E-320
ZNF213	5.16046e+06	6.77052e-09	2.95512e-08	1.55852	1.55852	24.0847	15.4536	1.09486e-82	1.20558e-82
FKTN	1.14895e+07	6.86858e-09	2.99467e-08	1.42073	1.42073	47.9216	33.7304	4.16887e-96	4.76487e-96
EMC3	1.26708e+07	6.99471e-09	3.04746e-08	1.21143	1.21143	48.4073	39.9588	1.22502e-63	1.30071e-63
RNF207	2.42166e+06	7.13514e-09	3.1064e-08	1.88134	1.88134	11.0657	5.88182	1.35153e-106	1.57626e-106
NOSTRIN	2.62108e+07	7.43216e-09	3.23105e-08	1.75094	1.75094	88.7426	50.683	4.037641556E-315	6.87510342E-315
OSBPL5	1.50548e+07	7.44564e-09	3.23574e-08	1.45266	1.45266	55.6244	38.2913	0	0
USO1	3.97704e+07	7.51194e-09	3.26338e-08	1.20989	1.20989	136.027	112.429	0	0
ECE1	4.78929e+07	7.55713e-09	3.28183e-08	1.26222	1.26222	171.52	135.887	1.37119e-303	2.28798e-303
UBE2D1	1.00006e+07	7.66834e-09	3.32892e-08	1.15107	1.15107	37.7759	32.818	6.55229e-172	8.64561e-172
TOM1L2	3.83955e+07	7.72988e-09	3.35444e-08	1.0673	1.0673	132.519	124.163	0	0
NF1	1.2879e+08	7.84415e-09	3.39913e-08	1.08973	1.08973	419.245	384.723	0	0
DNMBP	2.361e+07	7.87605e-09	3.41173e-08	1.27017	1.27017	88.8842	69.9784	1.42556e-233	2.11018e-233
TMCO3	1.8972e+07	7.90913e-09	3.42483e-08	1.1048	1.1048	67.3217	60.9355	0	0
PHKG1	4.10877e+06	8.12594e-09	3.51493e-08	1.6503	1.6503	19.7713	11.9804	6.79096e-63	7.2004e-63
CD151	1.23312e+07	8.24501e-09	3.56132e-08	2.08304	2.08304	43.8573	21.0545	0	0
NUTM2B-AS1	4.18043e+07	8.25445e-09	3.56413e-08	1.24407	1.24407	160.455	128.976	0	0
PHF21A	1.05101e+08	8.43716e-09	3.64041e-08	1.15123	1.15123	357.298	310.363	0	0
HADH	9.79315e+06	8.5951e-09	3.70591e-08	1.25419	1.25419	39.7164	31.6669	0	0
MOCS1	6.38137e+06	8.8124e-09	3.79553e-08	1.93049	1.93049	31.7282	16.4353	2.49371e-233	3.68995e-233
ISCA1	5.01118e+06	8.84581e-09	3.80856e-08	2.19465	2.19465	23.5241	10.7188	6.50562e-281	1.04492e-280
EHD4	1.52558e+07	9.1265e-09	3.92521e-08	1.6762	1.6762	62.6579	37.381	6.80963e-108	7.96504e-108
LOXL3	4.04404e+06	9.1453e-09	3.93049e-08	2.15893	2.15893	19.8367	9.18821	7.18164e-194	9.86331e-194
TTC19	3.10828e+07	9.35437e-09	4.01748e-08	1.36812	1.36812	131.93	96.4319	0	0
ATP5MG	9.64314e+06	9.39047e-09	4.02868e-08	1.28372	1.28372	38.959	30.3486	2.10915e-133	2.58928e-133
RIMKLB	2.07981e+07	9.44889e-09	4.05231e-08	1.24871	1.24871	82.284	65.895	0	0
UBE2N	1.07782e+07	9.69213e-09	4.1522e-08	1.55525	1.55525	46.7261	30.0441	3.34214e-119	3.99362e-119
LINC00923	7.32849e+06	9.77996e-09	4.18834e-08	1.12305	1.12305	30.5566	27.2086	1.68725e-114	1.99932e-114
PFKFB2	7.53294e+06	9.98655e-09	4.27529e-08	1.34572	1.34572	25.6784	19.0815	0	0
HMGCLL1	5.42138e+06	1.01781e-08	4.35268e-08	2.15928	2.15928	35.2892	16.343	3.77894e-215	5.40988e-215
CDH11	4.39459e+07	1.04885e-08	4.48221e-08	1.15046	1.15046	118.843	103.301	0	0
GATA2	4.59269e+06	1.05235e-08	4.49398e-08	3.3283	3.3283	23.9763	7.20376	0	0
KLHL13	1.91864e+07	1.0638e-08	4.53968e-08	1.26014	1.26014	80.7793	64.1036	0	0
CCDC39	2.19835e+06	1.0712e-08	4.56964e-08	1.6572	1.6572	11.5064	6.94328	1.66277e-174	2.20461e-174
DDX5	1.22748e+08	1.08284e-08	4.61769e-08	1.08603	1.08603	376.819	346.97	0	0
CAB39L	1.42683e+07	1.08754e-08	4.63609e-08	1.27534	1.27534	62.0621	48.6633	1.7613e-153	2.24779e-153
FTO	1.07845e+08	1.10542e-08	4.70895e-08	1.12651	1.12651	375.219	333.081	0	0
RNASE1	9.81383e+06	1.10875e-08	4.72147e-08	3.15467	3.15467	48.9779	15.5255	0	0
KIAA0040	8.27761e+06	1.13584e-08	4.83515e-08	1.67089	1.67089	38.2798	22.9098	6.59304e-171	8.68703e-171
SLC25A24	1.96332e+07	1.14058e-08	4.85362e-08	1.4508	1.4508	69.3539	47.804	0	0
OGDH	3.78637e+07	1.1577e-08	4.92125e-08	1.05678	1.05678	126.955	120.133	0	0
RAB2A	6.7311e+07	1.16883e-08	4.96681e-08	1.19244	1.19244	223.192	187.173	0	0
KIF1B	7.81133e+07	1.17885e-08	5.00763e-08	1.02191	1.02191	264.339	258.671	0	0
NAA15	3.52873e+07	1.19813e-08	5.08772e-08	1.16649	1.16649	137.218	117.633	5.47882e-200	7.62622e-200
LYVE1	7.29812e+06	1.20433e-08	5.11228e-08	3.58074	3.58074	47.1698	13.1732	4.23354e-202	5.91333e-202
WIPI1	1.97891e+07	1.21735e-08	5.16391e-08	1.19688	1.19688	58.3277	48.733	0	0
SMG6	6.34565e+07	1.23799e-08	5.2459e-08	1.16719	1.16719	225.569	193.258	0	0
ARL10	5.75835e+06	1.37889e-08	5.82764e-08	1.2246	1.2246	24.0724	19.6573	1.12745e-95	1.28147e-95
MKRN2OS	4.09067e+06	1.37914e-08	5.82764e-08	1.3001	1.3001	19.5796	15.0601	1.50097e-65	1.59906e-65
WASF3	1.15103e+07	1.40731e-08	5.9425e-08	1.48086	1.48086	52.7658	35.6318	0	0
RIPOR3	2.02071e+07	1.43747e-08	6.05715e-08	1.15422	1.15422	79.8109	69.1473	1.05513e-196	1.45925e-196
JUND	3.28796e+07	1.43829e-08	6.05848e-08	1.54715	1.54715	126.988	82.0789	0	0
PIK3CA	3.84577e+07	1.46913e-08	6.18625e-08	1.37959	1.37959	156.331	113.317	0	0
COX6C	7.65371e+06	1.48504e-08	6.25108e-08	2.03354	2.03354	36.1438	17.7739	9.84975e-179	1.31504e-178
OAZ2	8.10446e+06	1.56477e-08	6.57062e-08	1.66416	1.66416	36.7429	22.0789	1.76524e-199	2.45457e-199
SELENOM	7.89051e+06	1.573e-08	6.60286e-08	1.41427	1.41427	29.193	20.6418	0	0
SKP1	1.14451e+07	1.65045e-08	6.92075e-08	1.60076	1.60076	50.7593	31.7095	1.87589e-197	2.60003e-197
EGFR	9.84986e+07	1.65626e-08	6.9403e-08	1.38309	1.38309	333.798	241.342	0	0
IFNGR1	3.74751e+07	1.67259e-08	7.00628e-08	1.38663	1.38663	113.416	81.7924	0	0
KLF10	6.07006e+06	1.72366e-08	7.2102e-08	2.44716	2.44716	28.8408	11.7854	3.51629e-113	4.15644e-113
NFE2L3	4.81511e+06	1.75535e-08	7.34022e-08	1.23056	1.23056	21.3414	17.3428	2.01783e-107	2.35792e-107
VLDLR	4.44114e+06	1.77036e-08	7.39906e-08	1.47476	1.47476	18.9378	12.8412	2.026312087E-314	3.4449589933E-314
FANCC	3.75927e+07	1.77065e-08	7.39906e-08	1.08809	1.08809	129.723	119.221	0	0
KANK3	1.13289e+07	1.82278e-08	7.60112e-08	1.7642	1.7642	44.4011	25.1678	0	0
SERPINF1	8.28772e+06	1.84932e-08	7.70647e-08	1.9292	1.9292	39.1611	20.2991	0	0
GABBR1	1.59206e+07	1.90256e-08	7.91464e-08	1.43279	1.43279	59.8579	41.7771	0	0
SREK1	4.01168e+07	2.05348e-08	8.5303e-08	1.34731	1.34731	139.42	103.48	0	0
FAM208B	5.50682e+07	2.14779e-08	8.90718e-08	1.27839	1.27839	200.721	157.011	0	0
IL6ST	6.07896e+07	2.22788e-08	9.23615e-08	1.28015	1.28015	207.677	162.229	0	0
AGBL5	3.82158e+06	2.27833e-08	9.44202e-08	1.80758	1.80758	19.0992	10.5661	6.47503e-70	6.95219e-70
DAG1	1.06779e+07	2.35748e-08	9.76243e-08	1.24436	1.24436	40.9735	32.9274	0	0
AC007376.2	4.43595e+06	2.43761e-08	1.00745e-07	2.00816	2.00816	23.4859	11.6952	1.66755e-70	1.79251e-70
GTF3C1	1.63173e+07	2.43991e-08	1.00805e-07	1.24831	1.24831	53.1447	42.5735	1.88744e-155	2.41952e-155
NIPSNAP2	1.98437e+07	2.54206e-08	1.04953e-07	1.16017	1.16017	63.8179	55.0073	3.52047e-187	4.7747e-187
CCDC9B	2.97922e+06	2.55081e-08	1.05279e-07	2.0509	2.0509	14.5504	7.09464	2.9295e-197	4.05804e-197
ATF4	1.63206e+07	2.55632e-08	1.0547e-07	1.53898	1.53898	47.6047	30.9327	0	0
RAP2C-AS1	1.59808e+07	2.61327e-08	1.07783e-07	1.33761	1.33761	59.9973	44.854	8.65315e-177	1.15184e-176
TIMMDC1	9.5579e+06	2.68637e-08	1.10684e-07	1.66497	1.66497	37.4489	22.4922	3.71434e-127	4.51166e-127
USP31	2.02531e+07	2.75803e-08	1.1352e-07	1.1723	1.1723	74.8634	63.8603	5.338e-250	8.11564e-250
YWHAE	3.75205e+07	2.77327e-08	1.1407e-07	1.15807	1.15807	136.913	118.226	1.80221e-236	2.68087e-236
SMIM8	1.19989e+07	2.79011e-08	1.14724e-07	1.20649	1.20649	47.7344	39.5647	1.95689e-111	2.30591e-111
DPH6	5.79876e+07	2.96424e-08	1.21552e-07	1.14318	1.14318	190.62	166.744	0	0
RAB23	4.4885e+06	3.10792e-08	1.27357e-07	1.46965	1.46965	22.5099	15.3165	9.19939e-120	1.10122e-119
PODN	6.34368e+06	3.13001e-08	1.28132e-07	1.6674	1.6674	29.6867	17.8042	0	0
AC090825.1	1.01269e+07	3.18505e-08	1.30297e-07	1.38721	1.38721	46.9765	33.864	0	0
PTPN20	5.50005e+06	3.25944e-08	1.33204e-07	1.02915	1.02915	19.6511	19.0944	0	0
CC2D2B	7.82819e+06	3.27611e-08	1.33795e-07	1.55459	1.55459	40.5004	26.0522	2.99819e-117	3.5706e-117
PPP3CB	2.98999e+07	3.43281e-08	1.3991e-07	1.16299	1.16299	113.141	97.2839	1.0103e-280	1.62229e-280
ZNF727	3.48733e+06	3.44226e-08	1.40248e-07	1.75514	1.75514	18.2846	10.4177	8.90119e-93	1.00172e-92
GIMAP8	1.17117e+07	3.5202e-08	1.43327e-07	2.09635	2.09635	43.4826	20.7421	0	0
COX10	1.48877e+07	3.54643e-08	1.44346e-07	1.25208	1.25208	56.6218	45.2221	4.62134e-285	7.48045e-285
PPARGC1A	3.93319e+07	3.57374e-08	1.4536e-07	1.24621	1.24621	114.368	91.7724	0	0
WDR60	4.20537e+07	3.60725e-08	1.46673e-07	1.2228	1.2228	145.288	118.816	0	0
STXBP5	4.67876e+07	3.62771e-08	1.47455e-07	1.1392	1.1392	173.39	152.204	0	0
PPP2R3B	5.5152e+06	3.6731e-08	1.4925e-07	1.07759	1.07759	21.6165	20.0601	6.12205e-121	7.34671e-121
SGCE	1.47483e+07	3.69132e-08	1.4994e-07	1.28792	1.28792	78.3785	60.8567	3.38788e-292	5.54414e-292
LANCL1-AS1	6.68915e+06	3.69287e-08	1.49952e-07	1.47865	1.47865	26.6266	18.0073	5.78778e-284	9.34223e-284
MRPL3	1.13894e+07	3.78958e-08	1.53776e-07	1.5699	1.5699	51.391	32.7352	7.51963e-184	1.01405e-183
ATOH8	6.73229e+06	3.92325e-08	1.58986e-07	2.17725	2.17725	33.6284	15.4453	9.6529e-306	1.6174e-305
MTHFR	1.49694e+07	3.94567e-08	1.59787e-07	1.34419	1.34419	47.4055	35.2669	3.39217e-277	5.41312e-277
CC2D2A	1.46357e+07	4.01835e-08	1.62676e-07	1.53824	1.53824	69.247	45.0169	4.2151e-191	5.75888e-191
PARG	4.05589e+07	4.13859e-08	1.67375e-07	1.22093	1.22093	155.648	127.483	9.03525e-251	1.37645e-250
FAM131A	3.50717e+06	4.15815e-08	1.6811e-07	2.69473	2.69473	16.6429	6.1761	9.72188e-98	1.11519e-97
AC004594.1	8.80641e+06	4.31246e-08	1.74115e-07	1.49347	1.49347	51.0724	34.1973	1.31522e-192	1.80182e-192
SMAD1	2.34204e+07	4.31396e-08	1.74117e-07	1.37196	1.37196	94.161	68.6323	0	0
TRIM9	5.63064e+06	4.32427e-08	1.74475e-07	1.68385	1.68385	41.9166	24.8933	0	0
TMEM159	4.75521e+06	4.34813e-08	1.75379e-07	1.35463	1.35463	21.5474	15.9065	1.95922e-189	2.66803e-189
EFEMP2	4.99101e+06	4.34985e-08	1.75389e-07	2.35147	2.35147	18.5963	7.90835	0	0
AC015849.3	4.88283e+06	4.35635e-08	1.75593e-07	1.50646	1.50646	23.8269	15.8164	4.4521e-142	5.56871e-142
OTUD1	3.53891e+06	4.41441e-08	1.77814e-07	2.72114	2.72114	22.5949	8.30346	1.17681e-185	1.5916e-185
SERBP1	2.08458e+07	4.47721e-08	1.80284e-07	1.42086	1.42086	79.7492	56.1273	0	0
DLL4	7.33065e+06	4.54031e-08	1.82762e-07	2.60336	2.60336	26.0952	10.0237	0	0
TTC23	1.72494e+07	4.65025e-08	1.86878e-07	1.19143	1.19143	68.399	57.4089	9.83318e-165	1.28135e-164
TGFBR1	2.53239e+07	4.76079e-08	1.91129e-07	1.20133	1.20133	93.378	77.7285	6.51306025E-316	1.11058034E-315
TRIP12	7.37114e+07	4.76769e-08	1.91342e-07	1.13751	1.13751	242.831	213.477	0	0
PRKAA1	2.09188e+07	4.85196e-08	1.94595e-07	1.58714	1.58714	86.2581	54.3482	0	0
FBXW11	5.78775e+07	5.04019e-08	2.0201e-07	1.1379	1.1379	195.353	171.679	0	0
TENM4	2.28582e+07	5.20044e-08	2.08156e-07	1.24103	1.24103	128.783	103.771	0	0
RADIL	5.4203e+06	5.20405e-08	2.08231e-07	1.13728	1.13728	26.0078	22.8684	3.57706e-205	5.02664e-205
CD109	2.14818e+07	5.45666e-08	2.18194e-07	1.21215	1.21215	56.9221	46.9595	0	0
SULF1	1.77437e+07	5.52419e-08	2.20821e-07	1.04449	1.04449	95.4054	91.3418	0	0
RASIP1	1.15244e+07	5.53722e-08	2.21269e-07	1.83719	1.83719	43.336	23.5882	8.23566e-232	1.21505e-231
KIZ-AS1	5.15445e+06	5.57736e-08	2.22799e-07	1.1466	1.1466	25.0144	21.8162	2.27774e-69	2.44385e-69
WWC3	2.9304e+07	5.91251e-08	2.35875e-07	1.43014	1.43014	103.603	72.4426	0	0
MTRF1L	4.81208e+06	6.21592e-08	2.47406e-07	2.06777	2.06777	22.5695	10.9149	3.72882e-57	3.91272e-57
CDC42BPB	4.21716e+07	6.22995e-08	2.47883e-07	1.2643	1.2643	146.583	115.94	0	0
CREB3L1	5.39115e+06	6.24875e-08	2.48549e-07	1.38078	1.38078	24.525	17.7617	0	0
SLC22A4	5.97839e+06	6.30774e-08	2.50565e-07	1.074	1.074	21.9114	20.4016	8.05809e-206	1.13381e-205
VPS13B	1.61515e+08	6.54452e-08	2.598e-07	1.0399	1.0399	535.478	514.934	0	0
MTHFD2	4.67657e+06	6.65871e-08	2.64159e-07	2.16896	2.16896	22.0612	10.1713	0	0
HSF2	5.42913e+06	6.70974e-08	2.66008e-07	1.51235	1.51235	22.0111	14.5542	1.16542e-82	1.28316e-82
CD59	4.5065e+06	6.93034e-08	2.74393e-07	1.95297	1.95297	22.6337	11.5894	1.08527e-73	1.17592e-73
CRY1	1.81512e+07	6.97742e-08	2.76167e-07	1.31244	1.31244	73.0818	55.6839	5.94738e-111	6.99992e-111
NFATC4	5.53777e+06	7.0988e-08	2.80695e-07	1.71335	1.71335	21.4269	12.5059	0	0
DHX32	2.25621e+07	7.18708e-08	2.84092e-07	1.16756	1.16756	76.912	65.8743	3.11529e-204	4.3701e-204
IFT43	2.63833e+07	7.26258e-08	2.86982e-07	1.27287	1.27287	100.186	78.7092	0	0
VDAC2	7.88444e+06	7.39012e-08	2.91735e-07	1.54218	1.54218	29.3938	19.0599	9.26725e-105	1.07697e-104
TMEM150C	8.89595e+06	7.52536e-08	2.96977e-07	1.44555	1.44555	45.1427	31.2286	0	0
AL157871.4	1.02262e+07	7.77463e-08	3.06614e-07	1.80874	1.80874	47.6762	26.3587	0	0
DANT2	5.61645e+07	7.89688e-08	3.11231e-07	1.17065	1.17065	159.034	135.85	0	0
CTNNB1	7.15389e+07	8.01927e-08	3.15727e-07	1.28283	1.28283	230.913	180.003	0	0
MRRF	1.74439e+07	8.0214e-08	3.15727e-07	1.25295	1.25295	58.4365	46.6391	4.60109e-194	6.32133e-194
EFCAB2	3.27343e+07	8.26329e-08	3.24718e-07	1.1581	1.1581	119.331	103.04	3.16067e-182	4.24756e-182
ENTPD1-AS1	4.12991e+07	8.31399e-08	3.26604e-07	1.39022	1.39022	206.404	148.469	2.26551e-117	2.6991e-117
WDR7	5.01099e+07	8.3265e-08	3.26882e-07	1.17723	1.17723	197.252	167.556	0	0
NDUFB9	6.58171e+06	8.37594e-08	3.28609e-07	1.23759	1.23759	34.7395	28.0704	2.990773206E-315	5.093983897E-315
AL606489.1	6.38552e+06	8.68293e-08	3.40321e-07	1.18536	1.18536	30.9484	26.1088	4.19946e-70	4.50973e-70
AC093535.1	4.68645e+06	8.70644e-08	3.41132e-07	1.23284	1.23284	25.5584	20.7314	6.4422e-136	7.94751e-136
AC004076.1	5.44517e+06	9.20391e-08	3.59922e-07	1.09503	1.09503	23.7287	21.6695	1.19798e-114	1.4201e-114
ECPAS	6.75404e+07	9.27476e-08	3.62575e-07	1.08982	1.08982	219.329	201.253	0	0
EDA	2.82599e+07	9.41697e-08	3.68015e-07	1.42513	1.42513	125.962	88.3867	0	0
PHACTR2	8.05587e+07	1.0147e-07	3.9603e-07	1.22277	1.22277	274.775	224.716	0	0
SUCLA2	1.72652e+07	1.01813e-07	3.9724e-07	1.08542	1.08542	64.0854	59.0418	5.78921e-196	7.99554e-196
TNFAIP1	8.7271e+06	1.06611e-07	4.15423e-07	2.24936	2.24936	36.3833	16.175	5.58406e-220	8.06587e-220
AL592183.1	1.8374e+07	1.07715e-07	4.19454e-07	1.22671	1.22671	66.9431	54.5714	5.40693e-191	7.38556e-191
KCTD3	2.25093e+07	1.10525e-07	4.29983e-07	1.34203	1.34203	83.5686	62.2704	0	0
SEMA6A	3.14765e+07	1.11244e-07	4.3264e-07	1.46988	1.46988	108.931	74.1088	4.61306e-234	6.83265e-234
HECTD2	1.68963e+07	1.15311e-07	4.48312e-07	1.39295	1.39295	69.4901	49.8871	3.55881e-207	5.02381e-207
TRPM4	9.74908e+06	1.17949e-07	4.58272e-07	1.14274	1.14274	32.6002	28.5282	3.47703e-232	5.13174e-232
AL139383.1	3.05231e+07	1.20721e-07	4.68742e-07	1.17449	1.17449	116.239	98.9696	0	0
AL139022.1	2.90109e+06	1.21651e-07	4.71898e-07	1.85828	1.85828	15.2668	8.21556	5.89612e-201	8.22226e-201
SPDYE5	5.60009e+06	1.22974e-07	4.76876e-07	1.44667	1.44667	25.6682	17.743	1.97149e-154	2.5235e-154
AC020611.2	4.84241e+06	1.2357e-07	4.79032e-07	1.52069	1.52069	25.9484	17.0636	2.36003e-93	2.65988e-93
AL627171.2	1.85615e+07	1.27604e-07	4.94194e-07	1.1528	1.1528	88.8846	77.103	0	0
VWA8	7.91402e+07	1.28524e-07	4.97599e-07	1.06528	1.06528	237.993	223.408	0	0
AL031772.1	5.91464e+06	1.3282e-07	5.13076e-07	1.12675	1.12675	25.1328	22.3055	2.39617e-123	2.89016e-123
C6orf89	1.66089e+07	1.33989e-07	5.17096e-07	1.34258	1.34258	60.795	45.2823	4.31865e-108	5.05386e-108
ZDHHC15	4.15529e+06	1.34985e-07	5.20774e-07	1.36631	1.36631	20.236	14.8107	2.2674e-141	2.83197e-141
AC008731.1	4.51397e+06	1.4265e-07	5.50169e-07	1.28398	1.28398	20.7779	16.1824	7.84647e-66	8.36735e-66
PTBP2	6.03038e+07	1.44255e-07	5.56004e-07	1.19324	1.19324	225.739	189.182	0	0
GNG12-AS1	1.98857e+07	1.48569e-07	5.7172e-07	1.0697	1.0697	73.7744	68.9671	0	0
SIK2	7.03075e+07	1.4893e-07	5.72925e-07	1.12591	1.12591	207.643	184.422	0	0
LRCH1	8.29439e+07	1.51925e-07	5.83515e-07	1.25196	1.25196	274.255	219.061	0	0
DUSP6	1.17285e+07	1.58141e-07	6.06617e-07	1.89488	1.89488	49.1919	25.9604	5.54051e-195	7.62935e-195
EXT2	2.33976e+07	1.59854e-07	6.12604e-07	1.22245	1.22245	82.4654	67.4591	1.61572e-186	2.18938e-186
SOD2	4.46678e+06	1.62491e-07	6.22118e-07	1.37288	1.37288	20.4866	14.9223	2.67425e-95	3.03216e-95
ATP5PB	7.3358e+06	1.62811e-07	6.23146e-07	1.36929	1.36929	33.0158	24.1117	1.6075e-268	2.52281e-268
MKL2	6.2953e+07	1.69569e-07	6.48598e-07	1.1244	1.1244	232.569	206.837	0	0
TBX15	3.39917e+06	1.70213e-07	6.50651e-07	1.81257	1.81257	19.0362	10.5023	0	0
RPL13	5.97658e+07	1.70944e-07	6.53238e-07	1.43685	1.43685	174.655	121.554	0	0
DHX15	3.24719e+07	1.72779e-07	6.60041e-07	1.25317	1.25317	125.249	99.9459	0	0
SMAD2	4.78099e+07	1.75684e-07	6.70289e-07	1.19735	1.19735	180.911	151.092	0	0
PLEKHG1	7.88621e+07	1.76728e-07	6.74057e-07	1.37067	1.37067	334.124	243.767	0	0
RPGR	3.03137e+07	1.80679e-07	6.87822e-07	1.50732	1.50732	110.254	73.1454	0	0
SRF	3.46701e+06	1.84744e-07	7.02633e-07	1.9299	1.9299	17.4771	9.05596	2.40844e-75	2.61643e-75
C16orf72	1.82051e+07	1.87928e-07	7.14518e-07	1.34472	1.34472	72.1758	53.6735	1.94992e-207	2.75455e-207
GPS2	1.05112e+07	1.88142e-07	7.15107e-07	1.64916	1.64916	53.6414	32.5264	0	0
DSP	1.55124e+07	1.88791e-07	7.17345e-07	1.97637	1.97637	70.6562	35.7505	0	0
AC008050.1	1.1301e+07	1.92191e-07	7.29695e-07	1.0106	1.0106	54.7885	54.2137	0	0
AZIN2	4.20964e+06	1.95391e-07	7.41257e-07	2.02584	2.02584	24.6324	12.1591	1.41475e-98	1.6261e-98
AL136531.2	2.61217e+07	1.96124e-07	7.43804e-07	1.23432	1.23432	76.7246	62.1594	0	0
GCFC2	1.69542e+07	1.99607e-07	7.56301e-07	1.41126	1.41126	65.9706	46.7459	0	0
RABEP1	4.55472e+07	2.02062e-07	7.65362e-07	1.05296	1.05296	153.103	145.402	1.57169e-277	2.5107e-277
AL158801.3	7.90172e+06	2.02943e-07	7.68457e-07	1.28753	1.28753	32.62	25.3354	8.25326e-39	8.4379e-39
AL513188.1	4.97925e+06	2.0542e-07	7.77593e-07	1.25769	1.25769	25.559	20.3223	9.5681e-72	1.03163e-71
HNRNPR	3.26302e+07	2.10797e-07	7.97444e-07	1.2346	1.2346	119.743	96.9886	0	0
ADAMTSL2	1.02847e+07	2.15474e-07	8.14882e-07	1.8045	1.8045	29.9021	16.5709	1.16673e-221	1.69034e-221
AC093019.2	3.92571e+06	2.21641e-07	8.37682e-07	1.69593	1.69593	23.5265	13.8724	1.0501e-116	1.24935e-116
ATAD1	1.75718e+07	2.25836e-07	8.52468e-07	1.30479	1.30479	65.0849	49.8815	2.52531e-208	3.57365e-208
CCNB1IP1	7.34595e+06	2.32143e-07	8.75727e-07	1.34661	1.34661	27.0012	20.0513	2.50802e-223	3.64583e-223
VPS54	5.35847e+07	2.4275e-07	9.12887e-07	1.1514	1.1514	177.522	154.18	0	0
EPS15	8.68504e+07	2.43016e-07	9.13602e-07	1.11294	1.11294	295.05	265.109	0	0
MOSMO	2.66674e+07	2.57205e-07	9.6634e-07	1.45495	1.45495	107.844	74.1221	8.52953e-293	1.39829e-292
CPNE3	1.07996e+07	2.61081e-07	9.80598e-07	1.51724	1.51724	41.2091	27.1606	6.0378e-248	9.14616e-248
NAPA-AS1	4.0492e+06	2.64361e-07	9.92608e-07	1.79981	1.79981	19.8649	11.0372	5.37855e-47	5.55871e-47
LNPK	1.765e+07	2.82418e-07	1.05843e-06	1.2358	1.2358	62.4324	50.5198	0	0
TNKS1BP1	1.43002e+07	2.90521e-07	1.08753e-06	1.63219	1.63219	53.9406	33.048	1.31642e-269	2.0703e-269
NDUFB2	6.43723e+06	2.90543e-07	1.08753e-06	1.74301	1.74301	25.838	14.8237	1.38402e-80	1.51803e-80
PLEKHG2	8.96969e+06	2.94237e-07	1.09965e-06	1.65819	1.65819	31.0764	18.7411	0	0
SUPT3H	5.56112e+07	2.99935e-07	1.12025e-06	1.06409	1.06409	202.845	190.628	5.67215e-252	8.6575e-252
PHKA1	5.74077e+06	3.09093e-07	1.15374e-06	1.38885	1.38885	27.573	19.8531	2.82689e-124	3.41617e-124
KCTD10	6.38649e+06	3.20573e-07	1.19585e-06	1.54946	1.54946	24.2846	15.6729	7.94299e-118	9.47629e-118
COL18A1	3.90612e+07	3.2427e-07	1.2089e-06	1.49542	1.49542	140.109	93.6918	0	0
ZNRF1	2.81257e+07	3.35542e-07	1.24861e-06	1.07533	1.07533	95.178	88.5105	1.04975e-294	1.7256e-294
LINC01004	2.719e+07	3.38801e-07	1.26034e-06	1.22973	1.22973	101.848	82.8211	3.34966e-193	4.59625e-193
NDUFS1	2.87275e+07	3.3943e-07	1.2623e-06	1.23266	1.23266	104.955	85.1454	0	0
FRYL	1.13362e+08	3.39545e-07	1.26233e-06	1.28008	1.28008	438.798	342.788	0	0
SNX19	1.66122e+07	3.40669e-07	1.26612e-06	1.48708	1.48708	64.6763	43.492	5.03955e-220	7.2811e-220
PSAP	7.26512e+07	3.53038e-07	1.31128e-06	1.27747	1.27747	195.609	153.123	0	0
MRPS30-DT	3.76174e+06	3.5996e-07	1.33617e-06	1.96716	1.96716	19.8239	10.0774	1.2601e-114	1.49359e-114
ARID2	7.09668e+07	3.66792e-07	1.36028e-06	1.08909	1.08909	238.256	218.765	0	0
REXO2	6.49043e+06	3.78691e-07	1.40182e-06	1.47549	1.47549	23.781	16.1174	1.80069e-146	2.2709e-146
SLIRP	9.72246e+06	3.79048e-07	1.40271e-06	1.16645	1.16645	43.2012	37.0364	9.32236e-64	9.89921e-64
UBE2E3	2.91191e+07	3.80355e-07	1.40712e-06	1.31158	1.31158	121.715	92.7999	1.37731211736E-312	2.33303754336E-312
C1orf56	3.68197e+06	3.92789e-07	1.45178e-06	1.8683	1.8683	18.5254	9.91566	1.54196e-135	1.89992e-135
GABRE	5.05092e+06	4.06192e-07	1.49993e-06	1.26232	1.26232	19.9407	15.7969	2.55435e-93	2.87782e-93
ELOVL2	3.30675e+06	4.06227e-07	1.49993e-06	2.13317	2.13317	22.3703	10.4869	0	0
SOGA1	1.52616e+07	4.06315e-07	1.49993e-06	1.05189	1.05189	64.2023	61.0349	2.0496E-318	3.508785E-318
TMSB4X	6.3776e+07	4.16413e-07	1.53486e-06	1.30679	1.30679	153.906	117.774	0	0
MAP7D3	7.53914e+06	4.19273e-07	1.54446e-06	1.52131	1.52131	33.7747	22.2011	8.0249e-84	8.85101e-84
PLCG1	1.14185e+07	4.24608e-07	1.56316e-06	1.54538	1.54538	50.2209	32.4975	1.2E-322	2.03E-322
LMBR1	4.93586e+07	4.2828e-07	1.57537e-06	1.27059	1.27059	192.72	151.678	2.864807678626E-312	4.84727066409E-312
LGALS3	1.75224e+07	4.28316e-07	1.57537e-06	1.31532	1.31532	60.5089	46.0032	0	0
BRIX1	4.41303e+06	4.30135e-07	1.58109e-06	1.56787	1.56787	18.811	11.9978	1.69443e-77	1.84657e-77
SCAF11	8.89542e+07	4.40178e-07	1.61617e-06	1.06438	1.06438	269.215	252.933	0	0
TRIM44	5.58508e+07	4.44658e-07	1.6315e-06	1.23908	1.23908	201.704	162.786	0	0
BTBD1	1.87588e+07	4.46891e-07	1.63869e-06	1.36376	1.36376	70.5527	51.734	6.68354e-204	9.36907e-204
NACC2	1.62809e+07	4.55572e-07	1.669e-06	1.41355	1.41355	65.5101	46.3444	1.43942e-203	2.01616e-203
TMEM173	5.73229e+06	4.56255e-07	1.67049e-06	2.14439	2.14439	20.8606	9.72799	0	0
UBE2E1	6.17309e+07	4.62656e-07	1.69341e-06	1.23789	1.23789	204.577	165.262	0	0
ATPAF1	7.55488e+06	4.67668e-07	1.71124e-06	1.34786	1.34786	30.1386	22.3602	4.7417e-89	5.28637e-89
FSD1L	2.09124e+07	4.68467e-07	1.71364e-06	1.23798	1.23798	71.9853	58.1473	0	0
PGM1	1.84595e+07	4.70098e-07	1.71908e-06	1.43997	1.43997	60.637	42.11	0	0
FAM114A1	1.98354e+07	4.76823e-07	1.74262e-06	1.53491	1.53491	76.3173	49.7211	0	0
TMEM242	7.77371e+06	4.83182e-07	1.76426e-06	1.26946	1.26946	28.7847	22.6747	6.84786e-60	7.22012e-60
CERS5	1.5264e+07	4.84e-07	1.76618e-06	1.36513	1.36513	60.4084	44.2509	1.32194e-185	1.78728e-185
CYTOR	1.90281e+07	4.98853e-07	1.81983e-06	1.38837	1.38837	72.0982	51.9301	8.6519e-288	1.40631e-287
SRSF11	6.99477e+07	5.29384e-07	1.92654e-06	1.10877	1.10877	233.351	210.459	0	0
ZNF546	5.27687e+06	5.38351e-07	1.95859e-06	1.47386	1.47386	24.8647	16.8705	8.52303e-81	9.35339e-81
CREB1	3.28939e+07	5.58324e-07	2.03002e-06	1.25502	1.25502	120.17	95.7514	0	0
DPY19L4	1.80055e+07	5.59103e-07	2.03163e-06	1.00921	1.00921	59.9792	59.4316	5.26959e-105	6.12569e-105
SENP6	8.10546e+07	5.67968e-07	2.0626e-06	1.12056	1.12056	283.812	253.278	0	0
SEC24D	5.16239e+07	5.71058e-07	2.0732e-06	1.29382	1.29382	184.974	142.967	0	0
PFDN1	1.09846e+07	5.73144e-07	2.08015e-06	1.29838	1.29838	46.6754	35.9489	9.16788e-79	1.00219e-78
AC109927.1	1.60423e+07	5.80115e-07	2.10481e-06	1.10195	1.10195	61.9505	56.2191	1.25443e-206	1.76855e-206
WRN	3.00974e+07	5.94725e-07	2.15653e-06	1.2411	1.2411	116.778	94.0925	1.24978e-277	1.99727e-277
ANTXR1	2.48343e+07	6.22665e-07	2.25513e-06	1.02899	1.02899	97.5524	94.8039	0	0
GEM	1.06682e+07	6.24158e-07	2.25986e-06	1.02489	1.02489	34.1521	33.3228	1.12848e-182	1.51857e-182
AMZ1	1.01438e+07	6.25995e-07	2.26583e-06	1.07964	1.07964	46.8657	43.4085	4.69585e-100	5.41336e-100
TTTY10	4.38132e+06	6.41051e-07	2.31754e-06	1.54464	1.54464	26.5206	17.1694	7.98779e-160	1.03119e-159
SNX9	6.27924e+07	6.48319e-07	2.34312e-06	1.12205	1.12205	231.71	206.506	0	0
RMDN2-AS1	4.04713e+06	6.55666e-07	2.36896e-06	1.34501	1.34501	21.1415	15.7185	1.14536e-77	1.24956e-77
APP	1.36976e+08	6.62524e-07	2.39302e-06	1.07669	1.07669	499.147	463.594	0	0
FAM92A	5.50682e+06	6.6283e-07	2.39341e-06	1.39354	1.39354	23.1894	16.6406	7.24227e-71	7.79053e-71
A2ML1-AS1	3.95634e+06	7.00451e-07	2.52096e-06	1.37229	1.37229	21.1387	15.4039	2.55688e-119	3.0571e-119
B3GALNT1	3.24505e+06	7.02269e-07	2.52674e-06	2.03172	2.03172	13.2617	6.52733	3.63705e-219	5.24535e-219
FBH1	2.42402e+07	7.05313e-07	2.53694e-06	1.2912	1.2912	80.2841	62.1777	0	0
PKDCC	6.21766e+06	7.1912e-07	2.58506e-06	1.14766	1.14766	26.2537	22.8758	0	0
FAM118B	9.98419e+06	7.2336e-07	2.59953e-06	1.1114	1.1114	35.5826	32.0162	1.20773e-85	1.33682e-85
COL24A1	1.18481e+07	7.47754e-07	2.6832e-06	1.04367	1.04367	60.2639	57.7425	0	0
IFI27	1.38253e+07	7.50194e-07	2.69115e-06	1.97546	1.97546	44.5997	22.5768	0	0
PALM	9.455e+06	7.55198e-07	2.70749e-06	1.28075	1.28075	43.0229	33.592	1.57628e-77	1.71797e-77
TMX3	2.01188e+07	7.58269e-07	2.71689e-06	1.54749	1.54749	75.7448	48.9469	0	0
RIPK1	1.68619e+07	7.68644e-07	2.75242e-06	1.43002	1.43002	59.4931	41.603	5.94675e-142	7.43513e-142
REEP5	1.54446e+07	7.69873e-07	2.75601e-06	1.29293	1.29293	65.1779	50.4111	1.45593e-169	1.91312e-169
CDC42	2.98569e+07	7.78642e-07	2.78492e-06	1.34003	1.34003	104.874	78.2621	0	0
LSM6	5.62755e+06	7.80403e-07	2.79039e-06	2.00973	2.00973	26.748	13.3092	1.58337e-94	1.79023e-94
STAMBPL1	1.26936e+07	7.92022e-07	2.83026e-06	1.5077	1.5077	63.2135	41.9272	2.28847e-277	3.6538e-277
OSBPL8	8.71838e+07	8.10688e-07	2.89182e-06	1.034	1.034	242.813	234.828	0	0
MUC20-OT1	8.91654e+07	8.26053e-07	2.94576e-06	1.08382	1.08382	244.686	225.762	0	0
AC097515.1	5.53891e+06	8.39675e-07	2.98992e-06	1.81262	1.81262	29.8908	16.4904	4.46051e-216	6.4008e-216
PPIC	3.79733e+06	8.66186e-07	3.07977e-06	2.10125	2.10125	17.1206	8.14782	7.31112e-68	7.81927e-68
TCAF1	1.53982e+07	8.7445e-07	3.10732e-06	1.4618	1.4618	57.9189	39.6216	0	0
ANKRD10	7.02118e+07	8.81887e-07	3.13099e-06	1.15933	1.15933	239.399	206.498	0	0
FYCO1	1.36307e+07	8.93576e-07	3.17155e-06	1.32017	1.32017	50.1643	37.9982	8.0615e-118	9.61577e-118
CORO2B	9.85713e+06	8.94574e-07	3.17416e-06	1.19642	1.19642	61.9759	51.801	0	0
CENPP	4.01357e+07	9.07845e-07	3.21935e-06	1.14602	1.14602	176.539	154.045	5.14965e-285	8.3345e-285
CAPS2	1.6468e+07	9.08674e-07	3.22135e-06	1.25834	1.25834	64.8526	51.5381	6.19972e-111	7.29549e-111
TCP11L2	1.27422e+07	1.02653e-06	3.62212e-06	1.37587	1.37587	49.6535	36.0888	1.69244e-256	2.60229e-256
GNB4	2.16409e+07	1.02835e-06	3.62749e-06	1.44003	1.44003	82.411	57.2287	0	0
GPR173	5.73033e+06	1.03919e-06	3.66357e-06	1.30262	1.30262	26.7977	20.5722	8.967434E-317	1.53103765E-316
LINC00662	1.53552e+07	1.03974e-06	3.66446e-06	1.30209	1.30209	59.1298	45.4115	4.13776e-146	5.21554e-146
PCBP2	3.71675e+07	1.05254e-06	3.7074e-06	1.25957	1.25957	121.523	96.4796	0	0
PLSCR1	4.45979e+07	1.05586e-06	3.71692e-06	1.50711	1.50711	165.883	110.067	0	0
TSPAN31	3.81703e+06	1.06698e-06	3.75388e-06	2.01691	2.01691	18.4679	9.15654	1.2639e-58	1.3297e-58
GRIK2	1.03008e+07	1.14421e-06	4.01388e-06	1.23891	1.23891	62.4129	50.3773	0	0
ZNF704	3.83931e+07	1.15664e-06	4.0563e-06	1.08853	1.08853	181.295	166.551	0	0
VEZF1	1.02105e+07	1.15939e-06	4.06479e-06	1.71511	1.71511	39.7315	23.1656	6.46531e-138	8.01619e-138
NDUFS6	8.22573e+06	1.17913e-06	4.12919e-06	1.7597	1.7597	33.5207	19.049	0	0
NBAS	7.13054e+07	1.18528e-06	4.14926e-06	1.08037	1.08037	241.846	223.855	0	0
RASA1	6.4274e+07	1.18579e-06	4.14926e-06	1.14465	1.14465	248.159	216.799	0	0
HUS1	1.25795e+07	1.20272e-06	4.20691e-06	1.48647	1.48647	59.1353	39.7823	5.62549e-108	6.58126e-108
AC058791.1	5.10009e+06	1.20698e-06	4.22056e-06	1.4055	1.4055	23.6511	16.8275	1.24839e-117	1.4885e-117
ACADVL	4.37798e+07	1.21063e-06	4.23213e-06	1.31529	1.31529	96.1392	73.0936	0	0
RPL8	2.16324e+07	1.22391e-06	4.27605e-06	1.75227	1.75227	70.7303	40.3651	0	0
ATXN10	5.70977e+07	1.22702e-06	4.28445e-06	1.19131	1.19131	200.729	168.494	0	0
WRNIP1	1.00754e+07	1.23965e-06	4.3248e-06	1.5477	1.5477	37.921	24.5016	4.88706e-203	6.83962e-203
AGO2	3.48856e+07	1.26369e-06	4.40613e-06	1.11711	1.11711	122.694	109.831	0	0
AC004253.1	5.40507e+06	1.26829e-06	4.41959e-06	1.22672	1.22672	26.4346	21.5489	6.01849e-76	6.54472e-76
COX20	7.18363e+06	1.27113e-06	4.42692e-06	1.43752	1.43752	34.1986	23.79	9.42212e-101	1.08722e-100
RWDD1	4.48199e+06	1.27439e-06	4.43702e-06	1.72094	1.72094	18.6528	10.8388	9.56918e-88	1.06389e-87
CEBPZOS	1.07373e+07	1.28749e-06	4.47744e-06	1.52852	1.52852	42.1382	27.5681	8.95169e-103	1.03601e-102
ARFIP1	3.15125e+07	1.29633e-06	4.50558e-06	1.26019	1.26019	114.896	91.1736	3.20112e-274	5.07468e-274
AL049869.3	5.61584e+06	1.32347e-06	4.59862e-06	1.35219	1.35219	26.2915	19.4437	2.74475e-62	2.90692e-62
SFTPC	1.0556e+08	1.33273e-06	4.62943e-06	0.00802845	-124.557	1.1509	143.353	0	0
MTMR3	5.74848e+07	1.35547e-06	4.70431e-06	1.10312	1.10312	173.672	157.437	0	0
KCNQ1	3.64596e+07	1.38818e-06	4.8096e-06	1.14371	1.14371	124.578	108.924	0	0
TSC22D3	2.65616e+07	1.50888e-06	5.20833e-06	1.60992	1.60992	82.6486	51.3371	0	0
MAMLD1	1.54578e+07	1.50972e-06	5.20975e-06	1.52717	1.52717	54.3181	35.5678	7.54526e-117	8.97959e-117
AC010894.3	1.5987e+07	1.51605e-06	5.2301e-06	1.15537	1.15537	73.8578	63.9255	3.76291e-198	5.22031e-198
SPATA5	4.05877e+07	1.51721e-06	5.2326e-06	1.26283	1.26283	158.68	125.654	1.68652e-276	2.68702e-276
DNAJC18	6.46122e+06	1.53541e-06	5.29083e-06	1.18649	1.18649	31.3997	26.4643	1.00493e-218	1.4481e-218
GFM1	1.30212e+07	1.55681e-06	5.3615e-06	1.23307	1.23307	52.695	42.7349	2.92031e-175	3.87618e-175
FEM1B	1.07668e+07	1.58477e-06	5.45311e-06	1.43478	1.43478	44.6234	31.1013	0	0
CCDC68	1.15704e+07	1.6016e-06	5.5079e-06	2.12888	2.12888	45.059	21.1655	0	0
RACK1	1.84344e+07	1.6185e-06	5.56444e-06	1.48998	1.48998	58.8686	39.5096	0	0
PLEKHA3	8.46562e+06	1.737e-06	5.95655e-06	1.74738	1.74738	37.499	21.4601	2.44169e-136	3.01469e-136
MDFIC	3.67608e+07	1.74895e-06	5.99582e-06	1.39738	1.39738	130.209	93.1805	0	0
NEK1	3.67768e+07	1.7628e-06	6.04161e-06	1.10789	1.10789	128.567	116.046	2.02858e-179	2.71137e-179
MIPOL1	2.97735e+07	1.77865e-06	6.09074e-06	1.09506	1.09506	109.529	100.021	1.71549e-219	2.47497e-219
MED4	1.53041e+07	1.782e-06	6.10048e-06	1.43381	1.43381	56.9462	39.7168	1.3543e-139	1.68418e-139
ANKS1A	7.97397e+07	1.82485e-06	6.24006e-06	1.06667	1.06667	229.808	215.445	0	0
MALL	5.18058e+06	1.85198e-06	6.32927e-06	2.04402	2.04402	22.4923	11.0039	0	0
CTBP1-AS	5.51377e+06	1.88812e-06	6.44546e-06	1.57735	1.57735	25.1153	15.9225	8.48356e-71	9.12335e-71
YTHDC2	3.44249e+07	1.88896e-06	6.44652e-06	1.22981	1.22981	126.664	102.994	0	0
NFYB	5.93593e+06	1.88989e-06	6.44784e-06	1.74398	1.74398	23.9701	13.7445	1.73691e-151	2.20918e-151
SPPL2A	3.77544e+07	1.89603e-06	6.46699e-06	1.09892	1.09892	120.445	109.603	0	0
HMOX2	9.99245e+06	1.91797e-06	6.53997e-06	1.13597	1.13597	34.9253	30.745	4.36975e-195	6.01995e-195
RAP1A	6.86006e+07	1.9354e-06	6.59381e-06	1.12807	1.12807	233.227	206.748	0	0
EMILIN1	1.92854e+07	1.96183e-06	6.68007e-06	1.3261	1.3261	36.5011	27.5251	0	0
RNF14	8.22529e+06	1.97661e-06	6.72852e-06	1.70846	1.70846	31.2637	18.2993	7.22397e-124	8.7211e-124
AC245297.3	5.83947e+07	1.9818e-06	6.74238e-06	1.09099	1.09099	210.174	192.645	0	0
AC011477.4	3.77295e+06	1.98694e-06	6.75795e-06	1.67907	1.67907	17.623	10.4957	2.74001e-110	3.22084e-110
NUDCD1	1.3603e+07	1.99543e-06	6.78301e-06	1.55134	1.55134	61.9754	39.9495	1.00084e-162	1.29858e-162
AAMDC	1.72782e+07	1.99978e-06	6.79586e-06	1.04236	1.04236	64.1561	61.549	2.9641e-84	3.27193e-84
HCFC2	1.06395e+07	2.01029e-06	6.82582e-06	1.33583	1.33583	41.5368	31.0943	9.77247e-202	1.36437e-201
FBXL17	1.04183e+08	2.01769e-06	6.84902e-06	1.08316	1.08316	354.875	327.629	0	0
RAB7A	5.91642e+07	2.09301e-06	7.10069e-06	1.09119	1.09119	181.267	166.119	0	0
LHFPL2	3.73862e+07	2.10239e-06	7.12853e-06	1.22418	1.22418	150.993	123.342	0	0
AC116366.3	4.515e+07	2.12298e-06	7.19225e-06	1.17068	1.17068	148.497	126.847	0	0
SDF4	1.28829e+07	2.14127e-06	7.2461e-06	1.81526	1.81526	46.0912	25.391	0	0
UBFD1	5.36957e+06	2.15058e-06	7.27554e-06	1.69594	1.69594	23.312	13.7458	8.55137e-60	9.01466e-60
GNA12	3.40142e+07	2.15409e-06	7.28538e-06	1.26795	1.26795	115.929	91.4307	0	0
WNT2B	1.42001e+07	2.15821e-06	7.29727e-06	1.39757	1.39757	49.3106	35.2832	0	0
PRKD3	2.6824e+07	2.16807e-06	7.32855e-06	1.26387	1.26387	104.954	83.0419	0	0
AC097662.1	7.98376e+06	2.29811e-06	7.75292e-06	1.38218	1.38218	41.3386	29.9082	0	0
TMEM117	5.5149e+07	2.32234e-06	7.83244e-06	1.05825	1.05825	189.187	178.772	0	0
ACYP2	6.49301e+07	2.3268e-06	7.84524e-06	1.00069	1.00069	233.932	233.77	0	0
URB1	1.16343e+07	2.32743e-06	7.84524e-06	1.15601	1.15601	46.243	40.0022	2.68807e-143	3.36993e-143
FAM172A	1.08132e+08	2.35501e-06	7.93196e-06	1.12182	1.12182	387.379	345.314	0	0
ARHGEF9	1.47302e+07	2.39885e-06	8.06794e-06	1.18536	1.18536	51.7161	43.6289	2.91148e-90	3.25464e-90
RALGAPA1	8.07569e+07	2.41724e-06	8.12754e-06	1.0142	1.0142	282.654	278.697	0	0
SUMF1	8.41238e+07	2.4279e-06	8.15663e-06	1.0883	1.0883	271.878	249.818	0	0
ACVRL1	9.37562e+06	2.45772e-06	8.25214e-06	2.0571	2.0571	28.6219	13.9137	0	0
SMIM12	1.01973e+07	2.46125e-06	8.26169e-06	1.42537	1.42537	43.201	30.3086	0	0
AC022872.1	5.99505e+06	2.47412e-06	8.2984e-06	1.03196	1.03196	28.4692	27.5876	3.56085e-103	4.12345e-103
HBB	1.05588e+08	2.47425e-06	8.2984e-06	1.85768	1.85768	225.626	121.456	0	0
FAM210B	4.53799e+06	2.47789e-06	8.3083e-06	1.77677	1.77677	19.0879	10.743	3.083E-321	5.296E-321
PLXND1	2.26674e+07	2.62216e-06	8.77253e-06	1.19565	1.19565	76.0723	63.6241	0	0
ZNF81	1.39367e+07	2.62946e-06	8.79451e-06	1.16248	1.16248	58.811	50.591	1.73052e-72	1.86868e-72
LAMA5	2.04789e+07	2.65217e-06	8.86801e-06	1.46531	1.46531	68.7173	46.896	0	0
CDKAL1	1.21915e+08	2.67846e-06	8.95345e-06	1.05108	1.05108	404.898	385.222	0	0
NBDY	2.84805e+07	2.73272e-06	9.12976e-06	1.55167	1.55167	101.596	65.4753	0	0
ZNF595	8.80376e+06	2.7711e-06	9.25286e-06	1.60741	1.60741	40.4027	25.1353	3.13042e-159	4.03779e-159
ETFDH	1.56895e+07	2.84744e-06	9.49462e-06	1.09945	1.09945	50.6024	46.025	0	0
PIGC	6.67973e+06	2.9084e-06	9.69251e-06	1.24933	1.24933	32.3459	25.8906	1.68474e-65	1.79468e-65
TOB2	1.02081e+07	2.91466e-06	9.71071e-06	1.44617	1.44617	40.3678	27.9137	3.57656e-175	4.74462e-175
LYRM4	1.91827e+07	2.93526e-06	9.77663e-06	1.29647	1.29647	77.7271	59.9527	4.14633e-87	4.60347e-87
NDUFA5	6.77748e+06	2.94776e-06	9.81557e-06	1.82037	1.82037	28.6945	15.763	3.47494e-234	5.14755e-234
IRS1	1.21e+07	3.10686e-06	1.03339e-05	1.48284	1.48284	47.689	32.1606	0	0
NAPG	1.42539e+07	3.15274e-06	1.04836e-05	1.3963	1.3963	51.6899	37.0191	8.5359e-177	1.13636e-176
ZNF549	5.07214e+06	3.19494e-06	1.06152e-05	1.57232	1.57232	23.049	14.6592	6.18941e-97	7.08637e-97
[truncated: 1,331 more rows]

## Sheet: Kidney Downregulated Gene List
Feature ID	P-value (Kidney vs. Other Organs)	FDR step up (Kidney vs. Other Organs)	Ratio (Kidney vs. Other Organs)	Fold change (Kidney vs. Other Organs)	LSMean(Kidney) (Kidney vs. Other Organs)	LSMean(Other Organs) (Kidney vs. Other Organs)	P-value (Organ)	FDR step up (Organ)
LINGO1	0	0	0.0272395	-36.7113	73.2868	2690.46	0	0
RASGEF1B	1.27511e-210	1.33765e-208	0.100794	-9.92122	1331.2	13207.2	0	0
SLC27A6	3.72024e-191	3.40008e-189	0.0506409	-19.7469	91.726	1811.3	0	0
CSMD1	6.06992e-178	5.12081e-176	0.0935345	-10.6912	113.538	1213.86	0	0
INO80D	3.40377e-168	2.66643e-166	0.0865561	-11.5532	391.333	4521.15	0	0
SLC26A3	1.31234e-166	9.83362e-165	0.0596894	-16.7534	284.315	4763.24	0	0
ELMO1	1.39561e-144	8.72365e-143	0.267796	-3.73418	184.024	687.181	0	0
SLC30A10	2.0818e-123	1.06872e-121	0.136576	-7.32192	22.2921	163.221	0	0
TSHZ2	3.26453e-118	1.56905e-116	0.213185	-4.69075	149.77	702.533	0	0
NCAM1	6.66976e-117	3.18039e-115	0.130551	-7.65984	30.4469	233.219	0	0
GNAO1	8.54808e-117	4.06e-115	0.174526	-5.72981	16.4706	94.3735	0	0
TCF4	2.9013e-105	1.21532e-103	0.33065	-3.02435	246.34	745.017	0	0
CELF2	1.66543e-102	6.85725e-101	0.391532	-2.55407	268.313	685.289	0	0
SRCIN1	8.43872e-102	3.45101e-100	0.185546	-5.38951	10.3966	56.0328	0	0
MIB1	8.81867e-95	3.32097e-93	0.0969728	-10.3122	154.416	1592.37	0	0
IL1RAPL1	1.50385e-89	5.33601e-88	0.272289	-3.67257	89.6017	329.069	0	0
PDE4B	1.9204e-85	6.5261e-84	0.260651	-3.83655	113.329	434.791	0	0
TF	4.02723e-85	1.36091e-83	0.0771295	-12.9652	14.8334	192.318	0	0
AC026316.5	1.30092e-78	4.08705e-77	0.285874	-3.49805	49.5921	173.476	0	0
MBNL1	3.46036e-77	1.07316e-75	0.36988	-2.70358	426.433	1152.9	0	0
DOCK10	8.98819e-77	2.74515e-75	0.30942	-3.23185	120.376	389.038	0	0
LAMA2	6.12236e-74	1.80587e-72	0.0721752	-13.8552	87.8435	1217.09	0	0
AP006565.1	1.27221e-73	3.72522e-72	0.0691388	-14.4637	3.06559	44.3397	0	0
ABCA2	1.66697e-69	4.58095e-68	0.0975333	-10.2529	7.25768	74.4123	2.58354e-210	3.66809e-210
ADGRB3	1.06604e-68	2.90309e-67	0.289477	-3.4545	102.867	355.355	0	0
MARCHF1	1.868e-65	4.83595e-64	0.352147	-2.83972	98.7983	280.56	0	0
ST18	4.47338e-64	1.12197e-62	0.238541	-4.19216	58.6076	245.692	0	0
EBF1	3.51689e-62	8.73e-61	0.275165	-3.63418	128.845	468.244	0	0
ABCA8	1.02234e-61	2.51705e-60	0.131544	-7.60204	22.7187	172.709	0	0
LINC01609	2.02506e-60	4.87632e-59	0.195525	-5.11444	8.51471	43.548	0	0
MTRNR2L12	4.02679e-58	9.52534e-57	0.442925	-2.25772	588.027	1327.6	0	0
CFH	8.40814e-58	1.97346e-56	0.186309	-5.36743	52.1316	279.813	0	0
CNKSR2	1.2771e-57	2.98006e-56	0.260522	-3.83845	15.7943	60.6257	1.54073e-196	2.12962e-196
DMD	2.13095e-53	4.66567e-52	0.310267	-3.22303	198.704	640.428	0	0
SLC9A9	4.41968e-52	9.47051e-51	0.297459	-3.36181	98.2012	330.134	0	0
PCDH9	1.01569e-51	2.14969e-50	0.222417	-4.49606	200.739	902.532	0	0
PID1	2.5018e-51	5.23988e-50	0.204889	-4.88068	51.5012	251.361	0	0
NOX4	5.70207e-51	1.19013e-49	0.931606	-1.07342	142.536	153.001	0	0
SPOCK1	6.93161e-50	1.41494e-48	0.355259	-2.81485	101.199	284.859	0	0
CP	1.40227e-49	2.85759e-48	0.129912	-7.69752	39.4994	304.047	0	0
TTN	1.80105e-49	3.64561e-48	0.0485689	-20.5893	59.8966	1233.23	0	0
EDIL3	3.72081e-48	7.40724e-47	0.301026	-3.32197	64.5433	214.411	0	0
CTNND2	5.96041e-48	1.17879e-46	0.484041	-2.06594	75.591	156.167	0	0
RNF220	6.09915e-48	1.20426e-46	0.307247	-3.25471	51.8322	168.699	3.0104e-207	4.25065e-207
GRID1	8.86777e-48	1.7452e-46	0.462941	-2.1601	51.0831	110.345	0	0
MAP1B	1.80304e-46	3.45267e-45	0.215528	-4.63976	34.0849	158.146	0	0
TMEFF2	2.08956e-46	3.98867e-45	0.381212	-2.62322	21.4797	56.3458	1.84163e-293	3.02277e-293
UHRF2	6.82775e-46	1.28703e-44	0.225464	-4.4353	67.2914	298.457	0	0
KCNQ5	1.04801e-45	1.96323e-44	0.362678	-2.75726	74.6084	205.715	0	0
FN1	1.37035e-45	2.55912e-44	0.163056	-6.13288	64.8631	397.798	0	0
ZNF536	2.12211e-45	3.93863e-44	0.348659	-2.86813	41.1352	117.981	0	0
NCAM2	2.18107e-45	4.04185e-44	0.280348	-3.56699	62.0587	221.363	0	0
ZFHX4	3.83107e-44	6.93965e-43	0.298402	-3.35118	20.2668	67.9177	0	0
MAP7	4.27821e-44	7.73797e-43	0.725501	-1.37836	225.986	311.489	0	0
CCDC88A	6.52143e-44	1.176e-42	0.343515	-2.91108	100.063	291.292	0	0
SYNPO2	9.60535e-44	1.72439e-42	0.173949	-5.74882	32.2234	185.247	0	0
DPYD	1.13447e-43	2.0306e-42	0.486825	-2.05413	425.572	874.179	0	0
APOB	1.30968e-43	2.33727e-42	0.0558326	-17.9107	8.11985	145.432	0	0
SPARCL1	7.18286e-43	1.26134e-41	0.208554	-4.79493	50.4311	241.814	0	0
PRKCB	1.2409e-42	2.16646e-41	0.570641	-1.75242	165.785	290.524	0	0
KNOP1	5.44013e-42	9.36229e-41	0.240484	-4.15828	28.5486	118.713	4.76983e-182	6.40864e-182
KIRREL3	8.24313e-41	1.39084e-39	0.419297	-2.38494	37.0192	88.2887	0	0
CPED1	1.91532e-40	3.20922e-39	0.31952	-3.1297	54.1073	169.34	0	0
GRK5	4.46471e-40	7.43953e-39	0.339539	-2.94517	115.65	340.609	0	0
HSPA1A	1.25307e-39	2.07652e-38	0.348955	-2.8657	146.477	419.759	0	0
GAS7	2.92248e-39	4.79684e-38	0.354396	-2.8217	72.3232	204.074	0	0
DLC1	6.20998e-39	1.00967e-37	0.364996	-2.73976	176.49	483.539	0	0
ALB	3.03426e-38	4.86773e-37	0.0280928	-35.5963	12.3413	439.304	0	0
FBXL7	3.51595e-38	5.62807e-37	0.393066	-2.5441	179.413	456.446	0	0
ZEB1	4.12997e-38	6.59048e-37	0.427721	-2.33797	215.343	503.466	0	0
CAMK1D	1.16042e-37	1.83718e-36	0.519267	-1.92579	183.346	353.086	0	0
PTPRC	3.0921e-37	4.8635e-36	0.434898	-2.29939	149.525	343.818	0	0
A2M	3.55023e-37	5.56957e-36	0.182919	-5.46691	45.272	247.498	0	0
IFI16	7.2778e-37	1.13597e-35	0.3947	-2.53357	91.1011	230.811	0	0
ZEB2	2.45899e-36	3.75985e-35	0.437492	-2.28576	213.78	488.649	0	0
RYR2	2.53933e-36	3.87778e-35	0.159661	-6.26327	100.855	631.685	0	0
LDB3	2.67782e-36	4.0841e-35	0.100179	-9.98217	9.14245	91.2615	0	0
ADGRL3	5.3695e-36	8.13789e-35	0.455687	-2.19449	83.8794	184.072	0	0
RBMS3	1.19635e-35	1.79735e-34	0.344821	-2.90005	92.9402	269.531	0	0
CRIM1	1.21535e-35	1.82363e-34	0.936726	-1.06755	318.206	339.7	0	0
COLGALT2	1.58433e-35	2.37138e-34	0.311627	-3.20896	13.5815	43.5825	0	0
SOX5	1.67879e-35	2.50656e-34	0.386181	-2.58946	220.07	569.862	0	0
AC105402.3	2.10365e-35	3.13313e-34	0.59642	-1.67667	1538.75	2579.98	0	0
CACNA1C	3.41592e-35	5.06262e-34	0.317195	-3.15263	172.735	544.569	0	0
BCL11A	5.16893e-35	7.58613e-34	0.30621	-3.26574	17.3575	56.685	0	0
NTM	6.33234e-35	9.2486e-34	0.332889	-3.004	72.6832	218.34	6.03924e-300	1.00161e-299
MMP16	1.57422e-34	2.28536e-33	0.38251	-2.61431	25.4534	66.5432	0	0
B2M	2.53197e-34	3.66256e-33	0.446513	-2.23957	209.674	469.581	0	0
ARHGAP15	2.99232e-34	4.31811e-33	0.471545	-2.12069	182.121	386.222	0	0
MEIS2	4.3091e-34	6.18868e-33	0.800292	-1.24954	251.724	314.541	0	0
NFIX	7.41441e-34	1.0598e-32	0.283514	-3.52716	34.0276	120.021	0	0
FGL1	9.23334e-34	1.31758e-32	0.0892672	-11.2023	10.2695	115.042	0	0
LINC00639	9.23963e-34	1.31758e-32	0.220335	-4.53854	16.2162	73.5978	0	0
PRRX1	1.58001e-33	2.23723e-32	0.084288	-11.8641	10.0045	118.694	0	0
CALD1	8.89072e-33	1.24141e-31	0.530654	-1.88447	271.803	512.203	0	0
COL1A2	1.13936e-32	1.58355e-31	0.0717485	-13.9376	14.2159	198.135	0	0
HSPA1B	3.20913e-32	4.37457e-31	0.359015	-2.7854	69.6799	194.086	0	0
UNC5C	3.58751e-32	4.88484e-31	0.357436	-2.7977	72.1264	201.788	0	0
RUNX1T1	3.64744e-32	4.96084e-31	0.258091	-3.8746	40.9764	158.767	0	0
HSP90AB1	4.1877e-32	5.68284e-31	0.420602	-2.37754	123.56	293.77	0	0
FRMD5	4.78456e-32	6.48549e-31	0.359847	-2.77896	91.0229	252.949	0	0
LRP1	1.11995e-31	1.5113e-30	0.217209	-4.60385	30.6524	141.119	0	0
CRP	1.4623e-31	1.96669e-30	0.0197903	-50.5299	3.54578	179.168	0	0
ABCA6	1.49431e-31	2.0075e-30	0.121169	-8.25297	20.6836	170.701	0	0
ADH1B	2.57733e-31	3.44329e-30	0.0872689	-11.4588	10.7427	123.099	0	0
FBN1	4.63156e-31	6.14013e-30	0.182427	-5.48164	48.6657	266.768	0	0
ITIH3	4.88126e-31	6.46405e-30	0.0437995	-22.8313	2.1625	49.3728	0	0
PCSK6	4.92166e-31	6.5104e-30	0.366084	-2.73161	73.3019	200.232	0	0
DOCK2	6.23629e-31	8.21338e-30	0.427526	-2.33904	103.611	242.35	0	0
LHFPL6	3.70441e-30	4.7848e-29	0.317933	-3.14531	87.1166	274.009	0	0
HS3ST4	3.80209e-30	4.90047e-29	0.423645	-2.36047	42.8966	101.256	0	0
GPM6B	6.53126e-30	8.39118e-29	0.259819	-3.84883	20.8038	80.0705	0	0
RCSD1	8.4089e-30	1.07577e-28	0.297402	-3.36245	31.7723	106.833	0	0
TMEM144	1.41853e-29	1.80139e-28	0.215254	-4.64568	14.4766	67.2537	2.36796e-221	3.4286e-221
COL6A3	1.86435e-29	2.36008e-28	0.126549	-7.90209	29.3875	232.223	0	0
IGF1	2.39976e-29	3.03149e-28	0.135945	-7.35594	14.8797	109.454	0	0
FGG	4.67317e-29	5.86041e-28	0.0701719	-14.2507	5.72119	81.5311	0	0
GPC6	5.13036e-29	6.42706e-28	0.984178	-1.01608	381.1	387.226	0	0
VCAN	5.35903e-29	6.70656e-28	0.260341	-3.84112	86.5426	332.421	0	0
CAMK2D	5.47215e-29	6.84104e-28	0.428461	-2.33394	217.791	508.311	0	0
IKZF3	5.9415e-29	7.42011e-28	0.356441	-2.80552	32.8688	92.214	0	0
AL109930.1	6.62574e-29	8.25754e-28	0.280298	-3.56764	30.7373	109.66	0	0
ABCA9	8.38762e-29	1.04103e-27	0.175026	-5.71343	27.7653	158.635	0	0
AGXT	1.12184e-28	1.38666e-27	0.0695874	-14.3704	3.70728	53.2751	0	0
ADARB2	1.21627e-28	1.49725e-27	0.531515	-1.88141	54.8125	103.125	0	0
STEAP1B	1.53632e-28	1.87973e-27	0.301885	-3.31252	26.6818	88.384	0	0
LTBP1	2.39264e-28	2.91269e-27	0.370169	-2.70147	97.6873	263.899	0	0
CYP2E1	2.5162e-28	3.06002e-27	0.0832707	-12.009	6.94521	83.4051	0	0
ARHGAP24	3.21656e-28	3.89996e-27	0.99986	-1.00014	371.124	371.176	0	0
DHFR	4.32854e-28	5.22195e-27	0.638515	-1.56613	534.979	837.849	0	0
IKZF1	6.49448e-28	7.80372e-27	0.334704	-2.98771	48.3003	144.307	0	0
ADRA1A	7.48117e-28	8.96254e-27	0.191009	-5.23535	15.0712	78.9028	0	0
JAM3	1.03106e-27	1.22669e-26	0.384944	-2.59778	40.9158	106.29	0	0
CARMIL1	2.78076e-27	3.26652e-26	0.982294	-1.01803	228.742	232.866	0	0
FLI1	3.6859e-27	4.31715e-26	0.456798	-2.18915	108.642	237.833	0	0
C3	3.72525e-27	4.35901e-26	0.337584	-2.96223	64.7424	191.782	0	0
PDLIM3	4.26742e-27	4.97893e-26	0.118163	-8.46292	14.9461	126.488	0	0
PARP15	4.35495e-27	5.07614e-26	0.222537	-4.49364	12.2048	54.8442	0	0
MAP3K20	4.44322e-27	5.17403e-26	0.366038	-2.73196	62.2846	170.159	0	0
ANKRD44	4.85967e-27	5.65352e-26	0.528285	-1.89292	256.963	486.409	0	0
FYN	7.41651e-27	8.54563e-26	0.473783	-2.11067	167.805	354.182	0	0
DNAJB1	1.55364e-26	1.76989e-25	0.450162	-2.22142	132.462	294.254	0	0
C4BPA	1.75736e-26	2.00008e-25	0.151664	-6.59354	8.9516	59.0227	0	0
ADAM19	2.06364e-26	2.34423e-25	0.384721	-2.59929	41.3303	107.429	0	0
ANXA1	2.89135e-26	3.26909e-25	0.160246	-6.2404	28.1667	175.772	0	0
ATF5	3.17265e-26	3.58043e-25	0.0759121	-13.1731	6.64287	87.5073	0	0
DCLK1	3.19556e-26	3.60292e-25	0.317434	-3.15026	41.5303	130.831	0	0
DST	7.50748e-26	8.37063e-25	0.524735	-1.90572	471.335	898.234	0	0
TMEM131L	7.8831e-26	8.77322e-25	0.472752	-2.11527	116.65	246.747	0	0
CTNNA3	1.13135e-25	1.25562e-24	0.443211	-2.25626	166.631	375.963	0	0
RBMS3-AS3	1.35399e-25	1.49721e-24	0.304689	-3.28204	55.5572	182.341	0	0
P2RX7	2.53014e-25	2.76984e-24	0.339976	-2.94139	29.0366	85.4077	0	0
DPYSL3	2.63197e-25	2.8787e-24	0.175878	-5.68575	18.8748	107.317	0	0
SH3PXD2A	3.08652e-25	3.36671e-24	0.394944	-2.532	67.8651	171.834	0	0
CD36	3.89824e-25	4.22158e-24	0.208415	-4.79811	39.7828	190.882	0	0
NALCN	5.4107e-25	5.82809e-24	0.532335	-1.87852	44.8892	84.3251	0	0
APOC3	1.44424e-24	1.53104e-23	0.013955	-71.659	3.34746	239.876	0	0
CARD11	1.99102e-24	2.09779e-23	0.425001	-2.35293	57.9158	136.272	0	0
KIAA0930	2.00453e-24	2.11018e-23	0.407758	-2.45244	27.7383	68.0263	0	0
AP002518.2	2.03094e-24	2.13426e-23	0.256816	-3.89384	28.7629	111.998	0	0
PMP22	2.32151e-24	2.43537e-23	0.150109	-6.66181	14.2664	95.0403	0	0
KIAA1755	3.55526e-24	3.71992e-23	0.316427	-3.16029	11.0453	34.9064	0	0
BAAT	4.01219e-24	4.19437e-23	0.0788028	-12.6899	4.84965	61.5415	0	0
PLA2G2A	4.07235e-24	4.25358e-23	0.0183764	-54.4176	1.49563	81.3883	0	0
FAM49A	4.11141e-24	4.29066e-23	0.373625	-2.67648	37.9794	101.651	0	0
CPS1	4.13989e-24	4.31665e-23	0.163055	-6.1329	22.6129	138.683	0	0
HPX	4.60913e-24	4.79764e-23	0.0761822	-13.1264	3.25686	42.7509	0	0
SMOC2	4.96281e-24	5.16132e-23	0.215744	-4.63513	19.4511	90.1581	0	0
GREM2	6.077e-24	6.29836e-23	0.235121	-4.25313	20.6497	87.8257	0	0
SAMHD1	6.42595e-24	6.65431e-23	0.359766	-2.77959	52.9022	147.046	0	0
CPB2	9.3332e-24	9.60715e-23	0.221916	-4.50621	9.70243	43.7212	0	0
FOXN3	1.1111e-23	1.14274e-22	0.556519	-1.79688	332.965	598.3	0	0
SLC7A2	1.30435e-23	1.33807e-22	0.318245	-3.14223	36.5772	114.934	0	0
HSP90AA1	1.38911e-23	1.42381e-22	0.586685	-1.70449	1247.63	2126.58	0	0
CDH19	1.42163e-23	1.45568e-22	0.145609	-6.8677	14.3306	98.4182	0	0
SLC1A3	1.45195e-23	1.48193e-22	0.213408	-4.68585	25.3863	118.956	0	0
GPM6A	1.55387e-23	1.58327e-22	0.5168	-1.93498	85.5179	165.476	0	0
JAKMIP2	1.82739e-23	1.85413e-22	0.526205	-1.9004	26.4983	50.3574	8.18616e-192	1.11996e-191
SP140	1.93404e-23	1.9607e-22	0.392491	-2.54783	32.5113	82.8332	0	0
ZFPM2	2.18851e-23	2.2131e-22	0.49277	-2.02934	146.359	297.013	0	0
TUBA1B	2.66018e-23	2.68332e-22	0.131056	-7.63031	7.92651	60.4818	0	0
LDLRAD4	2.82252e-23	2.84231e-22	0.578618	-1.72826	200.666	346.803	0	0
SLFN12L	2.8461e-23	2.86367e-22	0.318462	-3.1401	45.35	142.403	0	0
CADM2	2.92186e-23	2.935e-22	0.51141	-1.95538	96.0827	187.878	1.27659e-199	1.77531e-199
WNK2	3.4518e-23	3.45868e-22	0.357944	-2.79374	17.2105	48.0817	0	0
FGB	4.11071e-23	4.10867e-22	0.0694523	-14.3984	8.82153	127.016	0	0
MAP2	4.5155e-23	4.50952e-22	0.419292	-2.38497	62.6406	149.396	0	0
RHOH	5.26439e-23	5.2444e-22	0.37548	-2.66326	31.3316	83.4441	0	0
FGA	5.9116e-23	5.86976e-22	0.052946	-18.8872	6.15561	116.262	0	0
PLCG2	5.93621e-23	5.88935e-22	0.928851	-1.0766	933.935	1005.47	0	0
LRRTM3	6.22312e-23	6.16892e-22	0.552767	-1.80908	20.1491	36.4514	0	0
MEF2C	6.48752e-23	6.42047e-22	0.58025	-1.72339	155.338	267.709	0	0
ATP8A1	6.96202e-23	6.88441e-22	0.380838	-2.62579	75.3749	197.918	0	0
COL3A1	7.27719e-23	7.19018e-22	0.0884146	-11.3104	15.5527	175.906	0	0
DES	7.29823e-23	7.20506e-22	0.00883705	-113.16	2.30499	260.832	0	0
DKK3	8.26751e-23	8.13534e-22	0.13445	-7.43769	4.90251	36.4634	0	0
STK17B	9.59141e-23	9.4227e-22	0.380193	-2.63025	44.2754	116.455	0	0
CYP2C8	1.01999e-22	9.99612e-22	0.091199	-10.965	7.43609	81.5369	0	0
C1orf21	1.23625e-22	1.20762e-21	0.361102	-2.7693	77.8265	215.525	0	0
EFR3B	2.56693e-22	2.47937e-21	0.529346	-1.88912	30.9472	58.4631	2.53551e-249	3.84857e-249
QKI	2.65434e-22	2.56176e-21	0.431753	-2.31614	355.916	824.351	0	0
AP001347.1	2.6835e-22	2.58783e-21	0.407699	-2.45279	26.8727	65.9131	8.4905e-189	1.15492e-188
FBXO32	2.6885e-22	2.59058e-21	0.267389	-3.73987	30.7266	114.913	0	0
FRMPD4	3.4394e-22	3.30621e-21	0.538753	-1.85614	32.7216	60.7359	0	0
ASGR1	4.32505e-22	4.14106e-21	0.0959833	-10.4185	3.10656	32.3656	0	0
UTRN	5.0536e-22	4.82713e-21	0.56058	-1.78387	508.485	907.07	0	0
CD53	5.30148e-22	5.05589e-21	0.419465	-2.38399	37.1372	88.5349	0	0
PSD3	6.97126e-22	6.62737e-21	0.587206	-1.70298	190.803	324.933	0	0
DCN	9.47997e-22	8.99107e-21	0.164489	-6.07944	31.3889	190.827	0	0
HSPB1	1.11368e-21	1.05376e-20	0.278117	-3.5956	61.2355	220.179	0	0
TRIM2	1.1174e-21	1.05645e-20	0.964182	-1.03715	187.92	194.901	0	0
CCND2	1.18114e-21	1.11584e-20	0.268335	-3.72669	15.837	59.0193	0	0
SORBS2	1.33485e-21	1.25908e-20	0.801245	-1.24806	331.357	413.553	0	0
PIEZO2	1.34299e-21	1.26577e-20	0.453867	-2.20329	59.8051	131.768	0	0
C1S	1.39273e-21	1.30958e-20	0.286404	-3.49157	36.0539	125.885	0	0
RALGAPA2	1.56729e-21	1.47143e-20	0.931992	-1.07297	479.432	514.416	0	0
TWIST2	1.75391e-21	1.64407e-20	0.171209	-5.84082	9.09938	53.1478	0	0
ARG1	2.70725e-21	2.51426e-20	0.128828	-7.76226	4.91197	38.128	0	0
ADAM23	2.83259e-21	2.62662e-20	0.381813	-2.61909	19.4305	50.8901	0	0
HSPH1	3.01843e-21	2.79466e-20	0.527269	-1.89656	436.934	828.672	0	0
ATP2B2	3.38667e-21	3.1236e-20	0.540436	-1.85036	26.9496	49.8664	0	0
LRIG1	3.42026e-21	3.15218e-20	0.327742	-3.05118	40.1773	122.588	0	0
DAAM2	3.43083e-21	3.15951e-20	0.348587	-2.86873	26.174	75.086	0	0
GRIA1	3.51385e-21	3.23349e-20	0.535875	-1.86611	26.2525	48.99	3.9294093E-317	6.7116516E-317
RUNX1	3.78313e-21	3.47864e-20	0.520478	-1.92131	307.056	589.95	0	0
NNMT	4.40537e-21	4.04462e-20	0.261169	-3.82894	27.8259	106.544	0	0
TAT	5.24769e-21	4.80335e-20	0.0735003	-13.6054	3.68281	50.1061	0	0
C1R	6.35235e-21	5.7925e-20	0.235952	-4.23816	23.3651	99.025	0	0
AL591368.1	9.40708e-21	8.56505e-20	0.504441	-1.98239	30.0994	59.6687	0	0
PTGIS	9.86404e-21	8.97434e-20	0.188608	-5.30199	16.5429	87.7103	0	0
APBB1IP	1.01013e-20	9.18329e-20	0.532956	-1.87633	94.7634	177.807	0	0
MEIS1	1.03549e-20	9.39968e-20	0.331477	-3.0168	59.6787	180.039	0	0
TMEM45A	1.04188e-20	9.45053e-20	0.221433	-4.51604	13.5086	61.0055	0	0
SH3PXD2B	1.09484e-20	9.92347e-20	0.341711	-2.92645	52.6678	154.13	0	0
RALGPS2	1.25671e-20	1.13735e-19	0.934144	-1.0705	192.339	205.899	0	0
WDFY4	1.67918e-20	1.51402e-19	0.409247	-2.44351	32.9061	80.4065	0	0
HDAC2-AS2	1.97406e-20	1.77459e-19	0.522706	-1.91312	43.5909	83.3947	6.20118e-292	1.01439e-291
PDZRN4	2.52121e-20	2.2614e-19	0.314138	-3.18331	33.6083	106.986	0	0
HECW2	2.7754e-20	2.48386e-19	0.537636	-1.85999	66.8437	124.329	0	0
ADGRD1	2.85801e-20	2.55401e-19	0.195127	-5.12488	11.7551	60.2432	0	0
GFOD1	3.88925e-20	3.46017e-19	0.422392	-2.36747	46.2168	109.417	0	0
MAT1A	4.37758e-20	3.87462e-19	0.0721089	-13.8679	2.56853	35.6202	0	0
TMC8	5.43304e-20	4.79474e-19	0.275892	-3.62461	15.5333	56.3022	0	0
ITGA4	6.0412e-20	5.3159e-19	0.316718	-3.15738	26.0285	82.1818	0	0
FILIP1	6.60443e-20	5.7946e-19	0.324723	-3.07954	36.7619	113.21	0	0
NEGR1	6.80096e-20	5.9627e-19	0.36475	-2.7416	131.23	359.781	0	0
PCSK5	8.14057e-20	7.13201e-19	0.899924	-1.1112	217.176	241.328	1.48742e-250	2.26397e-250
TMC5	9.7776e-20	8.5437e-19	0.262671	-3.80704	24.4478	93.0736	0	0
TSC22D1	1.14893e-19	1.00222e-18	0.980805	-1.01957	197.964	201.838	0	0
FGF14	1.2969e-19	1.12884e-18	0.242323	-4.12673	94.2989	389.146	0	0
ABCB4	1.42027e-19	1.23268e-18	0.309544	-3.23056	13.9238	44.9817	0	0
RUBCNL	2.03057e-19	1.74853e-18	0.370715	-2.69749	19.9747	53.8817	0	0
XAF1	2.10566e-19	1.81189e-18	0.605813	-1.65067	114.162	188.444	0	0
C9orf3	2.15701e-19	1.85343e-18	0.962046	-1.03945	447.677	465.338	0	0
POU2F2	2.53062e-19	2.16828e-18	0.466321	-2.14445	35.8192	76.8123	0	0
SLC13A5	2.79234e-19	2.38744e-18	0.185011	-5.40509	5.44882	29.4514	0	0
KIAA1324	3.18781e-19	2.72171e-18	0.416315	-2.40203	21.0995	50.6817	0	0
MSRB3	3.4455e-19	2.93757e-18	0.302318	-3.30778	41.9408	138.731	0	0
NDRG4	3.53462e-19	3.00929e-18	0.225617	-4.43229	7.72022	34.2183	0	0
ELL2	4.26765e-19	3.62315e-18	0.404249	-2.47373	191.933	474.789	0	0
PRR16	4.82064e-19	4.08113e-18	0.306784	-3.25962	37.505	122.252	0	0
NR5A2	4.85265e-19	4.10536e-18	0.378787	-2.64001	24.94	65.8418	0	0
RASSF2	5.27854e-19	4.44413e-18	0.471272	-2.12192	25.2271	53.5298	0	0
MYOM1	6.10355e-19	5.11342e-18	0.301021	-3.32203	43.7616	145.377	0	0
AC009093.2	6.8892e-19	5.76361e-18	0.354607	-2.82003	24.3884	68.7759	0	0
AHSG	1.04031e-18	8.63965e-18	0.118081	-8.46876	5.7762	48.9172	0	0
C8A	1.0666e-18	8.8497e-18	0.167736	-5.96174	4.85462	28.942	0	0
LIFR	1.38151e-18	1.14154e-17	0.837939	-1.1934	147.088	175.535	0	0
CBLB	1.38651e-18	1.14489e-17	0.419834	-2.38189	251.014	597.888	0	0
FLRT2	1.80252e-18	1.48434e-17	0.328162	-3.04727	34.747	105.884	7.62102e-211	1.08292e-210
GLDN	1.82759e-18	1.50396e-17	0.181905	-5.49738	9.72841	53.4808	0	0
EIF1	1.88208e-18	1.54458e-17	0.231426	-4.32104	21.7048	93.787	0	0
HP	1.88633e-18	1.54702e-17	0.0737674	-13.5561	7.5614	102.503	0	0
DIAPH2	2.27597e-18	1.85773e-17	0.528036	-1.89381	269.106	509.637	0	0
APOA1	2.28173e-18	1.86117e-17	0.0212531	-47.052	2.54601	119.795	0	0
CYP2C9	2.29921e-18	1.8729e-17	0.14053	-7.1159	9.53316	67.837	0	0
DUBR	2.726e-18	2.21011e-17	0.322163	-3.10402	20.2715	62.9231	0	0
MAPRE2	3.00249e-18	2.42938e-17	0.509281	-1.96355	75.821	148.879	0	0
NINJ2	3.1222e-18	2.52455e-17	0.417416	-2.39569	20.6731	49.5265	0	0
APOC1	3.57812e-18	2.88353e-17	0.08933	-11.1944	5.58331	62.502	0	0
NTRK3	3.70562e-18	2.98428e-17	0.551827	-1.81216	37.8408	68.5737	6.05718e-177	8.06643e-177
NELL2	4.13216e-18	3.31894e-17	0.603674	-1.65652	35.5906	58.9566	1.76782e-269	2.77985e-269
PREX1	4.15774e-18	3.33726e-17	0.567615	-1.76176	85.9021	151.339	0	0
ABCA1	4.45573e-18	3.57169e-17	0.502729	-1.98914	118.778	236.267	0	0
PHACTR3	5.81331e-18	4.61697e-17	0.500373	-1.99851	32.7292	65.4096	5.02854e-233	7.43343e-233
APBA2	7.72905e-18	6.11431e-17	0.521256	-1.91844	30.9328	59.3428	0	0
INPP5D	8.21765e-18	6.48807e-17	0.562777	-1.7769	100.295	178.214	0	0
STXBP6	1.28797e-17	1.01028e-16	0.264235	-3.78451	29.4302	111.379	0	0
LINC01146	1.37638e-17	1.07682e-16	0.312955	-3.19534	13.9811	44.6743	0	0
GC	1.40364e-17	1.09744e-16	0.231867	-4.31281	7.63722	32.9379	0	0
C4BPB	1.53563e-17	1.19908e-16	0.117981	-8.47594	2.77584	23.5278	0	0
SAA1	1.61901e-17	1.26256e-16	0.180836	-5.52987	40.1192	221.854	0	0
FBLN1	1.65811e-17	1.29221e-16	0.18922	-5.28484	23.7172	125.342	0	0
HIST1H2AC	1.70139e-17	1.32338e-16	0.393644	-2.54037	64.305	163.358	0	0
MCTP1	1.77294e-17	1.37814e-16	0.472255	-2.1175	158.84	336.344	0	0
ST3GAL5	2.32081e-17	1.79361e-16	0.363185	-2.75342	26.4555	72.8429	0	0
EEF1A2	2.87588e-17	2.21833e-16	0.0728913	-13.7191	1.70367	23.3727	0	0
DNAJB2	2.93288e-17	2.26085e-16	0.289457	-3.45474	20.8117	71.899	2.96982e-227	4.34488e-227
APOA2	3.01403e-17	2.31896e-16	0.0203308	-49.1864	1.19533	58.7938	0	0
TTC39C	3.11642e-17	2.39468e-16	0.434291	-2.3026	64.4087	148.308	0	0
SCN1A	3.36164e-17	2.57818e-16	0.467887	-2.13727	17.6372	37.6955	0	0
MTUS2	4.617e-17	3.5186e-16	0.633068	-1.57961	56.5063	89.2578	0	0
CAMK2B	5.46539e-17	4.14682e-16	0.429418	-2.32873	10.6042	24.6943	0	0
RBMS3-AS2	5.54209e-17	4.19973e-16	0.244082	-4.09699	16.9771	69.5548	0	0
CHSY3	5.85944e-17	4.43187e-16	0.393828	-2.53918	47.5268	120.679	0	0
TFR2	5.97376e-17	4.51268e-16	0.371406	-2.69247	14.2463	38.3578	0	0
LDB2	6.65395e-17	5.00769e-16	0.598002	-1.67223	351.778	588.255	0	0
AATK	6.88143e-17	5.17566e-16	0.389275	-2.56888	11.4708	29.4672	0	0
RAPGEF4	6.89452e-17	5.18228e-16	0.771537	-1.29611	114.432	148.317	0	0
NAV3	7.32891e-17	5.48827e-16	0.586712	-1.70441	105.078	179.096	0	0
SLC23A2	8.21189e-17	6.13426e-16	0.573648	-1.74323	75.6344	131.848	0	0
CES1	8.49316e-17	6.34044e-16	0.119159	-8.39212	4.76921	40.0238	0	0
F2	8.56054e-17	6.38679e-16	0.28897	-3.46057	7.39815	25.6018	0	0
HAL	8.91393e-17	6.63813e-16	0.174371	-5.7349	6.53237	37.4625	0	0
TPRG1	8.99261e-17	6.69259e-16	0.31228	-3.20225	55.0938	176.424	0	0
FMO2	9.41901e-17	6.99698e-16	0.124737	-8.01689	8.07341	64.7236	0	0
SLCO2B1	9.69566e-17	7.19363e-16	0.401853	-2.48847	43.4427	108.106	0	0
ABCC9	1.07188e-16	7.93323e-16	0.323398	-3.09217	28.2515	87.3585	0	0
RPL28	1.21862e-16	9.00826e-16	0.331253	-3.01884	36.5051	110.203	0	0
ELOVL5	1.22944e-16	9.08263e-16	0.505935	-1.97654	114.262	225.844	0	0
TRIM22	1.23546e-16	9.12154e-16	0.38619	-2.5894	35.0561	90.7742	0	0
PLXDC2	1.36686e-16	1.00609e-15	0.6989	-1.43082	500.772	716.514	0	0
SEPTIN7	1.50433e-16	1.10123e-15	0.424343	-2.35658	95.9697	226.161	0	0
PLA2G5	1.69375e-16	1.23839e-15	0.0842861	-11.8643	8.39664	99.6206	0	0
F12	1.70484e-16	1.24574e-15	0.156747	-6.3797	3.85794	24.6125	0	0
ANKRD1	1.77048e-16	1.29136e-15	0.0203617	-49.1119	2.13187	104.7	0	0
SFTPB	1.79191e-16	1.3062e-15	0.00899339	-111.193	3.76862	419.043	0	0
ABCB11	1.81567e-16	1.32083e-15	0.303639	-3.29338	12.1479	40.0077	0	0
PROX1	1.86811e-16	1.35683e-15	0.347474	-2.87791	14.4413	41.5608	0	0
FKBP5	1.89174e-16	1.37316e-15	0.60804	-1.64463	250.403	411.819	0	0
NLRP1	1.97711e-16	1.43427e-15	0.507273	-1.97133	63.0068	124.207	0	0
CCDC141	2.08757e-16	1.51349e-15	0.403539	-2.47808	23.0498	57.1191	0	0
ACAP1	2.19881e-16	1.58841e-15	0.269127	-3.71572	14.1131	52.4404	0	0
DPYSL2	2.38379e-16	1.71998e-15	0.466118	-2.14538	77.2359	165.701	0	0
FAM129A	2.47468e-16	1.78343e-15	0.431161	-2.31932	71.7215	166.345	0	0
IFI44L	2.49421e-16	1.79643e-15	0.37737	-2.64992	53.1175	140.757	0	0
ENTPD1	2.98907e-16	2.14772e-15	0.412708	-2.42302	41.9934	101.751	0	0
PAG1	3.13901e-16	2.25411e-15	0.595434	-1.67945	118.338	198.743	0	0
BASP1	3.29947e-16	2.36511e-15	0.654168	-1.52866	75.747	115.791	0	0
AUTS2	3.72276e-16	2.66063e-15	0.566245	-1.76602	374.247	660.928	0	0
ZCCHC24	3.84676e-16	2.74437e-15	0.326709	-3.06083	16.5497	50.6559	0	0
KCNMA1	3.93632e-16	2.80661e-15	0.50014	-1.99944	156.272	312.457	0	0
RPL29	3.94355e-16	2.8101e-15	0.228352	-4.37921	9.85715	43.1666	0	0
AKNA	4.09266e-16	2.9112e-15	0.390049	-2.56378	30.527	78.2644	0	0
C8B	4.6647e-16	3.30446e-15	0.164721	-6.07087	4.03905	24.5205	0	0
MYH11	4.71244e-16	3.33632e-15	0.375895	-2.66032	54.3226	144.515	0	0
ANKH	5.84203e-16	4.11432e-15	0.540254	-1.85098	97.3105	180.12	0	0
CPE	6.48616e-16	4.55996e-15	0.327276	-3.05553	26.7932	81.8673	0	0
LY86	7.0557e-16	4.95748e-15	0.369215	-2.70845	12.3088	33.3378	0	0
F9	8.63345e-16	6.04492e-15	0.136837	-7.30795	2.53221	18.5053	0	0
MVB12B	9.99387e-16	6.98124e-15	0.421337	-2.3734	53.0872	125.997	0	0
GATA4	1.02949e-15	7.18318e-15	0.280707	-3.56243	10.1563	36.1812	0	0
JAZF1	1.03784e-15	7.23309e-15	0.561394	-1.78128	146.322	260.641	0	0
CEP85L	1.08941e-15	7.58373e-15	0.524299	-1.90731	100.561	191.801	0	0
PREX2	1.15285e-15	8.02077e-15	0.391169	-2.55644	58.9538	150.712	0	0
TLE4	1.65726e-15	1.14705e-14	0.477266	-2.09527	83.6596	175.289	0	0
AMBP	1.72791e-15	1.19459e-14	0.152723	-6.54782	5.9287	38.8201	0	0
USP53	1.81613e-15	1.25342e-14	0.879709	-1.13674	157.76	179.332	0	0
SDS	1.91835e-15	1.32094e-14	0.23355	-4.28174	12.9498	55.4478	0	0
AFF3	1.93509e-15	1.33171e-14	0.435857	-2.29433	140.597	322.577	0	0
LHFPL3	1.97984e-15	1.36096e-14	0.966548	-1.03461	88.6069	91.6735	0	0
GLUL	2.2246e-15	1.52486e-14	0.348064	-2.87303	59.6322	171.325	0	0
MFGE8	2.5297e-15	1.73105e-14	0.158334	-6.31576	8.03542	50.7497	0	0
TDO2	2.59056e-15	1.77168e-14	0.256449	-3.89941	8.06791	31.4601	0	0
IL16	2.65246e-15	1.81299e-14	0.321898	-3.10658	16.6098	51.5997	0	0
CARMN	2.74826e-15	1.87635e-14	0.282469	-3.54022	23.2525	82.319	0	0
TMEM98	2.94677e-15	2.01074e-14	0.317364	-3.15096	9.9955	31.4954	2.19556e-234	3.25516e-234
CAV1	3.13998e-15	2.13774e-14	0.172154	-5.80877	9.75544	56.6671	0	0
NUAK1	3.28523e-15	2.2341e-14	0.346256	-2.88804	36.4389	105.237	0	0
LMO3	3.30279e-15	2.24478e-14	0.195263	-5.12128	10.7229	54.9152	0	0
CDH11	3.31778e-15	2.2537e-14	0.293469	-3.40752	33.4481	113.975	0	0
AC092691.1	3.33348e-15	2.26201e-14	0.367289	-2.72265	25.5942	69.6841	0	0
EEF1A1	3.66892e-15	2.48522e-14	0.44796	-2.23234	34.8988	77.9059	0	0
CD38	3.91666e-15	2.65006e-14	0.307345	-3.25367	20.261	65.9227	0	0
IGFBP1	3.95589e-15	2.6751e-14	0.0499535	-20.0186	1.12072	22.4352	0	0
ELN	4.03828e-15	2.72929e-14	0.200199	-4.99503	17.6847	88.3357	0	0
CHST11	4.07856e-15	2.75342e-14	0.58549	-1.70797	257.985	440.631	0	0
CYBRD1	4.46616e-15	3.01004e-14	0.282586	-3.53874	18.4502	65.2906	0	0
MICAL2	5.55567e-15	3.72768e-14	0.47689	-2.09692	53.1303	111.41	0	0
BTK	5.72317e-15	3.83793e-14	0.359649	-2.78049	8.48124	23.582	0	0
SORBS1	5.90504e-15	3.95549e-14	0.413629	-2.41763	313.28	757.395	0	0
SLCO1B1	6.39075e-15	4.26654e-14	0.296034	-3.37799	7.97329	26.9337	0	0
PIP4K2A	6.78325e-15	4.51867e-14	0.470498	-2.12541	231.059	491.095	0	0
MARCHF3	7.0491e-15	4.69317e-14	0.525769	-1.90198	76.8599	146.186	0	0
COL5A2	7.28894e-15	4.84751e-14	0.222805	-4.48823	29.4668	132.254	0	0
SYBU	7.35465e-15	4.88582e-14	0.418894	-2.38724	22.1344	52.8401	0	0
CCDC80	8.22094e-15	5.44632e-14	0.125768	-7.95113	9.02663	71.7719	0	0
PAK3	8.59878e-15	5.69038e-14	0.405896	-2.46369	20.4983	50.5013	0	0
SLC25A18	9.86887e-15	6.51303e-14	0.415242	-2.40824	13.1612	31.6952	0	0
SULT2A1	1.00894e-14	6.65495e-14	0.303157	-3.29862	10.4463	34.4582	0	0
MS4A6A	1.14776e-14	7.55814e-14	0.197693	-5.05835	19.0123	96.1709	0	0
SLIT2	1.17432e-14	7.72046e-14	0.790113	-1.26564	201.373	254.866	0	0
VAV1	1.19888e-14	7.869e-14	0.515837	-1.9386	35.9466	69.6861	0	0
AC002066.1	1.22575e-14	8.04105e-14	0.377845	-2.64659	21.9358	58.0549	0	0
BCOR	1.32313e-14	8.66568e-14	0.290406	-3.44346	35.3044	121.569	0	0
NCALD	1.4373e-14	9.39815e-14	0.491045	-2.03648	71.2089	145.015	0	0
SELENOP	1.46513e-14	9.57493e-14	0.31101	-3.21533	30.4335	97.8538	0	0
PCDH7	1.46733e-14	9.5841e-14	0.428943	-2.33131	79.292	184.855	0	0
DLG2	1.5118e-14	9.86926e-14	0.991924	-1.00814	628.391	633.507	0	0
MYH7	1.54545e-14	1.00835e-13	0.0206795	-48.3571	2.68806	129.987	0	0
CD37	1.56345e-14	1.01844e-13	0.259492	-3.85368	7.3277	28.2386	0	0
CCDC85B	1.57469e-14	1.02521e-13	0.199098	-5.02266	6.28414	31.5631	0	0
VWF	1.5764e-14	1.02577e-13	0.263828	-3.79034	53.4559	202.616	0	0
ABCA9-AS1	1.76717e-14	1.14681e-13	0.193226	-5.17528	13.4283	69.4951	0	0
MYBPC3	1.93519e-14	1.25382e-13	0.0729878	-13.7009	5.0045	68.5662	0	0
NFIA	2.02931e-14	1.31409e-13	0.520681	-1.92056	379.647	729.136	0	0
FGD2	2.08896e-14	1.352e-13	0.188561	-5.30332	7.98452	42.3445	0	0
ZNF831	2.16823e-14	1.4018e-13	0.406723	-2.45868	16.6119	40.8432	0	0
COL6A2	2.52289e-14	1.62412e-13	0.176245	-5.67392	16.6233	94.3194	0	0
SLC16A1-AS1	2.66506e-14	1.71382e-13	0.558578	-1.79026	67.4116	120.684	0	0
SLC1A2	2.74717e-14	1.7638e-13	0.291902	-3.42581	14.6751	50.2739	0	0
RARRES1	3.70672e-14	2.36602e-13	0.228988	-4.36705	26.2899	114.809	0	0
APBB2	3.99885e-14	2.5498e-13	0.981199	-1.01916	397.912	405.536	0	0
FILIP1L	4.84312e-14	3.08324e-13	0.404858	-2.47	54.8919	135.583	0	0
FUT8	5.72869e-14	3.62787e-13	0.505617	-1.97778	126.064	249.326	0	0
ATP2A3	5.81488e-14	3.67859e-13	0.389981	-2.56423	19.5498	50.1302	0	0
HSD17B6	5.88916e-14	3.72363e-13	0.298014	-3.35554	10.9198	36.642	0	0
EPB41L2	6.36814e-14	4.02016e-13	0.499432	-2.00227	105.098	210.435	0	0
MYOCD	6.69111e-14	4.22184e-13	0.31715	-3.15308	19.2368	60.6553	0	0
PFN1	6.94554e-14	4.38008e-13	0.322612	-3.0997	16.1313	50.0023	0	0
FGF7	6.98523e-14	4.40281e-13	0.221001	-4.52487	22.5147	101.876	0	0
PTPRE	7.10423e-14	4.47314e-13	0.570676	-1.75231	97.5452	170.929	0	0
SMOC1	7.19539e-14	4.52582e-13	0.396626	-2.52126	14.2245	35.8636	0	0
ENC1	8.15906e-14	5.11595e-13	0.244835	-4.08438	7.85849	32.0971	6.31329e-222	9.15207e-222
PDLIM1	8.7029e-14	5.44563e-13	0.329689	-3.03316	27.7025	84.0262	0	0
H1FX	8.89824e-14	5.56209e-13	0.300573	-3.32698	8.98549	29.8946	0	0
C7	9.22322e-14	5.7533e-13	0.328309	-3.04591	42.3537	129.006	0	0
APCS	9.27742e-14	5.78412e-13	0.101756	-9.8274	1.8988	18.6603	0	0
CCND3	9.40303e-14	5.85941e-13	0.523152	-1.91149	166.79	318.818	0	0
ASGR2	1.0286e-13	6.39309e-13	0.200108	-4.99731	3.60578	18.0192	0	0
HAO1	1.08359e-13	6.72451e-13	0.29203	-3.4243	6.34571	21.7296	0	0
MLIP	1.30674e-13	8.07609e-13	0.275574	-3.62879	23.9655	86.9658	0	0
RABGAP1L	1.36655e-13	8.44143e-13	0.990735	-1.00935	650.49	656.573	0	0
C5	1.42299e-13	8.78107e-13	0.367702	-2.71959	25.0569	68.1444	0	0
NCKAP1L	1.50413e-13	9.26756e-13	0.343155	-2.91414	19.4912	56.8001	0	0
APOH	1.53305e-13	9.4361e-13	0.359063	-2.78503	12.4127	34.5698	0	0
TIAM1	1.56615e-13	9.62997e-13	0.590616	-1.69315	99.2174	167.99	0	0
DIAPH2-AS1	1.57309e-13	9.66774e-13	0.428214	-2.33528	27.0734	63.2239	6.57E-322	1.13E-321
ACTN1	1.66357e-13	1.0203e-12	0.446104	-2.24163	77.3255	173.335	0	0
UBC	1.86196e-13	1.14024e-12	0.526669	-1.89873	102.353	194.341	0	0
SNCA	1.9781e-13	1.21013e-12	0.396628	-2.52125	22.9529	57.8701	7.63225e-51	7.93617e-51
TTC6	2.0078e-13	1.22768e-12	0.588843	-1.69825	39.3148	66.7662	0	0
NAMPT	2.09968e-13	1.28191e-12	0.693497	-1.44197	443.177	639.047	0	0
BCAS3	2.23023e-13	1.36024e-12	0.982074	-1.01825	486.771	495.656	0	0
CHORDC1	2.36462e-13	1.44147e-12	0.429187	-2.32999	61.7497	143.876	0	0
MYCBP2	2.67531e-13	1.62512e-12	0.543209	-1.84091	257.149	473.39	0	0
EMP2	2.74515e-13	1.66671e-12	0.284558	-3.51422	23.1729	81.4349	0	0
PACS1	2.75172e-13	1.66985e-12	0.919776	-1.08722	329.586	358.333	0	0
INF2	3.43376e-13	2.07644e-12	0.343994	-2.90703	27.238	79.1816	0	0
RFTN2	3.45036e-13	2.08543e-12	0.415015	-2.40955	23.5136	56.6573	0	0
RPL13	3.60099e-13	2.17429e-12	0.361793	-2.76401	49.6315	137.182	0	0
SLC9B2	3.68668e-13	2.22381e-12	0.504328	-1.98283	18.3255	36.3364	0	0
THBS2	4.19768e-13	2.52825e-12	0.189727	-5.27074	16.2549	85.6752	0	0
CLEC2D	4.2766e-13	2.57321e-12	0.411606	-2.42951	38.2084	92.8274	0	0
FAM19A5	4.28168e-13	2.57499e-12	0.56256	-1.77759	30.2819	53.8287	1.83869e-136	2.27087e-136
KCND3	4.45439e-13	2.67219e-12	0.48747	-2.05141	39.3582	80.7398	0	0
PIK3R1	4.51371e-13	2.70643e-12	0.441635	-2.26431	97.3312	220.388	0	0
ADAM28	4.65754e-13	2.79129e-12	0.379969	-2.6318	25.1884	66.2908	0	0
ABR	4.76693e-13	2.85401e-12	0.562434	-1.77798	123.021	218.729	0	0
SYNM	4.92941e-13	2.9469e-12	0.295766	-3.38106	12.1234	40.9898	0	0
DENND4C	5.09724e-13	3.04271e-12	0.984611	-1.01563	216.7	220.087	0	0
CEP170	5.42047e-13	3.23245e-12	0.625747	-1.59809	129.289	206.615	0	0
DYNLL1	5.82446e-13	3.46651e-12	0.396633	-2.52122	20.3977	51.427	8.47034e-115	1.00458e-114
TMOD1	6.4955e-13	3.85431e-12	0.42299	-2.36412	29.094	68.7817	0	0
MEF2C-AS1	6.4984e-13	3.85431e-12	0.632217	-1.58174	65.7602	104.015	0	0
CTNNA1	6.79747e-13	4.02774e-12	0.910689	-1.09807	305.106	335.028	0	0
BHMT	7.30109e-13	4.31555e-12	0.99137	-1.0087	94.9535	95.78	0	0
RASSF3	8.27517e-13	4.87698e-12	0.579717	-1.72498	108.825	187.721	0	0
TMSB4X	8.45274e-13	4.97676e-12	0.395031	-2.53144	51.5773	130.565	0	0
TRIO	8.53305e-13	5.02159e-12	0.955878	-1.04616	561.606	587.529	0	0
SLC4A8	8.68041e-13	5.10334e-12	0.560044	-1.78557	26.9896	48.1919	0	0
LSAMP	8.69982e-13	5.11226e-12	0.528592	-1.89182	158.808	300.436	0	0
LRRK1	8.93592e-13	5.24078e-12	0.435733	-2.29498	33.1889	76.168	0	0
BMPER	9.13628e-13	5.35569e-12	0.343866	-2.90811	24.0345	69.8951	0	0
APOLD1	9.82109e-13	5.73761e-12	0.508566	-1.96631	51.9842	102.217	6.40236e-188	8.69896e-188
RFTN1	9.89845e-13	5.78001e-12	0.471152	-2.12246	70.9137	150.511	0	0
EMB	1.0637e-12	6.20824e-12	0.381624	-2.62038	22.8042	59.7558	0	0
DDR2	1.17756e-12	6.85292e-12	0.305275	-3.27573	31.7933	104.146	0	0
EXOC4	1.20804e-12	7.02354e-12	0.935418	-1.06904	539.625	576.881	0	0
FAM126A	1.28327e-12	7.43937e-12	0.386876	-2.58481	39.9883	103.362	0	0
INSIG1	1.38096e-12	7.98653e-12	0.304617	-3.28282	20.7775	68.2087	0	0
SIDT1	1.56664e-12	9.04301e-12	0.479767	-2.08434	32.326	67.3786	0	0
ITIH1	1.57395e-12	9.08089e-12	0.12277	-8.14529	1.84046	14.9911	0	0
PLAC8	1.59125e-12	9.17633e-12	0.383797	-2.60554	13.4602	35.0711	0	0
KLHL6	1.62126e-12	9.33152e-12	0.424511	-2.35565	24.7846	58.3839	0	0
ZNF519	1.96175e-12	1.1243e-11	0.463516	-2.15742	13.5769	29.2911	1.73639e-73	1.87974e-73
CNIH3	2.10948e-12	1.20782e-11	0.873271	-1.14512	104.987	120.222	0	0
PBX3	2.13197e-12	1.22012e-11	0.522588	-1.91355	115.645	221.293	0	0
FGF12	2.1518e-12	1.23088e-11	0.423212	-2.36288	66.0088	155.971	0	0
HNRNPA1	2.17597e-12	1.24353e-11	0.447318	-2.23555	17.6737	39.5103	0	0
NLRC5	2.27677e-12	1.29867e-11	0.570668	-1.75233	61.8339	108.354	0	0
AC096564.1	2.3482e-12	1.33878e-11	0.427866	-2.33718	17.239	40.2906	0	0
SCD	2.42597e-12	1.38051e-11	0.245233	-4.07776	10.1909	41.5559	0	0
ANO2	2.47879e-12	1.40991e-11	0.343609	-2.91028	60.2465	175.334	0	0
SKAP2	2.55784e-12	1.45418e-11	0.997491	-1.00252	213.301	213.838	0	0
CYP2B6	2.68283e-12	1.52381e-11	0.172773	-5.78793	10.4749	60.628	0	0
NCOA2	2.81167e-12	1.59548e-11	0.984831	-1.0154	398.487	404.625	0	0
DOCK11	2.96036e-12	1.67749e-11	0.513106	-1.94892	97.4039	189.832	0	0
NRAP	3.20064e-12	1.81025e-11	0.128227	-7.79867	4.59353	35.8234	0	0
ARGLU1	3.2362e-12	1.8295e-11	0.579394	-1.72594	211.115	364.371	0	0
XYLT1	3.33726e-12	1.88487e-11	0.543681	-1.83931	97.0045	178.422	0	0
GPSM2	4.05374e-12	2.27674e-11	0.347501	-2.87769	24.1959	69.6283	0	0
FOXP1	4.15136e-12	2.3294e-11	0.604159	-1.65519	616.822	1020.96	0	0
TSPYL1	4.30366e-12	2.41373e-11	0.28227	-3.5427	10.3446	36.6477	4.2227e-202	5.89887e-202
NKAIN2	4.51264e-12	2.52741e-11	0.658649	-1.51826	87.1327	132.29	0	0
FAM198B	4.59681e-12	2.57217e-11	0.222377	-4.49687	10.0271	45.0906	0	0
ANTXR2	4.69201e-12	2.62179e-11	0.565755	-1.76755	64.0734	113.253	0	0
COL5A1	4.82235e-12	2.68964e-11	0.327457	-3.05383	26.9838	82.4041	0	0
RBFOX3	4.85611e-12	2.70472e-11	0.669294	-1.49411	41.0688	61.3613	0	0
PALMD	5.05882e-12	2.81372e-11	0.399123	-2.50549	26.151	65.5213	0	0
ARHGEF26	5.23455e-12	2.90878e-11	0.381946	-2.61817	32.8755	86.0737	0	0
EPHA3	5.3691e-12	2.97943e-11	0.457729	-2.1847	34.8541	76.1457	0	0
PALM2-AKAP2	6.17399e-12	3.41509e-11	0.471392	-2.12138	31.3383	66.4802	0	0
ARHGAP23	6.26673e-12	3.46479e-11	0.498348	-2.00663	28.2854	56.7583	0	0
TRANK1	6.39729e-12	3.53214e-11	0.550121	-1.81778	49.2569	89.5384	0	0
FAM13C	6.39732e-12	3.53214e-11	0.47791	-2.09245	21.6284	45.2562	1.76652e-244	2.66358e-244
GPAM	6.55075e-12	3.61189e-11	0.304183	-3.28749	16.437	54.0366	0	0
CPOX	7.235e-12	3.98371e-11	0.508549	-1.96638	17.3343	34.0857	0	0
THRA	8.56695e-12	4.69781e-11	0.441593	-2.26453	21.6521	49.0317	3.30848e-127	4.01908e-127
AHSA1	8.57743e-12	4.70141e-11	0.454393	-2.20074	24.2946	53.466	0	0
SPECC1	9.0123e-12	4.93753e-11	0.495973	-2.01624	41.9048	84.49	0	0
MYOF	9.44633e-12	5.14959e-11	0.990802	-1.00928	188.631	190.382	0	0
AC119396.1	9.6573e-12	5.25985e-11	0.458795	-2.17962	22.1337	48.2432	0	0
GCKR	9.80836e-12	5.33971e-11	0.360701	-2.77238	8.05078	22.3198	0	0
NOP56	1.01953e-11	5.54788e-11	0.453543	-2.20486	17.2749	38.0887	0	0
CD74	1.03537e-11	5.63153e-11	0.345003	-2.89853	38.3097	111.042	0	0
MLPH	1.15907e-11	6.29352e-11	0.197283	-5.06885	9.54188	48.3663	0	0
ITGAL	1.18265e-11	6.41815e-11	0.50754	-1.97029	48.2067	94.981	0	0
SVEP1	1.18907e-11	6.45006e-11	0.404642	-2.47132	49.431	122.16	0	0
RPL14	1.27606e-11	6.91263e-11	0.270445	-3.69762	13.4141	49.6001	0	0
SIPA1L1	1.40825e-11	7.61159e-11	0.917015	-1.09049	388.528	423.688	0	0
LEAP2	1.45452e-11	7.85466e-11	0.172145	-5.80907	3.82748	22.2341	0	0
COLEC12	1.49386e-11	8.06352e-11	0.324071	-3.08574	33.7878	104.26	0	0
DOCK4	1.60129e-11	8.61642e-11	0.691062	-1.44705	514.658	744.736	0	0
TMEM156	1.72142e-11	9.23806e-11	0.537697	-1.85978	22.384	41.6294	0	0
PDE3B	1.7638e-11	9.45713e-11	0.489683	-2.04214	124.274	253.783	0	0
FP236383.1	1.87932e-11	1.00631e-10	0.565027	-1.76983	674.097	1193.04	0	0
OPCML	1.94232e-11	1.03774e-10	0.578439	-1.72879	78.6276	135.931	0	0
RPS2	1.95681e-11	1.04502e-10	0.27742	-3.60465	14.3795	51.8329	0	0
ATP13A4	2.03773e-11	1.08775e-10	0.282047	-3.54551	19.2477	68.243	0	0
ATAD2	2.07188e-11	1.10549e-10	0.540558	-1.84994	34.0314	62.956	0	0
CLMP	2.10147e-11	1.11979e-10	0.488982	-2.04506	52.0386	106.422	0	0
UBE2E2	2.56828e-11	1.36372e-10	0.969459	-1.0315	460.947	475.468	0	0
IFNGR1	2.71452e-11	1.43821e-10	0.486028	-2.05749	43.9724	90.4729	0	0
LYN	2.72919e-11	1.44534e-10	0.601041	-1.66378	157.102	261.383	0	0
ADH4	2.79786e-11	1.47911e-10	0.251116	-3.98223	6.17062	24.5728	0	0
TMEM108	2.87432e-11	1.51754e-10	0.417065	-2.39771	34.079	81.7115	0	0
A1BG	2.88583e-11	1.52295e-10	0.267364	-3.74022	5.3938	20.174	0	0
FOXP2	2.98196e-11	1.5723e-10	0.577382	-1.73196	168.508	291.849	0	0
MCUB	3.06011e-11	1.6114e-10	0.414673	-2.41154	39.553	95.3836	0	0
CDO1	3.1593e-11	1.66218e-10	0.134024	-7.46137	2.26026	16.8647	0	0
SRPX	3.18661e-11	1.67509e-10	0.17631	-5.67183	6.18633	35.0878	0	0
ITPR2	3.33466e-11	1.75215e-10	0.948647	-1.05413	469.561	494.98	0	0
TNNT2	3.40415e-11	1.7871e-10	0.078167	-12.7931	6.84801	87.6074	0	0
DTNA	3.42388e-11	1.79668e-10	0.456421	-2.19096	95.8162	209.929	0	0
MCAM	3.43162e-11	1.79924e-10	0.225125	-4.44198	10.3003	45.7536	0	0
BBX	3.46222e-11	1.81365e-10	0.920255	-1.08665	289.655	314.755	0	0
FHL1	3.53314e-11	1.84919e-10	0.260101	-3.84465	18.0445	69.3747	0	0
ST8SIA4	3.54899e-11	1.85668e-10	0.505877	-1.97676	38.0791	75.2735	0	0
HSPB7	3.66029e-11	1.91159e-10	0.0327173	-30.5649	2.3736	72.5488	0	0
RPL27A	3.67442e-11	1.91814e-10	0.282369	-3.54146	13.2528	46.9341	0	0
CTSS	3.7715e-11	1.96797e-10	0.48846	-2.04725	34.6428	70.9225	0	0
SLC22A25	3.89004e-11	2.02806e-10	0.285369	-3.50423	7.19665	25.2187	0	0
SYNE3	3.89595e-11	2.03027e-10	0.299419	-3.3398	11.2244	37.4871	0	0
EBF3	3.94159e-11	2.05228e-10	0.263047	-3.80161	9.67722	36.789	0	0
RAMP1	4.04663e-11	2.10515e-10	0.271319	-3.68569	11.5585	42.6009	0	0
CYP4X1	4.62512e-11	2.39783e-10	0.142243	-7.03023	3.41175	23.9854	0	0
CDKAL1	4.63299e-11	2.40087e-10	0.966153	-1.03503	375.708	388.87	0	0
BCL11B	5.04295e-11	2.60549e-10	0.411746	-2.42868	20.8442	50.624	0	0
SMARCC1	5.13884e-11	2.6539e-10	0.963581	-1.0378	219.736	228.041	0	0
MAP4	5.25255e-11	2.71146e-10	0.96792	-1.03314	349.925	361.523	0	0
RPL13A	5.27034e-11	2.71948e-10	0.36865	-2.7126	34.4369	93.4134	0	0
NF1	5.44165e-11	2.80428e-10	0.991811	-1.00826	385.728	388.912	0	0
ANKRD28	5.68227e-11	2.92577e-10	0.971342	-1.0295	176.618	181.829	0	0
ITGA5	6.28408e-11	3.23013e-10	0.409406	-2.44256	37.4472	91.4671	0	0
RBP4	6.65615e-11	3.41121e-10	0.237916	-4.20317	10.1433	42.6338	0	0
CAMK4	6.78899e-11	3.47781e-10	0.578823	-1.72764	46.0325	79.5278	0	0
CCSAP	6.8904e-11	3.52676e-10	0.300897	-3.3234	6.1598	20.4715	7.49355e-139	9.31021e-139
SLC44A1	7.84894e-11	4.01057e-10	0.498823	-2.00472	129.48	259.57	0	0
EGFR	7.91551e-11	4.04287e-10	0.887604	-1.12663	226.159	254.797	0	0
ACTA2	8.74534e-11	4.44601e-10	0.283472	-3.52769	19.005	67.0439	0	0
MMP2	8.82348e-11	4.48384e-10	0.229811	-4.3514	15.2799	66.4892	0	0
HDAC9	9.85493e-11	4.99537e-10	0.51197	-1.95324	125.629	245.383	0	0
KCNT2	1.02019e-10	5.16256e-10	0.485128	-2.06131	83.6029	172.332	0	0
ONECUT1	1.03999e-10	5.26058e-10	0.211584	-4.72625	3.15576	14.9149	0	0
TANC1	1.05415e-10	5.32774e-10	0.945139	-1.05805	230.524	243.905	0	0
APOD	1.09061e-10	5.50968e-10	0.092723	-10.7848	5.38868	58.1159	0	0
STOM	1.13148e-10	5.70896e-10	0.361069	-2.76955	41.4155	114.702	0	0
MAP4K3	1.19891e-10	6.03408e-10	0.967017	-1.03411	229.652	237.485	0	0
TRAM2	1.21242e-10	6.09698e-10	0.427814	-2.33746	33.2837	77.7995	0	0
ADCY3	1.25487e-10	6.29734e-10	0.43907	-2.27754	27.9588	63.6773	0	0
CADPS	1.35093e-10	6.76252e-10	0.68922	-1.45092	45.6413	66.2217	0	0
ANTXR1	1.38501e-10	6.93023e-10	0.458236	-2.18228	46.3741	101.201	0	0
GAPDH	1.38945e-10	6.94956e-10	0.592233	-1.68853	53.193	89.8177	0	0
AC087286.2	1.40963e-10	7.04754e-10	0.324171	-3.0848	18.7821	57.939	0	0
PTP4A1	1.48402e-10	7.41026e-10	0.327838	-3.05028	38.9955	118.947	0	0
CFHR3	1.50097e-10	7.4887e-10	0.11662	-8.57489	1.60758	13.7848	0	0
CYP2A6	1.52977e-10	7.62924e-10	0.0923978	-10.8228	1.58808	17.1874	0	0
DHCR24	1.55601e-10	7.75368e-10	0.279913	-3.57254	15.1948	54.284	0	0
MGAT5	1.56698e-10	7.80515e-10	0.657323	-1.52132	256.793	390.665	0	0
COMMD1	1.59742e-10	7.95019e-10	0.993788	-1.00625	186.125	187.289	7.20934e-164	9.37821e-164
MGP	1.70177e-10	8.46256e-10	0.233083	-4.29031	17.3857	74.59	0	0
PLXNA4	1.73447e-10	8.61805e-10	0.580261	-1.72336	51.2915	88.3937	0	0
HSD11B1	1.74872e-10	8.68528e-10	0.371336	-2.69298	8.61231	23.1928	0	0
RGMA	1.78491e-10	8.85411e-10	0.243104	-4.11347	6.72449	27.661	0	0
IL33	2.04539e-10	1.00964e-09	0.208248	-4.80197	7.95223	38.1863	0	0
GRIK4	2.04666e-10	1.00985e-09	0.615763	-1.624	38.1244	61.9142	0	0
ARHGAP45	2.31099e-10	1.13656e-09	0.375736	-2.66145	12.9337	34.4223	0	0
MRVI1	2.39277e-10	1.17391e-09	0.252098	-3.96671	10.2326	40.5898	0	0
ALCAM	2.39657e-10	1.17529e-09	0.465006	-2.15051	151.964	326.8	0	0
MTHFD1L	2.42435e-10	1.18795e-09	0.94142	-1.06223	164.848	175.105	0	0
MT2A	2.48009e-10	1.21477e-09	0.351934	-2.84144	79.4776	225.831	0	0
ATP10A	2.61153e-10	1.27702e-09	0.563666	-1.7741	68.8486	122.144	0	0
IL7R	2.68264e-10	1.31079e-09	0.248462	-4.02475	16.3582	65.8378	0	0
CD69	2.6841e-10	1.31097e-09	0.267245	-3.74188	9.11225	34.097	0	0
STARD9	2.69441e-10	1.31547e-09	0.527619	-1.89531	49.0932	93.0468	0	0
LSS	2.92279e-10	1.42524e-09	0.468525	-2.13436	25.8782	55.2334	0	0
STK3	2.97285e-10	1.44907e-09	0.957132	-1.04479	374.252	391.014	0	0
SERF2	2.98006e-10	1.45141e-09	0.454577	-2.19985	26.0218	57.244	0	0
RPS20	3.26418e-10	1.58595e-09	0.30215	-3.30961	13.0073	43.0492	0	0
KLF12	3.44895e-10	1.67235e-09	0.978436	-1.02204	208.289	212.88	0	0
TRAF3IP3	3.51882e-10	1.70349e-09	0.50692	-1.9727	20.2469	39.9411	0	0
ELMO1-AS1	3.53414e-10	1.71022e-09	0.22639	-4.41715	7.48124	33.0458	0	0
CCDC88B	3.53598e-10	1.71043e-09	0.358654	-2.7882	12.9128	36.0036	0	0
CREB3L3	3.57175e-10	1.72704e-09	0.331793	-3.01393	8.20626	24.7331	0	0
C9	3.70612e-10	1.79129e-09	0.316346	-3.1611	21.3341	67.4392	0	0
FCHSD2	3.7091e-10	1.79201e-09	0.619217	-1.61494	296.058	478.116	0	0
TMEM123	3.77031e-10	1.82013e-09	0.432292	-2.31325	57.5293	133.08	0	0
TMC6	3.90432e-10	1.88407e-09	0.346937	-2.88237	15.058	43.4026	0	0
LCP1	3.99119e-10	1.92291e-09	0.67837	-1.47412	53.2734	78.5315	0	0
RPS9	4.01123e-10	1.9318e-09	0.438711	-2.2794	37.6812	85.8907	0	0
FMO3	4.02828e-10	1.93923e-09	0.300042	-3.33286	5.68746	18.9555	0	0
RPL15	4.09272e-10	1.96868e-09	0.393817	-2.53925	18.1683	46.134	0	0
SHC2	4.12061e-10	1.98052e-09	0.423472	-2.36143	18.1193	42.7873	0	0
PON3	4.19558e-10	2.01495e-09	0.275391	-3.63121	4.8647	17.6647	0	0
IQSEC1	4.21557e-10	2.02374e-09	0.519518	-1.92486	54.666	105.224	0	0
SLC12A2	4.2526e-10	2.04071e-09	0.405744	-2.46461	40.9168	100.844	0	0
HSPE1-MOB4	4.36367e-10	2.09151e-09	0.266527	-3.75197	13.472	50.5464	0	0
RPS18	4.57659e-10	2.18921e-09	0.219701	-4.55164	7.51001	34.1829	0	0
PCBP1	4.58493e-10	2.19234e-09	0.405707	-2.46483	16.7273	41.2299	0	0
NFASC	4.67781e-10	2.23497e-09	0.954672	-1.04748	91.51	95.8549	0	0
MT-ND4L	4.87812e-10	2.32516e-09	0.979601	-1.02082	633.602	646.796	0	0
DMXL2	5.16405e-10	2.45659e-09	0.89535	-1.11688	164.146	183.331	0	0
CDK17	5.18198e-10	2.46415e-09	0.602507	-1.65973	133.069	220.859	0	0
PIK3R5	5.31175e-10	2.52287e-09	0.587781	-1.70132	60.0629	102.186	0	0
SMAP2	5.44156e-10	2.58351e-09	0.562617	-1.77741	89.5359	159.142	0	0
INPP5F	5.45613e-10	2.58941e-09	0.996385	-1.00363	80.5985	80.8909	0	0
ACTN2	5.55915e-10	2.63623e-09	0.234325	-4.26758	13.9161	59.3881	0	0
DPYD-AS1	5.62794e-10	2.6678e-09	0.42431	-2.35677	31.9906	75.3945	0	0
RPS23	6.2128e-10	2.93811e-09	0.27131	-3.68582	7.14156	26.3225	0	0
MYOZ2	6.26261e-10	2.95819e-09	0.121023	-8.26291	4.28169	35.3792	0	0
TIMP2	6.34085e-10	2.99397e-09	0.404498	-2.4722	45.4491	112.359	0	0
RPLP0	6.5187e-10	3.07314e-09	0.331675	-3.015	18.5637	55.9695	0	0
HMCN1	6.55593e-10	3.08707e-09	0.400226	-2.49859	66.3919	165.886	0	0
XPR1	6.69792e-10	3.15147e-09	0.888865	-1.12503	194.221	218.504	0	0
CASQ2	7.03408e-10	3.3032e-09	0.280024	-3.57113	7.73587	27.6258	0	0
MX2	7.18751e-10	3.37e-09	0.394151	-2.5371	22.5505	57.2128	0	0
FAM13A	7.54289e-10	3.52977e-09	0.896187	-1.11584	227.008	253.304	0	0
COL8A1	7.70404e-10	3.60099e-09	0.277004	-3.61006	35.3635	127.664	0	0
SNTG2	7.86531e-10	3.67068e-09	0.423752	-2.35987	41.35	97.5807	0	0
RPLP1	8.36019e-10	3.89561e-09	0.30728	-3.25436	18.8723	61.4172	0	0
SERPING1	8.473e-10	3.94513e-09	0.302493	-3.30587	27.6755	91.4916	0	0
TMSB10	8.57249e-10	3.9853e-09	0.267691	-3.73565	19.0539	71.1785	0	0
NDRG2	8.65265e-10	4.01792e-09	0.428364	-2.33446	14.6345	34.1636	0	0
TNRC6B	8.73593e-10	4.05347e-09	0.95165	-1.05081	563.971	592.624	0	0
UGT2B4	8.85175e-10	4.10563e-09	0.335221	-2.9831	5.53518	16.512	0	0
USP24	8.88766e-10	4.11754e-09	0.965809	-1.0354	176.423	182.669	0	0
ORM1	9.22515e-10	4.27061e-09	0.0680918	-14.6861	1.38945	20.4055	0	0
TNFRSF1B	9.90902e-10	4.57666e-09	0.653192	-1.53094	59.6535	91.3261	0	0
TTPA	1.01555e-09	4.68154e-09	0.320415	-3.12095	5.63074	17.5732	0	0
CD247	1.08686e-09	5.00454e-09	0.402339	-2.48547	41.2525	102.532	0	0
RUNX3	1.13421e-09	5.20665e-09	0.383945	-2.60454	15.1242	39.3918	0	0
LPP	1.14462e-09	5.25047e-09	0.513041	-1.94916	841.828	1640.86	0	0
CLDND1	1.23046e-09	5.63566e-09	0.309743	-3.22848	17.5367	56.617	1.01936e-221	1.47736e-221
TSPAN13	1.23954e-09	5.67509e-09	0.275058	-3.6356	7.42619	26.9986	0	0
MIR122HG	1.31031e-09	5.98773e-09	0.142527	-7.01623	1.65948	11.6433	0	0
UBB	1.31446e-09	6.00212e-09	0.480178	-2.08256	22.1401	46.1082	0	0
GNB4	1.37187e-09	6.25482e-09	0.484381	-2.06449	30.8428	63.6747	0	0
TECRL	1.41031e-09	6.42524e-09	0.199222	-5.01953	9.62788	48.3274	0	0
MT-ND3	1.4333e-09	6.52505e-09	0.732903	-1.36444	4345.85	5929.63	0	0
DENND1A	1.4616e-09	6.64886e-09	0.989689	-1.01042	379.382	383.334	0	0
CD163	1.47522e-09	6.70829e-09	0.258351	-3.8707	29.431	113.918	0	0
CORO1A	1.52461e-09	6.93024e-09	0.293541	-3.40668	6.58567	22.4352	0	0
SERPINA1	1.65903e-09	7.51863e-09	0.16113	-6.20616	36.4844	226.428	0	0
CST3	1.66546e-09	7.5449e-09	0.280769	-3.56164	14.0685	50.107	0	0
TNNI3	1.85271e-09	8.36491e-09	0.0508467	-19.667	2.14233	42.133	0	0
IPO9-AS1	1.85347e-09	8.36523e-09	0.388213	-2.5759	28.6053	73.6844	0	0
RPL32	1.94727e-09	8.77546e-09	0.265285	-3.76954	8.8294	33.2827	0	0
CERCAM	1.95188e-09	8.79262e-09	0.484712	-2.06308	12.5563	25.9046	1.84931e-164	2.40826e-164
COL16A1	1.95254e-09	8.79262e-09	0.256413	-3.89996	7.66192	29.8812	0	0
SLFN11	2.0315e-09	9.13794e-09	0.386066	-2.59023	14.7442	38.1909	0	0
EBF2	2.05656e-09	9.2438e-09	0.326019	-3.0673	25.716	78.8789	0	0
LRRTM4	2.06647e-09	9.2814e-09	0.683786	-1.46245	75.4378	110.324	0	0
TTR	2.17816e-09	9.77943e-09	0.0585536	-17.0784	1.1779	20.1166	0	0
RPL36	2.19369e-09	9.84182e-09	0.424808	-2.35401	20.4504	48.1403	0	0
CDC14B	2.27335e-09	1.0184e-08	0.971848	-1.02897	145.736	149.958	0	0
FASN	2.33113e-09	1.04351e-08	0.234705	-4.26066	5.89833	25.1308	0	0
SRSF2	2.35511e-09	1.05386e-08	0.439908	-2.2732	26.2729	59.7237	0	0
CNTRL	2.36533e-09	1.05804e-08	0.587055	-1.70342	63.875	108.806	0	0
IRAK3	2.45835e-09	1.09883e-08	0.735196	-1.36018	116.241	158.109	0	0
ENAH	2.50896e-09	1.12104e-08	0.425219	-2.35173	64.6913	152.136	0	0
HAMP	2.58299e-09	1.15284e-08	0.0757501	-13.2013	2.06093	27.2069	0	0
RPL19	2.64029e-09	1.17798e-08	0.305261	-3.27589	9.28991	30.4327	0	0
IFITM3	2.72616e-09	1.21584e-08	0.270208	-3.70085	17.3882	64.351	0	0
CFD	2.80884e-09	1.25132e-08	0.0694753	-14.3936	2.89162	41.6208	0	0
CPB2-AS1	2.81102e-09	1.25183e-08	0.617393	-1.61971	12.2701	19.8741	0	0
F5	2.82515e-09	1.2572e-08	0.511063	-1.95671	15.4474	30.2261	0	0
SEMA3E	2.83303e-09	1.26024e-08	0.704591	-1.41926	28.6722	40.6934	1.09891e-135	1.35471e-135
BAZ2B	2.83609e-09	1.26114e-08	0.96204	-1.03946	425.873	442.678	0	0
ACTC1	2.86741e-09	1.27365e-08	0.039354	-25.4104	1.2019	30.5409	0	0
LAMA4	2.86861e-09	1.27372e-08	0.447966	-2.23231	39.9618	89.2072	0	0
GATA6	2.90878e-09	1.2906e-08	0.291925	-3.42553	8.11262	27.79	0	0
ATM	2.97421e-09	1.31915e-08	0.537594	-1.86014	169.003	314.369	0	0
ACTB	2.98514e-09	1.32351e-08	0.457261	-2.18693	94.7097	207.124	0	0
RPS11	3.14802e-09	1.39265e-08	0.308847	-3.23785	12.4147	40.197	0	0
SLC26A2	3.20568e-09	1.41609e-08	0.262896	-3.80378	15.725	59.8145	0	0
MEOX2	3.22425e-09	1.42377e-08	0.164253	-6.08817	6.57455	40.0269	0	0
NUPR1	3.29851e-09	1.45549e-08	0.411977	-2.42732	17.1499	41.6283	0	0
UTY	3.35458e-09	1.47969e-08	0.555184	-1.80121	138.829	250.06	0	0
DNAJA1	3.43019e-09	1.51194e-08	0.448952	-2.22741	45.8775	102.188	0	0
PLAGL1	3.47926e-09	1.53301e-08	0.988581	-1.01155	77.7126	78.6103	0	0
TSPAN5	3.5263e-09	1.5526e-08	0.619458	-1.61432	89.3726	144.276	0	0
PLXND1	3.58781e-09	1.57853e-08	0.366247	-2.7304	25.6122	69.9316	0	0
QDPR	3.6109e-09	1.58753e-08	0.435775	-2.29476	22.4131	51.4328	0	0
FOXO1	3.62005e-09	1.59098e-08	0.957785	-1.04408	284.838	297.393	0	0
FNDC3B	3.64128e-09	1.59973e-08	0.989688	-1.01042	995.208	1005.58	0	0
TECR	3.6794e-09	1.61588e-08	0.648959	-1.54093	47.264	72.8305	0	0
ADAMTS6	3.68794e-09	1.61904e-08	0.563253	-1.7754	51.7607	91.896	0	0
ADCY7	3.74379e-09	1.64296e-08	0.401471	-2.49084	22.4403	55.8954	0	0
DNAJC1	3.76415e-09	1.6513e-08	0.921592	-1.08508	221.609	240.463	0	0
FMNL1	3.88623e-09	1.70362e-08	0.567387	-1.76247	26.6252	46.926	0	0
MRC1	3.9714e-09	1.73858e-08	0.358451	-2.78978	47.5377	132.62	0	0
SOD1	3.97177e-09	1.73858e-08	0.603314	-1.65751	30.2834	50.195	0	0
RPL8	4.03009e-09	1.76156e-08	0.36494	-2.74018	17.1739	47.0596	0	0
CHN1	4.07874e-09	1.78218e-08	0.492064	-2.03226	47.969	97.4852	0	0
HLA-DRA	4.13688e-09	1.80562e-08	0.416374	-2.40168	23.6191	56.7255	0	0
AMPH	4.32502e-09	1.88637e-08	0.563363	-1.77505	23.1391	41.0732	0	0
SLA	4.3849e-09	1.9118e-08	0.551765	-1.81237	38.6945	70.1286	0	0
CDYL	4.49384e-09	1.95788e-08	0.966962	-1.03417	148.94	154.029	6.8148e-256	1.04664e-255
CDC42SE2	4.59001e-09	1.99618e-08	0.957666	-1.04421	250.499	261.573	0	0
SORBS3	4.9208e-09	2.13695e-08	0.327785	-3.05078	13.1543	40.131	0	0
ATP9B	5.10801e-09	2.21666e-08	0.995894	-1.00412	221.717	222.631	0	0
CENPP	5.14186e-09	2.23054e-08	0.519843	-1.92366	85.965	165.367	5.14965e-285	8.3345e-285
RAPGEF2	5.15438e-09	2.23517e-08	0.894636	-1.11777	296.472	331.389	0	0
CCDC69	5.56184e-09	2.40667e-08	0.447483	-2.23472	17.3205	38.7065	0	0
POLR2F	5.62046e-09	2.43029e-08	0.553598	-1.80637	25.1754	45.476	2.53467e-39	2.59468e-39
RPL35	5.80691e-09	2.51002e-08	0.314225	-3.18243	17.1785	54.6695	0	0
TMTC2	5.90048e-09	2.54864e-08	0.945972	-1.05711	283.237	299.414	0	0
COL4A1	6.07515e-09	2.62314e-08	0.786407	-1.27161	253.577	322.45	0	0
MKLN1	6.08764e-09	2.62759e-08	0.99915	-1.00085	468.773	469.172	0	0
EHBP1	6.14998e-09	2.65245e-08	0.944426	-1.05884	281.014	297.55	0	0
LINC02197	6.22814e-09	2.6844e-08	0.467733	-2.13797	13.9237	29.7685	0	0
FRMD4B	6.30186e-09	2.7152e-08	0.910221	-1.09863	246.734	271.07	0	0
FAM196B	6.38622e-09	2.74958e-08	0.432425	-2.31254	12.5533	29.03	0	0
PDCD4	6.42205e-09	2.76402e-08	0.447356	-2.23536	41.8298	93.5044	0	0
MYL2	6.45191e-09	2.77489e-08	0.0322862	-30.973	2.16549	67.0717	0	0
PTPRK	6.48346e-09	2.78747e-08	0.845365	-1.18292	395.992	468.427	0	0
LUM	6.5328e-09	2.80768e-08	0.0707715	-14.13	5.081	71.7945	0	0
ATP5F1E	6.63912e-09	2.85135e-08	0.404882	-2.46985	15.6021	38.5348	3.89188e-269	6.1143e-269
TMC3-AS1	6.66661e-09	2.86188e-08	0.582025	-1.71814	13.7168	23.5674	0	0
RHOJ	6.6684e-09	2.86188e-08	0.424299	-2.35683	27.3906	64.5551	0	0
LINC02456	6.84563e-09	2.9369e-08	0.400636	-2.49603	14.2092	35.4666	0	0
CD44	7.04409e-09	3.0199e-08	0.661779	-1.51108	157.511	238.011	0	0
XKR6	7.05417e-09	3.02314e-08	0.947127	-1.05582	196.712	207.693	0	0
SERPINE1	7.12467e-09	3.05227e-08	0.839799	-1.19076	225.114	268.058	0	0
MTTP	7.57353e-09	3.23652e-08	0.373735	-2.67569	13.6959	36.646	0	0
RAB30	7.63342e-09	3.25981e-08	0.535353	-1.86793	38.1684	71.2959	0	0
ARL17B	7.85167e-09	3.34946e-08	0.56544	-1.76853	33.2323	58.7725	0	0
LINC01818	8.0198e-09	3.41755e-08	0.565653	-1.76787	15.8795	28.0728	0	0
SPHKAP	8.09476e-09	3.44706e-08	0.437086	-2.28788	17.3486	39.6916	0	0
ST8SIA1	8.12273e-09	3.45775e-08	0.735301	-1.35999	42.532	57.843	2.1192e-277	3.38444e-277
NFATC2	8.17909e-09	3.47806e-08	0.533453	-1.87458	48.3226	90.5845	0	0
JAK3	8.25472e-09	3.50775e-08	0.55768	-1.79314	29.3761	52.6755	0	0
SERPINF1	9.00335e-09	3.82048e-08	0.239887	-4.16863	5.86782	24.4608	0	0
PLEKHH1	9.22341e-09	3.91111e-08	0.859379	-1.16363	32.4595	37.7708	0	0
DNMT1	9.38998e-09	3.98035e-08	0.608214	-1.64416	43.7248	71.8905	0	0
PON1	9.73408e-09	4.12331e-08	0.338889	-2.95082	4.04074	11.9235	0	0
MYO18B	9.76284e-09	4.13404e-08	0.370874	-2.69634	35.5617	95.8862	0	0
RASGRP2	1.004e-08	4.24691e-08	0.429236	-2.32972	10.9203	25.4412	0	0
NXPE3	1.0066e-08	4.25644e-08	0.488155	-2.04853	18.0805	37.0384	4.14407e-186	5.60911e-186
KYNU	1.01044e-08	4.27117e-08	0.501056	-1.99579	71.9074	143.512	0	0
PARVA	1.01658e-08	4.29562e-08	0.987295	-1.01287	91.5363	92.7143	0	0
ANGPTL8	1.02615e-08	4.32998e-08	0.280526	-3.56474	5.06225	18.0456	0	0
MIR181A1HG	1.06853e-08	4.50569e-08	0.529306	-1.88926	37.2809	70.4335	0	0
HCLS1	1.08373e-08	4.56657e-08	0.534948	-1.86934	31.1198	58.1735	0	0
CDH13	1.12563e-08	4.73818e-08	0.569709	-1.75528	142.019	249.284	0	0
RASSF5	1.12877e-08	4.74972e-08	0.487241	-2.05237	18.4876	37.9434	0	0
ANXA6	1.19783e-08	5.03508e-08	0.464706	-2.1519	32.8185	70.6222	0	0
LPL	1.2368e-08	5.19705e-08	0.272615	-3.66817	10.6191	38.9529	0	0
FERMT2	1.29403e-08	5.43375e-08	0.98315	-1.01714	119.144	121.186	0	0
AC007262.2	1.29784e-08	5.44787e-08	0.531021	-1.88316	34.9151	65.7508	0	0
SGCD	1.31521e-08	5.5131e-08	0.640982	-1.56011	112.262	175.14	0	0
ANO1	1.32423e-08	5.54704e-08	0.492697	-2.02964	22.6944	46.0615	0	0
ERP44	1.3259e-08	5.55212e-08	0.926698	-1.0791	106.093	114.485	0	0
PDE3A	1.42435e-08	5.95197e-08	0.289304	-3.45657	98.7407	341.305	0	0
PRELP	1.46686e-08	6.12748e-08	0.104222	-9.59488	3.76459	36.1207	0	0
LY6E	1.49094e-08	6.22164e-08	0.299613	-3.33764	14.6562	48.917	0	0
COL12A1	1.58573e-08	6.60117e-08	0.347516	-2.87756	23.6073	67.9314	0	0
AP001011.1	1.59067e-08	6.61947e-08	0.450594	-2.21929	51.1092	113.426	0	0
PPIA	1.59753e-08	6.64573e-08	0.486002	-2.05761	29.0452	59.7637	0	0
RAB3GAP2	1.61471e-08	6.71487e-08	0.997218	-1.00279	128.429	128.787	0	0
HTATIP2	1.6253e-08	6.75658e-08	0.396186	-2.52407	14.6758	37.0428	1.02431e-273	1.62191e-273
RDH16	1.64911e-08	6.85084e-08	0.153025	-6.53489	1.68013	10.9795	0	0
ATP2B4	1.70056e-08	7.05489e-08	0.594802	-1.68123	102.908	173.013	0	0
MAP4K4	1.71748e-08	7.12016e-08	0.689955	-1.44937	236.583	342.897	0	0
PLGLB1	1.74695e-08	7.23736e-08	0.379924	-2.6321	11.3217	29.8	0	0
YWHAH	1.81935e-08	7.51666e-08	0.434625	-2.30084	7.89511	18.1653	4.78666e-181	6.41696e-181
IDS	1.87707e-08	7.75246e-08	0.305605	-3.2722	15.1433	49.5519	3.54588e-204	4.97297e-204
HLA-DRB1	1.96281e-08	8.09778e-08	0.285863	-3.49818	14.8488	51.9438	0	0
RASGRF2	1.96336e-08	8.09778e-08	0.932325	-1.07259	133.373	143.054	0	0
TMEM71	2.00487e-08	8.26614e-08	0.491169	-2.03596	17.6514	35.9375	0	0
C11orf96	2.01411e-08	8.3014e-08	0.276955	-3.61069	11.7714	42.5029	0	0
SELENOW	2.02846e-08	8.35467e-08	0.391489	-2.55435	22.1564	56.5953	0	0
SERPINC1	2.02911e-08	8.35467e-08	0.149824	-6.67452	2.35095	15.6914	0	0
CYP2A7	2.03971e-08	8.39545e-08	0.0935725	-10.6869	1.38526	14.8041	0	0
TMTC1	2.05156e-08	8.44133e-08	0.630932	-1.58496	166.937	264.589	0	0
C6	2.08305e-08	8.568e-08	0.621149	-1.60992	22.5778	36.3484	0	0
AC244021.1	2.13564e-08	8.77604e-08	0.523759	-1.90928	22.0202	42.0427	6.1384e-151	7.79676e-151
SLC5A6	2.13581e-08	8.77604e-08	0.298877	-3.34585	5.15476	17.2471	0	0
ABHD15-AS1	2.24933e-08	9.2362e-08	0.506465	-1.97447	47.7249	94.2315	0	0
NRXN1	2.32385e-08	9.53243e-08	0.662451	-1.50955	100.242	151.32	0	0
FLNC	2.33737e-08	9.58463e-08	0.10996	-9.0942	2.9972	27.2571	0	0
FSTL1	2.3452e-08	9.61348e-08	0.299829	-3.33523	27.0379	90.1775	0	0
SERINC1	2.35026e-08	9.63094e-08	0.350897	-2.84984	26.7719	76.2955	0	0
SMURF1	2.47844e-08	1.01287e-07	0.983758	-1.01651	165.611	168.345	0	0
JTB	2.50516e-08	1.02344e-07	0.439661	-2.27448	9.31005	21.1755	0	0
ARID5B	2.58724e-08	1.05662e-07	0.944632	-1.05861	348.543	368.972	0	0
CDK5RAP2	2.62958e-08	1.07354e-07	0.558714	-1.78983	81.3368	145.579	0	0
DSCAM	2.77748e-08	1.13086e-07	0.577717	-1.73095	79.4359	137.5	0	0
CALM3	2.79693e-08	1.1384e-07	0.302476	-3.30604	9.9788	32.9903	1.58838e-180	2.12796e-180
HP1BP3	2.8091e-08	1.14297e-07	0.569488	-1.75596	120.798	212.116	0	0
ID2	2.90558e-08	1.18063e-07	0.456188	-2.19208	29.0229	63.6206	0	0
RPS12	2.95534e-08	1.20004e-07	0.316363	-3.16093	11.2709	35.6264	0	0
CCDC3	2.98524e-08	1.21137e-07	0.607993	-1.64476	43.2913	71.2037	1.13208e-81	1.24453e-81
NR4A1	2.98772e-08	1.21197e-07	0.320089	-3.12413	26.2894	82.1314	0	0
HEG1	3.00363e-08	1.21719e-07	0.59213	-1.68882	54.2672	91.6473	0	0
TAP1	3.02788e-08	1.22578e-07	0.389894	-2.5648	14.609	37.4693	0	0
TNXB	3.22325e-08	1.30313e-07	0.37506	-2.66624	29.0204	77.3754	0	0
RAB3C	3.23753e-08	1.30802e-07	0.643087	-1.555	22.9355	35.6647	0	0
ITGBL1	3.24315e-08	1.30986e-07	0.333886	-2.99503	24.8349	74.3814	0	0
RPL41	3.2886e-08	1.32732e-07	0.375425	-2.66365	17.8812	47.6291	0	0
PTPRN2	3.37498e-08	1.36037e-07	0.749028	-1.33506	68.7722	91.8152	4.86281e-189	6.61684e-189
C8G	3.47157e-08	1.39837e-07	0.17625	-5.67377	1.58084	8.96933	0	0
ST6GAL1	3.49393e-08	1.4069e-07	0.704106	-1.42024	254.705	361.742	0	0
PPIE	3.5059e-08	1.41125e-07	0.59418	-1.68299	15.3999	25.9179	1.16391e-61	1.23159e-61
TAX1BP1	3.64843e-08	1.46715e-07	0.981872	-1.01846	182.307	185.673	0	0
RPS16	3.66034e-08	1.47145e-07	0.309454	-3.2315	10.7912	34.8718	0	0
LURAP1L-AS1	3.66174e-08	1.47153e-07	0.509217	-1.9638	14.1307	27.7499	2.18409e-59	2.30141e-59
FAM102B	3.77892e-08	1.51659e-07	0.493872	-2.02482	32.2108	65.2209	0	0
CSRP3	3.89568e-08	1.56138e-07	0.173942	-5.74904	3.13731	18.0366	0	0
AC074327.1	3.91719e-08	1.56948e-07	0.343991	-2.90705	30.5599	88.8393	0	0
GPX2	3.97985e-08	1.59405e-07	0.133749	-7.4767	3.37698	25.2486	0	0
PTGES3	4.03888e-08	1.61609e-07	0.52549	-1.90298	152.734	290.65	0	0
SLC11A1	4.23038e-08	1.68991e-07	0.328848	-3.04092	38.4041	116.784	0	0
AC131025.2	4.28545e-08	1.70908e-07	0.14258	-7.0136	3.01454	21.1428	0	0
TTN-AS1	4.37069e-08	1.74192e-07	0.597602	-1.67335	160.033	267.791	0	0
PHF14	4.51433e-08	1.79739e-07	0.573761	-1.74289	130.228	226.973	0	0
AZGP1	4.57991e-08	1.8217e-07	0.41888	-2.38732	13.9777	33.3692	0	0
DOCK9	4.59206e-08	1.82593e-07	0.542337	-1.84387	193.002	355.872	0	0
PHGDH	4.65248e-08	1.84934e-07	0.412878	-2.42202	12.2811	29.7452	0	0
SLPI	4.7456e-08	1.88449e-07	0.140182	-7.13359	7.65677	54.6203	0	0
ITGA9	4.79115e-08	1.90133e-07	0.494378	-2.02274	76.0204	153.77	0	0
PAN3	4.81087e-08	1.90842e-07	0.931985	-1.07298	300.709	322.654	0	0
NAV1	4.84312e-08	1.91943e-07	0.582685	-1.71619	101.384	173.995	0	0
SEC31A	4.85677e-08	1.92421e-07	0.963582	-1.03779	164.885	171.117	0	0
FAP	5.11889e-08	2.02415e-07	0.270906	-3.69132	8.0134	29.5801	0	0
ARHGAP25	5.19454e-08	2.05331e-07	0.568804	-1.75808	51.6184	90.7491	0	0
SP110	5.2213e-08	2.06321e-07	0.540898	-1.84878	59.965	110.862	0	0
ABL1	5.28136e-08	2.08489e-07	0.98326	-1.01703	206.946	210.469	0	0
NIN	5.31288e-08	2.09596e-07	0.656539	-1.52314	92.6795	141.164	0	0
NEXN	5.31534e-08	2.09625e-07	0.344929	-2.89915	32.5997	94.5115	0	0
PCDH17	5.35825e-08	2.11215e-07	0.430646	-2.32209	25.5387	59.3032	0	0
CHCHD3	5.47523e-08	2.15649e-07	0.928956	-1.07648	193.213	207.99	0	0
NDE1	5.6102e-08	2.20748e-07	0.551773	-1.81234	43.7196	79.2347	1.58269e-291	2.58686e-291
MPP5	5.68034e-08	2.23435e-07	0.955167	-1.04694	73.597	77.0514	1.19744e-266	1.87487e-266
PDGFRB	5.71736e-08	2.24818e-07	0.309571	-3.23028	19.4199	62.7318	0	0
PIK3C3	5.89625e-08	2.31626e-07	0.944235	-1.05906	99.5236	105.401	0	0
CRACR2A	5.91661e-08	2.3235e-07	0.419165	-2.3857	17.1283	40.8629	0	0
LMOD1	5.92286e-08	2.3252e-07	0.364104	-2.74647	17.4101	47.8163	0	0
TOX2	6.01612e-08	2.36104e-07	0.471703	-2.11998	29.3228	62.1637	0	0
DGKD	6.02574e-08	2.36405e-07	0.554407	-1.80373	68.5258	123.602	0	0
MYPN	6.05576e-08	2.37505e-07	0.416604	-2.40036	21.9095	52.5907	0	0
OOEP	6.08226e-08	2.3839e-07	0.375483	-2.66324	13.1482	35.0169	0	0
ACTA1	6.15599e-08	2.41123e-07	0.0295496	-33.8414	1.00576	34.0364	0	0
SERPINH1	6.32626e-08	2.47551e-07	0.318684	-3.13791	39.748	124.726	0	0
BTG1	6.34286e-08	2.4812e-07	0.473823	-2.11049	35.8964	75.759	0	0
BOK	6.36361e-08	2.48771e-07	0.295036	-3.38941	10.3774	35.1733	0	0
LTBP2	6.65553e-08	2.59846e-07	0.249646	-4.00567	16.0246	64.1892	0	0
SPIDR	6.71936e-08	2.62253e-07	0.926716	-1.07908	487.909	526.493	0	0
ST8SIA6	6.77574e-08	2.64282e-07	0.359131	-2.7845	30.0388	83.643	0	0
IL1RAP	6.84631e-08	2.66862e-07	0.657204	-1.5216	65.1163	99.0807	0	0
ADK	6.92557e-08	2.6969e-07	0.90684	-1.10273	382.804	422.129	0	0
AC139720.1	7.19316e-08	2.7993e-07	0.413927	-2.41588	15.203	36.7286	0	0
TBC1D22A	7.21714e-08	2.80592e-07	0.975785	-1.02482	334.83	343.139	0	0
CA2	7.24154e-08	2.81359e-07	0.981333	-1.01902	22.624	23.0543	0	0
IFI6	7.32027e-08	2.84235e-07	0.237381	-4.21263	12.4746	52.5511	0	0
TIMP1	7.37256e-08	2.86173e-07	0.21473	-4.65701	22.2751	103.736	0	0
GPS2	7.71786e-08	2.98903e-07	0.423008	-2.36402	15.7619	37.2614	0	0
IRF8	7.9722e-08	3.08357e-07	0.420926	-2.37571	12.6767	30.1162	0	0
STAT4	8.113e-08	3.13502e-07	0.529759	-1.88765	47.5525	89.7626	0	0
FARS2	8.26165e-08	3.18939e-07	0.984502	-1.01574	219.802	223.262	0	0
SH3KBP1	8.35139e-08	3.22197e-07	0.646392	-1.54705	133.424	206.414	0	0
CHIC1	8.53943e-08	3.28926e-07	0.987027	-1.01314	66.7029	67.5796	4.05363e-245	6.11823e-245
STAT3	8.7353e-08	3.36042e-07	0.948161	-1.05467	288.582	304.36	0	0
GPR65	9.17195e-08	3.52502e-07	0.295294	-3.38645	5.13262	17.3814	0	0
MT-ND2	9.43142e-08	3.62128e-07	0.849884	-1.17663	2293.96	2699.14	0	0
HNRNPA0	1.01044e-07	3.87475e-07	0.316669	-3.15787	8.14561	25.7228	1.13749e-163	1.47938e-163
CYP1B1	1.02847e-07	3.94013e-07	0.21584	-4.63307	10.1925	47.2223	0	0
CYR61	1.06295e-07	4.06707e-07	0.256381	-3.90045	14.0048	54.6251	0	0
LBP	1.07183e-07	4.09975e-07	0.517224	-1.9334	24.3157	47.0118	0	0
HNRNPH2	1.13203e-07	4.32314e-07	0.271447	-3.68396	6.49073	23.9116	1.95868e-148	2.47923e-148
ZNF609	1.1455e-07	4.3732e-07	0.969069	-1.03192	300.103	309.681	0	0
SMYD3	1.1515e-07	4.39334e-07	0.906199	-1.10351	519.103	572.835	0	0
COL5A3	1.1915e-07	4.54162e-07	0.426817	-2.34292	16.7523	39.2494	0	0
HSD17B12	1.20769e-07	4.59899e-07	0.891309	-1.12195	162.598	182.426	0	0
LPAR1	1.25753e-07	4.78274e-07	0.428185	-2.33544	51.2152	119.61	0	0
LMOD2	1.26526e-07	4.80911e-07	0.15346	-6.51637	2.28011	14.858	0	0
CYP2J2	1.28471e-07	4.88151e-07	0.399392	-2.5038	6.88639	17.2422	0	0
MARCO	1.31153e-07	4.98025e-07	0.190878	-5.23895	10.9427	57.3285	0	0
MNAT1	1.32298e-07	5.02058e-07	0.923091	-1.08332	173.937	188.429	8.30678e-292	1.35827e-291
RPS15	1.34195e-07	5.08936e-07	0.374998	-2.66668	17.3623	46.2997	0	0
SERPINA10	1.34902e-07	5.11456e-07	0.144462	-6.92222	1.32397	9.16484	0	0
ATG7	1.45445e-07	5.50048e-07	0.95303	-1.04928	281.226	295.086	0	0
FBLN2	1.45863e-07	5.51454e-07	0.298019	-3.35549	10.0464	33.7105	0	0
ARRDC3	1.48102e-07	5.59394e-07	0.987018	-1.01315	119.016	120.582	0	0
CSK	1.51675e-07	5.72529e-07	0.551733	-1.81247	17.4938	31.7071	0	0
ANKRD36C	1.52851e-07	5.7679e-07	0.362512	-2.75853	104.663	288.718	0	0
ENG	1.57113e-07	5.92686e-07	0.566931	-1.76388	67.0356	118.243	0	0
CA5A	1.65801e-07	6.24094e-07	0.594158	-1.68305	19.5681	32.9342	0	0
GPRIN3	1.65945e-07	6.24443e-07	0.968245	-1.0328	86.8125	89.6597	0	0
CYP3A4	1.67233e-07	6.29091e-07	0.144988	-6.8971	3.42021	23.5896	0	0
PEX14	1.68914e-07	6.3502e-07	0.985364	-1.01485	106.367	107.947	0	0
CHRM2	1.69017e-07	6.35209e-07	0.510188	-1.96006	14.3945	28.2141	0	0
AGTR1	1.72732e-07	6.48765e-07	0.483806	-2.06694	7.86152	16.2493	0	0
[truncated: 2,206 more rows]

## Sheet: Kidney Upregulated Gene List
Feature ID	P-value (Kidney vs. Other Organs)	FDR step up (Kidney vs. Other Organs)	Ratio (Kidney vs. Other Organs)	Fold change (Kidney vs. Other Organs)	LSMean(Kidney) (Kidney vs. Other Organs)	LSMean(Other Organs) (Kidney vs. Other Organs)	P-value (Organ)	FDR step up (Organ)
[truncated: 3,921 more rows]

[truncated: 4 more sheets: Liver Downregulated Gene List, Liver Upregulated Gene List, Lung Downregulated Gene List, Lung Upregulated Gene List]
