# Supplementary material for: Single-Cell and Bulk RNASeq Profiling of COVID-19 Patients Reveal Immune and Inflammatory Mechanisms of Infection-Induced Organ Damage
Source: Viruses. 2021 Dec 2;13(12):2418. doi: 10.3390/v13122418 (PMC8706409; doi:10.3390/v13122418)
Supplement: Supplementary file 1 [file viruses-13-02418-s001.zip › Supplementary Table S2 - GSE168215.xlsx]

## Sheet: Bronchial Gene List
Feature ID	P-value (Expressed genes)	FDR step up (Expressed genes)	Partial correlation (Expressed genes)
A1BG	0.0151824	0.0209099	0.0325841
AAAS	0.00989993	0.0141683	0.0346135
AACS	0.0282859	0.0369075	0.0294359
AADAT	0.00148369	0.00251148	0.0426393
AAK1	3.5919e-05	8.24519e-05	0.0554279
AAR2	0.000355021	0.000676428	0.0479145
ABCA1	0.00394234	0.00612663	0.0386826
ABCA6	0.0164536	0.0224907	0.0321911
ABCB10	9.39226e-05	0.000199707	0.0523941
ABCB6	0.00190938	0.00316436	0.0416489
ABCB7	0.000250617	0.000492826	0.049123
ABCB8	0.000849966	0.00150564	0.044759
ABCC1	0.0226767	0.0301071	0.0305833
ABCC10	0.0319851	0.04131	0.0287825
ABCC3	0.0314576	0.0407123	0.0288716
ABCC5	0.00454017	0.00696278	0.0380823
ABCC5-AS1	0.000407938	0.000767142	0.0474248
ABCD1	0.0210886	0.0281711	0.030953
ABCF2	0.0102528	0.0146384	0.0344509
ABHD10	7.31651e-05	0.000158627	0.0531975
ABHD12	0.000249917	0.000491663	0.0491326
ABHD14A	0.0120092	0.0169156	0.0337091
ABHD14B	0.000916284	0.00161244	0.0444782
ABHD17B	0.000231371	0.000458188	0.0493966
ABHD17C	0.0129921	0.0181719	0.0333351
ABHD3	0.0249921	0.032924	0.0300828
ABHD5	2.02092e-05	4.85893e-05	0.0571727
ABHD6	1.35474e-05	3.35868e-05	0.0583578
ABI3	0.0162595	0.0222496	0.0322493
ABL1	0.0287835	0.0374752	0.0293438
ABL2	0.00472452	0.00721997	0.0379116
ABR	1.6858e-05	4.10376e-05	0.0577128
ABRAXAS1	0.0027709	0.00443944	0.0401486
ABRAXAS2	9.45434e-05	0.000200925	0.0523727
ABT1	1.77254e-05	4.29294e-05	0.0575638
AC002310.1	0.0216899	0.0288946	0.0308103
AC002467.1	0.00069745	0.00125455	0.0454906
AC003985.2	0.00494671	0.0075357	0.0377137
AC004231.1	0.00683355	0.0100875	0.0362972
AC004241.1	0.00922043	0.0132729	0.0349416
AC004264.1	0.0227916	0.0302464	0.0305575
AC004812.2	0.0102995	0.0146967	0.0344298
AC004816.1	0.0014088	0.00239504	0.0428402
AC004943.2	0.000136308	0.000282175	0.0511749
AC004951.1	0.0110976	0.0157409	0.0340811
AC004982.2	0.0104869	0.0149438	0.0343458
AC004990.1	0.0156781	0.0215406	0.0324276
AC005229.4	0.00925	0.0133094	0.0349269
AC005261.1	0.00511728	0.00777014	0.0375672
AC005332.7	6.89603e-05	0.000150288	0.0533862
AC005392.2	0.000795019	0.00141568	0.0450074
AC005476.2	0.000794539	0.00141522	0.0450096
AC005520.2	0.0271814	0.0355808	0.0296452
AC005523.1	0.0207109	0.0277118	0.0310445
AC006333.2	0.00527823	0.0079933	0.037433
AC007114.1	0.0118277	0.0166853	0.0337812
AC007255.1	4.19336e-05	9.51125e-05	0.0549495
AC007773.1	0.0252444	0.0332355	0.0300307
AC008014.1	0.000858769	0.00152059	0.0447205
AC008035.1	0.00478281	0.00730194	0.0378589
AC008267.5	7.89679e-05	0.000170211	0.0529531
AC008393.1	0.002942	0.00468611	0.0399027
AC008443.5	0.0140187	0.0194628	0.0329702
AC008752.2	0.00310447	0.0049237	0.039681
AC009113.1	0.0178067	0.0241409	0.031801
AC009119.1	2.99584e-05	6.97882e-05	0.0559838
AC009403.1	0.0321784	0.0415425	0.0287502
AC009502.1	2.47075e-05	5.85541e-05	0.0565686
AC009506.1	0.00813312	0.0118255	0.0355146
AC009948.1	0.00164416	0.00275788	0.0422385
AC010255.1	0.00829769	0.0120466	0.0354236
AC010255.3	0.0353017	0.0452036	0.0282497
AC010273.2	0.0158942	0.0218162	0.0323606
AC010642.2	0.000120479	0.000251413	0.0515819
AC010754.1	0.00320751	0.00507623	0.0395458
AC010969.2	0.00968876	0.0138914	0.0347133
AC011447.3	0.00162125	0.00272236	0.0422934
AC011603.2	0.00564169	0.0084794	0.0371429
AC012360.3	0.00385189	0.00600313	0.0387805
AC013470.2	0.0014999	0.00253722	0.042597
AC015712.1	0.00551515	0.00830807	0.0372419
AC015802.6	0.00350451	0.0055054	0.0391772
AC015813.1	0.0348249	0.0446613	0.0283236
AC016065.1	0.000315007	0.000607087	0.0483325
AC016727.1	0.000457231	0.000851436	0.0470193
AC016831.7	0.0155263	0.0213462	0.032475
AC018647.2	0.00277511	0.00444562	0.0401424
AC018797.2	1.74265e-05	4.22462e-05	0.0576143
AC020915.3	0.00601086	0.00898271	0.036865
AC020928.1	0.0190155	0.0256415	0.0314739
AC021054.1	0.000773022	0.00138062	0.0451113
AC022007.1	0.005598	0.00841775	0.0371768
AC022075.1	0.000670691	0.00121075	0.0456342
AC022101.1	0.0219527	0.0292169	0.030749
AC022364.1	0.00632926	0.00940823	0.0366374
AC022916.1	5.0862e-05	0.000113791	0.0543478
AC023043.1	4.72205e-05	0.000106242	0.0545801
AC025159.1	0.00501393	0.00762794	0.0376555
AC025171.2	0.00503824	0.00766257	0.0376346
AC025539.1	1.93277e-05	4.66305e-05	0.057306
AC026304.1	0.00295975	0.00470961	0.0398779
AC026704.1	3.70464e-05	8.48693e-05	0.0553327
AC027117.2	7.11865e-05	0.000154738	0.053285
AC027281.1	0.000636151	0.0011527	0.0458275
AC027644.3	5.07095e-05	0.000113523	0.0543572
AC034236.2	0.00254428	0.00410196	0.0404965
AC034243.1	0.00189863	0.00314778	0.0416712
AC036176.1	0.00883718	0.0127621	0.0351363
AC040169.1	0.000585328	0.00106784	0.0461305
AC046168.2	0.0271792	0.0355808	0.0296456
AC058791.1	0.000443609	0.000828276	0.0471271
AC062017.1	3.61554e-05	8.29489e-05	0.0554077
AC064807.1	0.00612989	0.00914213	0.0367786
AC067852.2	0.00139453	0.0023727	0.0428796
AC068338.2	0.00242023	0.00392208	0.0406992
AC068888.1	0.0118284	0.0166853	0.0337809
AC073332.1	0.000612768	0.00111337	0.045964
AC073611.1	0.016944	0.0231083	0.0320466
AC073896.2	0.000672033	0.00121294	0.0456269
AC078846.1	0.000152605	0.000312694	0.0508
AC083798.2	0.000313146	0.000603962	0.0483532
AC087239.1	0.00012868	0.000267329	0.0513651
AC087623.3	0.00755823	0.0110586	0.0358458
AC090517.4	0.00282583	0.00451995	0.0400682
AC090587.1	0.000707742	0.00127107	0.0454368
AC091271.1	0.00141622	0.00240603	0.0428198
AC091982.3	0.0247685	0.0326465	0.0301293
AC092683.1	0.0115653	0.0163397	0.033887
AC092718.3	0.000175472	0.000355552	0.0503331
AC092802.1	0.0309491	0.0400871	0.0289587
AC093157.1	0.00011681	0.000244527	0.0516834
AC093159.1	0.00404497	0.00627063	0.0385739
AC093249.6	0.00267409	0.00429582	0.0402939
AC093323.1	0.00222357	0.00363477	0.0410408
AC093512.2	0.0238734	0.031556	0.0303194
AC093627.4	0.0362017	0.0462196	0.0281125
AC096637.2	0.00915951	0.0131943	0.0349721
AC096677.1	0.033299	0.0428968	0.028566
AC097103.2	0.000375717	0.000712299	0.0477153
AC097376.2	0.00259365	0.00417566	0.0404184
AC097534.2	0.00681987	0.0100732	0.0363061
AC098487.1	0.0203222	0.0272457	0.0311401
AC099063.4	0.00972904	0.0139444	0.0346941
AC099522.2	0.0307197	0.0398024	0.0289983
AC103691.1	0.00068574	0.00123561	0.0455528
AC103736.1	5.02737e-05	0.000112628	0.0543842
AC103957.2	0.010862	0.0154223	0.0341817
AC104590.1	0.019471	0.0261995	0.0313553
AC104986.2	0.0176467	0.0239576	0.0318457
AC106047.1	0.000317012	0.000610201	0.0483104
AC108860.2	0.000241921	0.000477652	0.0492441
AC110058.1	0.0136543	0.0190009	0.0330969
AC111149.2	7.29958e-05	0.000158342	0.0532049
AC116366.3	0.00384722	0.00599957	0.0387857
AC118549.1	0.000120813	0.000252068	0.0515728
AC127070.1	0.0229237	0.0304094	0.0305279
AC127070.2	0.00512544	0.00778158	0.0375603
AC127521.1	0.00136799	0.00233196	0.0429538
AC133794.1	2.10331e-05	5.03873e-05	0.0570531
AC137630.1	0.000404621	0.000761814	0.0474537
AC138150.2	0.00658087	0.00974539	0.0364647
AC139887.4	0.00154425	0.00260453	0.0424835
AC145124.1	0.0165233	0.0225786	0.0321703
AC233723.1	3.56174e-05	8.1849e-05	0.0554538
AC242022.1	0.0160573	0.0220136	0.0323107
ACAA2	0.000289595	0.000561639	0.0486246
ACACB	0.0248797	0.0327863	0.0301061
ACAD10	0.00551336	0.00830637	0.0372433
ACAD9	7.5395e-05	0.000163125	0.0531015
ACADS	0.0314763	0.0407323	0.0288684
ACAP1	0.000271134	0.000529346	0.0488523
ACBD6	1.65206e-05	4.02986e-05	0.0577727
ACD	4.32946e-05	9.80581e-05	0.0548504
ACER3	0.0144231	0.0199757	0.032833
ACKR4	0.000138463	0.000286235	0.051123
ACO1	0.0286437	0.0373047	0.0293696
ACOT2	4.31313e-05	9.7741e-05	0.0548621
ACOT7	0.000364237	0.00069231	0.0478245
ACOX1	0.0295095	0.0383687	0.029212
ACSBG1	0.000690672	0.00124343	0.0455265
ACSF2	0.00248855	0.00401933	0.0405864
ACSF3	0.00849789	0.0123117	0.0353151
ACSL1	1.7238e-05	4.18375e-05	0.0576466
ACSL4	0.00297657	0.00473158	0.0398546
ACSL5	0.000927114	0.00163036	0.0444342
ACSS1	0.00139262	0.00236977	0.0428849
ACSS2	5.42155e-05	0.000120642	0.0541474
ACTA2	0.000831908	0.00147677	0.0448389
ACTL10	0.00066241	0.00119769	0.0456797
ACTR3B	0.00445192	0.0068378	0.0381662
ACTR5	0.00317606	0.00502835	0.0395867
ACVR1	0.000930759	0.00163654	0.0444195
ACVR2A	0.0220003	0.0292646	0.0307379
ACVR2B	0.00761121	0.0111322	0.0358144
ACY1	0.0023819	0.00386645	0.0407637
ADAM17	0.00183055	0.00304415	0.0418158
ADAM28	0.00104376	0.00181871	0.0439878
ADAMTS14	0.0141219	0.0195909	0.0329349
ADAMTSL4	0.0317408	0.0410408	0.0288236
ADAP2	0.00182087	0.00302925	0.0418368
ADAT1	0.00558661	0.00840264	0.0371857
ADCK2	0.00315766	0.00500176	0.0396107
ADCY2	0.000403754	0.00076051	0.0474612
ADCY9	0.000697025	0.00125397	0.0454929
ADGRA3	0.0107345	0.015262	0.0342369
ADGRG1	0.000197275	0.000395462	0.0499384
ADH6	0.000228471	0.000452801	0.0494396
ADHFE1	0.00612544	0.00913767	0.0367818
ADIRF	2.99106e-05	6.96897e-05	0.0559886
ADNP	0.000182697	0.000368765	0.0501974
ADNP2	0.00187306	0.00310867	0.041725
ADO	0.0119081	0.0167826	0.0337491
ADPRHL1	0.00022823	0.000452395	0.0494432
ADPRHL2	0.000109673	0.000230623	0.0518897
ADSL	0.000246005	0.00048465	0.0491867
ADSSL1	0.000347917	0.000664503	0.0479854
AEBP2	0.00027547	0.000537303	0.0487975
AFAP1	0.0332838	0.0428816	0.0285685
AFMID	0.00385151	0.00600313	0.038781
AGA	2.05505e-05	4.93346e-05	0.0571226
AGAP1	0.00131816	0.0022522	0.0430969
AGAP4	0.0079289	0.0115472	0.0356298
AGBL3	0.0128232	0.0179656	0.0333975
AGBL4	0.00160016	0.00268946	0.0423446
AGGF1	9.70347e-05	0.00020601	0.0522884
AGO3	0.008303	0.012053	0.0354207
AGO4	0.0129673	0.0181392	0.0333442
AGPAT4	0.00408527	0.00632608	0.0385319
AGPAT5	0.00917932	0.0132183	0.0349622
AGTPBP1	0.0061466	0.00916488	0.0367666
AHCY	0.00972376	0.0139384	0.0346966
AHDC1	0.00275844	0.00442004	0.040167
AIDA	0.0209339	0.0279823	0.0309903
AK1	0.00151268	0.00255677	0.042564
AK3	1.64996e-05	4.02551e-05	0.0577765
AKAP1	0.00691595	0.0102015	0.0362438
AKAP10	0.000352371	0.00067191	0.0479408
AKAP11	0.000491472	0.000908873	0.0467609
AKAP17A	1.14454e-05	2.87782e-05	0.0588508
AKAP6	2.90777e-05	6.79003e-05	0.0560747
AKAP8L	3.62686e-05	8.31935e-05	0.0553981
AKIRIN2	0.000186016	0.000374644	0.0501368
AKR1B1	4.88532e-05	0.000109739	0.0544739
AKR1C1	1.61925e-05	3.95674e-05	0.0578321
AKR7A3	0.000306563	0.000592083	0.0484271
AKT1S1	0.00312833	0.00495967	0.0396493
AKTIP	0.000349407	0.000666944	0.0479704
AL022328.4	0.0148533	0.0204925	0.0326906
AL024508.2	0.0139703	0.0194106	0.0329869
AL034549.1	0.0357037	0.0456532	0.0281881
AL035420.3	5.58282e-05	0.000123924	0.0540552
AL035661.1	0.00365315	0.00572033	0.0390033
AL050341.2	0.000164077	0.000334348	0.0505581
AL080250.1	0.0148576	0.0204951	0.0326892
AL117339.5	0.00103154	0.00179916	0.0440323
AL121761.1	0.00771311	0.0112643	0.0357544
AL121761.2	0.000558104	0.00102203	0.0463031
AL121820.2	0.0151131	0.0208191	0.0326064
AL121832.2	0.00406661	0.00629979	0.0385513
AL121944.1	0.00049265	0.000910918	0.0467524
AL133415.1	0.039182	0.0497368	0.0276781
AL135925.1	0.00290373	0.00463102	0.0399565
AL136454.1	0.000898591	0.00158574	0.0445512
AL139220.2	0.00540437	0.00816956	0.0373303
AL139246.5	0.0250089	0.0329427	0.0300793
AL139260.1	0.0319329	0.0412595	0.0287913
AL139384.1	0.0269551	0.0353177	0.029689
AL163051.1	0.00644852	0.00957081	0.0365548
AL353622.1	0.00624847	0.00930024	0.0366941
AL353770.4	0.000184673	0.000372456	0.0501612
AL354754.1	0.00208168	0.0034215	0.0413049
AL354766.2	0.000584669	0.00106694	0.0461346
AL355312.4	0.000268122	0.000523792	0.0488908
AL355338.1	0.00236635	0.00384467	0.0407902
AL356599.1	0.000799653	0.00142313	0.0449858
AL358075.2	0.00100737	0.00175944	0.0441219
AL358113.1	0.00840758	0.0121893	0.0353638
AL359915.2	0.00621418	0.00925467	0.0367184
AL390719.2	3.99615e-05	9.1017e-05	0.0550988
AL445524.1	3.72864e-05	8.53258e-05	0.0553128
AL445686.2	0.0290692	0.0378197	0.0292916
AL450998.2	0.00776105	0.0113211	0.0357265
AL512274.1	0.0324855	0.041909	0.0286992
AL590004.4	0.026226	0.0344126	0.0298323
AL590617.2	0.000167401	0.000340845	0.050491
AL606760.1	0.0129089	0.0180636	0.0333657
AL662884.4	0.00250159	0.00403831	0.0405652
AL662899.2	0.00183696	0.00305318	0.041802
ALAD	0.0113361	0.0160484	0.0339812
ALAS1	9.35155e-05	0.000198883	0.0524082
ALDH18A1	9.00114e-05	0.000191974	0.0525317
ALDH3A1	0.000196845	0.000394662	0.0499458
ALDH3A2	0.00305191	0.00484583	0.0397515
ALDH6A1	0.0014364	0.00243767	0.042765
ALDH7A1	0.000185623	0.000374072	0.0501439
ALG1	0.000240561	0.000475177	0.0492634
ALG10B	0.000807386	0.00143648	0.0449501
ALG13	5.49246e-05	0.000122133	0.0541065
ALG14	1.2897e-05	3.20998e-05	0.0585021
ALG1L	2.07434e-05	4.97501e-05	0.0570946
ALG8	9.23034e-05	0.000196563	0.0524504
ALKBH2	0.0163869	0.0224056	0.032211
ALKBH6	0.00343246	0.00539761	0.0392639
ALPK1	0.00946707	0.0136015	0.0348201
ALS2	0.0074592	0.0109277	0.0359052
ALS2CR12	9.00823e-05	0.000192093	0.0525291
ALYREF	0.00677702	0.0100135	0.0363342
AMACR	0.0168265	0.0229655	0.0320808
AMBRA1	0.00196585	0.00324768	0.0415331
AMDHD2	0.00741291	0.0108688	0.0359331
AMMECR1	0.000112198	0.000235696	0.0518153
AMN	0.000917566	0.00161447	0.044473
AMOT	1.22001e-05	3.04991e-05	0.0586646
AMOTL2	0.000337463	0.000646697	0.0480922
AMPD3	0.00129636	0.00221918	0.0431611
ANAPC10	0.000128803	0.000267539	0.051362
ANAPC2	0.00543883	0.00821179	0.0373026
ANAPC7	1.60015e-05	3.91233e-05	0.0578672
ANG	1.65795e-05	4.04252e-05	0.0577621
ANGEL2	0.0225646	0.0299772	0.0306087
ANKEF1	0.000733654	0.00131422	0.0453044
ANKFN1	0.00208654	0.00342904	0.0412956
ANKFY1	0.000117636	0.000246134	0.0516603
ANKIB1	3.64727e-05	8.36439e-05	0.0553808
ANKK1	0.0121837	0.0171479	0.0336408
ANKRA2	0.00212493	0.00348757	0.0412227
ANKRD12	1.5091e-05	3.71354e-05	0.0580403
ANKRD13C	0.0196021	0.0263618	0.0313216
ANKRD13D	0.00612814	0.00914061	0.0367799
ANKRD16	0.00875855	0.0126646	0.0351772
ANKRD17	0.000229802	0.000455225	0.0494198
ANKRD18A	0.00400693	0.00621856	0.0386139
ANKRD18B	0.0193095	0.0260044	0.0313971
ANKRD35	0.00316539	0.00501336	0.0396006
ANKRD45	0.00015848	0.000323834	0.0506741
ANKRD49	0.0366122	0.046701	0.0280509
ANKRD50	0.00117301	0.002024	0.0435442
ANKRD52	0.00028727	0.000557906	0.0486525
ANKRD65	0.000427792	0.000800884	0.0472562
ANKRD9	0.00502284	0.00764058	0.0376478
ANKS1A	5.87467e-05	0.000129829	0.0538945
ANKS3	0.0175663	0.0238587	0.0318684
ANKS6	0.00221326	0.00361838	0.0410595
ANLN	0.00455941	0.00699058	0.0380642
ANO10	0.0195959	0.0263563	0.0313232
ANPEP	0.00557549	0.00838828	0.0371944
ANTXR1	0.0340499	0.043761	0.0284456
AP001816.1	0.019201	0.0258749	0.0314253
AP001830.1	0.000204019	0.000408265	0.0498246
AP002360.1	0.0350113	0.0448774	0.0282946
AP002748.3	0.00314039	0.00497753	0.0396334
AP003031.2	0.000989882	0.00173202	0.0441879
AP003068.2	0.00548518	0.00827358	0.0372656
AP003716.1	0.00914235	0.0131726	0.0349807
AP006284.1	0.0234553	0.0310425	0.0304103
AP1AR	0.0006124	0.00111287	0.0459662
AP1B1	2.2997e-05	5.48034e-05	0.056785
AP1G2	0.000286911	0.000557381	0.0486569
AP1M1	2.15551e-05	5.15692e-05	0.0569796
AP1S2	0.00154562	0.00260615	0.0424801
AP3M1	0.0133044	0.0185757	0.0332215
AP3M2	7.8224e-05	0.000168694	0.0529835
AP4E1	0.0210866	0.0281711	0.0309535
AP4M1	0.00130461	0.0022321	0.0431367
AP4S1	0.00072833	0.00130543	0.0453312
AP5M1	0.00932638	0.0134131	0.0348891
AP5S1	0.0325272	0.0419584	0.0286923
AP5Z1	0.00123258	0.00211837	0.0433548
APAF1	0.000935539	0.00164402	0.0444003
APBA3	0.000159318	0.000325442	0.0506565
APBB1	3.73848e-05	8.55199e-05	0.0553047
APC	5.6775e-05	0.000125903	0.0540022
APEX2	2.87098e-05	6.7066e-05	0.0561135
APH1B	0.0120984	0.0170337	0.0336741
APMAP	0.000580524	0.00106046	0.0461604
APOBEC3A	0.0244924	0.0322961	-0.0301873
APOBEC3C	0.00122474	0.00210575	0.0433792
APOBEC3F	0.00426554	0.00657528	0.0383486
APOBEC3G	0.000341248	0.000653354	0.0480532
APOE	0.00017207	0.000349447	0.0503988
APOL1	8.00935e-05	0.000172459	0.0529077
APOL2	0.0367648	0.0468719	0.0280281
APOM	0.000185686	0.000374139	0.0501428
APTR	0.0005162	0.000951245	0.0465846
AQP4-AS1	0.00100984	0.00176351	0.0441126
ARAF	0.0170864	0.0232874	0.0320053
ARAP3	0.00774946	0.0113082	0.0357332
AREL1	0.00675455	0.00998378	0.036349
ARFGAP1	8.29038e-05	0.000178054	0.0527969
ARFGEF2	0.000101969	0.000215795	0.0521272
ARFIP1	0.000748681	0.00134	0.0452296
ARFRP1	5.5662e-05	0.00012362	0.0540645
ARHGAP1	6.31684e-05	0.000138748	0.0536649
ARHGAP12	0.000214883	0.000428098	0.0496485
ARHGAP17	0.000876257	0.00154894	0.0446453
ARHGAP20	0.0160719	0.0220312	0.0323062
ARHGAP21	1.10247e-05	2.78654e-05	0.0589598
ARHGAP22	0.000100262	0.00021236	0.0521821
ARHGAP23	0.00165265	0.00277064	0.0422183
ARHGAP24	7.77638e-05	0.000167817	0.0530024
ARHGAP26	0.00723172	0.0106304	0.0360442
ARHGAP39	1.14696e-05	2.88333e-05	0.0588447
ARHGAP4	0.00284292	0.00454383	0.0400434
ARHGAP42	0.000941015	0.00165297	0.0443783
ARHGAP44	0.00018135	0.000366282	0.0502223
ARHGAP5-AS1	0.00780995	0.0113872	0.0356981
ARHGDIB	3.94621e-05	8.99284e-05	0.0551377
ARHGEF10L	0.00054718	0.00100407	0.0463745
ARHGEF16	0.0133879	0.0186778	0.0331915
ARHGEF2	0.0162539	0.0222443	0.032251
ARHGEF26	0.00357124	0.00560043	0.0390983
ARHGEF28	1.97994e-05	4.76442e-05	0.057234
ARHGEF3	0.000172427	0.000350115	0.0503918
ARHGEF35	0.00238046	0.0038651	0.0407662
ARHGEF37	0.0257244	0.0338072	0.0299329
ARHGEF5	0.000658247	0.00119119	0.0457027
ARHGEF6	0.0356749	0.045621	0.0281925
ARHGEF7	0.00160101	0.00269052	0.0423426
ARID2	0.000124935	0.000260366	0.0514624
ARID5A	0.0134487	0.0187521	0.0331698
ARL13B	0.00102967	0.00179614	0.0440392
ARL14EP	0.000215065	0.000428393	0.0496456
ARL2	9.87272e-05	0.000209356	0.0522323
ARL4C	0.0216094	0.0287934	0.0308292
ARL4D	0.000126812	0.000263841	0.0514133
ARL5B	0.00644379	0.00956492	0.036558
ARL8A	0.000126963	0.000264068	0.0514094
ARMC1	0.00257879	0.00415334	0.0404418
ARMC2	2.60977e-05	6.1524e-05	0.0564031
ARMC7	4.09063e-05	9.3051e-05	0.0550264
ARMC8	0.00650724	0.00965226	0.0365146
ARMC9	1.62147e-05	3.96062e-05	0.057828
ARMCX2	0.000556897	0.00102011	0.0463109
ARMCX3	0.000369268	0.000700918	0.0477763
ARMCX4	0.0149033	0.0205503	0.0326743
ARMCX5	0.00113082	0.00195657	0.0436838
ARMCX6	4.98917e-05	0.000111911	0.0544081
ARMH1	0.00362866	0.00568411	0.0390315
ARMT1	3.27486e-05	7.5727e-05	0.0557116
ARNTL	0.0021112	0.00346684	0.0412487
ARNTL2	0.00603333	0.00901309	0.0368486
ARPC1A	0.000600269	0.00109319	0.046039
ARPC4	0.00142588	0.00242081	0.0427935
ARPIN	0.0126544	0.0177508	0.0334607
ARRB1	0.00910947	0.0131282	0.0349973
ARRB2	0.00701737	0.0103358	0.0361788
ARRDC1-AS1	0.00119402	0.00205688	0.0434764
ARRDC2	0.00292238	0.0046584	0.0399302
ARRDC4	0.024363	0.032139	0.0302147
ARSD	1.81115e-05	4.38392e-05	0.0574997
ARSK	0.0180654	0.0244573	0.0317294
ARX	0.00219323	0.00358958	0.041096
ASAP1	0.00181222	0.00301685	0.0418556
ASAP2	0.000686459	0.00123655	0.045549
ASAP3	0.0289893	0.0377236	0.0293062
ASB1	0.00110213	0.0019122	0.0437815
ASB14	0.0104295	0.0148704	0.0343714
ASB16-AS1	0.00416696	0.00643989	0.038448
ASB6	0.00619848	0.00923239	0.0367296
ASB8	0.00416654	0.00643989	0.0384484
ASCC1	0.034664	0.0444776	0.0283487
ASCC2	1.18815e-05	2.97499e-05	0.0587418
ASGR1	0.0015646	0.00263462	0.0424324
ASH1L	0.000197419	0.000395687	0.0499359
ASH1L-AS1	0.00369676	0.00578357	0.0389535
ASH2L	0.0335485	0.0431829	0.0285257
ASIC1	0.0109267	0.015509	0.0341539
ASL	6.27164e-05	0.000137875	0.0536877
ASMTL	0.00174129	0.00290916	0.042013
ASMTL-AS1	0.0336178	0.0432578	0.0285146
ASPG	6.81011e-05	0.000148673	0.0534262
ASPHD2	0.01024	0.0146218	0.0344567
ASPM	0.00137491	0.00234312	0.0429343
ASRGL1	0.00396797	0.00616265	0.0386552
ASTN2	0.00536474	0.00811356	0.0373623
ASXL2	2.9846e-05	6.95651e-05	0.0559952
ATAD1	0.00130701	0.00223528	0.0431296
ATAD2	0.000850629	0.0015066	0.044756
ATAD2B	0.0144281	0.0199804	0.0328313
ATAD3A	0.000546085	0.00100235	0.0463818
ATAD5	0.0246993	0.0325587	0.0301438
ATAT1	0.00153082	0.00258535	0.0425176
ATF1	0.00110003	0.00190882	0.0437888
ATF6	0.000142734	0.000294241	0.0510223
ATF6B	0.000301296	0.000582985	0.0484873
ATF7	0.000700216	0.00125899	0.0454761
ATF7IP	0.00108643	0.00188678	0.043836
ATF7IP2	0.000627612	0.0011387	0.0458768
ATG101	0.00010971	0.000230663	0.0518886
ATG12	2.09685e-05	5.02517e-05	0.0570623
ATG14	0.00565946	0.00850407	0.0371291
ATG16L1	0.00531775	0.00804538	0.0374006
ATG4A	2.93376e-05	6.84944e-05	0.0560476
ATG4B	6.45153e-05	0.000141459	0.053598
ATG7	0.0131631	0.0184009	0.0332726
ATG9B	0.000408342	0.000767671	0.0474212
ATL1	0.000102265	0.000216348	0.0521178
ATL2	0.00357592	0.00560637	0.0390929
ATL3	4.57027e-05	0.000103141	0.054682
ATM	0.00213318	0.00349929	0.0412072
ATMIN	0.000112525	0.000236304	0.0518058
ATN1	7.08181e-05	0.000154017	0.0533015
ATP10A	0.000576686	0.00105391	0.0461845
ATP10B	0.000190565	0.000382865	0.0500553
ATP10D	0.00915705	0.0131922	0.0349733
ATP11C	0.0270709	0.0354525	0.0296665
ATP13A1	0.000939146	0.00165013	0.0443858
ATP1B3	3.11909e-05	7.2418e-05	0.0558607
ATP23	0.0328882	0.0423937	0.0286329
ATP2B1	8.87055e-05	0.000189543	0.0525789
ATP6V0A1	0.00084414	0.00149616	0.0447846
ATP6V0A2	0.000657875	0.00119069	0.0457048
ATP6V0A4	0.0161846	0.0221591	0.032272
ATP6V0E2	0.00907163	0.0130767	0.0350164
ATP6V1A	0.000175206	0.000355127	0.0503382
ATP6V1B2	0.0226405	0.0300655	0.0305915
ATP6V1C1	3.07622e-05	7.15184e-05	0.055903
ATP6V1G3	0.0294686	0.0383195	-0.0292194
ATP6V1H	1.30847e-05	3.25166e-05	0.0584597
ATP7A	0.0185506	0.0250683	0.0315975
ATP9B	2.62656e-05	6.1862e-05	0.0563836
ATPAF2	0.0160159	0.021964	0.0323233
ATRIP	0.00206561	0.00339774	0.0413359
ATRN	0.0022947	0.00374256	0.0409142
ATXN1L	0.00725967	0.0106652	0.0360269
ATXN2L	3.26576e-05	7.55582e-05	0.0557201
ATXN3	0.0101305	0.0144736	0.0345067
ATXN7L1	0.00214953	0.00352519	0.0411766
ATXN7L3	0.00082015	0.00145837	0.0448918
AURKA	0.0174145	0.0236627	0.0319113
AVEN	0.0160546	0.0220123	0.0323115
AVPI1	0.0315547	0.0408211	0.0288551
AXIN1	0.0187202	0.0252804	0.0315521
AXIN2	0.00186815	0.00310133	0.0417354
AZIN1-AS1	1.33819e-05	3.32157e-05	0.0583939
AZIN2	0.0125264	0.0175949	0.0335091
AZU1	0.00326277	0.00515595	0.039475
B3GALNT1	0.0285248	0.037173	0.0293915
B3GALT6	0.00476057	0.00727063	0.0378789
B3GNT3	0.00046469	0.000863535	0.0469615
B3GNT8	0.0149539	0.020614	0.0326578
B3GNT9	0.0029774	0.00473231	0.0398535
B3GNTL1	0.000112455	0.000236196	0.0518078
B4GALT2	0.00195137	0.00322545	0.0415625
B4GALT3	0.00234575	0.00381465	0.0408255
B4GALT7	2.46047e-05	5.83435e-05	0.0565812
BAALC	0.000403807	0.00076051	0.0474608
BABAM1	0.00525624	0.00796479	0.0374511
BABAM2	3.41717e-05	7.8685e-05	0.0555812
BAG2	0.0281519	0.0367517	0.0294609
BAG4	4.09397e-05	9.31101e-05	0.0550239
BAHD1	0.020318	0.027243	0.0311412
BAIAP2-DT	0.0100149	0.014315	0.03456
BAIAP3	0.000179821	0.000363662	0.0502508
BAK1	0.00036294	0.00069041	0.0478371
BANP	3.15671e-05	7.32103e-05	0.0558241
BAP1	0.0274701	0.0359362	0.0295898
BARD1	2.83334e-05	6.63334e-05	0.0561536
BARX2	0.0306309	0.0396955	0.0290138
BATF	0.00296163	0.00471201	0.0398753
BATF3	0.0141219	0.0195909	0.0329349
BAZ2A	8.29412e-05	0.000178103	0.0527954
BAZ2B	1.61438e-05	3.94559e-05	0.057841
BBC3	0.0032094	0.00507802	0.0395434
BBS12	0.000822388	0.00146173	0.0448817
BBS2	0.000139236	0.000287785	0.0511046
BBS5	0.000232538	0.000460427	0.0493794
BBS7	0.00296761	0.00471973	0.039867
BCAM	0.00181604	0.0030216	-0.0418473
BCAR1	0.000279516	0.000544106	0.0487472
BCAS3	1.18654e-05	2.97234e-05	0.0587458
BCAT1	0.00413146	0.00639131	0.0384843
BCAT2	0.0266146	0.0348934	0.0297555
BCKDK	0.00111376	0.0019297	0.0437416
BCL2L15	0.000180288	0.000364488	0.0502421
BCL2L2	0.00763757	0.0111656	0.0357988
BCL6	0.000314863	0.000606902	0.0483341
BCL7A	0.0148584	0.0204951	0.0326889
BCL7B	0.00145068	0.00245992	0.0427266
BCL9	0.00449826	0.00690355	0.038122
BCO2	0.00011642	0.00024375	0.0516944
BCOR	0.00821561	0.0119344	0.0354688
BCR	0.00175897	0.00293754	0.0419732
BEST1	0.0297139	0.0386185	0.0291754
BEST4	0.000109792	0.000230797	0.0518862
BET1	0.00265024	0.00426078	0.0403305
BET1L	0.00767262	0.0112103	0.0357782
BEX2	0.00364921	0.00571487	0.0390078
BEX5	0.0239789	0.0316789	0.0302967
BFAR	0.000798427	0.00142135	0.0449915
BHLHE40	8.56795e-05	0.000183545	0.0526909
BICC1	0.0134567	0.0187591	0.0331669
BICDL1	0.00573492	0.00860614	0.0370712
BIN1	0.000314681	0.000606652	0.0483361
BIN3	0.00231699	0.00377472	0.0408752
BISPR	0.0042256	0.00651944	0.0383886
BMF	0.00166525	0.00279065	0.0421885
BMP2K	0.00119278	0.00205502	0.0434804
BMP3	0.000950287	0.00166714	0.0443415
BMP4	0.00508861	0.00773034	0.0375915
BMP7	0.00735816	0.0107973	0.0359664
BMPR1A	0.0223952	0.0297585	0.0306472
BMPR1B	0.00024989	0.000491663	0.049133
BMT2	0.00256751	0.00413624	0.0404596
BNIP1	0.00012614	0.000262746	0.0514308
BOD1L1	0.000147605	0.000303437	0.0509109
BOK	0.00448888	0.00689	0.0381309
BOLA1	0.00206436	0.00339658	0.0413383
BOLA2B	0.014635	0.0202268	0.0327624
BOP1	1.26745e-05	3.15909e-05	0.058553
BORCS5	0.0124154	0.0174487	0.0335514
BORCS8	0.0270304	0.035409	0.0296744
BPIFA1	0.00755282	0.011052	0.0358491
BPIFA2	0.00569633	0.00855168	0.0371007
BPNT1	5.99001e-05	0.000132216	0.0538331
BRAF	0.000289954	0.000562162	0.0486203
BRAP	0.0361505	0.0461776	0.0281202
BRCA1	0.003317	0.00523568	0.0394065
BRCA2	0.0017377	0.00290355	0.0420211
BRCC3	0.000916205	0.00161244	0.0444786
BRD1	0.0355674	0.0455113	0.0282089
BRD3	0.00105708	0.00183987	0.0439398
BRD9	0.00461958	0.00707334	0.038008
BRF1	0.00364445	0.00570813	0.0390133
BRF2	0.0385353	0.0489702	0.0277699
BRI3BP	0.00155696	0.00262281	0.0424515
BRMS1L	0.00402403	0.00624355	0.0385959
BSDC1	0.000782874	0.00139583	0.0450644
BST1	0.027955	0.0365116	0.0294978
BTAF1	0.000128866	0.000267583	0.0513604
BTBD1	5.55506e-05	0.000123394	0.0540709
BTBD6	0.012293	0.017296	0.0335984
BTBD7	0.00786158	0.0114545	0.0356683
BTBD8	0.00156723	0.0026387	0.0424259
BTBD9	0.0318523	0.0411722	0.0288048
BTC	0.000506712	0.000935268	0.0466513
BTD	0.000201238	0.000403149	0.0498711
BTG1	0.0272453	0.0356592	0.0296329
BTG2	0.000453685	0.000845459	0.047047
BTN2A1	0.0184304	0.0249273	0.0316299
BTN3A2	0.000354117	0.000675012	0.0479235
BTRC	1.40742e-05	3.48035e-05	0.0582457
BUB1	0.016289	0.0222803	0.0322404
BUB3	0.00420492	0.00649218	0.0384094
BUD13	6.31659e-05	0.000138748	0.0536651
BX005040.1	0.0283674	0.0369908	0.0294207
BYSL	0.000109443	0.000230217	0.0518966
BZW2	0.000607105	0.0011042	0.0459978
C10orf143	0.0241648	0.0319043	0.0302568
C10orf67	4.25101e-05	9.63679e-05	0.0549072
C11orf54	3.69613e-05	8.46898e-05	0.0553398
C11orf65	0.0183455	0.0248178	0.0316529
C11orf68	0.00650373	0.00964819	0.036517
C11orf80	0.0325611	0.0419935	0.0286867
C12orf29	0.00700387	0.0103183	0.0361874
C12orf4	0.00207753	0.00341512	0.0413129
C12orf45	9.3125e-05	0.000198111	0.0524217
C12orf65	2.99036e-05	6.96865e-05	0.0559893
C12orf73	0.000141463	0.000291909	0.051052
C12orf74	0.00618677	0.00921713	0.0367379
C14orf132	0.018525	0.0250382	0.0316044
C14orf28	0.00183662	0.00305303	0.0418027
C14orf93	5.08562e-05	0.000113791	0.0543481
C15orf65	4.33809e-05	9.82359e-05	0.0548442
C16orf45	0.000534885	0.000983228	0.0464566
C16orf54	2.52894e-05	5.97642e-05	0.0564983
C16orf58	0.0304609	0.0394914	0.0290434
C16orf70	0.0141992	0.0196939	0.0329085
C16orf71	2.40289e-05	5.7089e-05	0.0566527
C16orf72	0.00942009	0.0135402	0.034843
C16orf87	0.000344762	0.000658957	0.0480173
C16orf89	0.000536319	0.000985431	0.0464469
C17orf49	0.00292022	0.00465555	0.0399333
C17orf75	4.63309e-05	0.000104409	0.0546394
C17orf80	0.000184741	0.000372532	0.05016
C17orf82	0.0112774	0.0159743	0.0340057
C18orf21	0.00194477	0.00321579	0.041576
C19orf25	2.5908e-05	6.11331e-05	0.0564251
C19orf47	0.00037893	0.000718067	0.0476853
C19orf48	0.00629233	0.00935888	0.0366632
C19orf66	1.52616e-05	3.75225e-05	0.0580071
C1GALT1C1	5.52542e-05	0.000122801	0.0540877
C1QA	0.000586406	0.00106965	0.0461239
C1QB	0.000148837	0.00030562	0.0508832
C1QC	0.00519731	0.00788594	0.0375
C1QTNF4	0.0273671	0.0358053	0.0296095
C1RL	0.00655344	0.0097082	0.0364832
C1RL-AS1	0.00641876	0.00953114	0.0365753
C1orf109	0.0155674	0.0213933	0.0324621
C1orf131	0.000169028	0.000343768	0.0504586
C1orf141	2.64621e-05	6.23013e-05	0.056361
C1orf159	0.0132819	0.0185504	0.0332296
C1orf198	0.0154179	0.021211	0.0325092
C1orf21	0.00136219	0.00232271	0.0429702
C1orf210	0.000279493	0.000544106	0.0487475
C1orf35	0.00024293	0.000479343	0.0492298
C1orf50	0.0355956	0.0455336	0.0282046
C1orf52	1.43201e-05	3.53701e-05	0.0581948
C2	0.00569659	0.00855168	0.0371005
C20orf194	4.88518e-05	0.000109739	0.054474
C20orf27	0.000254294	0.00049925	0.049073
C21orf91	5.15814e-05	0.000115209	0.0543038
C22orf23	0.00104457	0.00181985	0.0439849
C2CD2L	3.45084e-05	7.94168e-05	0.0555511
C2orf42	0.0115058	0.0162649	0.0339113
C2orf49	0.000371747	0.000705517	0.0477527
C2orf50	5.72243e-05	0.000126777	0.0539773
C2orf68	0.000449819	0.000838751	0.0470775
C2orf69	0.00122509	0.00210584	0.0433781
C2orf76	7.07091e-05	0.00015386	0.0533064
C2orf92	0.000113779	0.000238738	0.0517695
C3orf38	0.00514754	0.0078142	0.0375417
C3orf58	0.000234312	0.00046372	0.0493534
C3orf62	0.00962593	0.0138108	0.0347433
C3orf67	7.99441e-05	0.000172167	0.0529137
C4orf19	6.63008e-05	0.000145096	0.0535114
C4orf33	0.00148826	0.00251854	0.0426273
C5AR1	0.0241009	0.0318233	0.0302705
C5orf22	6.23296e-05	0.000137121	0.0537073
C5orf51	0.00170163	0.00284783	0.0421036
C6	0.00163851	0.00274914	0.0422519
C6orf136	0.000263429	0.000515585	0.0489516
C6orf203	1.70025e-05	4.13458e-05	0.0576874
C6orf47	0.00827008	0.0120093	0.0354388
C6orf52	1.15889e-05	2.911e-05	0.0588145
C6orf99	0.0116199	0.0164095	0.0338648
C7orf26	0.0349897	0.0448589	0.028298
C8orf34	6.17185e-05	0.000135824	0.0537385
C8orf37	0.00218552	0.00357907	0.0411101
C8orf44	0.00249752	0.00403278	0.0405718
C8orf76	0.000338025	0.000647577	0.0480864
C8orf82	0.000892812	0.00157687	0.0445754
C9orf152	0.000210277	0.000419786	0.0497221
C9orf64	4.16265e-05	9.45183e-05	0.0549723
C9orf66	0.000581467	0.00106203	0.0461545
C9orf72	0.000555422	0.00101771	0.0463205
C9orf85	0.0260125	0.0341502	0.0298749
CA13	0.0205727	0.0275493	0.0310783
CA5B	0.00397445	0.00617119	0.0386483
CAB39L	0.00040522	0.000762713	0.0474484
CABIN1	2.26794e-05	5.40943e-05	0.0568268
CACNA1D	0.000798721	0.00142167	0.0449902
CACNB3	0.0227158	0.0301558	0.0305745
CAD	0.00504453	0.00766801	-0.0376292
CADM4	0.0374997	0.047741	0.0279197
CALCOCO1	0.000326867	0.000627347	0.0482037
CALCOCO2	6.14053e-05	0.000135253	0.0537546
CALCRL	8.24997e-05	0.000177337	0.0528126
CALHM2	0.00130941	0.00223879	0.0431226
CAMK2D	4.6214e-05	0.000104201	0.0546473
CAMK2G	0.0107979	0.01534	0.0342094
CAMKK2	0.0139451	0.0193798	0.0329956
CAMKMT	0.0168665	0.0230126	0.0320692
CAMSAP2	0.00342772	0.0053915	0.0392697
CAP2	2.04523e-05	4.91644e-05	0.0571369
CAPN10	0.00192813	0.00319165	0.0416101
CAPN13	0.00964943	0.0138413	0.0347321
CAPN15	0.000490514	0.000907367	0.0467679
CAPN8	0.00179321	0.00298836	0.0418972
CAPS2	3.59011e-05	8.24257e-05	0.0554294
CARD19	6.05689e-05	0.000133551	0.053798
CARD6	0.0171365	0.0233407	0.0319908
CARF	3.64782e-05	8.36439e-05	0.0553803
CARM1	0.000176516	0.000357438	0.0503131
CARNMT1	6.92037e-05	0.00015074	0.053375
CARS2	1.56732e-05	3.84253e-05	0.0579285
CASC10	0.00803696	0.0116897	0.0355685
CASC2	0.000668861	0.00120779	0.0456442
CASD1	0.0027126	0.0043538	0.0402355
CASK	0.00150887	0.00255137	0.0425738
CASP1	0.000633192	0.00114783	0.0458445
CASP8AP2	0.000594288	0.00108293	0.0460754
CASTOR3	0.00192618	0.00318883	0.0416141
CATSPERE	0.00447536	0.00687008	0.0381438
CATSPERG	0.000910405	0.00160344	0.0445023
CBL	0.000216545	0.000431204	0.0496223
CBLB	0.00238369	0.00386884	0.0407607
CBLL1	0.0107655	0.0152974	0.0342234
CBR3	0.0189795	0.0256011	0.0314834
CBR4	0.00251676	0.00406071	0.0405407
CBWD1	0.0277288	0.0362446	0.0295405
CBWD2	4.27308e-05	9.68509e-05	0.0548911
CBX1	1.71496e-05	4.16632e-05	0.0576619
CBX4	0.0310022	0.0401519	0.0289495
CC2D1B	0.0177531	0.0240812	0.0318159
CCAR2	0.00313642	0.00497187	0.0396387
CCDC102A	0.000826779	0.00146849	0.0448619
CCDC106	0.0111342	0.0157892	0.0340657
CCDC115	0.000325622	0.00062553	0.048217
CCDC117	0.000173731	0.000352535	0.0503666
CCDC120	3.46837e-05	7.97763e-05	0.0555355
CCDC122	0.0161184	0.022083	0.0322921
CCDC126	0.000955641	0.00167537	0.0443204
CCDC127	0.0123546	0.0173747	0.0335747
CCDC130	0.00133304	0.00227639	0.0430537
CCDC137	1.26026e-05	3.14241e-05	0.0585697
CCDC138	2.53093e-05	5.98e-05	0.0564959
CCDC14	0.000941921	0.00165408	0.0443747
CCDC148	2.17418e-05	5.19761e-05	0.0569537
CCDC157	0.000330433	0.000633804	0.0481658
CCDC159	0.0217916	0.0290117	0.0307865
CCDC167	2.94354e-05	6.86971e-05	0.0560375
CCDC171	0.000628884	0.00114052	0.0458694
CCDC174	0.000242858	0.000479276	0.0492309
CCDC184	0.000462524	0.000860018	0.0469782
CCDC187	1.85669e-05	4.48896e-05	0.0574258
CCDC22	0.00222447	0.00363575	0.0410392
CCDC24	0.00133583	0.00228084	0.0430456
CCDC30	5.46367e-05	0.000121515	0.0541231
CCDC43	0.000266425	0.000520833	0.0489127
CCDC50	0.00200386	0.00330524	0.0414569
CCDC58	0.000447137	0.000834121	0.0470989
CCDC61	0.00382958	0.00597453	0.038805
CCDC66	0.00110746	0.00192092	0.0437632
CCDC68	0.00639514	0.00949943	0.0365916
CCDC71	8.97057e-05	0.00019142	0.0525427
CCDC71L	3.1457e-05	7.29683e-05	0.0558347
CCDC84	0.0232486	0.0307927	0.0304557
CCDC85B	0.000424661	0.000795663	0.0472823
CCDC86	0.0377494	0.0480443	0.0278833
CCDC88B	4.4305e-05	0.000100184	0.0547787
CCDC89	0.000101623	0.000215133	0.0521383
CCDC93	5.68978e-05	0.000126142	0.0539954
CCHCR1	0.000128065	0.000266138	0.0513809
CCL18	0.00403337	0.0062565	0.0385861
CCL4	3.01805e-06	8.37186e-06	-0.0626217
CCL4L2	0.00720237	0.0105922	-0.0360624
CCNA2	0.00385739	0.00600946	0.0387745
CCNB1	0.00386821	0.00602333	0.0387627
CCNB1IP1	0.00059056	0.0010766	0.0460982
CCNC	0.00175119	0.00292492	0.0419907
CCND3	0.000206167	0.00041217	0.0497891
CCNG2	0.00339786	0.00534788	0.0393062
CCNH	3.71186e-05	8.50037e-05	0.0553267
CCNK	1.57175e-05	3.85114e-05	0.0579201
CCNT1	5.11974e-05	0.000114452	0.0543272
CCNT2	0.0270721	0.0354525	0.0296663
CCS	0.00111323	0.00192933	0.0437434
CCSER2	0.000707431	0.00127069	0.0454384
CCT6B	0.000276657	0.000539292	0.0487827
CCZ1	0.014576	0.0201587	0.0327819
CCZ1B	0.0278754	0.0364248	0.0295128
CD109	0.00246411	0.00398394	0.0406264
CD164L2	5.13666e-05	0.000114757	0.0543168
CD276	0.000307655	0.00059401	0.0484147
CD4	2.66273e-05	6.26668e-05	0.0563422
CD40	1.53258e-05	3.76618e-05	0.0579947
CD44	0.0171578	0.0233619	0.0319847
CD69	0.0380084	0.0483447	-0.0278457
CD72	0.0177137	0.0240433	0.031827
CD84	0.000466129	0.000866081	0.0469504
CD86	0.00028885	0.000560454	0.0486336
CD99L2	1.23242e-05	3.07726e-05	0.058635
CDADC1	0.0013245	0.00226243	0.0430784
CDC14A	0.000193015	0.000387478	0.0500122
CDC14B	0.0361211	0.0461447	0.0281247
CDC20	0.000167689	0.000341212	0.0504852
CDC23	0.00121055	0.00208277	0.0434238
CDC27	1.15129e-05	2.89248e-05	0.0588337
CDC37L1	2.20487e-05	5.26597e-05	0.0569116
CDC37L1-DT	5.70472e-05	0.000126406	0.0539871
CDC40	3.76679e-05	8.61362e-05	0.0552814
CDC42BPG	0.00179393	0.00298916	0.0418956
CDC42EP1	4.14902e-05	9.42429e-05	0.0549825
CDC42EP2	0.00717549	0.0105539	0.0360791
CDC42SE2	0.000740525	0.00132597	0.04527
CDC73	0.000757437	0.00135426	0.0451866
CDCA7L	0.000408021	0.000767181	0.047424
CDCP1	1.63462e-05	3.99118e-05	0.0578041
CDH3	0.00773736	0.0112931	0.0357403
CDIPT	0.000472592	0.000876865	0.0469012
CDK10	8.7809e-05	0.000187851	0.0526117
CDK11A	0.000344114	0.000657939	0.0480239
CDK17	0.021797	0.0290157	0.0307852
CDK5RAP1	0.00419082	0.0064728	0.0384237
CDK5RAP2	7.62789e-05	0.000164782	0.0530642
CDK7	0.000242138	0.00047794	0.049241
CDK8	0.0232315	0.0307755	0.0304595
CDK9	0.0164669	0.0225064	0.0321871
CDKL3	0.0145629	0.0201427	0.0327863
CDKL5	0.00305277	0.00484658	0.0397504
CDKN1B	0.0204157	0.0273566	0.031117
CDKN1C	0.00353969	0.0055565	0.0391355
CDKN2A	1.9595e-05	4.7212e-05	0.057265
CDKN2AIP	0.0170201	0.0232045	0.0320245
CDKN2AIPNL	0.00121149	0.0020841	0.0434209
CDKN2C	2.61142e-05	6.15399e-05	0.0564011
CDKN2D	0.000103731	0.000219008	0.0520714
CDPF1	0.000577621	0.00105546	0.0461786
CDS2	0.000127233	0.000264586	0.0514024
CDT1	0.011582	0.0163615	0.0338802
CEBPA	0.00476879	0.00728142	0.0378715
CEMIP2	3.39024e-05	7.81364e-05	0.0556054
CENPBD1	0.0126188	0.0177108	0.0334741
CENPF	2.20956e-05	5.27619e-05	0.0569052
CENPH	0.0071692	0.0105458	0.036083
CENPN	0.0393787	0.0499613	0.0276504
CENPS	0.000532013	0.00097852	0.046476
CENPT	0.00745674	0.0109266	0.0359066
CENPU	5.37571e-05	0.000119725	0.0541741
CEP104	5.04093e-05	0.000112911	0.0543758
CEP120	5.01362e-05	0.000112402	0.0543928
CEP128	0.00294767	0.00469395	0.0398948
CEP131	0.0132976	0.0185682	0.0332239
CEP135	0.0114853	0.0162396	0.0339197
CEP152	0.0031428	0.00498072	0.0396302
CEP162	0.00108512	0.00188476	0.0438406
CEP164	0.00751139	0.0109965	0.0358738
CEP170	1.19338e-05	2.98511e-05	0.058729
CEP19	0.00295327	0.00470109	0.039887
CEP192	0.00508624	0.00772767	0.0375936
CEP250	3.49146e-05	8.02926e-05	0.0555151
CEP295	0.000190765	0.000383206	0.0500518
CEP44	0.00027685	0.000539585	0.0487803
CEP57L1	0.0227545	0.0302009	0.0305658
CEP68	0.0044062	0.00677535	0.0382103
CEP78	0.000275848	0.000537882	0.0487928
CEP95	0.00209812	0.00344706	0.0412735
CERKL	0.000110027	0.000231213	0.0518792
CERS5	0.00212678	0.00349015	0.0412192
CERS6	1.64053e-05	4.00485e-05	0.0577934
CETN3	0.0244824	0.0322864	0.0301894
CFAP47	0.00654759	0.00970296	0.0364872
CFAP54	1.65821e-05	4.04252e-05	0.0577617
CFAP61	7.21154e-05	0.000156594	0.0532436
CFAP99	0.0127069	0.0178145	0.033441
CFL2	0.0106975	0.0152125	0.0342531
CGAS	0.0213444	0.0284796	0.0308918
CGRRF1	0.00414923	0.00641486	0.038466
CHAF1A	0.000167543	0.000340968	0.0504882
CHAF1B	0.0314175	0.0406645	0.0288784
CHAMP1	0.000842077	0.00149292	0.0447937
CHCHD4	0.00141235	0.0024001	0.0428304
CHD1L	1.86842e-05	4.513e-05	0.057407
CHD6	0.00106069	0.00184513	0.0439269
CHD7	1.11922e-05	2.82205e-05	0.058916
CHEK2	0.0280984	0.0366857	0.0294709
CHERP	0.00116012	0.00200369	0.0435864
CHFR	5.25062e-05	0.00011717	0.054248
CHIC1	0.0177799	0.0241115	0.0318085
CHKB	0.0239169	0.0316102	0.03031
CHKB-DT	0.0126989	0.0178053	0.033444
CHM	0.00543198	0.00820243	0.0373081
CHMP7	0.000136363	0.000282217	0.0511736
CHN2	0.000247016	0.000486413	0.0491727
CHPF2	0.00133781	0.00228299	0.0430399
CHST11	9.54877e-05	0.000202863	0.0523405
CHST12	0.000307797	0.000594192	0.0484131
CHST14	0.00545976	0.00823845	0.0372859
CHST4	1.57072e-05	3.84937e-05	0.0579221
CHTF8	1.67229e-05	4.07369e-05	0.0577366
CHUK	0.000561214	0.00102727	0.046283
CIC	0.00745887	0.0109277	0.0359054
CIITA	0.00410799	0.00635657	0.0385084
CINP	0.00242105	0.00392291	0.0406978
CIPC	1.46726e-05	3.61554e-05	0.0581232
CISH	0.0215048	0.0286723	0.0308538
CIZ1	2.10098e-05	5.03411e-05	0.0570564
CKAP2	0.000661672	0.00119653	0.0456838
CKLF	1.82583e-05	4.41775e-05	0.0574757
CKS2	2.82192e-05	6.60918e-05	0.0561659
CLASP1	0.0233229	0.0308835	0.0304394
CLASP2	0.000315241	0.000607441	0.0483299
CLASRP	0.0202679	0.0271787	0.0311536
CLBA1	0.00641212	0.0095224	0.0365799
CLCF1	0.000574575	0.00105051	0.0461978
CLCN5	0.00176483	0.00294498	0.0419601
CLCN7	0.00209518	0.00344279	0.0412791
CLCNKB	0.0383699	0.0487749	-0.0277936
CLDN12	2.01305e-05	4.84095e-05	0.0571844
CLDN15	0.000915683	0.00161183	0.0444807
CLDN16	0.00184404	0.00306373	0.0417868
CLDN23	0.00124138	0.00213203	0.0433275
CLDN9	0.0119423	0.0168289	0.0337356
CLEC11A	0.011631	0.0164233	0.0338603
CLEC16A	0.000463074	0.000860914	0.0469739
CLEC2B	2.76552e-05	6.49039e-05	0.0562272
CLEC7A	0.000710058	0.00127468	0.0454248
CLGN	0.0159368	0.0218651	0.0323475
CLHC1	0.00251127	0.00405238	0.0405496
CLIC3	0.000131222	0.00027216	0.0513006
CLIC4	0.000477985	0.000885884	0.0468606
CLK1	0.0173918	0.0236421	0.0319178
CLK2	0.0289562	0.0376883	0.0293122
CLK3	0.00120327	0.00207195	0.0434469
CLK4	0.00315222	0.00499376	0.0396179
CLN5	0.0267073	0.0350112	0.0297373
CLN6	0.0011917	0.00205371	0.0434838
CLP1	7.44661e-05	0.000161309	0.0531411
CLPB	0.00218918	0.0035846	0.0411034
CLPTM1	2.48758e-05	5.88853e-05	0.0565481
CLPX	0.000297407	0.00057608	0.0485324
CLSPN	0.0156839	0.0215462	0.0324257
CLSTN2	0.0164189	0.0224457	0.0322015
CLUH	0.000350185	0.000668124	0.0479626
CMKLR1	0.000677872	0.00122283	0.0455951
CMPK2	0.00152311	0.00257303	0.0425372
CMSS1	0.000245157	0.000483281	0.0491986
CMTM3	0.0140808	0.0195404	0.0329489
CMTR2	2.21496e-05	5.28808e-05	0.0568979
CMYA5	0.0215153	0.0286833	0.0308514
CNBD2	0.0109437	0.0155313	0.0341466
CNEP1R1	0.00396914	0.0061637	0.038654
CNFN	0.000195825	0.000392744	0.0499633
CNKSR1	0.000169257	0.00034418	0.050454
CNNM2	3.04255e-05	7.08239e-05	0.0559366
CNNM3	0.00321508	0.00508566	0.0395361
CNNM4	0.00542856	0.00819923	0.0373108
CNOT10	0.00250692	0.0040464	0.0405566
CNOT3	1.5629e-05	3.83243e-05	0.0579368
CNOT6	0.00017816	0.000360477	0.050282
CNOT6L	0.000108013	0.000227361	0.0519395
CNOT9	4.10051e-05	9.32419e-05	0.055019
CNP	6.2959e-05	0.000138336	0.0536755
CNPPD1	0.000322493	0.000619804	0.0482507
CNPY2	0.000389051	0.00073514	0.0475924
CNST	0.00592347	0.0088616	0.0369293
CNTD1	1.81345e-05	4.38864e-05	0.0574959
CNTLN	0.00235363	0.00382696	0.0408119
CNTN3	0.0231777	0.0307236	0.0304714
COG4	2.13581e-05	5.11368e-05	0.0570071
COG5	0.00902143	0.0130073	0.0350418
COG8	0.000534965	0.000983232	0.046456
COIL	0.000953077	0.00167181	0.0443305
COL16A1	4.32493e-05	9.79731e-05	0.0548536
COL6A3	7.5466e-05	0.00016325	0.0530985
COLGALT1	0.0233838	0.0309576	0.030426
COMMD10	0.00017416	0.000353292	0.0503583
COMMD7	3.95505e-05	9.01135e-05	0.0551308
COMMD9	0.00039067	0.000737868	0.0475777
COPG2	0.00536566	0.00811397	0.0373616
COPS5	6.04254e-05	0.000133305	0.0538055
COQ2	0.000156365	0.000319669	0.0507189
COQ5	5.04213e-05	0.000112918	0.054375
COQ7	0.000117799	0.000246434	0.0516557
COQ8B	2.23286e-05	5.3298e-05	0.0568737
CORO2B	2.70306e-05	6.35208e-05	0.0562966
COTL1	0.00228417	0.00372655	0.0409327
COX10	0.00044673	0.000833608	0.0471021
COX11	0.0344508	0.0442446	0.0283822
COX7A1	0.016308	0.0223039	0.0322347
CPEB3	0.00407816	0.00631585	0.0385393
CPLANE2	0.00442703	0.00680503	0.0381902
CPM	0.0162075	0.0221881	0.032265
CPNE1	0.000113724	0.000238703	0.0517711
CPNE8	0.00597682	0.0089361	0.0368899
CPQ	0.0318625	0.0411812	0.0288031
CPSF3	0.000467514	0.000868527	0.0469398
CPSF4	0.00992347	0.0142004	0.0346025
CPSF6	9.86238e-05	0.000209172	0.0522357
CPSF7	2.69794e-05	6.34124e-05	0.0563023
CPTP	0.00610276	0.00910599	0.0367982
CRACR2A	0.0185191	0.0250339	0.0316059
CRADD	0.0263306	0.034539	0.0298115
CRAT	6.48641e-05	0.000142178	0.0535809
CRCP	0.00457001	0.00700513	0.0380542
CREB1	0.023652	0.0312799	0.0303673
CREB3L2	0.00631371	0.00938732	0.0366483
CREB3L4	0.00836094	0.0121273	0.0353891
CREBBP	0.00140084	0.00238279	0.0428621
CREBL2	0.00526293	0.00797301	0.0374456
CREBRF	2.67247e-05	6.28842e-05	0.0563311
CREBZF	0.0128331	0.0179775	0.0333938
CREM	0.00180147	0.00300134	0.0418791
CRIM1	0.0122434	0.0172281	0.0336176
CRISPLD1	0.00237777	0.00386172	0.0407707
CRKL	0.00148674	0.00251632	0.0426313
CRLF1	0.000243566	0.000480523	0.0492209
CRLF3	0.0111631	0.0158231	0.0340535
CRNKL1	0.0088142	0.0127348	0.0351483
CROCC	0.000380762	0.000720885	0.0476683
CROCC2	0.000141999	0.000292871	0.0510394
CRTC2	0.0211843	0.028284	0.03093
CRY1	0.000117879	0.00024656	0.0516535
CRY2	0.000140027	0.00028923	0.0510858
CRYZ	0.000257592	0.000505025	0.0490287
CSAD	0.0178162	0.0241512	0.0317983
CSE1L	2.81865e-05	6.60274e-05	0.0561694
CSF1R	0.00404835	0.00627509	0.0385704
CSF2RB	0.0175487	0.0238399	-0.0318733
CSF3	3.14001e-05	7.28497e-05	0.0558403
CSGALNACT2	0.0334455	0.0430678	0.0285423
CSKMT	0.0350358	0.0449042	0.0282908
CSMD1	0.0113288	0.0160417	0.0339843
CSNK2A2	0.0163878	0.0224056	0.0322108
CSNK2B	9.24108e-05	0.000196725	0.0524466
CSRNP2	0.000144953	0.000298328	0.0509711
CSRP2	0.000242143	0.00047794	0.049241
CSTF2	0.0001534	0.000314221	0.0507827
CSTF2T	1.32056e-05	3.27911e-05	0.0584328
CSTF3	2.4169e-05	5.73859e-05	0.0566352
CTBP1-DT	0.0133365	0.0186143	0.0332099
CTDP1	0.000611141	0.0011109	0.0459737
CTDSP1	0.00100211	0.00175097	0.0441416
CTDSPL	0.00109748	0.00190491	0.0437976
CTDSPL2	3.02803e-05	7.0499e-05	0.0559512
CTNNBL1	0.00295462	0.00470265	0.0398851
CTR9	1.54544e-05	3.7948e-05	0.05797
CTSA	1.74505e-05	4.22961e-05	0.0576102
CTSL	0.00438462	0.00674643	0.0382313
CTSO	1.45445e-05	3.5861e-05	0.058149
CTTNBP2NL	1.67338e-05	4.07555e-05	0.0577347
CTU1	0.00255469	0.00411716	0.0404799
CTU2	0.0032036	0.00507069	0.0395509
CUL1	0.00393593	0.00611969	0.0386895
CUL4B	0.000830805	0.00147523	0.0448438
CUL7	0.00833025	0.0120869	0.0354058
CUL9	0.0058896	0.00881512	0.0369545
CUTC	2.28851e-05	5.4564e-05	0.0567996
CWC22	0.00040884	0.000768491	0.0474169
CWC25	1.72934e-05	4.19557e-05	0.0576371
CWF19L1	0.00354373	0.00556145	0.0391307
CX3CL1	0.000234663	0.000464343	0.0493483
CXCL10	0.0017041	0.0028512	-0.0420979
CXCL11	0.00327303	0.00517082	-0.0394619
CXXC1	0.00670519	0.00992132	0.0363816
CXXC4	0.00235988	0.00383614	0.0408012
CXorf21	0.0141495	0.019627	0.0329255
CXorf40A	0.00296355	0.00471387	0.0398727
CXorf40B	0.00721583	0.0106107	0.036054
CYB561D1	0.0007395	0.00132432	0.0452751
CYB5R4	1.43031e-05	3.5335e-05	0.0581983
CYBB	0.00673453	0.0099577	0.0363622
CYBC1	0.000526301	0.000969291	0.0465149
CYFIP1	2.36542e-05	5.62912e-05	0.0567001
CYFIP2	0.00938057	0.013488	0.0348624
CYGB	0.00114768	0.0019841	0.0436275
CYHR1	5.5342e-05	0.000122975	0.0540827
CYP1B1	0.0335658	0.0432007	-0.028523
CYP20A1	0.00522615	0.00792587	0.037476
CYP2B6	0.000461898	0.000859108	0.046983
CYP2R1	0.00626019	0.00931547	0.0366859
CYP2U1	0.0212036	0.0283068	0.0309254
CYP4F12	0.00240129	0.00389431	0.0407309
CYP4V2	0.000867738	0.00153539	0.0446818
CYR61	0.00464947	0.00711478	0.0379804
CYREN	0.0190733	0.0257166	0.0314587
CYSRT1	0.0162122	0.0221921	0.0322636
CYTH1	0.00835263	0.0121166	0.0353936
CYTOR	0.00576831	0.00865007	0.0370457
D2HGDH	0.00802238	0.0116715	0.0355767
DAB2IP	0.0159955	0.0219384	0.0323296
DAG1	0.00543144	0.00820243	0.0373085
DAPL1	0.000312436	0.000602871	0.0483611
DARS2	0.000226838	0.000449919	0.0494641
DAW1	3.06241e-05	7.12334e-05	0.0559167
DAXX	0.000714886	0.0012828	0.0453999
DBF4	0.000404703	0.000761855	0.0474529
DBNDD2	0.000797664	0.00142019	0.0449951
DBP	0.0357998	0.0457668	0.0281734
DBR1	0.00045082	0.000840367	0.0470696
DCAF15	3.58574e-05	8.23555e-05	0.0554332
DCAF16	0.0123539	0.0173747	0.033575
DCAF5	1.55208e-05	3.80887e-05	0.0579574
DCAF8	3.36291e-05	7.75634e-05	0.0556303
DCAKD	0.021961	0.0292248	0.030747
DCDC1	0.00217338	0.00356059	0.0411324
DCDC2	0.00689121	0.0101677	0.0362597
DCLRE1A	0.000355462	0.000676961	0.0479102
DCLRE1B	0.0131114	0.0183326	0.0332914
DCLRE1C	0.0336519	0.0432893	0.0285091
DCP1A	0.0255129	0.0335504	0.0299758
DCP2	0.00162924	0.00273468	0.0422742
DCPS	8.1327e-05	0.000175026	0.0528586
DCTN4	0.000438789	0.000820252	0.047166
DCTN5	0.00118183	0.00203739	0.0435156
DCUN1D1	3.07637e-05	7.15184e-05	0.0559028
DCUN1D4	0.00709014	0.0104357	0.0361327
DDB2	0.0099578	0.0142431	0.0345865
DDHD2	0.00887173	0.0128061	0.0351185
DDIT3	0.0039803	0.00617875	0.0386421
DDIT4	0.000271232	0.000529456	0.048851
DDO	0.000380046	0.000719746	0.047675
DDX10	0.000113758	0.000238734	0.0517701
DDX19A	0.000365865	0.000694984	0.0478088
DDX19B	1.11407e-05	2.81132e-05	0.0589294
DDX28	0.000160941	0.000328437	0.0506226
DDX49	1.18551e-05	2.97132e-05	0.0587483
DDX51	0.00812093	0.0118091	0.0355214
DDX55	0.0147717	0.0203979	0.0327173
DDX56	7.85941e-05	0.000169434	0.0529683
DDX58	0.000770025	0.00137624	0.0451257
DDX59	0.0168226	0.0229626	0.032082
DDX60	0.000842882	0.00149414	0.0447901
DDX60L	0.00128863	0.00220745	0.0431841
DEDD	0.000405445	0.000763022	0.0474465
DEF8	2.05043e-05	4.92612e-05	0.0571293
DEFB4A	0.000105568	0.000222586	0.0520143
DEGS1	0.0351698	0.0450484	0.0282701
DELE1	0.000367907	0.00069844	0.0477893
DENND1B	0.000177774	0.000359754	0.0502893
DENND2C	0.0230553	0.0305743	0.0304985
DENND4A	0.00384859	0.00600017	0.0387842
DENND4B	0.0286571	0.0373184	0.0293671
DENND6A	0.000781541	0.00139365	0.0450707
DEPDC5	0.00459263	0.00703722	0.0380331
DESI2	0.00192941	0.00319292	0.0416075
DEUP1	3.70977e-05	8.49715e-05	0.0553284
DGAT1	0.0119617	0.0168544	0.0337279
DGCR8	0.0106196	0.0151123	0.0342872
DGKE	0.00030577	0.000590733	0.0484361
DGKH	0.00154754	0.00260904	0.0424752
DGKZ	7.54935e-05	0.000163281	0.0530973
DGLUCY	0.0302216	0.0392176	0.0290854
DGUOK-AS1	0.000183774	0.000370821	0.0501776
DHCR7	0.000148144	0.000304395	0.0508988
DHDDS	0.0186176	0.0251508	0.0315795
DHODH	0.00911392	0.0131331	0.034995
DHRS1	2.47854e-05	5.87054e-05	0.0565591
DHRS11	0.00647009	0.00960056	0.03654
DHRS4-AS1	1.9447e-05	4.68913e-05	0.0572876
DHTKD1	3.59346e-05	8.24726e-05	0.0554265
DHX16	0.000373172	0.000707901	0.0477393
DHX34	0.0315466	0.0408191	0.0288565
DHX37	0.00828056	0.0120232	0.035433
DHX57	3.45555e-05	7.95105e-05	0.0555469
DHX8	1.67562e-05	4.08022e-05	0.0577307
DIABLO	0.0098286	0.0140727	0.034647
DIAPH2	0.0114883	0.016242	0.0339185
DICER1-AS1	0.0171495	0.0233531	0.0319871
DIMT1	2.47643e-05	5.86666e-05	0.0565617
DIO1	0.0077308	0.0112862	0.0357441
DIP2A	4.40412e-05	9.96414e-05	0.0547972
DIP2B	0.000252074	0.000495288	0.0491031
DIP2C	7.71859e-05	0.000166655	0.0530263
DIS3L	0.000134268	0.000278295	0.0512248
DIS3L2	0.000354764	0.000676041	0.0479171
DKC1	0.000122074	0.000254531	0.0515386
DLAT	9.437e-05	0.00020059	0.0523787
DLEC1	0.000135513	0.000280736	0.0511943
DLG4	0.00111369	0.0019297	0.0437419
DLG5	0.000546882	0.00100367	0.0463765
DLGAP5	0.0278147	0.036353	0.0295243
DLK2	0.0178417	0.0241787	-0.0317912
DMAP1	1.443e-05	3.55994e-05	0.0581723
DMGDH	0.0148946	0.0205405	0.0326771
DMRT2	0.00169003	0.00283027	0.0421305
DMRTA2	0.0299947	0.0389432	0.0291255
DMTF1	0.00498745	0.00759201	0.0376783
DMWD	0.0019707	0.00325525	0.0415233
DMXL1	0.00258486	0.00416204	0.0404322
DMXL2	0.0079341	0.0115525	0.0356268
DNAAF2	1.22387e-05	3.05774e-05	0.0586553
DNAAF5	0.000449538	0.000838352	0.0470798
DNAH1	1.54235e-05	3.7887e-05	0.0579759
DNAH14	0.00223924	0.00365912	0.0410126
DNAJA3	1.13631e-05	2.85945e-05	0.0588718
DNAJC12	0.00528159	0.00799742	0.0374302
DNAJC13	0.000372223	0.000706208	0.0477482
DNAJC14	0.00367373	0.00574968	0.0389797
DNAJC24	0.0387529	0.0492218	0.0277388
DNAJC25-GNG10	0.000732656	0.00131275	0.0453094
DNAJC27	8.15094e-05	0.000175358	0.0528514
DNAJC30	0.000304678	0.000588803	0.0484485
DNAJC4	0.00422568	0.00651944	0.0383885
DNAJC6	0.00958203	0.0137525	0.0347644
DNASE1	0.00399137	0.00619517	0.0386304
DNASE1L1	0.000406032	0.000763899	0.0474413
DNASE2	0.00142106	0.00241392	0.0428066
DNER	0.00127889	0.00219167	0.0432133
DNLZ	5.19442e-05	0.000115998	0.0542818
DNM1L	0.000143522	0.000295671	0.051004
DNM2	0.00267715	0.00430019	0.0402892
DNMBP	0.0283007	0.0369153	0.0294331
DNMBP-AS1	0.00019427	0.000389719	0.0499903
DOC2B	0.0319943	0.0413176	0.028781
DOCK1	4.21236e-05	9.55263e-05	0.0549355
DOCK10	0.024046	0.0317609	0.0302823
DOCK2	0.00128163	0.00219606	0.043205
DOCK4	0.0147989	0.020431	0.0327084
DOCK5	0.0142819	0.0197976	0.0328805
DOCK8	4.84047e-05	0.000108828	0.0545027
DOHH	0.00655176	0.00970799	0.0364844
DOK2	0.0201485	0.0270331	0.0311834
DOLK	0.000871788	0.00154169	0.0446644
DOLPP1	0.0114831	0.0162383	0.0339206
DOPEY1	0.00429817	0.00662151	0.0383161
DOPEY2	0.00948908	0.0136284	0.0348094
DOT1L	0.0287929	0.0374836	0.0293421
DPAGT1	1.43568e-05	3.54398e-05	0.0581872
DPF1	0.00131719	0.00225086	0.0430998
DPH1	0.00982787	0.0140727	0.0346473
DPH2	0.0191516	0.0258112	0.0314382
DPH5	0.00752177	0.0110104	0.0358676
DPH6	0.000479057	0.000887611	0.0468526
DPH7	0.000851235	0.00150746	0.0447534
DPP8	0.00354833	0.00556729	0.0391253
DPP9	0.00147308	0.00249521	0.0426671
DPY19L2	0.00923431	0.0132914	0.0349347
DPYD	1.7197e-05	4.17542e-05	0.0576537
DPYSL3	0.031045	0.040199	0.0289421
DR1	6.03381e-05	0.000133135	0.0538101
DRG1	1.32366e-05	3.28615e-05	0.0584259
DRG2	0.000171174	0.000347739	0.0504163
DSC3	0.00851547	0.0123358	0.0353057
DSCAML1	0.000701092	0.00126038	0.0454715
DST	0.0255844	0.0336338	0.0299612
DSTYK	9.13709e-05	0.000194676	0.0524832
DTD2	0.000100076	0.000212037	0.0521882
DTNB	0.00229785	0.00374644	0.0409086
DTWD1	6.54169e-05	0.000143336	0.053554
DTWD2	0.00961546	0.0137973	0.0347484
DTX3	0.00235556	0.00382962	0.0408086
DTYMK	0.000874797	0.00154657	0.0446515
DUOX2	0.00254363	0.00410144	0.0404976
DUOXA1	0.000820802	0.00145932	0.0448889
DUOXA2	0.00320944	0.00507802	0.0395433
DUS1L	5.12171e-05	0.000114476	0.054326
DUS4L	0.00062635	0.00113658	0.0458842
DUSP10	0.00652006	0.00966588	0.0365059
DUSP11	0.000155888	0.000318745	0.0507291
DUSP12	0.00614913	0.00916757	0.0367648
DUSP16	0.0143698	0.019904	0.0328509
DUSP19	0.000351074	0.000669719	0.0479537
DUSP28	0.000260112	0.000509741	0.0489953
DUSP4	0.000234256	0.000463683	0.0493542
DUSP5	5.78321e-05	0.000127965	0.053944
DUSP7	0.0018866	0.00312989	0.0416965
DVL2	0.00195558	0.00323113	0.0415539
DVL3	0.000137048	0.000283448	0.051157
DXO	0.0189164	0.0255243	0.0315
DYDC1	0.000136673	0.000282813	0.0511661
DYM	0.00214492	0.00351808	0.0411853
DYNLL2	0.00980627	0.0140487	0.0346575
DYRK1A	0.000210904	0.000420839	0.049712
DYRK3	0.0242062	0.0319557	0.030248
DYRK4	0.000341309	0.00065337	0.0480526
DZIP1	0.00243314	0.00393894	0.0406776
E2F3	0.0105313	0.0149969	0.0343261
E2F5	1.24241e-05	3.09973e-05	0.0586114
E2F6	0.00063074	0.00114355	0.0458587
E2F7	0.000109854	0.000230888	0.0518844
E2F8	0.00555179	0.00835826	0.037213
E4F1	4.70555e-05	0.00010589	0.054591
EAF1	0.00317425	0.00502613	0.039589
EAF2	0.0138261	0.0192293	0.0330368
EARS2	0.000337942	0.000647515	0.0480873
ECD	0.00481267	0.00734575	0.0378321
ECT2	0.00945636	0.0135876	0.0348253
EDA	0.0285669	0.037224	0.0293837
EDC4	0.000277537	0.000540589	0.0487717
EDRF1	0.036118	0.0461447	0.0281251
EED	1.41163e-05	3.49008e-05	0.0582369
EEF1AKMT2	0.00236276	0.00384032	0.0407963
EEF1E1	3.59003e-05	8.24257e-05	0.0554295
EEF1G	0.000430038	0.000804609	0.0472376
EEF2K	0.0367994	0.0469064	0.028023
EEF2KMT	0.00124835	0.00214342	0.043306
EEFSEC	7.81581e-05	0.000168581	0.0529862
EEPD1	0.00353592	0.00555197	0.0391399
EFCAB12	0.00469065	0.00717257	0.0379425
EFCAB7	0.00114433	0.00197886	0.0436386
EFEMP2	0.00682752	0.010081	0.0363011
EFL1	0.00171635	0.00287017	0.0420698
EFNA1	0.00566176	0.00850651	0.0371273
EFNA5	0.00164586	0.00276	0.0422344
EFNB1	0.00057925	0.00105828	0.0461684
EFS	0.00498377	0.00758848	0.0376815
EGR2	0.00039301	0.000742064	0.0475566
EHBP1	0.0302764	0.0392806	0.0290758
EHBP1L1	0.00609695	0.00909949	0.0368024
EHHADH	0.000473684	0.00087856	0.046893
EHMT2	0.00191009	0.00316511	0.0416474
EID2	0.0251722	0.0331473	0.0300456
EID2B	0.00292542	0.00466265	0.0399259
EIF1AD	0.000478896	0.000887443	0.0468538
EIF2AK3	0.00158106	0.0026602	0.0423916
EIF2B1	0.000777027	0.00138678	0.0450922
EIF2B4	1.70855e-05	4.15236e-05	0.057673
EIF2D	0.00204588	0.0033675	0.0413742
EIF2S3	3.40479e-05	7.84286e-05	0.0555923
EIF3C	0.0168398	0.0229812	0.032077
EIF3J	2.51485e-05	5.94647e-05	0.0565152
EIF3J-DT	0.000151697	0.000310935	0.0508199
EIPR1	0.000255229	0.000500705	0.0490604
ELAC1	0.0326204	0.0420657	0.0286769
ELFN2	0.00523091	0.00793022	0.037472
ELK4	0.000250781	0.000492978	0.0491208
ELL3	0.00264146	0.0042472	0.040344
ELMO2	0.0325592	0.0419935	0.028687
ELMO3	0.00984875	0.0140999	0.0346375
ELMOD3	0.00389969	0.0060701	0.0387285
ELMSAN1	0.000211387	0.000421734	0.0497042
ELN-AS1	0.000446088	0.000832534	0.0471072
ELOA	1.65968e-05	4.0453e-05	0.057759
ELOA-AS1	0.02266	0.0300881	0.0305871
ELOF1	0.0009027	0.0015921	0.0445342
ELOVL6	0.0378711	0.0481846	0.0278656
ELP1	0.0219861	0.0292497	0.0307412
ELP2	0.013404	0.0186981	0.0331857
ELP3	0.000173365	0.000351906	0.0503736
ELP4	0.0317787	0.0410814	0.0288172
ELP5	0.000302441	0.000584931	0.0484741
ELP6	0.00020831	0.000416255	0.049754
EMC1	0.0223892	0.0297537	0.0306486
EMILIN2	0.000181225	0.000366088	0.0502246
EML1	0.000424687	0.000795663	0.0472821
EML2	1.71403e-05	4.16487e-05	0.0576635
EML3	0.00377432	0.00589611	0.0388662
EML6	0.000396323	0.000747645	0.047527
EMP3	0.000203554	0.000407464	0.0498323
ENDOV	0.00624562	0.0092971	0.0366961
ENG	1.9002e-05	4.58799e-05	0.0573567
ENGASE	0.0334616	0.0430843	0.0285397
ENO2	0.000708317	0.00127192	0.0454338
ENO4	0.00225964	0.00368961	0.0409761
ENOX2	0.000198176	0.000397142	0.049923
ENPP3	0.0126348	0.0177292	0.0334681
ENTPD1	0.0301642	0.0391476	0.0290955
ENTPD1-AS1	0.000620515	0.0011268	0.0459183
ENTPD3	0.00068074	0.00122743	0.0455797
ENTPD4	0.00139588	0.00237468	0.0428758
ENTPD5	0.000112612	0.000236448	0.0518033
ENTPD6	0.00247157	0.00399549	0.0406142
ENTPD8	0.00522952	0.00793003	0.0374732
ENTR1	0.000996616	0.0017421	0.0441624
EP300	0.000385789	0.000729744	0.0476221
EP300-AS1	0.000209326	0.000418021	0.0497375
EPAS1	3.21274e-05	7.4441e-05	0.0557702
EPB41L4A-AS1	0.00202624	0.00333866	0.0414127
EPC1	1.55082e-05	3.80654e-05	0.0579598
EPDR1	0.0227936	0.0302464	0.030557
EPHB4	0.0315817	0.0408519	0.0288505
EPHX2	0.000181616	0.00036676	0.0502174
EPM2AIP1	0.0201184	0.0269955	0.0311909
EPN2	3.58045e-05	8.22641e-05	0.0554377
EPN3	1.45182e-05	3.58029e-05	0.0581543
EPPK1	5.67799e-05	0.000125903	0.0540019
EPS15L1	0.00741574	0.0108716	0.0359314
EPSTI1	0.000450396	0.000839703	0.047073
ERAL1	0.00202439	0.00333605	0.0414163
ERAP2	0.000427408	0.000800404	0.0472594
ERCC4	0.0184803	0.0249922	0.0316164
ERCC6	0.000202036	0.000404554	0.0498577
ERCC6L2	0.000345534	0.000660252	0.0480095
ERF	0.0186162	0.0251508	0.0315799
ERI1	0.0143568	0.0198883	0.0328552
ERICH1	0.00243153	0.00393786	0.0406803
ERICH2	0.00377212	0.00589341	0.0388687
ERMARD	0.00219336	0.00358958	0.0410957
ERMP1	0.000592181	0.0010794	0.0460883
ERN1	0.026792	0.0351149	0.0297207
ERO1B	0.00867021	0.0125455	0.0352235
ERRFI1	0.00125772	0.00215832	0.0432774
ERVK3-1	0.0344685	0.0442629	0.0283794
ESD	1.37572e-05	3.40665e-05	0.0583127
ESPN	0.000188641	0.000379243	0.0500895
ESRP2	6.34541e-05	0.000139326	0.0536506
ESRRA	0.000194215	0.000389701	0.0499912
ESRRG	3.80038e-05	8.68412e-05	0.055254
ETAA1	0.010605	0.0150933	0.0342936
ETFBKMT	0.0212458	0.0283571	0.0309153
ETNK1	0.00104027	0.00181313	0.0440005
ETV2	0.00104956	0.00182754	0.0439668
ETV3	0.000108695	0.00022872	0.051919
EVA1B	0.0299615	0.0389042	0.0291313
EVL	0.00154118	0.00260041	0.0424913
EVPL	0.000348148	0.000664742	0.0479831
EXD2	0.000187593	0.000377376	0.0501083
EXD3	0.000270058	0.000527492	0.048866
EXOC3	0.00176342	0.00294341	0.0419633
EXOC6	1.34695e-05	3.34108e-05	0.0583747
EXOC6B	0.00761594	0.0111379	0.0358116
EXOC8	0.00050196	0.000927204	0.0466852
EXOSC10	0.000363014	0.00069041	0.0478363
EXOSC2	0.000778529	0.00138907	0.045085
EXOSC3	0.000126355	0.000263064	0.0514252
EXOSC5	0.00117953	0.00203414	0.043523
EXT1	0.0221839	0.0294934	0.0306956
EXT2	0.018867	0.0254658	0.0315131
EXTL2	0.000296481	0.000574375	0.0485432
EXTL3	0.0165309	0.0225865	0.0321681
EYA1	0.000793426	0.00141344	0.0450148
EYA2	0.00463955	0.00710133	0.0379895
EYA3	0.000894069	0.00157887	0.0445701
EYA4	0.00744752	0.0109144	0.0359122
EZH1	0.0254408	0.0334696	0.0299905
EZH2	0.000214555	0.000427512	0.0496537
F8	0.0392045	0.0497553	0.0276749
FA2H	0.0218586	0.0290946	0.0307709
FAAH	0.00454173	0.00696432	0.0380808
FAAH2	8.27837e-05	0.000177881	0.0528015
FABP3	0.00677336	0.0100092	0.0363366
FADS1	0.000993924	0.00173788	0.0441726
FADS3	0.00409077	0.00633225	0.0385262
FAF2	0.000552988	0.00101399	0.0463364
FAHD1	0.0279381	0.0364954	0.029501
FAHD2A	4.84987e-05	0.000109001	0.0544967
FAHD2B	0.00243271	0.00393876	0.0406784
FAM102B	0.000418064	0.000784775	0.0473379
FAM110A	0.000549982	0.00100892	0.0463561
FAM111A-DT	0.0173652	0.023611	0.0319253
FAM114A2	0.000282295	0.000549176	0.048713
FAM117B	0.0296851	0.0385851	0.0291805
FAM118B	0.000482486	0.0008937	0.0468271
FAM120AOS	0.000318133	0.000612172	0.0482981
FAM120B	1.58551e-05	3.88032e-05	0.0578944
FAM122A	0.00281499	0.00450377	0.0400839
FAM122B	0.000904793	0.00159497	0.0445255
FAM126B	0.0209233	0.0279711	0.0309928
FAM131A	0.000902285	0.00159159	0.0445359
FAM135A	0.00358977	0.00562599	0.0390767
FAM13C	0.00682186	0.010075	0.0363048
FAM149A	2.40073e-05	5.70558e-05	0.0566554
FAM151B	0.000777563	0.00138754	0.0450896
FAM160A1	0.00112834	0.00195255	0.0436922
FAM160A2	0.00101319	0.00176911	0.0441001
FAM160B1	0.000170312	0.000346211	0.0504332
FAM161B	0.0037771	0.00589972	0.0388631
FAM168A	0.0176376	0.0239478	0.0318483
FAM168B	0.00013632	0.000282175	0.0511746
FAM169A	0.0140101	0.0194566	0.0329732
FAM171A1	0.00393074	0.00611313	0.0386951
FAM172A	3.93571e-05	8.97053e-05	0.0551459
FAM173B	0.000263387	0.000515582	0.0489522
FAM174B	0.032925	0.0424324	0.0286269
FAM182B	0.0175418	0.0238331	0.0318753
FAM184A	0.00177995	0.00296784	0.0419265
FAM185A	0.00103617	0.00180647	0.0440154
FAM189B	0.00870661	0.0125938	0.0352044
FAM198B	0.000428734	0.000802528	0.0472484
FAM199X	4.84498e-05	0.00010891	0.0544998
FAM200A	2.05436e-05	4.93287e-05	0.0571236
FAM208A	2.84254e-05	6.65003e-05	0.0561437
FAM20A	0.0207117	0.0277118	0.0310443
FAM20B	0.00821388	0.0119332	0.0354697
FAM20C	0.000605114	0.0011009	0.0460098
FAM210A	0.00244967	0.00396213	0.0406502
FAM213B	0.0335148	0.0431483	0.0285312
FAM214B	0.00336684	0.00530702	0.0393444
FAM216A	0.000180479	0.000364817	0.0502385
FAM217B	0.0341894	0.0439269	0.0284234
FAM219A	0.000949993	0.00166686	0.0443427
FAM219B	0.00012688	0.000263937	0.0514116
FAM222B	0.00803367	0.0116863	0.0355704
FAM228B	0.000518412	0.000955182	0.0465693
FAM234A	4.49332e-05	0.000101527	0.0547349
FAM241B	7.34973e-05	0.000159265	0.053183
FAM32A	0.00198568	0.00327806	0.0414932
FAM3A	2.96474e-05	6.91663e-05	0.0560156
FAM47E	0.000277902	0.000541216	0.0487672
FAM50B	0.000421113	0.000789791	0.0473121
FAM53B	0.000140907	0.000290904	0.051065
FAM57A	0.0112808	0.0159773	0.0340042
FAM69A	0.0194316	0.0261495	0.0313655
FAM71E1	0.0304083	0.0394314	0.0290526
FAM72A	0.0060771	0.00907309	0.0368167
FAM76A	0.00232331	0.00378353	0.0408642
FAM76B	2.089e-05	5.0073e-05	0.0570735
FAM81A	2.3592e-05	5.61538e-05	0.056708
FAM83D	0.00145681	0.00246997	0.0427103
FAM83F	0.00920779	0.0132577	0.0349479
FAM83H	0.00386172	0.00601472	0.0387698
FAM84A	0.00549393	0.00828403	0.0372587
FAM84B	0.00011478	0.000240639	0.0517408
FAM86B1	0.00520661	0.0078991	0.0374922
FAM86C1	0.000993736	0.00173779	0.0441733
FAM89A	0.00672787	0.00994902	0.0363666
FAM89B	0.000821511	0.00146037	0.0448857
FAM95C	0.0104402	0.0148823	0.0343666
FAM98A	1.34711e-05	3.34108e-05	0.0583744
FAM98B	0.00216582	0.00354959	0.0411464
FAN1	0.00298409	0.00474235	0.0398442
FANCA	0.0275519	0.0360358	0.0295742
FANCF	0.000105044	0.000221555	0.0520305
FANCI	0.00160664	0.00269963	0.0423288
FANCL	1.52117e-05	3.74107e-05	0.0580168
FAR1	0.00044405	0.000828977	0.0471235
FAR2	0.000755287	0.00135067	0.0451971
FARP2	2.29985e-05	5.48034e-05	0.0567848
FAS	0.000391635	0.000739578	0.047569
FASN	2.14988e-05	5.14539e-05	0.0569874
FASTKD2	0.000325829	0.000625833	0.0482148
FASTKD5	0.000954967	0.00167465	0.0443231
FAXDC2	0.00026785	0.000523341	0.0488943
FBH1	0.000140111	0.000289356	0.0510838
FBLIM1	0.00245179	0.00396505	0.0406467
FBLN5	0.000689838	0.0012421	0.045531
FBXL20	0.0072453	0.0106467	0.0360358
FBXL3	5.7449e-05	0.000127229	0.053965
FBXL4	3.66109e-05	8.39328e-05	0.0553691
FBXO16	0.00131569	0.0022486	0.0431041
FBXO2	0.0123104	0.0173185	0.0335917
FBXO22	0.00133601	0.00228085	0.0430451
FBXO25	0.000326785	0.000627286	0.0482046
FBXO3	0.000941027	0.00165297	0.0443783
FBXO33	0.00155444	0.00261926	0.0424579
FBXO38	0.0185056	0.025021	0.0316096
FBXO4	0.00682311	0.0100756	0.036304
FBXO42	0.00226183	0.0036925	0.0409722
FBXO45	0.00243554	0.00394181	0.0406737
FBXO46	0.00439748	0.00676374	0.0382188
FBXO6	0.00167688	0.0028094	0.0421612
FBXW2	0.00140899	0.00239504	0.0428396
FCF1	2.08245e-05	4.99255e-05	0.0570829
FCGR3A	0.000372165	0.000706204	0.0477488
FCHO2	7.01577e-05	0.000152739	0.0533314
FCHSD2	0.0259681	0.0341027	0.0298838
FCMR	0.0158221	0.0217266	0.0323829
FCN1	0.000266752	0.000521277	-0.0489085
FECH	6.56975e-05	0.000143853	0.0535404
FEM1A	0.000456645	0.00085047	0.0470238
FEM1B	0.000260119	0.000509741	0.0489952
FEM1C	0.0188757	0.0254721	0.0315108
FEN1	0.0353173	0.0452189	0.0282473
FER	0.0192942	0.0259867	0.0314011
FEZ2	0.000343287	0.000656657	0.0480323
FFAR2	0.0257696	0.0338631	-0.0299237
FGD4	0.00280133	0.00448419	0.0401039
FGF14	0.000127625	0.000265267	0.0513923
FGF14-AS2	0.0134436	0.0187491	0.0331716
FGFBP3	0.0213317	0.0284656	0.0308949
FGFR2	0.000884431	0.00156317	0.0446106
FHIT	0.0200623	0.0269318	0.031205
FHL1	0.0253525	0.0333674	0.0300085
FHL2	0.0123789	0.0174013	0.0335654
FHL3	0.00526182	0.00797229	0.0374465
FHOD1	0.00164895	0.0027648	0.0422271
FHOD3	0.000343395	0.000656763	0.0480312
FIG4	0.000101729	0.000215323	0.0521349
FIGNL1	0.0389312	0.0494334	0.0277135
FITM2	0.0142978	0.0198175	0.0328751
FKBP11	4.17739e-05	9.48016e-05	0.0549614
FKBP14	0.00311088	0.00493261	0.0396725
FKBP1B	0.0310607	0.040211	0.0289394
FKBP9	0.0022693	0.00370421	0.040959
FKRP	0.0367714	0.0468756	0.0280272
FKTN	0.000772801	0.00138042	0.0451124
FLT3LG	0.0114586	0.0162072	0.0339307
FLVCR1	0.00775513	0.0113151	0.0357299
FLVCR2	0.000471947	0.000875985	0.0469061
FLYWCH1	0.0204307	0.0273737	0.0311133
FMNL1	0.0178307	0.0241682	0.0317943
FMNL2	0.0161124	0.0220771	0.0322939
FMO3	0.00487457	0.00743301	0.0377771
FN3K	0.0065547	0.00970892	0.0364824
FN3KRP	0.00868185	0.0125594	0.0352174
FNBP1	0.000219087	0.000435991	0.0495826
FNDC11	0.00107488	0.00186775	0.0438765
FNIP1	4.89817e-05	0.000110008	0.0544657
FNTB	0.000472973	0.000877372	0.0468983
FOLR1	0.00010861	0.000228579	0.0519216
FOPNL	0.000143074	0.00029484	0.0510144
FOSB	0.00289942	0.00462532	0.0399626
FOXA2	0.00550353	0.00829553	0.0372511
FOXA3	0.000485718	0.000899157	0.0468032
FOXC1	0.0248773	0.0327863	0.0301067
FOXE1	0.000244743	0.000482616	0.0492044
FOXJ3	0.000528729	0.00097362	0.0464983
FOXK2	8.57196e-05	0.000183599	0.0526893
FOXN3	0.00039416	0.0007439	0.0475463
FOXN4	0.028964	0.0376946	0.0293108
FOXO1	0.00895378	0.0129172	0.0350763
FOXO3	0.0202416	0.0271522	0.0311602
FOXP4	0.00243695	0.00394308	0.0406713
FPGT	0.00556334	0.00837364	0.0372039
FPR1	0.000106369	0.000224162	-0.0519896
FRA10AC1	9.84468e-05	0.000208832	0.0522415
FRAT1	0.000426614	0.000799154	0.047266
FRAT2	0.00437009	0.00672491	0.0382454
FRG1	3.80772e-05	8.69931e-05	0.055248
FRMD4B	0.000209786	0.000418873	0.04973
FRMD8	0.00133157	0.00227419	0.0430579
FRMPD2	9.76505e-05	0.000207213	0.0522679
FRS2	0.000254255	0.00049925	0.0490735
FRY	0.00193554	0.0032018	0.0415949
FRYL	7.51579e-05	0.00016264	0.0531116
FSD1L	3.41086e-05	7.85542e-05	0.0555868
FSIP1	0.00367587	0.00575232	0.0389773
FTO	8.72738e-05	0.000186737	0.0526314
FTX	0.00433035	0.00666702	0.0382843
FUBP3	3.11732e-05	7.23902e-05	0.0558624
FUT3	0.00771876	0.0112712	0.0357511
FUT4	4.03411e-05	9.18317e-05	0.0550695
FUT6	0.00155118	0.00261483	0.042466
FXR2	0.00261365	0.00420733	0.0403871
FXYD1	1.56114e-05	3.82888e-05	0.0579402
FXYD5	0.00523915	0.00793984	0.0374652
FYB2	0.000486621	0.000900564	0.0467965
FYCO1	0.000252041	0.000495288	0.0491036
FZD1	0.0217039	0.0289102	0.030807
FZD3	4.16488e-05	9.45519e-05	0.0549707
FZD6	0.000395576	0.000746348	0.0475336
FZR1	0.00138085	0.00235261	0.0429177
G0S2	5.76945e-05	0.000127728	-0.0539515
G2E3	1.80887e-05	4.37924e-05	0.0575034
GAB2	0.00228372	0.00372631	0.0409335
GABARAPL1	0.0240306	0.0317438	0.0302856
GABPA	0.0178786	0.0242241	0.031781
GABPB1-AS1	0.00708848	0.0104344	0.0361337
GABPB2	0.00335236	0.00528684	0.0393623
GABRB3	0.00566382	0.0085085	0.0371257
GADD45A	0.000186144	0.00037482	0.0501345
GADD45B	0.00236429	0.00384232	0.0407937
GADD45G	0.000437374	0.000817727	0.0471775
GAK	0.00066001	0.00119404	0.045693
GALC	0.000544442	0.000999481	0.0463927
GALNT10	0.0167726	0.0228968	0.0320967
GALNT18	0.000222724	0.000442738	0.0495265
GALNT6	0.000635225	0.00115135	0.0458328
GALT	0.000444587	0.000829856	0.0471192
GAN	8.40893e-05	0.000180445	0.0527512
GANC	0.0259751	0.0341083	0.0298824
GAREM1	0.000325258	0.000624927	0.0482209
GAS2L1	3.60801e-05	8.27913e-05	0.0554141
GAS2L2	4.96981e-05	0.000111517	0.0544203
GAS7	0.0030193	0.00479648	0.0397959
GATAD1	0.00018803	0.000378194	0.0501005
GATB	0.0171244	0.0233305	0.0319943
GATC	5.32014e-05	0.000118658	0.0542067
GATD1	0.000390453	0.000737568	0.0475797
GATM	0.021415	0.0285647	0.0308751
GBA	0.000265585	0.0005194	0.0489236
GBA2	0.00471588	0.00720764	0.0379195
GBE1	0.00566817	0.00851301	0.0371224
GBP1	0.0171006	0.0233041	0.0320012
GBP6	2.44207e-05	5.79398e-05	0.0566039
GCAT	0.00846575	0.0122693	0.0353324
GCC1	0.0149681	0.0206305	0.0326532
GCDH	0.00830562	0.0120552	0.0354193
GCFC2	0.000115575	0.000242097	0.0517182
GCN1	5.99273e-05	0.000132252	0.0538316
GCNT1	0.0102671	0.0146572	0.0344445
GCNT2	0.0240939	0.0318174	0.030272
GCNT3	7.90068e-05	0.000170265	0.0529515
GCNT4	2.42778e-05	5.76226e-05	0.0566216
GCSH	0.000751321	0.00134415	0.0452166
GDA	0.000299015	0.000578951	0.0485137
GDAP1	0.00243197	0.00393806	0.0406796
GEMIN2	0.0217892	0.0290115	0.030787
GEMIN8	0.000779164	0.00138969	0.045082
GEN1	0.000133682	0.00027717	0.0512393
GFM1	0.00467347	0.00714977	0.0379583
GFOD1	0.024084	0.0318077	0.0302741
GFOD2	0.00380116	0.00593289	0.0388364
GGACT	0.00124201	0.00213282	0.0433256
GGCX	0.00140779	0.00239365	0.0428429
GGH	1.59759e-05	3.90683e-05	0.0578719
GID4	0.00169878	0.00284381	0.0421102
GIGYF1	0.013634	0.018979	0.0331041
GIGYF2	0.00373952	0.00584466	0.0389052
GIN1	0.00198903	0.00328251	0.0414865
GINS2	0.0127728	0.0178989	0.0334163
GIPC2	6.61155e-05	0.000144715	0.0535202
GIPR	0.00971818	0.013932	0.0346993
GIT1	0.0055674	0.00837875	0.0372007
GJB2	0.0143127	0.0198358	0.0328701
GJB3	0.0136598	0.0190064	0.033095
GJB5	0.0143193	0.0198429	0.0328679
GKAP1	0.00523176	0.00793056	0.0374713
GLA	5.10645e-05	0.000114216	0.0543353
GLB1L	0.000575315	0.00105171	0.0461931
GLB1L2	0.000839452	0.00148848	0.0448053
GLCCI1	0.00548524	0.00827358	0.0372656
GLCE	3.27889e-05	7.57924e-05	0.0557078
GLE1	1.86534e-05	4.50642e-05	0.0574119
GLI4	0.00262876	0.00422841	0.0403636
GLIS3	0.000155089	0.000317317	0.0507462
GLS	0.0206413	0.0276353	0.0310615
GLTP	2.17529e-05	5.19902e-05	0.0569521
GLYCTK	0.000244559	0.000482331	0.0492069
GMDS-DT	3.3823e-05	7.79728e-05	0.0556126
GMEB1	0.0140111	0.0194566	0.0329728
GMNN	0.0137291	0.0190987	0.0330707
GMPR	0.000386749	0.000731339	0.0476133
GMPS	0.000202586	0.000405591	0.0498485
GNA12	0.000296267	0.000574049	0.0485457
GNAI1	0.000182111	0.000367642	0.0502082
GNB4	0.000548172	0.00100574	0.046368
GNE	0.000834723	0.00148114	0.0448263
GNL1	0.000554389	0.00101611	0.0463272
GNPDA1	2.87902e-05	6.72412e-05	0.0561049
GNPNAT1	0.000711268	0.00127649	0.0454185
GOLGA1	0.0118561	0.0167206	0.0337698
GOLGA8A	0.0316695	0.040957	0.0288357
GOLIM4	0.00127346	0.00218265	0.0432296
GOLT1B	0.0116518	0.0164491	0.0338519
GON4L	0.00020156	0.000403731	0.0498657
GORASP1	0.00932041	0.0134061	0.034892
GOSR2	0.00053055	0.000976401	0.0464859
GOT1	3.11185e-05	7.22898e-05	0.0558678
GOT2	0.000277479	0.00054056	0.0487724
GPAM	0.0028684	0.00458048	0.0400068
GPAT4	1.16715e-05	2.9294e-05	0.0587938
GPATCH2	0.000225708	0.000447961	0.0494812
GPATCH3	7.49758e-05	0.000162273	0.0531193
GPATCH8	0.000604628	0.00110049	0.0460127
GPC1	0.000193894	0.00038918	0.0499968
GPCPD1	0.0011104	0.00192495	0.0437531
GPD1L	0.00118136	0.00203702	0.0435171
GPHN	0.0290866	0.0378385	0.0292885
GPN1	0.00866507	0.0125395	0.0352263
GPN2	0.000598867	0.0010908	0.0460475
GPN3	0.00041095	0.000772112	0.0473987
GPR107	6.4281e-05	0.000140994	0.0536096
GPR108	3.79486e-05	8.67307e-05	0.0552585
GPR137B	1.10665e-05	2.79486e-05	0.0589488
GPR157	0.00938794	0.0134955	0.0348588
GPR160	0.000468111	0.00086925	0.0469353
GPR87	0.0293023	0.0381072	0.0292494
GPRC5B	0.00999386	0.0142898	0.0345697
GPRIN3	0.00295512	0.00470284	0.0398844
GPS2	0.0242121	0.0319601	0.0302468
GPSM2	0.0118733	0.0167411	0.033763
GPSM3	0.0215832	0.0287646	0.0308353
GPT2	0.0234835	0.0310734	0.0304041
GPX7	0.000746267	0.00133587	0.0452415
GRAMD1C	3.21089e-05	7.4412e-05	0.055772
GRAMD2A	0.0133476	0.0186276	0.033206
GRAMD4	0.0193749	0.0260842	0.0313801
GRB7	0.00628921	0.00935534	0.0366654
GRIN3B	0.00192918	0.00319292	0.0416079
GRK2	0.0350007	0.0448684	0.0282963
GRK3	0.000248316	0.000488896	0.0491547
GRK6	0.000931633	0.00163785	0.044416
GRM5	0.0361888	0.0462124	0.0281145
GRM7	0.0379242	0.0482473	0.0278579
GRPEL2	0.00884028	0.0127651	0.0351347
GRTP1	0.000118765	0.000248319	0.0516289
GSAP	0.000554891	0.00101688	0.046324
GSDMC	3.56173e-05	8.1849e-05	0.0554538
GSK3A	0.0390101	0.0495236	0.0277023
GSPT2	0.0370324	0.0471891	0.0279884
GSTA3	1.98009e-05	4.76442e-05	0.0572337
GSTCD	0.0295947	0.0384716	0.0291967
GSTM1	0.00694644	0.0102397	0.0362241
GSTM4	0.0213807	0.028522	0.0308832
GSTO2	0.00459853	0.00704454	0.0380276
GTDC1	0.0281715	0.0367736	0.0294572
GTF2A1	0.00786135	0.0114545	0.0356685
GTF2B	0.000373761	0.000708804	0.0477337
GTF2F2	0.000320701	0.000616737	0.0482701
GTF2H1	0.0211499	0.028244	0.0309383
GTF2H2C	0.00176246	0.00294243	0.0419654
GTF2IRD1	0.00289809	0.00462379	0.0399645
GTF3C2	0.000188252	0.000378562	0.0500965
GTF3C5	0.000504147	0.000930671	0.0466696
GTPBP1	0.0389748	0.0494838	0.0277073
GTPBP10	0.0362822	0.0463129	0.0281004
GTPBP2	0.0214807	0.0286432	0.0308595
GTPBP3	0.0357331	0.0456862	0.0281836
GTPBP6	0.000145484	0.000299371	0.050959
GUF1	0.00119214	0.00205418	0.0434824
GULP1	2.5997e-05	6.13097e-05	0.0564148
GUSB	0.00689192	0.0101677	0.0362593
GXYLT1	0.00011851	0.000247838	0.051636
GYPC	0.0245352	0.0323493	0.0301783
GYS1	0.019139	0.0257997	0.0314415
H2AFX	0.000107593	0.000226627	0.0519523
H2AFY2	0.0367055	0.0468057	0.028037
H6PD	0.00280464	0.00448835	0.040099
HABP4	0.000367324	0.000697439	0.0477948
HACD2	0.00901248	0.0129959	0.0350464
HACL1	2.59124e-05	6.11331e-05	0.0564246
HADH	6.34974e-05	0.00013935	0.0536485
HARS2	0.00337481	0.00531759	0.0393345
HAT1	0.000498842	0.00092196	0.0467076
HAUS1	0.0136363	0.01898	0.0331033
HAUS2	0.00545467	0.00823174	0.03729
HAUS3	0.0171475	0.0233529	0.0319877
HAUS6	0.00121024	0.00208253	0.0434248
HAVCR2	0.00895605	0.0129189	0.0350752
HBB	1.52662e-05	3.75225e-05	0.0580062
HCAR2	0.00817783	0.0118863	0.0354897
HCFC2	0.0185646	0.0250846	0.0315937
HCG11	0.0207552	0.0277633	0.0310337
HCG14	0.00049545	0.000915959	0.046732
HDAC11	0.0233894	0.0309618	0.0304247
HDAC3	0.000846379	0.00149949	0.0447747
HDAC6	0.000778686	0.00138915	0.0450843
HDAC7	0.000174052	0.00035313	0.0503604
HDAC8	0.0146109	0.0202003	0.0327703
HDDC3	0.00126733	0.00217317	0.0432481
HDGFL2	0.00766729	0.0112038	0.0357813
HDGFL3	3.18732e-05	7.38931e-05	0.0557945
HDHD2	0.0029332	0.00467388	0.039915
HDHD5	0.0173089	0.0235498	0.0319414
HEATR1	0.00158523	0.0026665	0.0423813
HEATR3	0.000145683	0.000299731	0.0509544
HEATR5A	4.12298e-05	9.36852e-05	0.055002
HEATR6	0.00150605	0.00254728	0.0425811
HECA	0.000754767	0.00134993	0.0451997
HECTD2	0.0223494	0.029704	0.0306576
HELLS	2.46825e-05	5.85068e-05	0.0565717
HELQ	0.00297165	0.00472556	0.0398614
HELZ	0.00157102	0.00264437	0.0424164
HELZ2	0.000973074	0.00170403	0.0442524
HEMK1	0.00288309	0.0046016	0.0399858
HERC1	0.00662301	0.00980665	0.0364364
HERC3	0.000664597	0.00120113	0.0456676
HERPUD2	0.000737741	0.00132136	0.0452839
HES2	0.00335501	0.0052897	0.0393591
HES4	3.25368e-05	7.53343e-05	0.0557315
HEXA	0.000125685	0.000261842	0.0514427
HEXIM1	7.61019e-05	0.000164428	0.0530716
HEY1	0.00058162	0.00106215	0.0461536
HEY2	0.000757513	0.00135426	0.0451863
HGSNAT	0.000272571	0.000531905	0.0488341
HHLA2	0.000487184	0.000901473	0.0467924
HHLA3	5.51961e-05	0.000122715	0.054091
HIBCH	0.000299027	0.000578951	0.0485135
HIF1A	2.0565e-05	4.93599e-05	0.0571205
HIF1AN	2.30201e-05	5.48444e-05	0.0567819
HIKESHI	8.28764e-05	0.000178025	0.0527979
HILPDA	1.24208e-05	3.09954e-05	0.0586121
HINFP	0.00180432	0.00300528	0.0418728
HIP1	0.00749391	0.0109722	0.0358843
HIP1R	0.00135149	0.00230572	0.0430007
HIPK1-AS1	0.0045033	0.0069096	0.0381172
HIRA	0.012098	0.0170337	0.0336742
HIST1H1B	0.00475981	0.00727036	0.0378796
HIST1H1E	0.0100226	0.0143244	0.0345564
HIST1H2AG	0.0337035	0.0433513	0.0285008
HIST1H2BC	1.28991e-05	3.20998e-05	0.0585016
HIST1H2BD	0.00391183	0.00608599	0.0387154
HIST1H2BH	0.00577942	0.00866465	0.0370373
HIST1H2BJ	0.00354294	0.00556091	0.0391316
HIST1H2BK	1.21702e-05	3.04303e-05	0.0586717
HIST2H2BE	0.0126087	0.0176987	0.0334779
HIST3H2A	0.00374565	0.0058535	0.0388983
HIST3H2BB	0.000102555	0.000216925	0.0521086
HIVEP2	0.000374042	0.00070923	0.0477311
HK1	0.000364854	0.000693272	0.0478186
HK2	0.00385545	0.00600719	0.0387767
HK3	0.0023849	0.00387031	0.0407586
HKR1	0.000233087	0.000461441	0.0493713
HLA-DQA2	0.0108509	0.0154083	0.0341865
HLA-G	1.38582e-05	3.42965e-05	0.0582912
HLCS	0.000942451	0.00165478	0.0443726
HLTF	1.96296e-05	4.7259e-05	0.0572597
HMG20B	0.000702294	0.00126218	0.0454652
HMGA1P4	0.00340679	0.00536059	0.0392953
HMGCL	0.000217364	0.000432698	0.0496094
HMGN3-AS1	0.000415214	0.000779658	0.0473621
HMGN4	0.00286539	0.00457741	0.0400111
HMMR	0.0319776	0.0413045	0.0287838
HNF1B	0.00112632	0.00194959	0.043699
HNF4G	0.000167469	0.00034092	0.0504896
HNRNPH1	1.14357e-05	2.87595e-05	0.0588533
HNRNPH2	0.00362423	0.00567787	0.0390366
HOMER2	0.000663534	0.00119938	0.0456735
HOMER3	0.00192408	0.00318578	0.0416184
HOOK2	3.737e-05	8.55017e-05	0.0553059
HOOK3	0.000107889	0.000227137	0.0519433
HOTAIRM1	2.9768e-05	6.94091e-05	0.0560032
HPCAL1	0.000701842	0.00126155	0.0454676
HPF1	7.68171e-05	0.000165887	0.0530416
HPS4	0.00195208	0.0032262	0.041561
HPS5	7.37663e-05	0.000159821	0.0531713
HPS6	0.0280822	0.0366684	0.0294739
HRK	0.0119739	0.0168697	0.033723
HS1BP3	0.0015234	0.00257317	0.0425365
HS2ST1	0.00228491	0.00372728	0.0409314
HSCB	0.000209186	0.000417807	0.0497398
HSD17B1	0.000439443	0.000821352	0.0471607
HSD17B13	0.000364219	0.00069231	0.0478247
HSD17B14	0.00335127	0.00528579	0.0393637
HSD17B7	0.0176331	0.0239443	0.0318495
HSD3B7	6.0452e-05	0.00013334	0.0538041
HSDL2	0.000513091	0.00094607	0.0466064
HSH2D	0.00587677	0.00879697	0.0369641
HSPA13	0.00549534	0.00828517	0.0372576
HSPA14	0.000666299	0.00120368	0.0456582
HSPA2	0.0187216	0.0252804	0.0315517
HSPBAP1	0.00485718	0.00740918	0.0377925
HTRA2	3.75316e-05	8.58402e-05	0.0552926
HTT	0.00243678	0.00394308	0.0406716
HUS1	0.000237063	0.000468822	0.0493135
HVCN1	0.00325643	0.00514718	0.039483
HYAL2	0.00120854	0.00208016	0.0434302
HYI	5.69336e-05	0.000126199	0.0539934
HYLS1	0.00423881	0.00653728	0.0383753
HYPK	0.00453267	0.00695297	0.0380894
IBA57	0.00223935	0.00365912	0.0410124
ICE1	0.00598647	0.00894946	0.0368828
ICE2	9.26423e-05	0.000197184	0.0524385
ID2	0.00634149	0.0094253	0.0366288
ID4	0.0134747	0.0187821	0.0331605
IDH1-AS1	0.00608254	0.00908012	0.0368128
IDH3B	0.000655238	0.00118609	0.0457195
IDO1	0.0123707	0.0173917	0.0335685
IER3IP1	1.19104e-05	2.97985e-05	0.0587347
IER5	0.000770639	0.00137714	0.0451227
IER5L	0.0263699	0.034587	0.0298037
IFFO2	0.00232511	0.00378549	0.0408611
IFI27L1	1.13629e-05	2.85945e-05	0.0588719
IFI30	0.000250625	0.000492826	0.0491229
IFI35	0.000863981	0.00152917	0.044698
IFIT1	2.49102e-05	5.89456e-05	0.0565439
IFIT3	5.37384e-05	0.000119707	0.0541752
IFIT5	0.0167591	0.0228809	0.0321006
IFNGR2	0.00248585	0.00401549	0.0405908
IFNLR1	0.00215208	0.00352845	0.0411719
IFRD1	0.00116734	0.0020156	0.0435627
IGBP1	0.00144566	0.00245239	0.0427401
IGF1R	0.000442633	0.000826687	0.0471349
IGF2BP2	8.90287e-05	0.000190072	0.0525672
IGFBP3	3.29601e-05	7.6146e-05	0.0556919
IGFBP6	0.000288823	0.000560454	0.0486339
[truncated: 2,947 more rows]

## Sheet: AT2 v Epithelial Down
Feature ID	P-value (Type 2 Alveolar Cells vs. Epithelial Lung)	FDR step up (Type 2 Alveolar Cells vs. Epithelial Lung)	Ratio (Type 2 Alveolar Cells vs. Epithelial Lung)	Fold change (Type 2 Alveolar Cells vs. Epithelial Lung)	LSMean(Type 2 Alveolar Cells) (Type 2 Alveolar Cells vs. Epithelial Lung)	LSMean(Epithelial Lung) (Type 2 Alveolar Cells vs. Epithelial Lung)	P-value (New Classifications)	FDR step up (New Classifications)
BCAM	0	0	0.0701684	-14.2514	71.7751	1022.9	0	0
BPIFB1	0	0	115.16	115.16	5121.72	44.4749	0	0
KRT5	7.80077e-292	7.54694e-289	0.196417	-5.09121	190.683	970.808	0	0
KRT15	7.50905e-244	5.55537e-241	0.135447	-7.38294	156.371	1154.47	0	0
MUC5AC	2.22279e-206	1.03541e-203	151.342	151.342	1294.72	8.55495	0	0
KRT17	3.27353e-199	1.37237e-196	0.230631	-4.33594	261.293	1132.95	0	0
PSCA	1.02259e-198	4.01912e-196	121.81	121.81	546.58	4.48716	0	0
MUC5B	2.2782e-190	8.42733e-188	157.357	157.357	642.609	4.08377	0	0
S100A2	3.00743e-185	1.02228e-182	0.536668	-1.86335	1582.62	2948.97	0	0
DLK2	5.13381e-163	1.53733e-160	0.0582881	-17.1562	8.79583	150.903	1.57953e-227	1.8848e-226
SPARCL1	2.65382e-119	4.83726e-117	0.115945	-8.62481	27.0463	233.269	7.56988e-269	1.12139e-267
IL33	4.3934e-113	6.73851e-111	0.216416	-4.62073	144.18	666.217	0	0
CDC20B	2.13859e-97	2.49047e-95	106.262	106.262	348.33	3.27803	0	0
NTS	4.93706e-89	4.81344e-87	0.362292	-2.76021	986.942	2724.16	0	0
KLK11	1.97503e-75	1.32321e-73	0.948468	-1.05433	426.965	450.163	0	0
SNX31	1.29192e-62	5.82382e-61	0.0908999	-11.0011	6.86473	75.5197	9.53725e-116	5.72827e-115
SPINT2	1.4026e-62	6.30016e-61	0.982348	-1.01797	588.034	598.6	0	0
FLRT3	1.85698e-62	8.28198e-61	0.0851869	-11.7389	9.86513	115.806	5.50695e-127	3.5961e-126
TNC	1.55734e-59	6.27778e-58	0.194956	-5.12936	69.2915	355.421	0	0
THSD4	2.68761e-58	1.03687e-56	0.0772934	-12.9377	9.78465	126.591	7.11563e-82	3.18822e-81
ELN	6.33477e-58	2.42165e-56	0.0756966	-13.2106	5.28122	69.7682	4.33717e-85	2.00221e-84
TP63	5.37435e-57	1.9998e-55	0.124705	-8.01891	14.9844	120.158	2.05699e-144	1.51026e-143
GABARAP	3.39014e-55	1.18768e-53	0.997212	-1.0028	336.256	337.196	3.45663e-216	3.8678e-215
EDF1	8.18598e-54	2.77507e-52	0.95475	-1.04739	395.377	414.116	9.86622e-164	8.20684e-163
NENF	6.02708e-53	1.97918e-51	0.981473	-1.01888	196.155	199.857	1.40732e-269	2.09714e-268
BPIFA1	1.84469e-52	5.90347e-51	185.497	185.497	332.409	1.79199	4.41429e-158	3.53621e-157
ATP5MC1	3.14259e-52	9.98091e-51	0.892047	-1.12102	296.521	332.405	4.0918e-257	5.66144e-256
SERINC2	7.32875e-51	2.23722e-49	0.981097	-1.01927	140.152	142.852	0	0
C12orf57	6.43396e-50	1.92666e-48	0.974158	-1.02653	306.818	314.957	2.04831e-259	2.88808e-258
SPCS1	8.71512e-50	2.58514e-48	0.926415	-1.07943	366.929	396.074	5.75508e-144	4.21314e-143
RPL36AL	1.53963e-49	4.53487e-48	0.968193	-1.03285	517.72	534.728	2.2299e-65	8.4044e-65
HNRNPA2B1	2.06354e-49	6.04968e-48	0.977345	-1.02318	376.683	385.415	2.33102e-69	9.15307e-69
RPL27A	2.93457e-49	8.52382e-48	0.991397	-1.00868	299.351	301.949	1.77582e-165	1.49595e-164
NDUFB4	5.82451e-49	1.68402e-47	0.966881	-1.03425	290.128	300.065	8.14918e-125	5.25063e-124
RPS11	8.96028e-49	2.57291e-47	0.910164	-1.0987	366.01	402.136	4.04344e-83	1.83523e-82
SRSF9	2.47065e-48	7.01429e-47	0.953728	-1.04852	235.432	246.854	6.49498e-98	3.35472e-97
SERP1	6.07798e-48	1.69121e-46	0.949206	-1.05351	497.554	524.179	4.40968e-114	2.62225e-113
ALDH1A1	7.80767e-48	2.16293e-46	0.983769	-1.0165	671.812	682.896	0	0
TXNDC17	1.13857e-47	3.13345e-46	0.995204	-1.00482	215.431	216.469	4.2924e-179	3.90633e-178
PPCS	1.55764e-47	4.22207e-46	0.991399	-1.00868	141.631	142.86	4.34382e-165	3.64944e-164
LSR	4.22547e-47	1.12593e-45	0.864577	-1.15664	148.472	171.728	2.67631e-281	4.171e-280
PCBP1	3.90722e-46	1.00084e-44	0.984566	-1.01568	272.355	276.624	1.32549e-122	8.41528e-122
YWHAB	6.84506e-46	1.73569e-44	0.91863	-1.08858	305.23	332.266	1.69093e-126	1.10248e-125
VCP	1.50517e-45	3.74862e-44	0.989739	-1.01037	180.876	182.751	1.491e-73	6.10627e-73
P4HB	8.48608e-45	2.07645e-43	0.961918	-1.03959	278.934	289.977	3.63022e-194	3.59789e-193
HPGD	9.0558e-45	2.21155e-43	0.184702	-5.41412	40.3226	218.311	2.11657e-194	2.10104e-193
MZT2B	1.08392e-44	2.63685e-43	0.965409	-1.03583	197.282	204.351	1.2479e-114	7.44888e-114
KLK10	2.46925e-44	5.94938e-43	0.991439	-1.00863	211.526	213.352	0	0
ISLR	3.23849e-44	7.77299e-43	0.0959814	-10.4187	5.30671	55.289	2.18153e-82	9.83407e-82
FAM3B	2.29969e-43	5.37605e-42	0.898632	-1.1128	110.871	123.378	0	0
RPS29	2.56122e-43	5.96527e-42	0.946168	-1.0569	408.811	432.07	3.4853e-174	3.07395e-173
ICAM4	4.27094e-43	9.82005e-42	0.114809	-8.71013	7.75631	67.5584	1.11826e-84	5.13487e-84
TMEM219	4.57221e-43	1.04935e-41	0.951688	-1.05076	224.037	235.41	1.31057e-55	4.36985e-55
MDH2	9.44613e-43	2.15225e-41	0.982789	-1.01751	203.452	207.014	1.32811e-102	7.12307e-102
RPL27	2.55243e-42	5.73249e-41	0.936995	-1.06724	555.438	592.786	1.49872e-197	1.51279e-196
DAD1	2.88848e-42	6.46414e-41	0.99732	-1.00269	192.36	192.877	2.19489e-51	6.94819e-51
MRPS21	8.4072e-42	1.85179e-40	0.941252	-1.06241	220.096	233.834	9.63966e-84	4.39906e-83
SELENOM	1.321e-41	2.89806e-40	0.932463	-1.07243	170.686	183.048	4.1448506224E-314	7.44711232543E-313
CYP26A1	1.44678e-41	3.16455e-40	0.117858	-8.48478	10.6865	90.6726	1.56808e-76	6.6403e-76
EIF4G1	2.04105e-41	4.42591e-40	0.975871	-1.02473	142.237	145.753	6.67232e-122	4.2043e-121
A4GALT	3.70866e-41	7.95969e-40	0.924255	-1.08195	75.8201	82.0338	0	0
BRK1	9.59856e-41	2.03921e-39	0.991827	-1.00824	207.412	209.121	1.34591e-82	6.07592e-82
TSTD1	1.10062e-40	2.32256e-39	0.89414	-1.11839	272.6	304.874	1.84975e-305	3.20444e-304
MTRNR2L8	1.49252e-40	3.1338e-39	0.390425	-2.56131	904.972	2317.91	0	0
PPIC	2.52816e-40	5.25565e-39	0.932502	-1.07238	104.948	112.545	1.26247e-221	1.44609e-220
RBM3	4.45418e-40	9.16862e-39	0.947366	-1.05556	140.933	148.763	8.20048e-188	7.83719e-187
NHP2	8.12216e-40	1.66372e-38	0.939012	-1.06495	159.922	170.309	3.79622e-131	2.5697e-130
MYL12B	3.21116e-39	6.47224e-38	0.861666	-1.16054	486.822	564.977	2.13065e-106	1.18154e-105
OAZ1	4.91331e-39	9.82428e-38	0.893392	-1.11933	335.938	376.025	0	0
COX8A	5.97551e-39	1.18727e-37	0.844282	-1.18444	596.635	706.677	2.0871e-152	1.62133e-151
LSM7	6.74061e-39	1.33507e-37	0.83271	-1.2009	235.563	282.887	3.62806e-164	3.02788e-163
TMED2	6.83013e-39	1.35067e-37	0.998117	-1.00189	145.066	145.34	2.60745e-108	1.47058e-107
ATP5ME	7.27921e-39	1.43496e-37	0.937463	-1.06671	455.694	486.093	2.0779e-147	1.5649e-146
ARF4	7.68149e-39	1.51189e-37	0.970321	-1.03059	123.042	126.806	9.85267e-106	5.43973e-105
YWHAE	7.71632e-39	1.51638e-37	0.917843	-1.08951	312.425	340.391	7.81626e-73	3.17934e-72
ATP5PD	8.87514e-39	1.73867e-37	0.890816	-1.12257	209.672	235.371	1.15109e-96	5.86836e-96
COX7B	1.28669e-38	2.51676e-37	0.898988	-1.11236	345.143	383.924	5.69214e-94	2.842e-93
KLF3	2.23014e-38	4.30852e-37	0.908768	-1.10039	139.601	153.616	2.47645e-183	2.31744e-182
ARF1	3.10957e-38	5.96175e-37	0.992938	-1.00711	152.992	154.08	1.5673e-73	6.41663e-73
NDUFB9	3.58245e-38	6.82674e-37	0.900059	-1.11104	276.106	306.765	1.9291e-134	1.33456e-133
ATP6V1F	5.01071e-38	9.53399e-37	0.964686	-1.03661	152.098	157.666	0	0
GRN	1.46849e-37	2.74838e-36	0.836598	-1.19532	169.431	202.524	0	0
NDUFB1	2.55529e-37	4.76117e-36	0.957707	-1.04416	236.478	246.921	4.19641e-107	2.33946e-106
NDUFB10	2.59831e-37	4.83417e-36	0.929879	-1.07541	202.851	218.148	1.02837e-41	2.84447e-41
SF3B6	5.99802e-37	1.10127e-35	0.993016	-1.00703	152.942	154.018	2.7042e-47	8.121e-47
CSDE1	6.34973e-37	1.16415e-35	0.941309	-1.06235	155.511	165.208	1.78533e-70	7.08333e-70
MET	6.54576e-37	1.1966e-35	0.775104	-1.29015	109.5	141.271	5.2E-322	9.753E-321
EGFR	1.57369e-36	2.83556e-35	0.189168	-5.2863	55.882	295.409	1.39141e-204	1.4681e-203
TMBIM6	1.5942e-36	2.86841e-35	0.869619	-1.14993	689.778	793.195	5.22384e-146	3.89681e-145
TMEM59	1.91454e-36	3.42521e-35	0.856305	-1.16781	466.157	544.382	6.29361e-226	7.40456e-225
VAPA	2.48357e-36	4.41808e-35	0.905278	-1.10463	159.881	176.61	5.7375e-36	1.42356e-35
CLTA	3.7992e-36	6.73943e-35	0.885005	-1.12994	236.107	266.786	1.59051e-46	4.719e-46
RPS19BP1	4.28874e-36	7.58643e-35	0.959453	-1.04226	129.735	135.217	6.57031e-95	3.2988e-94
HNRNPM	5.36011e-36	9.42854e-35	0.985493	-1.01472	186.445	189.19	2.06797e-90	1.0015e-89
CTNND1	6.43295e-36	1.12527e-34	0.912947	-1.09535	125.599	137.575	4.06846e-182	3.77075e-181
TNFSF10	9.28561e-36	1.61752e-34	0.872508	-1.14612	225.132	258.028	1.47944e-284	2.33755e-283
ANOS1	2.75766e-35	4.71879e-34	0.127733	-7.8288	14.9905	117.357	1.91309e-85	8.86548e-85
ERGIC3	4.09334e-35	6.97587e-34	0.899689	-1.1115	221.739	246.462	1.99349e-163	1.65492e-162
PDIA3	8.32402e-35	1.40903e-33	0.955886	-1.04615	447.521	468.174	1.40642e-190	1.36908e-189
TMEM205	1.25378e-34	2.11095e-33	0.76299	-1.31063	202.057	264.822	0	0
SNHG18	1.50292e-34	2.52703e-33	0.839016	-1.19187	75.2194	89.652	3.42152e-265	4.99216e-264
LSM3	1.71586e-34	2.88122e-33	0.924924	-1.08117	150.589	162.813	8.32132e-83	3.76465e-82
UQCC2	1.81956e-34	3.04721e-33	0.807302	-1.23869	223.462	276.8	3.49871e-194	3.47029e-193
ATP5MC3	2.59916e-34	4.33549e-33	0.886625	-1.12787	383.708	432.774	8.87953e-156	7.05928e-155
EIF1	3.58493e-34	5.94041e-33	0.835012	-1.19759	784.564	939.584	2.82512e-65	1.06382e-64
TALDO1	3.91344e-34	6.45923e-33	0.883837	-1.13143	221.019	250.068	3.4619e-165	2.91045e-164
SPINT1	6.74024e-34	1.10524e-32	0.844132	-1.18465	120.472	142.717	1.12071e-255	1.53542e-254
CAST	7.87123e-34	1.28734e-32	0.857998	-1.1655	239.843	279.538	6.00735e-82	2.69452e-81
SPRY1	1.04564e-33	1.69909e-32	0.12719	-7.86224	17.1543	134.871	1.27184e-79	5.57351e-79
MTDH	1.14392e-33	1.85401e-32	0.873397	-1.14495	178.255	204.094	1.00459e-59	3.53419e-59
RBM8A	1.16514e-33	1.88597e-32	0.894704	-1.11769	200.727	224.35	9.5193e-65	3.5611e-64
SEC62	1.74615e-33	2.81555e-32	0.856934	-1.16695	462.298	539.48	1.9188e-171	1.66547e-170
SUMO2	2.13841e-33	3.43922e-32	0.85049	-1.17579	352.941	414.985	1.54959e-74	6.41092e-74
NUPR1	2.3173e-33	3.71743e-32	0.22166	-4.51141	117.452	529.872	7.23891e-153	5.64088e-152
PSMB1	2.62077e-33	4.18823e-32	0.89588	-1.11622	263.389	294	4.31752e-67	1.65402e-66
TRIM7	4.23507e-33	6.69993e-32	0.998588	-1.00141	40.4396	40.4968	5.39529e-206	5.75056e-205
LY6E	5.0941e-33	8.01858e-32	0.952215	-1.05018	715.064	750.949	0	0
RPL36A	6.62164e-33	1.03711e-31	0.929524	-1.07582	118.187	127.147	6.81121e-120	4.21993e-119
KLF5	6.77189e-33	1.0567e-31	0.747514	-1.33777	267.558	357.931	0	0
SNRPF	9.79414e-33	1.51701e-31	0.967809	-1.03326	115.876	119.73	7.49489e-79	3.25495e-78
SERBP1	1.00823e-32	1.55971e-31	0.794719	-1.25831	240.004	301.999	6.80878e-112	3.9719e-111
NDUFB11	1.75889e-32	2.69775e-31	0.786373	-1.27166	279.683	355.663	3.35086e-111	1.94122e-110
LGALS7	4.67475e-32	7.0922e-31	0.328147	-3.04741	92.3801	281.52	3.12087e-308	5.45156e-307
RPL38	5.16117e-32	7.82073e-31	0.85447	-1.17032	402.555	471.116	1.24504e-90	6.0459e-90
NDUFS7	6.19742e-32	9.37966e-31	0.904492	-1.10559	128.375	141.931	1.45822e-70	5.78915e-70
RAN	7.81569e-32	1.17863e-30	0.97413	-1.02656	231.987	238.148	4.14384e-51	1.30685e-50
PHPT1	9.86136e-32	1.48353e-30	0.934662	-1.06991	124.188	132.87	8.75964e-66	3.31438e-65
PSMB2	9.87287e-32	1.48353e-30	0.989345	-1.01077	112.059	113.266	1.49562e-59	5.24989e-59
SUMO1	1.16892e-31	1.74602e-30	0.957369	-1.04453	118.682	123.967	6.90562e-64	2.54997e-63
LRRC8A	1.28356e-31	1.91499e-30	0.973883	-1.02682	79.461	81.5919	5.16224e-230	6.20703e-229
AUP1	1.37903e-31	2.05498e-30	0.968998	-1.03199	112.071	115.657	5.19941e-93	2.57757e-92
PSME1	1.43671e-31	2.13841e-30	0.826677	-1.20966	310.946	376.139	1.64104e-75	6.85922e-75
SLC15A2	1.8316e-31	2.71012e-30	0.864629	-1.15656	85.6101	99.0136	8.78535e-297	1.46349e-295
TMED3	2.11354e-31	3.11995e-30	0.786002	-1.27226	109.453	139.253	5.16078e-254	6.9943e-253
AKR1A1	2.5551e-31	3.75414e-30	0.84485	-1.18364	392.683	464.796	5.22596e-307	9.09086e-306
SRP9	2.6096e-31	3.82975e-30	0.831225	-1.20304	168.634	202.875	5.68505e-103	3.06476e-102
NDFIP1	2.77381e-31	4.06126e-30	0.896068	-1.11599	118.798	132.577	5.22836e-77	2.2283e-76
CUTA	3.09881e-31	4.52656e-30	0.821985	-1.21657	206.881	251.685	6.87319e-82	3.08069e-81
ATP5F1B	5.12233e-31	7.43063e-30	0.890255	-1.12327	194.748	218.755	3.40609e-47	1.02142e-46
COX5B	7.48619e-31	1.07975e-29	0.838069	-1.19322	633.419	755.807	7.89034e-140	5.64166e-139
PITX1	1.02225e-30	1.46767e-29	0.963159	-1.03825	92.1202	95.6438	5.20258e-166	4.40329e-165
EIF1AX	1.04153e-30	1.49365e-29	0.96488	-1.0364	89.6413	92.9041	1.52177e-77	6.52104e-77
NORAD	1.04943e-30	1.50326e-29	0.962853	-1.03858	94.2111	97.8458	3.63401e-80	1.59584e-79
PA2G4	1.27906e-30	1.82803e-29	0.988369	-1.01177	121.942	123.377	1.29399e-39	3.4458e-39
CHPT1	1.41073e-30	2.00709e-29	0.938464	-1.06557	63.6454	67.8187	2.89483e-208	3.11448e-207
SOD1	1.66366e-30	2.35364e-29	0.834239	-1.1987	370.129	443.672	1.69148e-131	1.14931e-130
MLF2	2.00209e-30	2.81658e-29	0.792012	-1.26261	150.104	189.522	4.76739e-146	3.56266e-145
SORD	2.40975e-30	3.37124e-29	0.95492	-1.04721	72.9611	76.4055	2.80808e-167	2.38308e-166
TBCA	2.44393e-30	3.41526e-29	0.966321	-1.03485	180.035	186.309	5.4038e-45	1.56743e-44
LMAN1	2.49191e-30	3.47844e-29	0.814736	-1.22739	168.515	206.833	2.35707e-150	1.80872e-149
MGST1	2.6481e-30	3.69236e-29	0.799092	-1.25142	556.214	696.057	0	0
PDIA6	2.72263e-30	3.79208e-29	0.794216	-1.2591	235.918	297.045	6.04643e-104	3.2835e-103
ZC3H15	3.09974e-30	4.31254e-29	0.95016	-1.05245	110.527	116.325	3.81314e-58	1.31319e-57
CANX	3.29206e-30	4.57e-29	0.80413	-1.24358	183.864	228.65	1.04258e-45	3.05226e-45
ADI1	3.50454e-30	4.8596e-29	0.713272	-1.40199	207.625	291.089	0	0
UGT2A1	6.40384e-30	8.82158e-29	0.273426	-3.6573	158.13	578.33	0	0
TMCO1	7.03785e-30	9.67377e-29	0.878938	-1.13774	119.714	136.203	1.87384e-76	7.92709e-76
C11orf58	7.63457e-30	1.04825e-28	0.875742	-1.14189	140.842	160.826	3.17369e-35	7.77172e-35
EDIL3	8.21633e-30	1.1269e-28	0.147482	-6.78047	8.40975	57.022	4.46741e-72	1.80432e-71
ATP5F1C	1.08637e-29	1.48837e-28	0.866987	-1.15342	193.756	223.482	5.96697e-112	3.48244e-111
ASPH	1.80147e-29	2.44942e-28	0.739127	-1.35295	138.757	187.731	5.95426e-193	5.87347e-192
SIVA1	2.15511e-29	2.92709e-28	0.957605	-1.04427	127.282	132.917	6.20714e-56	2.08179e-55
ITGB1	2.88219e-29	3.86866e-28	0.856021	-1.1682	148.637	173.637	1.47231e-88	7.0221e-88
BSG	2.89212e-29	3.87785e-28	0.887308	-1.127	133.094	149.998	2.73659e-29	5.97641e-29
TJP1	3.6995e-29	4.92366e-28	0.81767	-1.22299	83.5792	102.216	2.5656e-176	2.30648e-175
NDUFC1	7.16168e-29	9.46139e-28	0.766542	-1.30456	401.838	524.221	8.04378e-149	6.1276e-148
OCIAD2	8.36163e-29	1.10235e-27	0.868733	-1.1511	120.839	139.098	2.56043e-180	2.34712e-179
SET	1.11614e-28	1.46074e-27	0.793829	-1.25972	182.496	229.893	1.398e-69	5.50317e-69
APRT	1.1829e-28	1.54489e-27	0.767987	-1.30211	216.401	281.777	5.8966e-133	4.04591e-132
PLPP2	1.25024e-28	1.63115e-27	0.737444	-1.35604	199.096	269.981	0	0
MORF4L1	1.3466e-28	1.75141e-27	0.849454	-1.17723	169.98	200.105	1.79413e-30	4.01293e-30
ANAPC16	1.72213e-28	2.22832e-27	0.769106	-1.30021	219.276	285.106	5.93403e-106	3.2791e-105
PON2	2.34464e-28	3.02137e-27	0.866605	-1.15393	84.4929	97.4988	6.24203e-185	5.86303e-184
REEP5	2.48426e-28	3.19473e-27	0.826503	-1.20992	157.43	190.478	4.23985e-56	1.42541e-55
SRSF2	3.85168e-28	4.91802e-27	0.992664	-1.00739	87.0703	87.7138	2.15976e-49	6.65279e-49
TUBB	4.46847e-28	5.68825e-27	0.862286	-1.15971	259.97	301.489	9.56987e-225	1.11963e-223
DYNC1H1	4.66207e-28	5.92271e-27	0.860211	-1.1625	130.995	152.283	1.43635e-54	4.73453e-54
HNRNPDL	4.73144e-28	5.99873e-27	0.956814	-1.04514	183.583	191.87	1.66877e-27	3.51678e-27
MKNK2	4.91864e-28	6.21726e-27	0.967326	-1.03378	74.3449	76.8561	1.05959e-97	5.45052e-97
NDUFA1	5.50106e-28	6.92561e-27	0.791655	-1.26318	471.922	596.121	5.06727e-76	2.13147e-75
VCL	5.96367e-28	7.50051e-27	0.839048	-1.19183	60.0359	71.5524	1.05617e-174	9.36111e-174
DAZAP2	6.9905e-28	8.74821e-27	0.811643	-1.23207	166.195	204.763	6.63613e-38	1.71416e-37
HMGA1	7.18364e-28	8.98098e-27	0.976898	-1.02365	114.019	116.716	1.06038e-204	1.12259e-203
HINT1	1.05714e-27	1.31509e-26	0.879914	-1.13648	812.809	923.738	9.74558e-170	8.39522e-169
LRRFIP1	1.23812e-27	1.53569e-26	0.901827	-1.10886	133.493	148.025	1.22061e-102	6.55214e-102
DDRGK1	1.484e-27	1.83162e-26	0.877771	-1.13925	120.852	137.68	3.19064e-61	1.14359e-60
STK38	1.73138e-27	2.12444e-26	0.903294	-1.10706	75.7413	83.8502	1.7049e-93	8.47531e-93
CCNI	1.94119e-27	2.36803e-26	0.770162	-1.29843	235.34	305.571	1.3453e-38	3.52129e-38
NDUFA5	1.95763e-27	2.38576e-26	0.995626	-1.00439	76.0665	76.4007	1.28454e-61	4.62252e-61
TIMM13	2.42078e-27	2.93599e-26	0.830681	-1.20383	135.732	163.398	2.88424e-105	1.58545e-104
SLC39A7	2.77939e-27	3.35474e-26	0.987441	-1.01272	56.3851	57.1023	3.53124e-99	1.83902e-98
RPLP1	3.07618e-27	3.70231e-26	0.463052	-2.15959	7606.72	16427.4	0	0
DHX29	3.2431e-27	3.89947e-26	0.860813	-1.16169	79.5954	92.4653	4.39283e-85	2.02673e-84
HINT2	3.37169e-27	4.05022e-26	0.988499	-1.01163	114.134	115.462	6.28202e-81	2.78888e-80
DDX24	4.87709e-27	5.82519e-26	0.964368	-1.03695	116.48	120.784	4.22569e-33	9.95626e-33
MRPS34	4.89945e-27	5.84633e-26	0.746395	-1.33977	141.08	189.016	4.95937e-82	2.22844e-81
PHB	5.26967e-27	6.27026e-26	0.960845	-1.04075	93.516	97.3269	6.14451e-46	1.80433e-45
EMC4	5.4531e-27	6.48238e-26	0.920238	-1.08668	111.375	121.028	2.23047e-36	5.6038e-36
UGP2	5.49921e-27	6.53103e-26	0.980522	-1.01987	89.6829	91.4644	1.59039e-50	4.97322e-50
CDC26	9.06562e-27	1.06959e-25	0.91078	-1.09796	78.9834	86.7206	5.95256e-36	1.47663e-35
TMEM179B	9.19114e-27	1.08237e-25	0.860581	-1.16201	138.947	161.458	9.13804e-41	2.48764e-40
ETHE1	9.3234e-27	1.09692e-25	0.893397	-1.11932	86.5708	96.9007	2.36957e-189	2.29247e-188
RAB14	1.02628e-26	1.20631e-25	0.937528	-1.06663	92.8308	99.0166	7.1704e-42	1.9877e-41
LDHA	1.14872e-26	1.34418e-25	0.842073	-1.18755	131.435	156.085	2.46534e-118	1.50371e-117
SH3GLB1	1.2888e-26	1.50503e-25	0.963038	-1.03838	99.6752	103.501	2.446e-95	1.23152e-94
EEF1B2	1.29516e-26	1.51106e-25	0.830862	-1.20357	613.511	738.403	1.44247e-271	2.16491e-270
KIAA1324	1.31119e-26	1.52693e-25	0.796191	-1.25598	102.163	128.315	2.59873e-282	4.06015e-281
CISD1	1.33072e-26	1.54824e-25	0.85596	-1.16828	100.479	117.388	5.37046e-119	3.29163e-118
RPS20	1.45752e-26	1.69264e-25	0.746836	-1.33898	245.466	328.674	2.11258e-54	6.95001e-54
ALDOA	1.92314e-26	2.2231e-25	0.774493	-1.29117	312.546	403.549	2.60393e-285	4.13506e-284
SF3B2	2.21594e-26	2.55922e-25	0.862862	-1.15893	152.403	176.626	9.1862e-77	3.90321e-76
GORASP2	2.25949e-26	2.60712e-25	0.955081	-1.04703	62.447	65.384	1.74387e-101	9.24259e-101
AQP3	2.63209e-26	3.02594e-25	0.512005	-1.9531	898.307	1754.49	0	0
SNRPD3	2.84646e-26	3.26642e-25	0.835025	-1.19757	147.788	176.986	2.70094e-51	8.53725e-51
CD151	3.62151e-26	4.1257e-25	0.789273	-1.26699	99.047	125.491	1.10195e-152	8.58157e-152
FUS	3.89422e-26	4.42835e-25	0.911781	-1.09676	103.017	112.984	1.80565e-29	3.95432e-29
STRAP	4.05757e-26	4.60994e-25	0.974967	-1.02568	71.028	72.8517	7.71122e-52	2.45281e-51
ARF5	4.56547e-26	5.16831e-25	0.819895	-1.21967	145.732	177.745	1.28198e-52	4.11837e-52
TRIP11	5.08647e-26	5.74259e-25	0.926944	-1.07881	79.909	86.2069	3.00243e-68	1.16512e-67
F3	5.44818e-26	6.13995e-25	0.738566	-1.35398	297.262	402.486	0	0
ENO1	5.70364e-26	6.41634e-25	0.895092	-1.1172	342.686	382.85	0	0
DDX18	6.02227e-26	6.76873e-25	0.903578	-1.10671	96.7666	107.093	3.06035e-38	7.94756e-38
HNRNPF	6.31978e-26	7.09045e-25	0.916152	-1.09152	179.849	196.309	1.27071e-49	3.92479e-49
WDR83OS	7.68106e-26	8.59472e-25	0.748543	-1.33593	267.779	357.734	4.16721e-181	3.84245e-180
ARL6IP4	7.92478e-26	8.85955e-25	0.750213	-1.33295	186.762	248.945	2.89683e-31	6.58357e-31
PKN2	8.34622e-26	9.32242e-25	0.876577	-1.1408	107.294	122.401	2.05368e-98	1.0638e-97
KHDRBS1	9.12491e-26	1.01741e-24	0.82004	-1.21945	128.492	156.69	1.25474e-35	3.09125e-35
PGRMC1	1.05038e-25	1.16702e-24	0.928255	-1.07729	62.612	67.4513	3.98122e-90	1.9214e-89
EIF5	1.13759e-25	1.26279e-24	0.819761	-1.21987	153.919	187.761	4.02862e-26	8.25077e-26
TACSTD2	1.34995e-25	1.49589e-24	0.927499	-1.07817	707.347	762.639	0	0
PFN1	1.36895e-25	1.5156e-24	0.862585	-1.15931	749.587	869.001	0	0
XRCC5	1.85456e-25	2.04245e-24	0.820914	-1.21815	167.057	203.502	4.64641e-81	2.06567e-80
RAD23A	2.13468e-25	2.3448e-24	0.948316	-1.0545	109.246	115.2	4.01274e-45	1.16717e-44
PTPRZ1	3.22747e-25	3.5236e-24	0.227989	-4.38618	74.0036	324.593	0	0
FBXO34	3.33165e-25	3.63418e-24	0.891461	-1.12175	70.8236	79.4466	4.57369e-125	2.94991e-124
SSFA2	3.51221e-25	3.81131e-24	0.933413	-1.07134	62.1147	66.5457	9.03921e-69	3.52843e-68
SCNN1A	3.64756e-25	3.95478e-24	0.928966	-1.07647	61.299	65.9863	2.16424e-128	1.42735e-127
LAMTOR1	3.88982e-25	4.2138e-24	0.806996	-1.23916	119.182	147.687	4.42142e-223	5.10167e-222
EIF3A	4.33273e-25	4.68957e-24	0.80971	-1.23501	122.865	151.74	3.53767e-35	8.65796e-35
DNAJC19	4.52674e-25	4.88693e-24	0.966845	-1.03429	64.3976	66.6059	9.92265e-47	2.95308e-46
TMA7	4.67831e-25	5.04191e-24	0.835667	-1.19665	795.524	951.964	1.18469e-167	1.00947e-166
SEPTIN2	4.8386e-25	5.21019e-24	0.818849	-1.22123	138.792	169.497	1.50784e-87	7.12133e-87
MRPS18C	5.0818e-25	5.46739e-24	0.959193	-1.04254	110.19	114.878	3.97517e-24	7.77901e-24
TMEM14C	5.43611e-25	5.84359e-24	0.727012	-1.37549	157.551	216.711	1.34533e-101	7.13934e-101
NDRG2	5.75437e-25	6.18042e-24	0.960188	-1.04146	67.9361	70.7529	1.54422e-171	1.3422e-170
SDC1	5.98612e-25	6.41836e-24	0.656772	-1.5226	101.617	154.722	0	0
SPCS2	6.32957e-25	6.7693e-24	0.719268	-1.3903	180.213	250.551	1.01081e-109	5.76813e-109
TOMM7	6.6285e-25	7.08298e-24	0.74873	-1.33559	386.228	515.844	2.00624e-46	5.93147e-46
CAPN13	6.77585e-25	7.23429e-24	0.945597	-1.05753	53.3038	56.3706	1.08268e-191	1.05968e-190
SSR2	7.14399e-25	7.6144e-24	0.74721	-1.33831	140.389	187.884	2.19424e-119	1.35213e-118
CD164	7.75543e-25	8.2591e-24	0.961266	-1.04029	104.179	108.377	7.352e-51	2.31223e-50
DDOST	8.20653e-25	8.73211e-24	0.906071	-1.10367	77.8525	85.9232	6.01666e-42	1.67033e-41
DECR1	1.00058e-24	1.05928e-23	0.94304	-1.0604	81.6723	86.6053	8.29819e-78	3.56442e-77
COX6A1	1.28264e-24	1.35107e-23	0.919325	-1.08776	919.547	1000.24	2.36303e-177	2.13505e-176
SLC25A1	1.35224e-24	1.42319e-23	0.932084	-1.07286	72.62	77.9114	1.46079e-69	5.74853e-69
ADAM28	1.41466e-24	1.4864e-23	0.673478	-1.48483	88.3472	131.18	0	0
SRRM2	1.46598e-24	1.53904e-23	0.774086	-1.29185	237.785	307.181	3.62985e-62	1.31337e-61
MGST2	1.78083e-24	1.85871e-23	0.667672	-1.49774	139.068	208.287	2.89941e-284	4.5754e-283
EIF3G	1.96422e-24	2.04842e-23	0.89591	-1.11618	109.099	121.775	9.74107e-27	2.01967e-26
TMEM256	2.07322e-24	2.1603e-23	0.928547	-1.07695	90.1717	97.1105	4.4084e-29	9.59578e-29
AP2M1	2.07879e-24	2.16431e-23	0.850132	-1.17629	105.773	124.42	2.56932e-106	1.42354e-105
SRSF3	2.11182e-24	2.19689e-23	0.784218	-1.27516	120.515	153.676	8.74189e-61	3.11729e-60
C1orf43	2.13055e-24	2.21454e-23	0.880737	-1.13541	103.808	117.865	9.15407e-44	2.61542e-43
ADRM1	2.28971e-24	2.378e-23	0.882298	-1.1334	108.773	123.284	2.76873e-34	6.67349e-34
RPL17	2.99297e-24	3.09561e-23	0.892111	-1.12094	119.789	134.276	3.74124e-67	1.43587e-66
PSMD2	3.47123e-24	3.58732e-23	0.960434	-1.0412	77.9777	81.1901	6.56594e-24	1.27932e-23
ERP29	3.66109e-24	3.77422e-23	0.701109	-1.42631	196.749	280.625	3.0698e-90	1.48438e-89
PSMD8	4.06176e-24	4.17018e-23	0.812334	-1.23102	109.147	134.362	3.12462e-59	1.09466e-58
CAPZB	4.56357e-24	4.68157e-23	0.928432	-1.07709	120.814	130.127	9.68092e-131	6.52153e-130
H3F3A	5.10891e-24	5.23247e-23	0.966432	-1.03473	1253.65	1297.19	2.26354e-112	1.32721e-111
SYNCRIP	5.21527e-24	5.32839e-23	0.929069	-1.07635	79.7605	85.8499	3.53989e-46	1.04338e-45
VPS28	5.28496e-24	5.39521e-23	0.77471	-1.29081	158.816	205.001	3.3782e-38	8.76757e-38
CLU	5.2943e-24	5.40036e-23	0.896895	-1.11496	626.534	698.559	0	0
PPP1CA	5.43376e-24	5.53364e-23	0.845048	-1.18336	144.195	170.635	4.29546e-159	3.46753e-158
HSPA9	5.49765e-24	5.58965e-23	0.8537	-1.17137	106.535	124.793	7.17203e-45	2.07506e-44
HNRNPK	5.6125e-24	5.70181e-23	0.732762	-1.3647	253.542	346.009	8.42404e-64	3.10884e-63
BRD2	6.07666e-24	6.15843e-23	0.879699	-1.13675	96.7603	109.992	2.08894e-27	4.39121e-27
CUX1	6.72032e-24	6.78887e-23	0.956768	-1.04519	72.7272	76.0134	1.33225e-62	4.85109e-62
SLC38A1	9.3314e-24	9.37813e-23	0.998116	-1.00189	43.6682	43.7507	2.39896e-102	1.28336e-101
TMEM147	9.46707e-24	9.50258e-23	0.954284	-1.04791	79.6302	83.445	6.0825e-70	2.39961e-69
DCXR	1.18107e-23	1.17891e-22	0.699852	-1.42887	226.585	323.761	8.59493e-239	1.08315e-237
MYH9	1.23805e-23	1.23383e-22	0.762446	-1.31157	142.519	186.924	3.16252e-62	1.14527e-61
PTMS	1.30133e-23	1.29485e-22	0.761074	-1.31393	109.684	144.117	2.64999e-174	2.34051e-173
STAT3	1.37779e-23	1.36876e-22	0.855024	-1.16956	124.711	145.856	1.12422e-35	2.77188e-35
MRPS12	1.443e-23	1.43241e-22	0.778025	-1.28531	76.075	97.7796	4.82033e-75	2.00679e-74
EML4	1.6804e-23	1.66413e-22	0.754479	-1.32542	134.248	177.935	4.10445e-159	3.31545e-158
NPC2	1.80037e-23	1.78153e-22	0.806088	-1.24056	214.331	265.89	0	0
HNRNPC	2.12056e-23	2.09179e-22	0.764477	-1.30808	164.388	215.033	3.18177e-36	7.94464e-36
PDHB	2.3162e-23	2.28119e-22	0.904754	-1.10527	81.3179	89.8785	2.7637e-99	1.44169e-98
EIF2AK4	2.37684e-23	2.33725e-22	0.997512	-1.00249	51.1307	51.2582	7.18956e-66	2.72195e-65
ADAR	2.48573e-23	2.44243e-22	0.918198	-1.08909	99.3635	108.216	9.89638e-22	1.82637e-21
TOMM22	2.76469e-23	2.71017e-22	0.888328	-1.12571	76.1288	85.699	2.03171e-41	5.58654e-41
SLC25A3	2.81355e-23	2.75592e-22	0.756472	-1.32193	263.032	347.709	1.52386e-119	9.40873e-119
GLUD1	2.92286e-23	2.86076e-22	0.915933	-1.09178	96.4649	105.319	3.10131e-103	1.67476e-102
JAK1	2.96275e-23	2.89755e-22	0.934507	-1.07008	112.7	120.598	8.28254e-33	1.94165e-32
MRPS16	3.2312e-23	3.1503e-22	0.820703	-1.21847	91.505	111.496	1.5911e-39	4.22803e-39
DST	3.28292e-23	3.19824e-22	0.171279	-5.83844	33.5246	195.731	9.22726e-84	4.21239e-83
AKAP9	3.56267e-23	3.4654e-22	0.81487	-1.22719	218.235	267.815	0	0
TMEM9B	3.7058e-23	3.59906e-22	0.8268	-1.20948	75.8782	91.7734	1.11147e-84	5.10554e-84
PTRHD1	4.48889e-23	4.34283e-22	0.949905	-1.05274	66.808	70.3312	8.06827e-46	2.36538e-45
GCHFR	5.16167e-23	4.96697e-22	0.882089	-1.13367	110.914	125.74	8.63101e-165	7.232e-164
STMP1	5.28035e-23	5.07729e-22	0.978914	-1.02154	73.5192	75.1028	4.58135e-97	2.34417e-96
ERGIC2	5.57923e-23	5.35649e-22	0.846518	-1.18131	74.0518	87.4781	2.11139e-74	8.72084e-74
HES1	5.82502e-23	5.5882e-22	0.84261	-1.18679	116.822	138.644	8.64199e-246	1.12167e-244
RPL26L1	5.91382e-23	5.66907e-22	0.83424	-1.1987	98.4315	117.989	1.26451e-47	3.81476e-47
RASSF6	6.93552e-23	6.61319e-22	0.20761	-4.81672	45.0147	216.823	4.05228e-119	2.48976e-118
GPAA1	7.15203e-23	6.79389e-22	0.885981	-1.12869	82.7964	93.4517	4.82984e-65	1.81382e-64
DNAJC21	7.7956e-23	7.38293e-22	0.899586	-1.11162	60.9047	67.703	5.18076e-67	1.98291e-66
RAB10	7.81838e-23	7.39893e-22	0.872597	-1.146	94.1621	107.91	1.94756e-143	1.41914e-142
RBPMS	8.95444e-23	8.45495e-22	0.955751	-1.0463	48.7258	50.9817	1.2617e-103	6.8398e-103
TPD52L1	8.96327e-23	8.45694e-22	0.99295	-1.0071	30.4489	30.6651	1.60125e-156	1.27866e-155
ARPC5	9.34699e-23	8.80578e-22	0.909076	-1.10002	104.293	114.725	0	0
ATP6V0C	1.00262e-22	9.41749e-22	0.842879	-1.18641	148.211	175.839	0	0
PODXL	1.02668e-22	9.62907e-22	0.907769	-1.1016	38.9856	42.9466	8.21363e-144	6.00249e-143
ANXA4	1.08186e-22	1.01315e-21	0.901625	-1.10911	106.119	117.698	2.47424e-49	7.61028e-49
DENR	1.28347e-22	1.20016e-21	0.917911	-1.08943	63.571	69.2562	5.16916e-40	1.38767e-39
RAB13	1.37036e-22	1.27856e-21	0.951397	-1.05109	86.149	90.55	6.03337e-195	6.01281e-194
DHRS3	1.47671e-22	1.3727e-21	0.825292	-1.21169	88.8566	107.667	2.2176e-79	9.69103e-79
ATP6V0E1	1.62883e-22	1.51075e-21	0.734949	-1.36064	322.862	439.298	4.39883e-153	3.43201e-152
CDC42	1.63703e-22	1.51724e-21	0.808436	-1.23696	132.129	163.438	2.49943e-39	6.62493e-39
ALKBH7	1.77542e-22	1.64066e-21	0.76368	-1.30945	144.247	188.885	1.52673e-112	8.97274e-112
ILF2	1.80048e-22	1.6626e-21	0.892468	-1.12049	91.1103	102.088	2.0569e-50	6.42246e-50
DYNLRB1	1.80487e-22	1.66543e-21	0.971248	-1.0296	88.5187	91.1391	4.72818e-57	1.60546e-56
AP1M2	1.8146e-22	1.67319e-21	0.912751	-1.09559	67.0236	73.4303	8.38565e-129	5.55964e-128
NGRN	2.01578e-22	1.85054e-21	0.919093	-1.08803	86.5666	94.187	2.97709e-117	1.80274e-116
PIK3R3	2.08877e-22	1.91616e-21	0.863409	-1.1582	101.231	117.245	1.45812e-208	1.57279e-207
NARS	2.26589e-22	2.07561e-21	0.990043	-1.01006	87.5471	88.4276	1.44949e-42	4.06109e-42
NBDY	2.29759e-22	2.10312e-21	0.810357	-1.23402	99.0326	122.209	2.56216e-62	9.2892e-62
UXT	2.39483e-22	2.18894e-21	0.97644	-1.02413	99.8886	102.299	1.5841e-20	2.84414e-20
PSMC5	2.47643e-22	2.2586e-21	0.883734	-1.13156	116.869	132.245	4.00067e-39	1.05662e-38
RAI14	2.51103e-22	2.28849e-21	0.784835	-1.27415	55.1265	70.2396	9.6916e-170	8.35444e-169
GOLPH3	3.61668e-22	3.28189e-21	0.97144	-1.0294	66.8938	68.8604	1.60524e-46	4.76159e-46
PGK1	3.77593e-22	3.42146e-21	0.761381	-1.3134	163.588	214.856	2.05058e-39	5.44326e-39
VDAC2	4.1722e-22	3.77238e-21	0.721399	-1.3862	153.941	213.392	3.32003e-71	1.32981e-70
CCT8	4.19134e-22	3.78696e-21	0.916015	-1.09168	97.5429	106.486	3.41634e-41	9.3631e-41
NSA2	4.54824e-22	4.09472e-21	0.834429	-1.19842	78.8348	94.4775	6.73958e-50	2.08623e-49
EID1	4.94604e-22	4.44331e-21	0.709987	-1.40848	262.285	369.423	1.29917e-192	1.27954e-191
KTN1	5.24894e-22	4.70869e-21	0.689546	-1.45023	267.212	387.519	2.96429e-151	2.28163e-150
RTRAF	6.8079e-22	6.08117e-21	0.860486	-1.16213	104.401	121.328	1.25976e-26	2.60378e-26
TIMM17B	7.07387e-22	6.31427e-21	0.801403	-1.24781	87.5554	109.253	1.23354e-32	2.88316e-32
FAAP20	7.69428e-22	6.85346e-21	0.87824	-1.13864	64.3645	73.2881	9.0797e-26	1.84305e-25
PFDN2	8.53231e-22	7.56777e-21	0.83405	-1.19897	90.4147	108.404	1.17281e-46	3.48627e-46
PCP4L1	8.63306e-22	7.64634e-21	0.1986	-5.03526	20.9133	105.304	5.04853e-137	3.54525e-136
NAXE	8.76181e-22	7.75491e-21	0.757112	-1.32081	93.7685	123.85	1.79358e-64	6.68183e-64
UBE2D2	9.03843e-22	7.97729e-21	0.785847	-1.27251	103.192	131.313	1.37107e-67	5.29605e-67
PPL	9.50376e-22	8.3821e-21	0.777831	-1.28563	115.072	147.939	5.22725e-222	5.99846e-221
MACF1	1.10194e-21	9.70528e-21	0.972099	-1.0287	82.8305	85.2079	2.10354e-52	6.73872e-52
C1QBP	1.12742e-21	9.9227e-21	0.772549	-1.29442	152.105	196.887	3.11095e-64	1.15451e-63
GPI	1.15296e-21	1.01404e-20	0.854171	-1.17073	90.4134	105.849	1.55753e-66	5.93787e-66
VTI1B	1.2068e-21	1.05917e-20	0.971913	-1.0289	72.6589	74.7587	1.37695e-50	4.31007e-50
KDM5B	1.25265e-21	1.09864e-20	0.921032	-1.08574	78.8956	85.6601	4.67529e-91	2.27799e-90
ABCA13	1.61827e-21	1.41438e-20	0.789618	-1.26644	140.964	178.521	5.05547e-231	6.1196e-230
UBA52	1.6276e-21	1.42155e-20	0.742542	-1.34673	494.52	665.983	2.02716e-126	1.32033e-125
HLA-E	1.79339e-21	1.56201e-20	0.815097	-1.22685	185.531	227.618	1.26578e-174	1.12031e-173
SQSTM1	1.82967e-21	1.59251e-20	0.785898	-1.27243	471.844	600.389	8.16138e-94	4.07001e-93
MRPL4	1.89387e-21	1.64725e-20	0.942894	-1.06056	60.4964	64.1603	1.14103e-36	2.88226e-36
MRPS11	2.29496e-21	1.98649e-20	0.976759	-1.02379	53.8119	55.0923	3.00138e-51	9.48214e-51
LGALS3BP	2.42692e-21	2.09639e-20	0.683946	-1.4621	303.782	444.161	0	0
XRCC6	2.51454e-21	2.17058e-20	0.747603	-1.33761	115.169	154.05	2.34008e-54	7.6864e-54
CPD	2.66343e-21	2.29595e-20	0.692806	-1.44341	117.983	170.298	2.18683e-144	1.60466e-143
VPS4B	2.88194e-21	2.47921e-20	0.9125	-1.09589	94.2372	103.274	3.02636e-41	8.29972e-41
FBXO9	3.09358e-21	2.65221e-20	0.967796	-1.03328	46.6418	48.1938	5.99596e-60	2.11592e-59
MCFD2	3.70745e-21	3.16986e-20	0.964087	-1.03725	71.3415	73.999	7.37723e-32	1.69747e-31
SRPK1	3.87854e-21	3.31389e-20	0.863184	-1.1585	55.007	63.7257	6.88131e-69	2.69028e-68
MMADHC	4.33118e-21	3.6931e-20	0.799413	-1.25092	102.145	127.775	7.11505e-48	2.15266e-47
SNX3	4.42691e-21	3.77217e-20	0.749169	-1.33481	177.153	236.467	4.51664e-59	1.5775e-58
MRFAP1	4.69728e-21	3.99984e-20	0.883272	-1.13215	82.5577	93.468	7.19931e-30	1.59103e-29
NDUFB6	4.8831e-21	4.15245e-20	0.765874	-1.3057	108.011	141.029	1.45837e-27	3.08061e-27
AHR	6.03096e-21	5.11472e-20	0.931473	-1.07357	47.8401	51.3596	6.96412e-69	2.72181e-68
UBE2D3	6.06337e-21	5.13875e-20	0.763936	-1.30901	136.632	178.852	2.70292e-36	6.76779e-36
HSD17B10	6.56267e-21	5.55442e-20	0.989157	-1.01096	51.5171	52.0819	1.25604e-68	4.89231e-68
NDUFAF8	6.96413e-21	5.88233e-20	0.822371	-1.216	101.035	122.858	1.84711e-55	6.14903e-55
EPS8L2	7.54634e-21	6.35702e-20	0.958134	-1.0437	69.4265	72.4601	7.38791e-112	4.30574e-111
MCL1	8.16646e-21	6.86103e-20	0.878048	-1.13889	104.383	118.881	2.04543e-91	9.98654e-91
EPS8	8.38576e-21	7.03587e-20	0.81231	-1.23106	94.5008	116.336	1.79767e-131	1.2208e-130
MRPL43	8.50108e-21	7.12787e-20	0.865244	-1.15574	83.3534	96.3351	9.66135e-24	1.87401e-23
EIF3I	8.60226e-21	7.2079e-20	0.797908	-1.25328	86.1138	107.925	7.65434e-47	2.28287e-46
SON	1.068e-20	8.88376e-20	0.687927	-1.45364	304.556	442.715	2.57437e-87	1.21447e-86
SKP1	1.10357e-20	9.16747e-20	0.704072	-1.42031	329	467.282	1.11414e-71	4.48258e-71
WNK2	1.18989e-20	9.87157e-20	0.978627	-1.02184	27.742	28.3478	4.41774e-100	2.31992e-99
STUB1	1.20784e-20	1.00139e-19	0.742633	-1.34656	122.816	165.379	7.48328e-42	2.07352e-41
MPG	1.25503e-20	1.03982e-19	0.790829	-1.2645	67.7327	85.6477	5.64817e-38	1.46017e-37
MRPL34	1.26592e-20	1.04815e-19	0.845054	-1.18336	62.5036	73.9641	2.98063e-54	9.75978e-54
AFF4	1.30569e-20	1.08038e-19	0.952221	-1.05018	60.297	63.3225	1.6532e-25	3.33476e-25
NME2	1.33778e-20	1.1062e-19	0.734074	-1.36226	127.773	174.061	2.34218e-184	2.19669e-183
CHD3	1.47291e-20	1.21474e-19	0.791822	-1.26291	76.7276	96.9	9.81533e-162	8.07902e-161
GHITM	1.54832e-20	1.27609e-19	0.817467	-1.22329	117.898	144.224	1.07761e-26	2.23132e-26
MRPL40	1.57114e-20	1.29406e-19	0.853421	-1.17176	90.2195	105.715	4.50804e-31	1.01974e-30
FLNB	1.7623e-20	1.44677e-19	0.773384	-1.29302	83.6636	108.179	4.55491e-71	1.82037e-70
PCBD1	1.96525e-20	1.61127e-19	0.765185	-1.30687	121.211	158.407	1.52852e-56	5.17059e-56
C5orf24	1.96997e-20	1.61409e-19	0.94011	-1.06371	55.2244	58.7425	1.56858e-37	4.02121e-37
RWDD1	2.14462e-20	1.75376e-19	0.801197	-1.24813	118.682	148.131	1.42221e-67	5.48853e-67
FXYD3	2.17396e-20	1.7766e-19	0.795178	-1.25758	656.392	825.465	0	0
KMT2C	2.31501e-20	1.88697e-19	0.851213	-1.17479	67.8816	79.747	2.16195e-43	6.14205e-43
ADORA2B	2.40416e-20	1.95836e-19	0.815969	-1.22554	49.228	60.3308	7.58036e-98	3.91051e-97
MESD	2.55876e-20	2.07891e-19	0.780205	-1.28171	100.639	128.99	1.55855e-48	4.74738e-48
UBXN1	2.69035e-20	2.18019e-19	0.894785	-1.11759	84.0989	93.9878	1.4959e-23	2.88778e-23
COX7A2L	2.70889e-20	2.1938e-19	0.806921	-1.23928	91.8077	113.775	3.25621e-28	6.97672e-28
BST2	2.88055e-20	2.32384e-19	0.694608	-1.43966	308.084	443.536	9.05356e-172	7.88005e-171
DMAC1	3.07892e-20	2.47752e-19	0.798003	-1.25313	124.172	155.603	2.48016e-106	1.37475e-105
PRDX3	3.11534e-20	2.50362e-19	0.774	-1.29199	162.81	210.349	6.85043e-52	2.18176e-51
POLR2F	3.31652e-20	2.6619e-19	0.805276	-1.24181	84.7721	105.271	9.47246e-23	1.79447e-22
YIPF3	3.34207e-20	2.68069e-19	0.70839	-1.41165	95.3633	134.62	4.05572e-84	1.85487e-83
AUTS2	3.95632e-20	3.16128e-19	0.91481	-1.09312	60.5797	66.221	1.44901e-105	7.97909e-105
TECR	4.11504e-20	3.28393e-19	0.769094	-1.30023	138.756	180.415	5.66812e-118	3.45053e-117
DDX3X	4.30855e-20	3.43618e-19	0.938744	-1.06525	77.5462	82.6064	5.43108e-23	1.03542e-22
SEC63	4.38333e-20	3.49139e-19	0.969795	-1.03115	59.4867	61.3395	4.26207e-48	1.29167e-47
CAPN1	4.45946e-20	3.54979e-19	0.760975	-1.3141	94.5112	124.198	1.82744e-86	8.58239e-86
SMAP1	4.84617e-20	3.85517e-19	0.844563	-1.18404	54.5054	64.5367	5.52058e-50	1.71142e-49
TM9SF2	4.92468e-20	3.91268e-19	0.75645	-1.32196	147.501	194.991	6.03082e-89	2.88401e-88
MIA3	5.18453e-20	4.11134e-19	0.886856	-1.12758	76.7195	86.5073	1.80101e-70	7.14327e-70
PGD	5.89483e-20	4.66578e-19	0.817379	-1.22342	123.44	151.019	1.81376e-154	1.42662e-153
PAPOLA	6.62952e-20	5.23083e-19	0.905619	-1.10422	90.8219	100.287	1.61587e-35	3.97162e-35
FAM129B	7.38697e-20	5.79937e-19	0.849429	-1.17726	60.0044	70.6408	2.22362e-47	6.68736e-47
ZBTB7A	7.55093e-20	5.9244e-19	0.943674	-1.05969	79.43	84.171	9.60476e-27	1.99174e-26
HNRNPA3	7.96671e-20	6.24672e-19	0.758259	-1.31881	172.081	226.942	1.65766e-41	4.56402e-41
ARFGEF1	8.82412e-20	6.89751e-19	0.876518	-1.14088	60.7301	69.2857	1.21872e-57	4.16969e-57
SPTSSA	8.96553e-20	7.00369e-19	0.895125	-1.11716	32.1451	35.9113	3.13204e-74	1.29068e-73
OCIAD1	8.99566e-20	7.02287e-19	0.760546	-1.31484	108.361	142.477	1.34925e-52	4.33227e-52
TMED9	9.89561e-20	7.69679e-19	0.81661	-1.22457	69.5214	85.1342	4.34251e-38	1.12447e-37
HMGB3	1.02546e-19	7.96617e-19	0.738217	-1.35462	146.055	197.849	8.34585e-202	8.68922e-201
TSHZ2	1.09606e-19	8.49889e-19	0.688452	-1.45253	84.1796	122.274	6.56691e-218	7.40736e-217
DYNC1LI2	1.10519e-19	8.55906e-19	0.836014	-1.19615	93.4524	111.783	1.63445e-85	7.58822e-85
COX7C	1.11561e-19	8.63445e-19	0.802819	-1.24561	819.788	1021.14	3.9323e-191	3.84278e-190
YTHDF2	1.19895e-19	9.2738e-19	0.825884	-1.21082	64.2861	77.8391	9.07482e-32	2.0835e-31
RPL4	1.23966e-19	9.57687e-19	0.731513	-1.36703	414.036	565.999	2.0288e-119	1.25141e-118
FKBP4	1.25826e-19	9.70867e-19	0.989137	-1.01098	59.4214	60.0739	2.03645e-43	5.7868e-43
EPN3	1.33356e-19	1.02771e-18	0.922346	-1.08419	36.7704	39.8662	7.27627e-108	4.09091e-107
DICER1	1.51127e-19	1.15829e-18	0.998954	-1.00105	58.0515	58.1122	5.9139e-31	1.33463e-30
YPEL3	1.80658e-19	1.37872e-18	0.84055	-1.1897	98.5471	117.241	2.5994e-70	1.02904e-69
AP2S1	1.82208e-19	1.38971e-18	0.812609	-1.2306	129.078	158.843	0	0
TRIP12	1.82607e-19	1.39191e-18	0.958089	-1.04374	64.1729	66.9801	3.88355e-23	7.42978e-23
BCLAF1	1.86144e-19	1.41715e-18	0.826551	-1.20985	90.3797	109.346	1.45508e-60	5.17842e-60
MCTS1	2.04332e-19	1.5528e-18	0.959386	-1.04233	46.6795	48.6556	8.77489e-24	1.70443e-23
EIF2AK1	2.20104e-19	1.66862e-18	0.985106	-1.01512	56.1032	56.9514	1.23478e-43	3.52149e-43
SYNE2	2.21081e-19	1.67502e-18	0.768511	-1.30122	127.552	165.973	0	0
SMARCC1	2.25161e-19	1.70491e-18	0.827076	-1.20908	66.1246	79.9499	3.64728e-63	1.33698e-62
MT-ND4L	2.28824e-19	1.72952e-18	0.52885	-1.8909	5834.43	11032.3	0	0
SDR16C5	2.32276e-19	1.75455e-18	0.826399	-1.21007	56.7412	68.6607	1.1907e-129	7.94671e-129
FAM200B	2.35194e-19	1.77553e-18	0.834285	-1.19863	77.3168	92.6743	2.83389e-39	7.50512e-39
TPM1	2.42169e-19	1.82709e-18	0.895959	-1.11612	62.8974	70.2012	1.21207e-39	3.2297e-39
ENSA	2.54201e-19	1.91557e-18	0.687973	-1.45355	139.054	202.121	9.7601e-51	3.06422e-50
SNCG	2.7259e-19	2.05046e-18	0.145183	-6.88786	6.61228	45.5444	1.16576e-52	3.74597e-52
MRPS18A	2.89286e-19	2.17345e-18	0.891521	-1.12168	50.5596	56.7116	1.55385e-55	5.17828e-55
UBE2E3	2.95752e-19	2.2207e-18	0.76973	-1.29916	66.9443	86.9712	3.25779e-38	8.45854e-38
PHB2	3.76225e-19	2.80818e-18	0.88034	-1.13592	83.3709	94.703	3.53738e-45	1.02985e-44
SRSF11	4.76576e-19	3.53414e-18	0.753636	-1.3269	131.454	174.426	1.11098e-44	3.20698e-44
USP22	5.03586e-19	3.73224e-18	0.837512	-1.19401	74.5813	89.051	4.7517e-54	1.55307e-53
MIR200CHG	5.09246e-19	3.76974e-18	0.910911	-1.0978	79.9361	87.754	1.31832e-123	8.42077e-123
TRIP6	5.1071e-19	3.77835e-18	0.714064	-1.40044	79.8429	111.815	8.75755e-204	9.19396e-203
DHRS7	5.49812e-19	4.06047e-18	0.816691	-1.22445	77.1266	94.438	2.9092e-53	9.42046e-53
SCAF11	5.58899e-19	4.12516e-18	0.775741	-1.28909	101.088	130.312	1.95443e-17	3.22457e-17
COL4A6	6.80278e-19	4.99466e-18	0.120264	-8.31507	5.19766	43.2189	6.5177e-41	1.77816e-40
MPZL1	7.18632e-19	5.2701e-18	0.902241	-1.10835	41.7801	46.307	3.47107e-51	1.09577e-50
DDX46	7.83488e-19	5.73236e-18	0.869657	-1.14988	68.4132	78.6668	6.90309e-21	1.25029e-20
EPRS	8.28324e-19	6.04985e-18	0.838667	-1.19237	85.9868	102.528	8.34832e-71	3.32268e-70
PPA2	8.50484e-19	6.20809e-18	0.827062	-1.2091	64.0072	77.391	1.5247e-77	6.53139e-77
TCEA1	8.5829e-19	6.26144e-18	0.705658	-1.41712	186.201	263.869	7.97042e-32	1.83295e-31
ATP5F1D	8.8324e-19	6.43599e-18	0.68671	-1.45622	297.03	432.54	5.90616e-136	4.13136e-135
SH3PXD2A	9.10633e-19	6.62791e-18	0.986628	-1.01355	38.5068	39.0287	3.63685e-82	1.63652e-81
PSMC4	9.17975e-19	6.67748e-18	0.95702	-1.04491	54.6961	57.1525	1.13547e-20	2.04595e-20
CLPP	1.00985e-18	7.33304e-18	0.965145	-1.03611	47.9737	49.7062	2.75852e-18	4.66003e-18
SDHC	1.04902e-18	7.61309e-18	0.852472	-1.17306	65.2936	76.5933	2.99194e-30	6.66601e-30
SDHB	1.11956e-18	8.11572e-18	0.813586	-1.22913	81.5963	100.292	9.61276e-38	2.47593e-37
NDUFV1	1.2228e-18	8.84371e-18	0.6551	-1.52648	113.687	173.541	7.50133e-81	3.32432e-80
RAB11B	1.23005e-18	8.89101e-18	0.875217	-1.14257	65.8214	75.2058	5.05928e-32	1.16732e-31
RHOC	1.25002e-18	9.02499e-18	0.797696	-1.25361	45.3916	56.9034	1.50531e-128	9.94343e-128
MAGEF1	1.33376e-18	9.61302e-18	0.753039	-1.32795	65.3393	86.7675	1.69769e-119	1.04769e-118
RAB1A	1.45753e-18	1.04931e-17	0.754576	-1.32525	79.5095	105.37	2.11704e-54	6.96286e-54
ASCL2	1.55322e-18	1.11756e-17	0.174169	-5.74154	17.6758	101.486	1.86626e-73	7.63065e-73
NFE2L2	1.62071e-18	1.16412e-17	0.713993	-1.40057	270.716	379.158	6.84241e-69	2.6759e-68
NT5DC2	1.6762e-18	1.20328e-17	0.811555	-1.2322	33.0556	40.7312	1.08199e-135	7.55171e-135
BANF1	1.69944e-18	1.21858e-17	0.753838	-1.32654	140.663	186.595	1.64489e-36	4.14169e-36
NDUFA4	1.71155e-18	1.22656e-17	0.783188	-1.27683	712.126	909.266	1.56987e-128	1.03644e-127
SELENOT	1.77609e-18	1.27137e-17	0.776138	-1.28843	81.2281	104.657	8.29102e-42	2.29582e-41
YWHAQ	1.78656e-18	1.27741e-17	0.825478	-1.21142	97.2281	117.784	1.84946e-20	3.31442e-20
SDF4	1.83905e-18	1.31344e-17	0.793188	-1.26074	80.3475	101.297	1.41937e-39	3.77408e-39
RPS25	1.84534e-18	1.31719e-17	0.873742	-1.1445	737.444	844.007	3.03539e-104	1.65265e-103
TMEM230	1.91538e-18	1.36486e-17	0.869569	-1.14999	72.1414	82.9622	2.40543e-38	6.261e-38
ST13	2.00829e-18	1.43025e-17	0.678525	-1.47378	194.208	286.221	2.6809e-25	5.38278e-25
NONO	2.06279e-18	1.46824e-17	0.806971	-1.2392	73.3545	90.901	1.35371e-42	3.79612e-42
CYP2J2	2.2019e-18	1.56548e-17	0.770413	-1.29801	66.3271	86.093	1.52095e-217	1.71254e-216
LPP	2.37366e-18	1.68284e-17	0.658331	-1.51899	95.6515	145.294	6.19672e-148	4.67804e-147
PFDN5	3.02873e-18	2.13403e-17	0.664029	-1.50596	449.629	677.122	2.59131e-33	6.13188e-33
ADSS	3.12159e-18	2.19822e-17	0.796167	-1.25602	75.4735	94.7961	6.75783e-23	1.28505e-22
NDUFA8	3.20577e-18	2.25624e-17	0.751678	-1.33036	85.6326	113.922	2.91392e-36	7.28596e-36
MMP10	3.59554e-18	2.52307e-17	0.269443	-3.71137	81.6778	303.136	3.49973e-175	3.11288e-174
MAP2K2	3.61875e-18	2.53696e-17	0.837716	-1.19372	73.2223	87.407	1.27166e-36	3.20835e-36
PCBP2	3.64357e-18	2.55294e-17	0.743826	-1.3444	270.699	363.928	1.74524e-24	3.43934e-24
SCOC	3.67273e-18	2.57194e-17	0.87355	-1.14475	61.7481	70.6863	5.01451e-52	1.60029e-51
TMEM204	3.69875e-18	2.58871e-17	0.0915898	-10.9182	3.28311	35.8458	6.67946e-21	1.21048e-20
RAB1B	3.72182e-18	2.60341e-17	0.963564	-1.03781	64.6459	67.0904	2.36843e-22	4.44062e-22
C8orf59	3.74736e-18	2.61836e-17	0.661792	-1.51105	157.873	238.555	1.67878e-46	4.9762e-46
DEK	3.80202e-18	2.65214e-17	0.77558	-1.28936	114.733	147.932	5.19541e-68	2.0124e-67
BAIAP2	3.86519e-18	2.69471e-17	0.853978	-1.17099	91.0275	106.592	8.17143e-166	6.90209e-165
SNRNP70	4.35606e-18	3.03021e-17	0.915428	-1.09239	81.9122	89.4797	2.44311e-33	5.78336e-33
PRDX6	4.84461e-18	3.36448e-17	0.69975	-1.42908	170.955	244.309	7.00364e-39	1.84008e-38
PRPF6	5.66618e-18	3.91773e-17	0.798375	-1.25254	98.3636	123.205	8.17779e-32	1.88029e-31
SERINC3	6.72784e-18	4.64158e-17	0.795129	-1.25766	73.4786	92.4109	5.59328e-45	1.62127e-44
POLE4	7.0021e-18	4.82286e-17	0.817083	-1.22387	66.4925	81.3779	2.86521e-66	1.08803e-65
FGFR2	7.92827e-18	5.45481e-17	0.927627	-1.07802	27.1712	29.2911	1.80614e-106	1.00246e-105
TOMM20	7.97578e-18	5.4845e-17	0.756813	-1.32133	79.4142	104.932	3.15438e-22	5.89403e-22
JUN	7.99862e-18	5.49719e-17	0.972315	-1.02847	218.412	224.631	3.16944e-81	1.41205e-80
RERE	8.88022e-18	6.08646e-17	0.898853	-1.11253	62.1641	69.1594	4.10289e-62	1.48325e-61
SFPQ	9.2715e-18	6.35118e-17	0.785093	-1.27373	109.595	139.595	2.58894e-35	6.34348e-35
GTF2I	9.33306e-18	6.38987e-17	0.689436	-1.45046	167.163	242.463	1.99462e-167	1.69846e-166
SREBF2	9.36019e-18	6.40495e-17	0.832369	-1.20139	56.417	67.7788	4.92594e-72	1.9876e-71
TMEM213	9.60984e-18	6.57221e-17	0.804932	-1.24234	56.4408	70.1188	1.40523e-209	1.52358e-208
CCT4	1.07033e-17	7.30417e-17	0.825622	-1.21121	95.8761	116.126	5.07614e-25	1.01209e-24
TMEM134	1.10969e-17	7.55635e-17	0.695861	-1.43707	95.9883	137.942	9.28703e-73	3.77393e-72
ALDH18A1	1.12665e-17	7.66354e-17	0.982127	-1.0182	23.4896	23.9171	1.53697e-60	5.46523e-60
SDF2	1.22301e-17	8.29654e-17	0.975508	-1.02511	45.0476	46.1786	4.00461e-33	9.44422e-33
KIAA0319L	1.24786e-17	8.45598e-17	0.936322	-1.06801	49.7904	53.1767	8.62347e-51	2.70873e-50
NUDT22	1.25537e-17	8.50228e-17	0.966632	-1.03452	42.6347	44.1065	3.98281e-61	1.4263e-60
SREK1IP1	1.47725e-17	9.95146e-17	0.974714	-1.02594	54.2817	55.6899	1.02777e-19	1.80182e-19
HSBP1L1	1.70218e-17	1.14422e-16	0.785188	-1.27358	64.2527	81.831	4.84596e-123	3.0844e-122
SERPINB13	1.81474e-17	1.21923e-16	0.267976	-3.73168	39.3873	146.981	5.64197e-175	5.00416e-174
DDX17	1.83567e-17	1.23263e-16	0.74316	-1.34561	145.84	196.243	1.8752e-93	9.31819e-93
RDH11	1.85981e-17	1.24818e-16	0.875055	-1.14279	41.9152	47.9001	2.24384e-64	8.34685e-64
OPTN	2.1241e-17	1.41798e-16	0.979877	-1.02054	61.1783	62.4346	1.42745e-20	2.56802e-20
IMP3	2.14276e-17	1.42968e-16	0.718811	-1.39119	92.0828	128.104	2.84712e-41	7.81669e-41
HSD17B12	2.1649e-17	1.44292e-16	0.795928	-1.25639	69.7248	87.6019	1.27571e-50	3.99617e-50
TPRG1	2.18472e-17	1.45536e-16	0.0880949	-11.3514	3.51392	39.8879	5.0734e-39	1.33742e-38
NME4	2.39198e-17	1.5909e-16	0.810333	-1.23406	27.644	34.1144	2.70453e-88	1.28552e-87
KDELR1	2.63318e-17	1.74695e-16	0.647749	-1.54381	138.36	213.601	7.66275e-145	5.64253e-144
PDLIM1	2.63356e-17	1.74695e-16	0.637486	-1.56866	215.554	338.132	1.4852e-289	2.40094e-288
TRIM44	2.71159e-17	1.79777e-16	0.941805	-1.06179	69.15	73.4229	6.21293e-34	1.4881e-33
STAU1	2.89114e-17	1.91479e-16	0.834889	-1.19776	77.9319	93.3441	2.02686e-33	4.80706e-33
LAD1	2.96699e-17	1.96193e-16	0.692083	-1.44491	37.2124	53.7687	7.58403e-187	7.21516e-186
COMMD6	3.00141e-17	1.9826e-16	0.677453	-1.47612	329.697	486.672	3.24207e-71	1.29941e-70
MAN1A2	3.13949e-17	2.07097e-16	0.795685	-1.25678	61.2171	76.9364	6.50241e-59	2.26477e-58
APLP2	3.19577e-17	2.10656e-16	0.638836	-1.56535	225.441	352.894	3.3011e-111	1.91327e-110
SLTM	3.19772e-17	2.10674e-16	0.766668	-1.30435	85.4909	111.51	1.34522e-23	2.6025e-23
PIGT	3.28896e-17	2.16345e-16	0.876992	-1.14026	65.4761	74.6598	3.73449e-37	9.52131e-37
AGRN	3.42352e-17	2.24961e-16	0.785543	-1.273	60.9509	77.5908	2.72203e-83	1.23726e-82
AK3	3.47844e-17	2.28451e-16	0.910357	-1.09847	36.6039	40.2083	2.17686e-48	6.61793e-48
RTF1	3.5801e-17	2.34515e-16	0.976552	-1.02401	60.2612	61.7081	1.40726e-27	2.97364e-27
MRPS7	3.88405e-17	2.53897e-16	0.88029	-1.13599	67.9274	77.1648	8.58301e-24	1.66742e-23
MAT2A	4.14319e-17	2.70415e-16	0.858634	-1.16464	47.2734	55.0565	8.15976e-51	2.56435e-50
UHMK1	4.18621e-17	2.72939e-16	0.97389	-1.02681	53.0834	54.5065	4.68232e-37	1.19113e-36
CBX3	4.76646e-17	3.09488e-16	0.991859	-1.00821	57.5051	57.9771	5.36492e-19	9.2254e-19
RUNX1	4.77166e-17	3.09666e-16	0.775649	-1.28924	73.1374	94.2918	1.0687e-26	2.21324e-26
PRRC2A	4.78387e-17	3.10298e-16	0.931547	-1.07348	58.5471	62.8493	4.93583e-33	1.16185e-32
EMP2	4.91995e-17	3.1896e-16	0.668137	-1.4967	225.574	337.617	0	0
CAPG	5.12842e-17	3.3162e-16	0.725172	-1.37898	112.561	155.219	0	0
PPIG	5.48242e-17	3.53602e-16	0.83267	-1.20096	84.3933	101.353	1.44288e-16	2.32655e-16
RPL7L1	5.7565e-17	3.70899e-16	0.893636	-1.11902	67.4698	75.5003	8.22123e-30	1.81528e-29
IMPA2	5.77726e-17	3.71665e-16	0.894181	-1.11834	39.4941	44.1679	1.71258e-37	4.38767e-37
TSPO	6.26361e-17	4.02747e-16	0.660539	-1.51391	296.423	448.759	0	0
PRKDC	6.57327e-17	4.22012e-16	0.760528	-1.31488	84.5886	111.223	1.23583e-73	5.06288e-73
RBCK1	6.59787e-17	4.23375e-16	0.826854	-1.2094	65.161	78.8059	4.88131e-17	7.96475e-17
RALY	6.62765e-17	4.24852e-16	0.87572	-1.14192	64.4938	73.6466	1.23105e-30	2.76332e-30
APP	6.84595e-17	4.38399e-16	0.649012	-1.5408	171.208	263.797	1.27193e-132	8.70352e-132
ARPC2	7.05794e-17	4.51744e-16	0.667682	-1.49772	195.312	292.522	0	0
CCT3	7.33002e-17	4.68443e-16	0.809365	-1.23554	157.728	194.879	4.18999e-80	1.83935e-79
ACO2	7.39524e-17	4.72371e-16	0.786214	-1.27192	75.2771	95.7464	2.86185e-44	8.22331e-44
MTPN	7.47834e-17	4.77195e-16	0.941355	-1.0623	62.175	66.0485	1.86656e-92	9.20616e-92
OAT	7.85136e-17	5.0049e-16	0.60403	-1.65555	139.234	230.509	0	0
SRSF8	8.68728e-17	5.52935e-16	0.900613	-1.11035	40.7893	45.2905	4.1249e-67	1.58167e-66
CCAR1	9.05784e-17	5.75646e-16	0.849738	-1.17683	58.9187	69.3376	9.35047e-36	2.30816e-35
CNBP	9.46366e-17	6.0083e-16	0.674918	-1.48166	169.257	250.781	5.76161e-76	2.42192e-75
SRSF10	9.56689e-17	6.06771e-16	0.758862	-1.31776	111.56	147.01	1.07696e-32	2.52139e-32
TGOLN2	1.02162e-16	6.4665e-16	0.770042	-1.29863	88.4916	114.918	1.26034e-22	2.379e-22
AIMP1	1.0834e-16	6.83688e-16	0.976491	-1.02408	52.3945	53.656	1.06469e-18	1.81962e-18
NT5E	1.08772e-16	6.86073e-16	0.84044	-1.18985	30.6425	36.4601	4.55526e-108	2.56338e-107
SMARCD2	1.15838e-16	7.29908e-16	0.862287	-1.15971	43.9881	51.0133	2.37132e-64	8.81587e-64
SF3B4	1.18898e-16	7.48437e-16	0.978822	-1.02164	55.9889	57.2003	1.41905e-21	2.61117e-21
TMED4	1.19288e-16	7.5052e-16	0.715598	-1.39743	83.0587	116.069	2.71412e-45	7.91088e-45
RBBP7	1.24485e-16	7.82043e-16	0.772682	-1.29419	65.8169	85.1798	8.41368e-63	3.0681e-62
HNRNPA0	1.30773e-16	8.20316e-16	0.769926	-1.29883	67.4219	87.5693	2.18978e-38	5.70557e-38
NSD3	1.31615e-16	8.25188e-16	0.756307	-1.32221	109.459	144.728	1.88453e-90	9.13361e-90
RBM39	1.40086e-16	8.77424e-16	0.682687	-1.4648	150.084	219.843	2.21907e-48	6.74462e-48
CD82	1.42826e-16	8.93251e-16	0.724222	-1.38079	92.4331	127.631	5.56013e-56	1.86529e-55
SETD5	1.45535e-16	9.08385e-16	0.984092	-1.01617	49.918	50.725	6.59071e-41	1.7973e-40
SRSF4	1.49463e-16	9.32439e-16	0.85753	-1.16614	65.7881	76.7181	1.80042e-25	3.62883e-25
TMEM92	1.50687e-16	9.39608e-16	0.736529	-1.35772	23.7442	32.238	1.24674e-127	8.17107e-127
METTL9	1.55994e-16	9.72216e-16	0.717762	-1.39322	61.3462	85.4688	7.37978e-46	2.16555e-45
EMD	1.68624e-16	1.04886e-15	0.816498	-1.22474	69.0982	84.6274	2.40804e-22	4.51355e-22
ZFAND5	1.78147e-16	1.10645e-15	0.889069	-1.12477	61.7018	69.4005	7.62937e-35	1.85563e-34
RCN2	1.86406e-16	1.1566e-15	0.756289	-1.32225	78.8986	104.323	3.45203e-66	1.31009e-65
RPL18A	1.87515e-16	1.16291e-15	0.974449	-1.02622	1429.34	1466.82	3.38537e-220	3.83929e-219
CCND2	1.90109e-16	1.17841e-15	0.162086	-6.16957	17.4106	107.416	3.56875e-31	8.08433e-31
PAX9	1.90676e-16	1.18134e-15	0.641986	-1.55767	72.8929	113.543	2.10926e-194	2.09543e-193
HDDC2	2.05678e-16	1.27116e-15	0.75212	-1.32957	55.8757	74.2909	6.67702e-49	2.04323e-48
RNPS1	2.08394e-16	1.28668e-15	0.944629	-1.05862	53.3283	56.4543	1.61519e-17	2.67222e-17
CAND1	2.20378e-16	1.35867e-15	0.94975	-1.05291	47.9626	50.5002	4.6149e-43	1.30519e-42
PTPRF	2.2691e-16	1.39689e-15	0.7935	-1.26024	82.8119	104.363	2.49678e-182	2.3192e-181
SH3BGRL	2.37961e-16	1.46277e-15	0.841274	-1.18867	76.276	90.6672	6.16822e-119	3.77507e-118
BTF3	2.4782e-16	1.52189e-15	0.379432	-2.63552	716.742	1888.98	0	0
CDK16	2.49864e-16	1.5337e-15	0.91302	-1.09527	40.3128	44.1533	3.04574e-36	7.60952e-36
SMIM4	2.70525e-16	1.65889e-15	0.809962	-1.23463	53.0273	65.4688	5.19321e-44	1.48883e-43
TCEAL8	2.8943e-16	1.76965e-15	0.684079	-1.46182	43.3727	63.4031	7.76855e-83	3.5171e-82
RTN4	2.99488e-16	1.82759e-15	0.748003	-1.33689	108.268	144.742	1.03691e-121	6.52714e-121
PABPC4	3.25177e-16	1.97859e-15	0.674194	-1.48325	76.0925	112.864	8.20852e-95	4.11473e-94
CAPZA1	3.29493e-16	2.00389e-15	0.966078	-1.03511	55.1581	57.0949	6.5423e-52	2.08521e-51
YME1L1	3.47974e-16	2.11424e-15	0.811597	-1.23214	65.8887	81.1841	3.13926e-27	6.57385e-27
EMC7	3.62909e-16	2.20285e-15	0.946284	-1.05677	55.3767	58.5202	8.04747e-23	1.52682e-22
NDUFS3	3.65305e-16	2.21632e-15	0.845966	-1.18208	79.5136	93.9915	4.56969e-20	8.1005e-20
MYO1C	3.97839e-16	2.41139e-15	0.901085	-1.10977	34.3687	38.1415	9.09664e-75	3.77336e-74
DDR1	4.19102e-16	2.53782e-15	0.685866	-1.45801	132.797	193.62	1.7727e-211	1.93704e-210
REX1BD	4.22132e-16	2.55493e-15	0.761348	-1.31346	89.7505	117.884	1.43391e-24	2.83024e-24
HEY1	4.40629e-16	2.66561e-15	0.703625	-1.42121	40.902	58.1305	9.82993e-177	8.85609e-176
PKP3	4.42537e-16	2.67586e-15	0.793674	-1.25996	46.6139	58.7318	4.52267e-121	2.82712e-120
SOX15	4.7867e-16	2.8874e-15	0.181525	-5.5089	21.4286	118.048	2.33535e-71	9.36897e-71
RPL3	4.93108e-16	2.97022e-15	0.445204	-2.24616	1540.92	3461.17	0	0
OSBPL10	5.17482e-16	3.11405e-15	0.930042	-1.07522	25.1072	26.9958	2.27415e-83	1.03443e-82
PUM3	5.35438e-16	3.21749e-15	0.806831	-1.23942	56.2544	69.7226	6.56511e-66	2.48778e-65
BMPR1B	5.37083e-16	3.22583e-15	0.801263	-1.24803	33.4519	41.7489	5.22876e-101	2.75963e-100
PDCD2	5.78927e-16	3.47218e-15	0.809649	-1.2351	50.0397	61.8042	2.78276e-24	5.46343e-24
NDUFA12	6.08263e-16	3.64465e-15	0.666483	-1.50041	157.625	236.503	5.2356e-56	1.75689e-55
GPRC5C	6.11756e-16	3.66384e-15	0.802995	-1.24534	41.2029	51.3115	7.62892e-96	3.85647e-95
SMARCC2	8.22465e-16	4.89316e-15	0.859872	-1.16296	67.8109	78.8616	6.43491e-74	2.64311e-73
RPL37A	8.30948e-16	4.93896e-15	0.859689	-1.16321	856.714	996.54	9.32141e-189	8.94927e-188
CNFN	8.51314e-16	5.05762e-15	0.968751	-1.03226	26.9451	27.8142	1.56275e-75	6.53631e-75
U2SURP	8.80151e-16	5.224e-15	0.870882	-1.14826	72.2767	82.9925	1.45915e-20	2.62318e-20
DNAJC1	9.02043e-16	5.34889e-15	0.933414	-1.07134	53.2373	57.035	1.07388e-18	1.83509e-18
MTCH1	9.1664e-16	5.43033e-15	0.758142	-1.31901	70.9706	93.6113	3.34856e-14	5.06615e-14
CCT7	9.43387e-16	5.58615e-15	0.820409	-1.2189	88.3872	107.736	7.5183e-51	2.36394e-50
IL1R1	9.5344e-16	5.64302e-15	0.91887	-1.08829	33.0015	35.9153	3.36446e-85	1.55455e-84
RNF39	9.63598e-16	5.69778e-15	0.835632	-1.1967	28.8375	34.5098	2.61266e-128	1.72219e-127
LSM2	9.83734e-16	5.81138e-15	0.808708	-1.23654	68.5106	84.7161	1.48226e-53	4.81591e-53
RNF167	1.05404e-15	6.21211e-15	0.64864	-1.54169	78.1815	120.531	1.17341e-70	4.66434e-70
AES	1.10248e-15	6.49453e-15	0.623849	-1.60295	193.205	309.698	2.22791e-99	1.16364e-98
ARMC10	1.14573e-15	6.74303e-15	0.923303	-1.08307	39.9951	43.3174	7.20777e-24	1.40263e-23
NDUFS1	1.16647e-15	6.8619e-15	0.872225	-1.14649	55.0004	63.0576	7.31769e-40	1.95777e-39
SNX6	1.17204e-15	6.88822e-15	0.737846	-1.3553	97.8464	132.611	1.13138e-115	6.79208e-115
YBX3	1.27569e-15	7.49034e-15	0.666758	-1.49979	159.702	239.52	6.32224e-78	2.72032e-77
SUDS3	1.27692e-15	7.49411e-15	0.82433	-1.21311	80.2372	97.3362	1.10613e-92	5.46419e-92
INKA1	1.28102e-15	7.51464e-15	0.159576	-6.2666	6.43839	40.3468	1.47256e-37	3.77735e-37
ACAA1	1.30204e-15	7.6344e-15	0.966591	-1.03456	44.4942	46.0321	2.31944e-21	4.24685e-21
TSPAN6	1.31698e-15	7.71481e-15	0.798802	-1.25187	82.5849	103.386	1.72007e-162	1.42231e-161
SH3PXD2B	1.38184e-15	8.07967e-15	0.935078	-1.06943	24.0286	25.6968	1.40409e-62	5.10825e-62
BBX	1.41642e-15	8.27804e-15	0.755475	-1.32367	73.2134	96.9104	2.20663e-65	8.31919e-65
SNCA	1.43794e-15	8.39597e-15	0.247052	-4.04773	38.9573	157.689	5.87699e-158	4.70496e-157
LINC00958	1.50853e-15	8.8e-15	0.802782	-1.24567	38.2475	47.6437	1.38593e-133	9.53547e-133
SRSF5	1.54767e-15	9.01575e-15	0.811584	-1.23216	80.6204	99.3371	9.49402e-26	1.92591e-25
RAP1B	1.5501e-15	9.02577e-15	0.81169	-1.232	68.5169	84.4127	1.09335e-112	6.43777e-112
TBRG1	1.60161e-15	9.32136e-15	0.746203	-1.34012	58.7646	78.7514	1.31289e-19	2.29178e-19
NAA20	1.60542e-15	9.33922e-15	0.838949	-1.19197	72.1199	85.9646	4.92938e-29	1.07168e-28
LMO4	1.78897e-15	1.03926e-14	0.661726	-1.5112	184.049	278.134	0	0
ATP5PB	1.85136e-15	1.0745e-14	0.672122	-1.48782	162.366	241.573	3.06789e-68	1.19015e-67
PSMG2	2.01314e-15	1.16571e-14	0.842571	-1.18684	69.4658	82.445	3.93679e-25	7.87672e-25
PAFAH1B1	2.13661e-15	1.23664e-14	0.828569	-1.2069	82.5824	99.6686	2.27257e-15	3.54616e-15
CHD4	2.17733e-15	1.25963e-14	0.879685	-1.13677	71.7178	81.5267	4.88565e-41	1.33522e-40
IARS2	2.20637e-15	1.27584e-14	0.835606	-1.19674	68.1193	81.5208	2.6187e-47	7.86798e-47
GPBP1	2.26933e-15	1.31104e-14	0.772897	-1.29383	84.6866	109.57	4.00847e-48	1.2151e-47
TIMM10	2.28752e-15	1.32094e-14	0.874834	-1.14307	61.9811	70.849	2.1193e-54	6.96847e-54
TRAPPC2L	2.36542e-15	1.3653e-14	0.88922	-1.12458	70.5305	79.3172	2.53435e-30	5.65453e-30
GPD2	2.39214e-15	1.37882e-14	0.886201	-1.12841	34.2844	38.687	3.0058e-57	1.02366e-56
HNRNPA1	2.56443e-15	1.47542e-14	0.695545	-1.43772	255.301	367.053	2.84293e-60	1.00663e-59
LAMTOR4	2.61043e-15	1.50052e-14	0.621392	-1.60929	232.436	374.057	8.74121e-34	2.08849e-33
STK24	2.6446e-15	1.51877e-14	0.767355	-1.30318	49.5355	64.5536	3.24931e-31	7.36999e-31
EIF4H	2.82431e-15	1.61755e-14	0.805109	-1.24207	63.3258	78.6549	1.42317e-18	2.42307e-18
SRRM1	2.8843e-15	1.64965e-14	0.675778	-1.47978	172.206	254.826	6.11046e-54	1.99355e-53
AAMP	2.92223e-15	1.67059e-14	0.750903	-1.33173	48.2174	64.2126	4.77052e-39	1.2581e-38
TMEM99	3.065e-15	1.75061e-14	0.783101	-1.27697	47.8452	61.0971	3.02016e-92	1.48726e-91
JMJD1C	3.1055e-15	1.77294e-14	0.704437	-1.41957	67.2455	95.4599	6.32529e-27	1.31776e-26
TTC1	3.15456e-15	1.80013e-14	0.984549	-1.01569	52.657	53.4834	2.12746e-15	3.32344e-15
MARCKS	3.19772e-15	1.82311e-14	0.860456	-1.16217	98.6184	114.612	8.12034e-52	2.58164e-51
GSTK1	3.25588e-15	1.85543e-14	0.629165	-1.58941	200.39	318.501	4.52655e-86	2.1148e-85
PIM3	3.29116e-15	1.87383e-14	0.736923	-1.35699	75.9819	103.107	5.44936e-141	3.91414e-140
LTF	3.32427e-15	1.89183e-14	0.215548	-4.63934	25.4368	118.01	2.93086e-110	1.68087e-109
CTNNB1	3.54969e-15	2.01555e-14	0.747541	-1.33772	56.1526	75.1164	2.9961e-23	5.74859e-23
DCTN1	3.63661e-15	2.06211e-14	0.882724	-1.13286	59.7069	67.6394	9.98739e-34	2.38488e-33
BNIP3L	3.68993e-15	2.09141e-14	0.753659	-1.32686	70.2923	93.2681	2.05164e-20	3.67258e-20
EPHA2	3.76283e-15	2.13176e-14	0.843774	-1.18515	52.0353	61.6697	2.10114e-89	1.00978e-88
CHMP3	3.79015e-15	2.14531e-14	0.869841	-1.14964	41.9545	48.2324	1.07855e-43	3.07874e-43
SNRPD2	3.87093e-15	2.18808e-14	0.633468	-1.57861	386.198	609.657	4.70501e-106	2.60338e-105
UBE2V2	3.89626e-15	2.20141e-14	0.999128	-1.00087	43.9698	44.0082	1.13671e-19	1.98755e-19
PPP1CC	4.01331e-15	2.26652e-14	0.850732	-1.17546	48.6072	57.1358	6.85806e-23	1.30391e-22
TUFM	4.3733e-15	2.46429e-14	0.647694	-1.54394	200.147	309.014	3.92942e-76	1.65562e-75
MRPS23	4.43228e-15	2.49584e-14	0.800729	-1.24886	45.2468	56.5071	2.94042e-18	4.96399e-18
CCS	4.46176e-15	2.51077e-14	0.969497	-1.03146	29.8266	30.765	9.46354e-47	2.81844e-46
PNKD	4.5312e-15	2.54756e-14	0.63175	-1.5829	154.651	244.798	8.66687e-66	3.28027e-65
NSD1	4.61073e-15	2.59112e-14	0.732115	-1.36591	58.0763	79.3267	1.63615e-42	4.58101e-42
DHX36	4.69166e-15	2.634e-14	0.884319	-1.13081	55.6681	62.9503	7.48525e-18	1.2494e-17
GLRX3	4.87597e-15	2.73285e-14	0.950815	-1.05173	45.4934	47.8468	2.79887e-18	4.72693e-18
OTUB1	5.02682e-15	2.81488e-14	0.731198	-1.36762	97.744	133.677	1.1539e-19	2.01675e-19
APEH	5.03754e-15	2.81963e-14	0.965636	-1.03559	35.4278	36.6886	3.44412e-26	7.05714e-26
MRPS14	5.35056e-15	2.99084e-14	0.836768	-1.19507	64.8505	77.5012	2.48701e-36	6.24085e-36
FKBP3	5.50884e-15	3.07658e-14	0.95204	-1.05038	42.3305	44.4629	1.7186e-25	3.46502e-25
CIAO1	5.69659e-15	3.1758e-14	0.844447	-1.18421	45.9732	54.4418	1.77995e-17	2.93901e-17
LARP4	5.70275e-15	3.17782e-14	0.9693	-1.03167	40.0416	41.3098	1.67152e-22	3.14571e-22
SEPTIN9	5.71008e-15	3.1805e-14	0.716282	-1.3961	92.5143	129.159	9.95116e-26	2.01669e-25
PLEKHA5	6.19184e-15	3.44274e-14	0.616401	-1.62232	109.999	178.454	1.17021e-185	1.10494e-184
NCBP2-AS2	6.22344e-15	3.45878e-14	0.880401	-1.13585	54.8969	62.3544	9.67352e-42	2.67687e-41
ETF1	6.2808e-15	3.48912e-14	0.879551	-1.13694	52.3277	59.4937	1.15427e-22	2.18074e-22
PSMD11	6.39527e-15	3.55114e-14	0.824556	-1.21277	70.141	85.0651	1.48324e-28	3.19868e-28
DUOX1	6.48202e-15	3.59614e-14	0.943833	-1.05951	61.1319	64.7698	1.9762e-155	1.56614e-154
DHX9	6.5714e-15	3.64411e-14	0.781036	-1.28035	61.9682	79.3411	4.11771e-37	1.04899e-36
ACYP2	6.58886e-15	3.65219e-14	0.939985	-1.06385	49.8719	53.056	4.3244e-46	1.27372e-45
PSMD12	6.99836e-15	3.87235e-14	0.958725	-1.04305	44.8602	46.7915	1.08005e-16	1.748e-16
TMEM14A	7.57951e-15	4.19022e-14	0.691148	-1.44687	95.554	138.254	1.22169e-120	7.6065e-120
UQCRH	7.72708e-15	4.26992e-14	0.655711	-1.52506	307.524	468.992	7.89827e-192	7.74252e-191
ECH1	7.85801e-15	4.34037e-14	0.981172	-1.01919	39.6519	40.4128	1.15925e-25	2.34516e-25
NET1	9.06077e-15	4.98719e-14	0.776983	-1.28703	61.4935	79.144	3.74622e-96	1.90522e-95
EFCAB14	9.09859e-15	5.00582e-14	0.773395	-1.293	58.5863	75.7521	1.6253e-29	3.56184e-29
CMTM8	9.76232e-15	5.36395e-14	0.762886	-1.31081	44.7505	58.6595	8.87684e-105	4.86466e-104
ACOT13	9.96892e-15	5.47029e-14	0.950228	-1.05238	41.6799	43.8631	4.89782e-133	3.36427e-132
RCN1	1.11295e-14	6.09914e-14	0.719859	-1.38916	45.5	63.2068	5.1541e-68	1.99702e-67
RHOD	1.13664e-14	6.22083e-14	0.906843	-1.10273	28.5653	31.4997	7.75071e-65	2.90553e-64
SLC44A2	1.14956e-14	6.28885e-14	0.736546	-1.35769	37.3793	50.7495	9.62056e-76	4.0373e-75
MRPS18B	1.15622e-14	6.3225e-14	0.848261	-1.17888	50.5812	59.6293	3.71776e-21	6.77754e-21
MYO1D	1.17578e-14	6.42109e-14	0.996848	-1.00316	39.0959	39.2195	1.54027e-77	6.59584e-77
BAD	1.22908e-14	6.70633e-14	0.99855	-1.00145	50.1374	50.2102	5.47674e-50	1.69825e-49
ARGLU1	1.23078e-14	6.71271e-14	0.662589	-1.50923	113.212	170.863	3.21957e-57	1.09528e-56
ASH1L	1.23278e-14	6.72072e-14	0.730587	-1.36876	63.0182	86.2569	3.6726e-58	1.26514e-57
SULF1	1.27328e-14	6.93249e-14	0.147231	-6.79206	7.50116	50.9483	1.11587e-37	2.87e-37
ZNF207	1.37704e-14	7.48769e-14	0.819926	-1.21962	73.1187	89.1772	3.43337e-17	5.63506e-17
PRKAR1A	1.38041e-14	7.50275e-14	0.678991	-1.47277	131.516	193.694	4.68571e-86	2.18834e-85
PPP2R1A	1.47698e-14	8.01725e-14	0.868534	-1.15137	64.7773	74.5823	1.89946e-14	2.895e-14
RANBP2	1.48676e-14	8.06687e-14	0.831748	-1.20229	51.7961	62.2738	1.51133e-29	3.31496e-29
ZNF652	1.505e-14	8.15881e-14	0.944929	-1.05828	43.9073	46.4662	1.77466e-52	5.68806e-52
PLEC	1.51901e-14	8.23119e-14	0.73062	-1.3687	137.547	188.261	3.74876e-17	6.14307e-17
FAT2	1.61284e-14	8.73212e-14	0.176632	-5.66147	17.3672	98.324	1.42291e-107	7.97503e-107
IDH3G	1.61745e-14	8.75332e-14	0.95345	-1.04882	38.2598	40.1278	2.67763e-17	4.40619e-17
ADGRG1	1.69547e-14	9.1637e-14	0.793372	-1.26044	43.5693	54.9166	2.46646e-76	1.04131e-75
FBXL5	1.75057e-14	9.45338e-14	0.835948	-1.19625	60.4065	72.2611	4.45747e-18	7.49186e-18
AQP5	1.79834e-14	9.69469e-14	0.927959	-1.07763	1360.48	1466.1	0	0
NCL	1.88565e-14	1.01567e-13	0.686886	-1.45585	293.092	426.697	1.84443e-85	8.5536e-85
PGAM1	1.92621e-14	1.03663e-13	0.68741	-1.45474	91.2331	132.72	3.85079e-62	1.39251e-61
MALAT1	2.05858e-14	1.10597e-13	0.70626	-1.41591	24621.9	34862.3	1.83633e-301	3.12948e-300
HNRNPUL1	2.09899e-14	1.12624e-13	0.761339	-1.31347	70.9527	93.1946	2.9069e-19	5.03582e-19
NSFL1C	2.13549e-14	1.14484e-13	0.953943	-1.04828	50.7204	53.1692	5.7401e-16	9.10611e-16
DDX42	2.22743e-14	1.19363e-13	0.79511	-1.25769	53.07	66.7455	1.11111e-32	2.60038e-32
SMIM15	2.25592e-14	1.20786e-13	0.785129	-1.27368	48.8798	62.257	1.33437e-44	3.84918e-44
TCN2	2.26805e-14	1.21332e-13	0.848084	-1.17913	46.9774	55.3923	2.99531e-199	3.0578e-198
ECHDC1	2.39042e-14	1.2777e-13	0.840327	-1.19001	39.481	46.9829	1.67508e-34	4.05145e-34
SARS	2.50039e-14	1.33478e-13	0.828603	-1.20685	53.9923	65.1607	8.78909e-31	1.97853e-30
TBL1XR1	2.63546e-14	1.4045e-13	0.798825	-1.25184	63.1106	79.0043	4.97104e-52	1.58682e-51
SULF2	2.73915e-14	1.45852e-13	0.201982	-4.95095	22.537	111.579	4.63366e-102	2.46939e-101
RNF130	2.80287e-14	1.49182e-13	0.814508	-1.22773	79.2243	97.2664	0	0
NAPRT	2.89442e-14	1.53794e-13	0.820776	-1.21836	58.53	71.3105	6.45547e-97	3.30177e-96
RASSF7	2.9638e-14	1.57348e-13	0.806446	-1.24001	54.3153	67.3514	3.1166e-80	1.37054e-79
POLR2E	2.99859e-14	1.59128e-13	0.8116	-1.23213	69.3732	85.4771	9.92344e-14	1.48104e-13
WDR61	3.0143e-14	1.59894e-13	0.831359	-1.20285	59.4116	71.4632	3.69149e-53	1.1926e-52
DUT	3.0277e-14	1.60537e-13	0.597751	-1.67294	163.549	273.608	3.19655e-234	3.93761e-233
POLDIP2	3.03515e-14	1.60855e-13	0.885379	-1.12946	43.0875	48.6656	3.46449e-34	8.33133e-34
DDX1	3.08375e-14	1.63234e-13	0.864864	-1.15625	47.2704	54.6565	5.2364e-38	1.35455e-37
TLK1	3.09114e-14	1.63556e-13	0.901847	-1.10884	43.3025	48.0154	2.53559e-27	5.32123e-27
ANKRD11	3.15531e-14	1.66881e-13	0.777128	-1.28679	82.8202	106.572	1.28038e-23	2.4782e-23
NUDCD2	3.33148e-14	1.75903e-13	0.886341	-1.12823	48.4736	54.6896	9.82892e-17	1.5922e-16
MOCS2	3.34748e-14	1.76673e-13	0.832765	-1.20082	39.0722	46.9186	1.6299e-33	3.87437e-33
CTSH	3.4435e-14	1.81665e-13	0.694643	-1.43959	111.309	160.239	2.34309e-67	9.00366e-67
EFNA1	3.68452e-14	1.94136e-13	0.905093	-1.10486	27.066	29.9041	1.41658e-74	5.86256e-74
ILF3	3.70702e-14	1.95239e-13	0.688783	-1.45184	97.2946	141.256	2.19079e-33	5.19389e-33
WAC	3.72183e-14	1.95856e-13	0.931032	-1.07408	43.0278	46.2152	5.04358e-14	7.59041e-14
PPIA	3.77221e-14	1.98341e-13	0.80287	-1.24553	678.691	845.33	1.88196e-222	2.16753e-221
PNN	3.84648e-14	2.01908e-13	0.899984	-1.11113	52.3892	58.2112	5.43157e-37	1.37894e-36
DHCR7	3.86637e-14	2.02868e-13	0.930617	-1.07456	19.8064	21.2831	3.6354e-62	1.315e-61
NCK1	3.88039e-14	2.03518e-13	0.918516	-1.08871	37.299	40.6079	1.65615e-40	4.48909e-40
PSMD6	3.9928e-14	2.08978e-13	0.796531	-1.25544	56.7425	71.237	1.84724e-18	3.13616e-18
NRDC	4.15323e-14	2.17284e-13	0.806272	-1.24028	65.3896	81.1012	9.00837e-22	1.66493e-21
CNOT7	4.25463e-14	2.22404e-13	0.727323	-1.37491	57.5275	79.0949	7.96676e-25	1.58291e-24
LURAP1L	4.30029e-14	2.24604e-13	0.83744	-1.19411	21.348	25.492	6.76063e-98	3.49049e-97
EHF	4.42629e-14	2.3109e-13	0.649703	-1.53916	83.9263	129.176	8.77477e-144	6.40884e-143
TMED5	4.43738e-14	2.31573e-13	0.982408	-1.01791	45.5525	46.3682	4.85468e-79	2.11198e-78
SFN	4.45012e-14	2.32141e-13	0.743763	-1.34451	113.897	153.136	1.21147e-297	2.03426e-296
RAB5A	4.51926e-14	2.35454e-13	0.900251	-1.1108	35.7017	39.6575	4.61534e-28	9.86693e-28
DDX6	4.57364e-14	2.38189e-13	0.836977	-1.19478	48.7198	58.2093	4.16134e-36	1.03659e-35
GID8	4.72796e-14	2.45717e-13	0.988364	-1.01177	40.3762	40.8516	2.56269e-13	3.77633e-13
PCCB	5.48543e-14	2.83911e-13	0.904562	-1.10551	32.5364	35.9692	1.37736e-43	3.92457e-43
PPP4R2	5.55107e-14	2.8719e-13	0.698696	-1.43124	58.4785	83.6966	1.28607e-17	2.13389e-17
COA5	5.56703e-14	2.87897e-13	0.959114	-1.04263	54.519	56.8431	2.55727e-13	3.76878e-13
CNIH4	5.75065e-14	2.96905e-13	0.706111	-1.41621	64.8932	91.9023	2.92266e-50	9.09409e-50
FARSA	6.09889e-14	3.14493e-13	0.919466	-1.08759	40.574	44.1278	3.42615e-23	6.56269e-23
TCF4	6.10133e-14	3.14493e-13	0.657904	-1.51998	79.2894	120.518	3.29704e-120	2.04674e-119
ARHGAP1	6.17595e-14	3.18079e-13	0.993267	-1.00678	28.2634	28.4549	1.36753e-42	3.83403e-42
COQ4	6.18396e-14	3.18362e-13	0.852214	-1.17341	85.1001	99.8576	1.64634e-178	1.4961e-177
GNPTG	6.19765e-14	3.18935e-13	0.852052	-1.17364	50.8228	59.6475	2.11199e-152	1.63865e-151
G6PD	6.25839e-14	3.21929e-13	0.924784	-1.08133	49.177	53.1767	5.59019e-88	2.65013e-87
FAM84A	6.35517e-14	3.26774e-13	0.790347	-1.26527	40.0654	50.6934	5.7619e-82	2.58535e-81
YES1	6.45009e-14	3.31519e-13	0.853186	-1.17208	29.3378	34.3861	1.55591e-61	5.59104e-61
GGNBP2	6.46253e-14	3.32023e-13	0.868552	-1.15134	48.7698	56.1507	6.40657e-16	1.01429e-15
MRPS25	6.57677e-14	3.37665e-13	0.807481	-1.23842	67.4968	83.5893	1.62197e-32	3.77908e-32
PTPRA	6.57771e-14	3.37665e-13	0.77845	-1.2846	72.1492	92.6832	8.62862e-37	2.18486e-36
UBE2H	6.65141e-14	3.41309e-13	0.895272	-1.11698	55.5936	62.0969	3.53659e-96	1.79934e-95
VGLL4	6.71224e-14	3.44149e-13	0.642304	-1.5569	71.3938	111.153	2.18009e-80	9.62071e-80
ICK	6.99853e-14	3.58098e-13	0.885049	-1.12988	53.3747	60.307	1.02293e-77	4.38944e-77
ZDHHC16	7.34656e-14	3.75143e-13	0.929704	-1.07561	23.7111	25.5039	4.771e-37	1.21295e-36
PCNP	7.39106e-14	3.77262e-13	0.745474	-1.34143	52.7015	70.6952	8.49226e-21	1.53415e-20
DUS1L	7.56069e-14	3.85764e-13	0.981821	-1.01852	33.3904	34.0087	6.87099e-30	1.51928e-29
PSMF1	7.79142e-14	3.97053e-13	0.817485	-1.22326	48.7242	59.6026	1.063e-24	2.10509e-24
CDC42BPB	7.80497e-14	3.97582e-13	0.898589	-1.11286	44.1045	49.082	1.54505e-34	3.73981e-34
SRSF1	7.82956e-14	3.98674e-13	0.713534	-1.40147	71.5635	100.294	8.92634e-65	3.34226e-64
NUTM2B-AS1	8.56031e-14	4.34826e-13	0.972798	-1.02796	34.3375	35.2977	8.61252e-33	2.01863e-32
NIFK	8.77002e-14	4.45299e-13	0.92012	-1.08682	42.4369	46.1211	5.44776e-21	9.88979e-21
LCOR	9.10181e-14	4.61959e-13	0.912577	-1.0958	45.8782	50.2732	1.89918e-38	4.95353e-38
QARS	9.14466e-14	4.6376e-13	0.858691	-1.16456	44.4504	51.7653	1.8202e-39	4.83375e-39
PER2	9.37276e-14	4.75136e-13	0.856493	-1.16755	35.485	41.4305	1.45324e-55	4.84426e-55
CWC15	9.62745e-14	4.8785e-13	0.911698	-1.09685	51.7492	56.7613	2.39755e-40	6.47917e-40
HLA-F	9.65463e-14	4.89031e-13	0.935844	-1.06855	59.2943	63.3592	1.90945e-22	3.58703e-22
HSD17B4	9.88315e-14	5.00002e-13	0.791325	-1.2637	43.8719	55.4411	1.12574e-44	3.24884e-44
WDR43	9.93767e-14	5.02558e-13	0.968858	-1.03214	39.1049	40.3618	5.50053e-39	1.44728e-38
COMMD1	1.00582e-13	5.08041e-13	0.818596	-1.2216	46.8314	57.2094	2.79085e-12	3.97109e-12
ALDH2	1.00964e-13	5.09764e-13	0.606912	-1.64769	163.902	270.058	0	0
ARHGEF12	1.0199e-13	5.14739e-13	0.87651	-1.14089	38.736	44.1934	4.69682e-59	1.63998e-58
ADD3	1.02682e-13	5.18025e-13	0.83574	-1.19654	59.6777	71.407	3.41832e-62	1.23754e-61
LINC00665	1.0718e-13	5.40063e-13	0.748304	-1.33636	33.433	44.6784	1.78921e-75	7.47604e-75
COX4I1	1.08684e-13	5.47426e-13	0.723455	-1.38226	725.735	1003.15	8.37342e-113	4.93961e-112
AKR1C3	1.10613e-13	5.56471e-13	0.682944	-1.46425	79.1094	115.836	6.24476e-104	3.38975e-103
WIPF2	1.16075e-13	5.83018e-13	0.912298	-1.09613	27.5415	30.1892	4.37418e-18	7.35383e-18
NCBP2	1.17934e-13	5.92119e-13	0.871431	-1.14754	39.2775	45.0724	4.30897e-20	7.64479e-20
MFSD10	1.38024e-13	6.91603e-13	0.79265	-1.26159	59.1896	74.673	1.90341e-25	3.83517e-25
RIC3	1.39283e-13	6.97634e-13	0.783771	-1.27588	52.5654	67.0673	4.32873e-86	2.02313e-85
TOMM70	1.40921e-13	7.05164e-13	0.853287	-1.17194	36.606	42.9	2.05013e-30	4.58228e-30
POSTN	1.41132e-13	7.05773e-13	0.106093	-9.42568	4.532	42.7172	1.3868e-16	2.23785e-16
G3BP2	1.44007e-13	7.19863e-13	0.875369	-1.14238	51.7636	59.1334	7.10078e-32	1.63415e-31
SLC30A5	1.46631e-13	7.31526e-13	0.986495	-1.01369	32.18	32.6205	1.3742e-25	2.77555e-25
IQGAP1	1.48205e-13	7.39086e-13	0.637036	-1.56977	97.1492	152.502	9.5968e-25	1.90347e-24
CAPZA2	1.53129e-13	7.63036e-13	0.649487	-1.53968	78.2321	120.452	2.73123e-89	1.3121e-88
SUPT4H1	1.56947e-13	7.81441e-13	0.775802	-1.28899	50.8989	65.6081	4.6887e-36	1.16656e-35
ALOX15	1.60315e-13	7.97897e-13	0.934062	-1.07059	148.014	158.463	1.83937e-171	1.59764e-170
CPNE3	1.64765e-13	8.19394e-13	0.648527	-1.54196	74.6274	115.072	1.62014e-83	7.38546e-83
DNTTIP2	1.73803e-13	8.62977e-13	0.906643	-1.10297	45.9634	50.6963	2.50267e-13	3.68962e-13
ADK	1.75508e-13	8.71099e-13	0.964947	-1.03633	33.0752	34.2767	1.04849e-23	2.0322e-23
PRKAR2A	1.78653e-13	8.8636e-13	0.932616	-1.07225	43.7293	46.8888	7.53642e-45	2.17998e-44
CSRP1	1.90091e-13	9.41249e-13	0.973783	-1.02692	28.3691	29.1329	1.93777e-15	3.02788e-15
VPS35	1.94157e-13	9.60624e-13	0.76894	-1.30049	78.902	102.611	8.49346e-49	2.59592e-48
CH25H	1.98621e-13	9.80781e-13	0.162928	-6.13766	9.93111	60.9538	4.57523e-39	1.20685e-38
NUFIP2	1.99106e-13	9.82792e-13	0.913561	-1.09462	45.99	50.3414	8.57192e-19	1.46639e-18
URI1	2.0154e-13	9.9364e-13	0.80429	-1.24333	53.5387	66.5664	4.16755e-45	1.21191e-44
ELAVL1	2.03926e-13	1.00501e-12	0.736301	-1.35814	50.7924	68.9832	5.74026e-26	1.17257e-25
ASCC2	2.06662e-13	1.01809e-12	0.803319	-1.24484	36.9832	46.038	1.82894e-28	3.93609e-28
HNRNPR	2.09477e-13	1.03156e-12	0.671305	-1.48964	83.0706	123.745	2.32494e-44	6.68818e-44
ECE1	2.11105e-13	1.03876e-12	0.529898	-1.88716	130.596	246.455	0	0
PPP2R2A	2.11282e-13	1.03922e-12	0.857544	-1.16612	49.3002	57.49	7.42825e-20	1.30829e-19
XAF1	2.1307e-13	1.0472e-12	0.904009	-1.10618	59.4162	65.7253	9.98274e-55	3.29708e-54
PLEKHA3	2.13364e-13	1.04823e-12	0.955451	-1.04663	36.9063	38.6271	1.44278e-19	2.51642e-19
ANKRD12	2.2753e-13	1.11609e-12	0.734108	-1.3622	84.9827	115.763	8.47936e-13	1.2282e-12
ZRANB2	2.36785e-13	1.16058e-12	0.705489	-1.41746	77.0075	109.155	4.05956e-43	1.14864e-42
GGH	2.43741e-13	1.19281e-12	0.935548	-1.06889	38.2952	40.9334	1.45712e-60	5.18421e-60
PYURF	2.50192e-13	1.22295e-12	0.649161	-1.54045	99.192	152.8	8.43338e-36	2.08505e-35
PARP4	2.51492e-13	1.22883e-12	0.83878	-1.19221	51.291	61.1495	4.05773e-40	1.09117e-39
MBTPS1	2.53831e-13	1.23978e-12	0.850026	-1.17644	57.4191	67.5498	3.39126e-69	1.32955e-68
ERP44	2.56768e-13	1.25315e-12	0.818389	-1.22191	46.7334	57.1042	4.62183e-22	8.59638e-22
METAP2	2.61656e-13	1.27602e-12	0.78514	-1.27366	68.9485	87.8168	6.19088e-22	1.14859e-21
UBE3A	2.65665e-13	1.29456e-12	0.764783	-1.30756	57.6351	75.3614	5.08677e-14	7.65267e-14
ANKRD17	2.66454e-13	1.2979e-12	0.821884	-1.21672	52.826	64.2742	6.87106e-36	1.70247e-35
C22orf39	2.89844e-13	1.40966e-12	0.699995	-1.42858	66.0847	94.4075	2.59736e-20	4.63427e-20
RAB18	2.92708e-13	1.42303e-12	0.85237	-1.1732	44.3805	52.0672	3.22335e-18	5.43797e-18
CEBPB	3.0383e-13	1.47653e-12	0.669052	-1.49465	112.411	168.016	0	0
SLC38A10	3.20175e-13	1.55297e-12	0.798737	-1.25198	50.0631	62.6777	4.3107e-28	9.21721e-28
FNBP4	3.22103e-13	1.56111e-12	0.970672	-1.03021	36.6595	37.7671	4.77837e-14	7.19559e-14
AFG3L2	3.25488e-13	1.57691e-12	0.803639	-1.24434	52.9247	65.8564	1.65916e-32	3.8636e-32
FIBP	3.42938e-13	1.65762e-12	0.808845	-1.23633	53.2702	65.8595	5.45372e-39	1.43557e-38
TP53I3	3.4546e-13	1.66917e-12	0.658591	-1.51839	60.2248	91.445	1.68256e-123	1.07365e-122
VPS72	3.48888e-13	1.68379e-12	0.995572	-1.00445	32.7567	32.9024	1.15518e-25	2.33731e-25
ACTL6A	3.50457e-13	1.69072e-12	0.965041	-1.03623	32.7386	33.9245	1.02109e-37	2.62784e-37
SMIM19	3.51395e-13	1.69459e-12	0.715692	-1.39725	74.2244	103.71	7.094e-39	1.86305e-38
ZNF106	3.64686e-13	1.75734e-12	0.915443	-1.09237	82.336	89.9411	1.69435e-148	1.28683e-147
LAMP2	3.81507e-13	1.83629e-12	0.753987	-1.32628	48.4646	64.2777	3.11206e-58	1.07322e-57
HNMT	3.88637e-13	1.86989e-12	0.675087	-1.48129	39.9769	59.2173	8.56408e-231	1.03369e-229
UFL1	3.92701e-13	1.88872e-12	0.892038	-1.12103	42.458	47.5966	1.2075e-37	3.10187e-37
TNKS1BP1	3.93776e-13	1.89317e-12	0.572574	-1.7465	45.5033	79.4714	3.98248e-150	3.04855e-149
LINC02185	3.96172e-13	1.90396e-12	0.761296	-1.31355	43.2249	56.778	2.20598e-168	1.89124e-167
RAB8A	4.14592e-13	1.98868e-12	0.971126	-1.02973	38.9458	40.1038	2.98198e-53	9.64865e-53
SOX2	4.17912e-13	2.00384e-12	0.627483	-1.59367	227.476	362.521	0	0
ATP5F1A	4.32676e-13	2.07385e-12	0.601023	-1.66383	178.157	296.424	1.17979e-75	4.94608e-75
CDC42EP4	4.47887e-13	2.14593e-12	0.803598	-1.2444	34.4385	42.8554	1.01088e-67	3.90714e-67
NBN	4.50704e-13	2.15779e-12	0.984022	-1.01624	39.094	39.7288	3.53587e-25	7.07793e-25
WNK1	4.56511e-13	2.18309e-12	0.876137	-1.14137	56.0503	63.9743	4.81008e-38	1.24478e-37
ABHD17C	4.76009e-13	2.27547e-12	0.812521	-1.23074	23.5325	28.9623	2.09329e-58	7.23078e-58
SMARCA5	4.94994e-13	2.36443e-12	0.791244	-1.26383	72.4867	91.6111	3.30978e-20	5.88619e-20
G3BP1	5.19084e-13	2.47762e-12	0.685351	-1.45911	75.1181	109.605	1.91038e-40	5.16929e-40
ELOVL1	5.42539e-13	2.58564e-12	0.848107	-1.1791	35.9268	42.3612	4.1256e-37	1.05078e-36
CHST9	5.54354e-13	2.63795e-12	0.625415	-1.59894	498.791	797.536	0	0
HACD3	5.63022e-13	2.67616e-12	0.961867	-1.03964	57.9768	60.2753	6.95096e-59	2.41832e-58
RBBP9	5.7079e-13	2.71206e-12	0.960877	-1.04072	18.8033	19.5689	6.09882e-52	1.94485e-51
PPP2CA	5.93566e-13	2.81496e-12	0.939529	-1.06436	37.0507	39.4354	5.24193e-17	8.54762e-17
FKBP8	5.95553e-13	2.82332e-12	0.616942	-1.6209	109.61	177.667	1.44569e-13	2.14694e-13
NDUFA13	6.11764e-13	2.8969e-12	0.953241	-1.04905	43.5789	45.7166	3.62567e-18	6.11262e-18
SNAPIN	6.13419e-13	2.90364e-12	0.835484	-1.19691	42.1609	50.4629	4.45305e-31	1.00766e-30
CADPS2	6.23731e-13	2.95134e-12	0.790896	-1.26439	32.1299	40.6246	4.82529e-77	2.05791e-76
RTCB	6.25119e-13	2.9568e-12	0.767149	-1.30353	49.6019	64.6575	1.14344e-27	2.42023e-27
COPS5	7.09495e-13	3.34457e-12	0.887512	-1.12675	45.4166	51.173	1.621e-11	2.24951e-11
SLC44A3	7.51885e-13	3.53777e-12	0.854832	-1.16982	18.1004	21.1742	2.57149e-59	9.01382e-59
HSD17B7	7.65211e-13	3.59643e-12	0.773213	-1.29331	28.7468	37.1784	2.19576e-46	6.48723e-46
PIGF	7.72797e-13	3.63073e-12	0.764142	-1.30866	44.6696	58.4572	1.19357e-36	3.01194e-36
CHID1	8.03714e-13	3.77176e-12	0.825596	-1.21125	48.5177	58.7668	5.51799e-31	1.24618e-30
SMC5	8.05266e-13	3.77557e-12	0.726117	-1.37719	54.8659	75.5608	1.51369e-48	4.61185e-48
RPS10	8.05377e-13	3.77557e-12	0.860471	-1.16215	29.3645	34.1261	8.57886e-30	1.89298e-29
C15orf40	8.05426e-13	3.77557e-12	0.967362	-1.03374	37.8724	39.1502	3.71019e-11	5.09088e-11
TSR3	8.06685e-13	3.78006e-12	0.792808	-1.26134	40.632	51.2507	1.80615e-17	2.98187e-17
KMT2A	8.29522e-13	3.88562e-12	0.89014	-1.12342	48.5878	54.5844	6.44092e-53	2.07552e-52
STAP2	8.36895e-13	3.91724e-12	0.699503	-1.42959	52.0877	74.4639	3.12454e-119	1.92069e-118
YIPF6	8.66955e-13	4.05342e-12	0.917651	-1.08974	41.3068	45.0137	1.34281e-23	2.59824e-23
PHF20L1	8.69997e-13	4.06613e-12	0.734971	-1.3606	49.8194	67.7842	1.43988e-36	3.62912e-36
TTC19	8.75007e-13	4.08651e-12	0.711799	-1.40489	50.2883	70.6496	6.53916e-71	2.60675e-70
ZNF326	8.77692e-13	4.096e-12	0.998551	-1.00145	40.8941	40.9535	2.08802e-26	4.29522e-26
PDCD6IP	8.95449e-13	4.17577e-12	0.720182	-1.38854	86.5095	120.122	2.23577e-18	3.78457e-18
SCYL1	9.01132e-13	4.20072e-12	0.848876	-1.17803	33.401	39.3474	1.14978e-22	2.1726e-22
NUDT9	9.05127e-13	4.21778e-12	0.771751	-1.29575	44.4541	57.6016	2.84905e-31	6.47731e-31
PTGR1	9.2779e-13	4.31539e-12	0.81564	-1.22603	59.2843	72.6844	8.27009e-49	2.52827e-48
NSRP1	9.51969e-13	4.42131e-12	0.78403	-1.27546	68.0839	86.8384	4.94125e-19	8.50966e-19
ISCU	9.64731e-13	4.47893e-12	0.623162	-1.60472	165.512	265.6	1.69669e-28	3.65523e-28
SF1	9.67529e-13	4.49026e-12	0.619202	-1.61498	113.14	182.72	5.97545e-60	2.10927e-59
DCAF13	9.77046e-13	4.53276e-12	0.942131	-1.06142	33.8064	35.8829	2.99671e-20	5.33546e-20
IKZF2	9.81511e-13	4.54844e-12	0.936546	-1.06775	33.7379	36.0238	7.25646e-57	2.4593e-56
STOM	9.98414e-13	4.62506e-12	0.88806	-1.12605	63.1486	71.1085	8.89341e-56	2.97717e-55
SCARB2	1.02146e-12	4.72834e-12	0.692148	-1.44478	65.4887	94.6167	5.89483e-146	4.39474e-145
IGFBP3	1.05306e-12	4.87103e-12	0.761235	-1.31365	98.9598	129.999	1.99824e-227	2.38217e-226
FH	1.07537e-12	4.97057e-12	0.779126	-1.28349	38.8185	49.8231	1.43227e-39	3.80757e-39
TMEM50B	1.10067e-12	5.08566e-12	0.876102	-1.14142	56.4176	64.3961	1.95054e-53	6.32918e-53
SLC25A29	1.17103e-12	5.40478e-12	0.992451	-1.00761	54.3475	54.7609	2.92207e-95	1.46945e-94
GPX4	1.20045e-12	5.53855e-12	0.740476	-1.35048	786.238	1061.8	9.27121e-70	3.6553e-69
UBQLN1	1.22731e-12	5.65832e-12	0.867159	-1.15319	35.5108	40.9507	4.87312e-18	8.17734e-18
NFAT5	1.23777e-12	5.70444e-12	0.67198	-1.48814	45.1253	67.1528	2.78663e-54	9.13169e-54
LYPLA1	1.25334e-12	5.76916e-12	0.744668	-1.34288	53.5713	71.9398	5.14354e-24	1.00435e-23
GSS	1.25365e-12	5.76916e-12	0.856426	-1.16764	37.686	44.0037	8.77178e-33	2.05557e-32
EIF3B	1.2592e-12	5.79047e-12	0.835342	-1.19711	38.6826	46.3075	7.82762e-17	1.2703e-16
PSMC6	1.30682e-12	5.99849e-12	0.856117	-1.16806	45.2084	52.8063	8.55703e-15	1.31551e-14
NUCKS1	1.33692e-12	6.12997e-12	0.63206	-1.58213	103.2	163.275	5.2745e-36	1.30998e-35
RPL36	1.36021e-12	6.22537e-12	0.882917	-1.13261	1479.28	1675.45	2.59483e-238	3.25052e-237
ARPP19	1.38932e-12	6.35166e-12	0.817428	-1.22335	43.236	52.8927	1.42128e-15	2.22941e-15
PNRC2	1.44159e-12	6.58109e-12	0.707416	-1.4136	48.2208	68.1647	9.23025e-28	1.95568e-27
ZNF800	1.45597e-12	6.64189e-12	0.860444	-1.16219	34.8407	40.4916	1.45782e-14	2.22837e-14
PIGP	1.4649e-12	6.68023e-12	0.760342	-1.3152	45.3425	59.6343	3.42557e-24	6.71499e-24
TMBIM1	1.49513e-12	6.81069e-12	0.708298	-1.41183	51.5566	72.7894	9.83492e-96	4.96363e-95
OXLD1	1.51154e-12	6.88043e-12	0.799523	-1.25075	37.2527	46.5936	1.5041e-19	2.62227e-19
C15orf61	1.51751e-12	6.90263e-12	0.860232	-1.16248	38.5923	44.8627	1.35657e-23	2.62366e-23
APEX1	1.52521e-12	6.93264e-12	0.669203	-1.49431	72.5186	108.366	2.70914e-68	1.05195e-67
YTHDC1	1.54497e-12	7.01989e-12	0.727851	-1.37391	68.9153	94.6833	6.53113e-27	1.35997e-26
VPS13C	1.61394e-12	7.32268e-12	0.662684	-1.50902	93.8003	141.546	5.97768e-66	2.26586e-65
MCTP2	1.62038e-12	7.34926e-12	0.987449	-1.01271	21.8028	22.0799	1.91908e-42	5.36957e-42
OSBPL2	1.64142e-12	7.43931e-12	0.777741	-1.28578	39.0029	50.1489	3.59145e-43	1.01711e-42
TXNL1	1.64267e-12	7.44229e-12	0.661321	-1.51213	80.2237	121.308	7.00324e-30	1.54797e-29
TMPO	1.64598e-12	7.4546e-12	0.957876	-1.04398	42.634	44.5089	4.89544e-34	1.17455e-33
DARS	1.64775e-12	7.45994e-12	0.762679	-1.31117	50.7639	66.56	5.97927e-15	9.22715e-15
SH3YL1	1.66095e-12	7.51699e-12	0.748546	-1.33592	48.7876	65.1765	3.51794e-71	1.40863e-70
RNF11	1.66883e-12	7.54997e-12	0.995552	-1.00447	35.6428	35.8021	9.35674e-19	1.6e-18
SWI5	1.6756e-12	7.57787e-12	0.927813	-1.0778	28.5638	30.7862	9.03146e-28	1.91452e-27
NOC2L	1.73292e-12	7.82019e-12	0.89872	-1.11269	36.8172	40.9663	2.30645e-25	4.6376e-25
C6orf89	1.75472e-12	7.9129e-12	0.922591	-1.0839	33.6319	36.4537	1.42919e-17	2.36854e-17
RSRC2	1.7601e-12	7.93435e-12	0.838827	-1.19214	56.6078	67.4844	2.74634e-19	4.76293e-19
PAXX	1.76586e-12	7.95744e-12	0.792181	-1.26234	52.7716	66.6157	1.05017e-19	1.8393e-19
LRP1	1.76895e-12	7.9685e-12	0.160593	-6.22692	21.0964	131.366	3.14856e-117	1.90565e-116
TIMM9	1.80097e-12	8.10696e-12	0.885536	-1.12926	22.3727	25.2646	2.13786e-28	4.59778e-28
C7orf50	1.81025e-12	8.1458e-12	0.981452	-1.0189	40.1532	40.912	1.19351e-37	3.06655e-37
DCTN3	1.86392e-12	8.38132e-12	0.870732	-1.14846	55.1352	63.3205	1.55412e-15	2.43474e-15
SSRP1	1.87609e-12	8.43002e-12	0.85066	-1.17556	66.7768	78.5	2.92259e-47	8.77266e-47
DNAJB6	1.90172e-12	8.54211e-12	0.817866	-1.22269	80.6087	98.5598	6.10718e-25	1.21554e-24
ARHGAP12	1.91147e-12	8.58283e-12	0.975089	-1.02555	28.4875	29.2153	7.57616e-27	1.5747e-26
RB1CC1	1.99249e-12	8.93387e-12	0.922701	-1.08377	81.7475	88.5959	4.18409e-72	1.69098e-71
CTR9	2.00699e-12	8.9893e-12	0.938385	-1.06566	41.6664	44.4022	3.49212e-25	6.99147e-25
ZBTB7C	2.037e-12	9.12046e-12	0.645086	-1.55018	41.0984	63.7099	2.11141e-102	1.13049e-101
DPYSL3	2.08322e-12	9.32074e-12	0.876618	-1.14075	18.4779	21.0787	1.75793e-72	7.1321e-72
CORO2A	2.09234e-12	9.35822e-12	0.882697	-1.13289	39.7655	45.0501	6.91871e-54	2.25549e-53
ARL16	2.10536e-12	9.40976e-12	0.767711	-1.30257	58.4336	76.114	2.6188e-40	7.06645e-40
DGUOK	2.10802e-12	9.41831e-12	0.674663	-1.48222	55.8466	82.777	1.55867e-16	2.51164e-16
ACLY	2.20209e-12	9.83162e-12	0.991208	-1.00887	32.5572	32.846	6.91041e-19	1.18425e-18
NOTCH3	2.21572e-12	9.88895e-12	0.775852	-1.28891	27.4718	35.4085	8.77594e-97	4.48132e-96
SUSD4	2.26012e-12	1.008e-11	0.716854	-1.39498	23.1772	32.3319	1.20304e-107	6.75174e-107
ATP6V1E1	2.32675e-12	1.03698e-11	0.983771	-1.0165	43.0823	43.793	1.58063e-91	7.72622e-91
ELF1	2.42772e-12	1.08121e-11	0.771175	-1.29672	62.3496	80.8502	6.58207e-18	1.10069e-17
KCNQ1	2.48657e-12	1.10625e-11	0.876949	-1.14032	21.2786	24.2643	1.91009e-38	4.98098e-38
GNPTAB	2.5149e-12	1.11806e-11	0.754387	-1.32558	40.4205	53.5806	1.07327e-37	2.76099e-37
PGM1	2.5276e-12	1.12331e-11	0.889194	-1.12461	29.6234	33.3148	2.47287e-54	8.11196e-54
FYTTD1	2.54988e-12	1.13241e-11	0.840898	-1.1892	43.4615	51.6846	2.09764e-17	3.45949e-17
RAB4A	2.5843e-12	1.14729e-11	0.784683	-1.2744	54.5555	69.5256	3.77275e-29	8.22355e-29
PUF60	2.59368e-12	1.15105e-11	0.757762	-1.31968	73.5847	97.1079	5.14133e-19	8.84576e-19
ZFAS1	2.61996e-12	1.1623e-11	0.602753	-1.65905	77.6352	128.801	1.21015e-63	4.46073e-63
ETFRF1	2.68125e-12	1.18907e-11	0.859123	-1.16398	28.1985	32.8224	5.48194e-33	1.28968e-32
CIR1	2.68746e-12	1.19141e-11	0.946871	-1.05611	61.3016	64.7412	2.39113e-50	7.45126e-50
AP3D1	2.73946e-12	1.2136e-11	0.822761	-1.21542	48.1044	58.467	4.93859e-11	6.75211e-11
ARL5A	2.751e-12	1.21786e-11	0.658266	-1.51914	47.6393	72.3708	2.32998e-20	4.16135e-20
ARID4B	2.77221e-12	1.22681e-11	0.818951	-1.22107	48.1339	58.7751	1.25786e-16	2.03187e-16
PTPRK	2.79214e-12	1.23477e-11	0.639986	-1.56254	48.964	76.508	6.26717e-100	3.287e-99
WSB1	2.80623e-12	1.24056e-11	0.689793	-1.44971	68.4899	99.2906	2.05833e-16	3.30536e-16
ACIN1	2.83931e-12	1.2543e-11	0.812171	-1.23127	73.8063	90.8754	1.58649e-30	3.55548e-30
DEGS2	2.85482e-12	1.26071e-11	0.795898	-1.25644	89.7841	112.809	2.35854e-167	2.00699e-166
IMMT	2.861e-12	1.26263e-11	0.764668	-1.30776	53.3608	69.7829	1.44934e-32	3.37812e-32
HTATIP2	2.91619e-12	1.2842e-11	0.819822	-1.21978	62.2688	75.9541	9.3622e-36	2.3106e-35
LRRN1	2.95805e-12	1.30218e-11	0.690658	-1.44789	37.3143	54.0272	3.46292e-109	1.9654e-108
TSPAN12	3.00204e-12	1.32062e-11	0.724288	-1.38067	24.339	33.6041	1.0874e-122	6.91065e-122
CFLAR	3.00315e-12	1.32065e-11	0.832854	-1.20069	75.3231	90.4398	1.84466e-57	6.29929e-57
MT-CO2	3.02012e-12	1.32719e-11	0.74249	-1.34682	26410.6	35570.4	1.32873e-179	1.21185e-178
IMPAD1	3.02857e-12	1.33044e-11	0.928644	-1.07684	31.0859	33.4745	1.58873e-16	2.5591e-16
PRR14L	3.07341e-12	1.34919e-11	0.977576	-1.02294	35.5569	36.3725	4.86595e-17	7.94175e-17
ITM2A	3.18063e-12	1.39577e-11	0.0983012	-10.1728	6.08522	61.9038	1.69106e-60	6.00974e-60
TGFBR2	3.19728e-12	1.40259e-11	0.693111	-1.44277	43.183	62.3031	1.28475e-36	3.24072e-36
ABO	3.21522e-12	1.40997e-11	0.894716	-1.11767	49.6669	55.5113	2.84232e-76	1.19959e-75
TMEM123	3.23106e-12	1.41642e-11	0.713414	-1.40171	100.832	141.338	2.98048e-21	5.44057e-21
PHIP	3.29874e-12	1.44458e-11	0.745876	-1.3407	87.7289	117.619	1.17409e-55	3.92206e-55
PDZD11	3.36614e-12	1.47204e-11	0.843011	-1.18622	44.0848	52.2944	2.00564e-24	3.94694e-24
WDR33	3.39894e-12	1.48587e-11	0.904233	-1.10591	36.4419	40.3014	9.24747e-26	1.8768e-25
TNS1	3.52171e-12	1.53794e-11	0.122151	-8.1866	8.71313	71.3309	6.41772e-27	1.3368e-26
CFD	3.57433e-12	1.55983e-11	0.912152	-1.09631	45.1394	49.4867	1.10065e-215	1.22938e-214
OXCT1	3.73045e-12	1.62627e-11	0.899965	-1.11115	28.0449	31.1622	9.12742e-60	3.21196e-59
TMED7	3.78144e-12	1.64793e-11	0.903793	-1.10645	26.0648	28.8394	4.13011e-14	6.23283e-14
ZFPL1	3.78686e-12	1.64915e-11	0.957672	-1.0442	21.7464	22.7076	4.27356e-15	6.62042e-15
LTBP3	3.86153e-12	1.68108e-11	0.70874	-1.41095	42.5011	59.9672	5.25723e-41	1.43646e-40
SDAD1	3.88194e-12	1.6888e-11	0.739583	-1.35211	48.9546	66.1921	9.87682e-41	2.68585e-40
NOP14	3.91914e-12	1.70439e-11	0.983453	-1.01683	31.0446	31.567	2.77764e-21	5.07473e-21
MT-ND6	3.95622e-12	1.71992e-11	0.626768	-1.59549	633.429	1010.63	0	0
NOSIP	3.9647e-12	1.72302e-11	0.842727	-1.18662	55.6846	66.0767	2.29321e-11	3.16385e-11
ZNRF1	4.02965e-12	1.75003e-11	0.848254	-1.17889	38.41	45.2813	8.94657e-51	2.80951e-50
GDI2	4.08483e-12	1.77338e-11	0.68927	-1.45081	86.9474	126.144	1.00661e-25	2.03933e-25
RARS	4.23926e-12	1.83916e-11	0.931931	-1.07304	30.2002	32.406	7.17721e-18	1.19862e-17
DERL2	4.32862e-12	1.87663e-11	0.697394	-1.43391	55.5797	79.6962	1.45547e-28	3.13934e-28
CDC123	4.37727e-12	1.89707e-11	0.842638	-1.18675	39.7917	47.2227	5.2293e-16	8.30101e-16
CYB5R3	4.38197e-12	1.89845e-11	0.672322	-1.48738	75.3831	112.123	1.62635e-21	2.99087e-21
GLOD4	4.40656e-12	1.90845e-11	0.738863	-1.35343	45.0924	61.0294	7.03106e-21	1.2731e-20
UBE2I	4.45975e-12	1.93016e-11	0.654649	-1.52754	71.3727	109.024	1.66941e-55	5.56043e-55
HERC2	4.64602e-12	2.00939e-11	0.73824	-1.35457	61.7893	83.6981	5.67547e-47	1.6967e-46
DNAJC7	4.71656e-12	2.03779e-11	0.976565	-1.024	47.7159	48.8609	8.92828e-13	1.29233e-12
ALDH3A1	4.75541e-12	2.05317e-11	0.33815	-2.95727	126.515	374.138	2.2728e-119	1.39985e-118
PUM1	4.76469e-12	2.05647e-11	0.771312	-1.29649	50.0855	64.9355	1.68069e-21	3.09036e-21
PRRC2B	4.82534e-12	2.08193e-11	0.692992	-1.44302	69.8879	100.849	2.00314e-60	7.10876e-60
RPS13	4.8794e-12	2.10381e-11	0.534415	-1.8712	2756.46	5157.9	2.28567e-271	3.42224e-270
PRPF8	4.91282e-12	2.11749e-11	0.649742	-1.53907	91.3353	140.571	2.92139e-46	8.62091e-46
TMEM106B	5.04755e-12	2.17482e-11	0.7682	-1.30174	39.7675	51.7671	6.32173e-39	1.66196e-38
FPGS	5.27972e-12	2.27252e-11	0.92079	-1.08602	33.1381	35.9888	1.27995e-25	2.58852e-25
TPBG	5.96517e-12	2.56054e-11	0.580384	-1.723	55.0324	94.8206	5.2695e-180	4.81996e-179
TM7SF3	6.0415e-12	2.59242e-11	0.737267	-1.35636	62.6839	85.0221	9.75083e-75	4.04339e-74
EMC3	6.30729e-12	2.70279e-11	0.61698	-1.6208	70.2844	113.917	3.35812e-14	5.07999e-14
GAS6	6.54711e-12	2.80174e-11	0.152702	-6.54869	15.9552	104.486	2.04268e-13	3.01925e-13
SEPHS2	6.63031e-12	2.83638e-11	0.777982	-1.28538	42.7675	54.9724	1.17681e-46	3.49735e-46
UBN1	6.76118e-12	2.89039e-11	0.807319	-1.23867	53.4679	66.229	2.73546e-15	4.25685e-15
NSMCE1	6.79815e-12	2.90521e-11	0.997655	-1.00235	47.6492	47.7612	2.7668e-25	5.55347e-25
NMD3	6.84871e-12	2.92582e-11	0.92596	-1.07996	24.4571	26.4127	9.3264e-36	2.30267e-35
TMEM87B	6.85975e-12	2.92954e-11	0.886491	-1.12804	33.3775	37.6513	4.06109e-21	7.39379e-21
N4BP2L2	7.10407e-12	3.02904e-11	0.668039	-1.49692	84.7791	126.907	8.51126e-44	2.43342e-43
CYC1	7.10717e-12	3.02904e-11	0.652863	-1.53171	102.217	156.567	4.38412e-49	1.34551e-48
TRIM22	7.20907e-12	3.07039e-11	0.887639	-1.12658	59.108	66.5901	6.80416e-17	1.10535e-16
TSG101	7.44975e-12	3.17075e-11	0.844454	-1.1842	48.097	56.9564	1.07412e-11	1.49968e-11
ROCK1	7.58122e-12	3.22234e-11	0.856286	-1.16783	50.1177	58.5292	8.07358e-18	1.34652e-17
PAPSS1	7.63864e-12	3.24565e-11	0.76964	-1.29931	58.0618	75.4402	6.03406e-13	8.78361e-13
PTPN11	7.70233e-12	3.27161e-11	0.854869	-1.16977	34.9443	40.8767	2.45671e-16	3.93706e-16
SYF2	7.73272e-12	3.28341e-11	0.848103	-1.1791	53.7109	63.3306	6.13513e-11	8.35986e-11
TNFRSF14	7.91218e-12	3.35734e-11	0.911419	-1.09719	46.6179	51.1487	1.44719e-45	4.23188e-45
SLBP	8.03846e-12	3.40862e-11	0.863468	-1.15812	48.0001	55.5899	1.15741e-15	1.82096e-15
SLMAP	8.11799e-12	3.44118e-11	0.821053	-1.21795	41.9255	51.0631	2.06429e-33	4.8949e-33
MAP1LC3B	8.28215e-12	3.50604e-11	0.8665	-1.15407	54.8294	63.2769	5.10921e-175	4.53803e-174
BCAS2	8.50111e-12	3.59631e-11	0.753853	-1.32652	43.6519	57.9051	3.0945e-22	5.78556e-22
TXN2	8.66767e-12	3.66431e-11	0.639721	-1.56318	62.6844	97.9871	6.6165e-41	1.80355e-40
GPS1	8.72558e-12	3.68755e-11	0.85902	-1.16412	42.8033	49.8281	1.26365e-13	1.87971e-13
NGFR	8.76654e-12	3.70362e-11	0.176843	-5.65472	8.43644	47.7057	4.68008e-35	1.14272e-34
GRSF1	8.77515e-12	3.70601e-11	0.847738	-1.17961	39.7757	46.9199	5.48626e-12	7.72511e-12
C2orf74	8.78538e-12	3.70909e-11	0.987626	-1.01253	36.5427	37.0005	1.55703e-15	2.439e-15
ZHX1	8.84001e-12	3.7309e-11	0.937518	-1.06665	25.3035	26.9899	6.76446e-27	1.40785e-26
KIF22	9.01491e-12	3.79961e-11	0.842667	-1.18671	47.7118	56.62	2.92259e-47	8.77266e-47
NUDT16	9.44807e-12	3.97818e-11	0.932741	-1.07211	30.1231	32.2952	5.60807e-14	8.42987e-14
H1F0	1.00115e-11	4.2098e-11	0.637782	-1.56793	100.583	157.708	1.21552e-97	6.24749e-97
MT1X	1.03232e-11	4.33648e-11	0.413822	-2.4165	489.394	1182.62	0	0
RPS17	1.05641e-11	4.43475e-11	0.783961	-1.27557	36.8765	47.0388	2.85883e-33	6.75855e-33
PPP1R10	1.10528e-11	4.63062e-11	0.955259	-1.04684	39.3639	41.2076	1.82637e-28	3.93124e-28
MRPL21	1.10654e-11	4.63434e-11	0.821992	-1.21656	50.7442	61.7333	9.75733e-12	1.36384e-11
YIPF4	1.10982e-11	4.64652e-11	0.906573	-1.10306	33.4888	36.94	1.29643e-15	2.03561e-15
PTPN1	1.11502e-11	4.66676e-11	0.823812	-1.21387	47.1051	57.1794	1.51791e-28	3.27289e-28
TSN	1.13654e-11	4.75524e-11	0.997214	-1.00279	29.0858	29.167	6.12867e-22	1.13721e-21
IFNGR2	1.13872e-11	4.76278e-11	0.884778	-1.13023	35.6021	40.2385	0	0
FARSB	1.15696e-11	4.83426e-11	0.824488	-1.21287	30.474	36.9612	1.3353e-40	3.62332e-40
RPS3A	1.17171e-11	4.89424e-11	0.526782	-1.89832	2405.66	4566.72	0	0
PPP6C	1.18112e-11	4.93191e-11	0.936775	-1.06749	33.1993	35.4399	1.13178e-13	1.68555e-13
RC3H1	1.18832e-11	4.96034e-11	0.78515	-1.27364	70.6131	89.9358	2.21352e-38	5.76506e-38
NUDT21	1.19168e-11	4.97272e-11	0.837114	-1.19458	36.3992	43.4818	1.41468e-12	2.03528e-12
EIF1B	1.20977e-11	5.04654e-11	0.667169	-1.49887	48.4191	72.574	4.45081e-19	7.67136e-19
TRIM24	1.22742e-11	5.11337e-11	0.955807	-1.04624	27.9499	29.2422	5.38479e-36	1.33711e-35
MRPL11	1.24058e-11	5.16648e-11	0.702068	-1.42436	60.2467	85.8131	2.80802e-16	4.48976e-16
MIER1	1.28869e-11	5.35796e-11	0.800411	-1.24936	45.0041	56.2263	4.39379e-14	6.6228e-14
ENAH	1.293e-11	5.37411e-11	0.728294	-1.37307	66.0138	90.6417	1.87165e-213	2.06308e-212
PATJ	1.33686e-11	5.55138e-11	0.701454	-1.42561	38.5275	54.9252	4.13241e-67	1.58407e-66
LAMB2	1.36893e-11	5.67658e-11	0.63723	-1.56929	40.7291	63.9159	5.47914e-106	3.02906e-105
SAT2	1.37334e-11	5.68923e-11	0.837233	-1.19441	53.2017	63.5447	6.72462e-16	1.06384e-15
PPP1R11	1.37889e-11	5.71035e-11	0.874345	-1.14371	41.6544	47.6407	2.65685e-13	3.91371e-13
FAM133B	1.40495e-11	5.81442e-11	0.745752	-1.34093	41.647	55.8456	1.57549e-16	2.53843e-16
RHBDD2	1.41561e-11	5.85468e-11	0.714866	-1.39886	58.5422	81.8926	4.17813e-12	5.90762e-12
TRMT112	1.48594e-11	6.14152e-11	0.612392	-1.63294	144.766	236.394	1.71481e-11	2.37812e-11
JUP	1.54216e-11	6.36762e-11	0.54904	-1.82136	86.6076	157.744	2.37151e-199	2.42492e-198
NUDT3	1.56664e-11	6.46443e-11	0.701447	-1.42562	57.1875	81.528	5.22645e-15	8.07432e-15
GTPBP6	1.58438e-11	6.5339e-11	0.998758	-1.00124	27.1812	27.215	2.19415e-15	3.42508e-15
CFAP97	1.58451e-11	6.5339e-11	0.85307	-1.17224	45.3104	53.1145	2.99937e-56	1.01026e-55
DHX15	1.59327e-11	6.56785e-11	0.827676	-1.2082	46.9935	56.7776	4.11717e-25	8.23108e-25
APH1A	1.60352e-11	6.60795e-11	0.607931	-1.64492	47.0504	77.3943	1.33449e-79	5.846e-79
FBL	1.60728e-11	6.62126e-11	0.696073	-1.43663	42.858	61.5712	4.17126e-26	8.54011e-26
NFKBIA	1.64808e-11	6.78046e-11	0.753478	-1.32718	99.0088	131.402	0	0
ADAM10	1.64878e-11	6.78094e-11	0.693341	-1.44229	61.1904	88.2544	1.64866e-38	4.30727e-38
HRAS	1.64927e-11	6.78094e-11	0.656568	-1.52307	59.9814	91.356	4.79885e-21	8.72436e-21
ACTR10	1.6508e-11	6.78499e-11	0.955062	-1.04705	37.6839	39.457	5.78404e-10	7.62215e-10
FOPNL	1.68111e-11	6.90508e-11	0.97364	-1.02707	24.0873	24.7394	1.06369e-19	1.8622e-19
FAM162A	1.73114e-11	7.10592e-11	0.569823	-1.75493	147.019	258.009	7.54027e-199	7.68509e-198
RPL10	1.76676e-11	7.24979e-11	0.535608	-1.86704	3650.39	6815.41	6.42615e-265	9.3652e-264
SPOP	1.77838e-11	7.29343e-11	0.904595	-1.10547	30.6135	33.8422	5.97367e-13	8.69972e-13
KDM5A	1.77901e-11	7.29343e-11	0.901088	-1.10977	44.5668	49.4588	5.9197e-12	8.32238e-12
CYP2A13	1.78974e-11	7.33448e-11	0.718338	-1.3921	21.4207	29.8198	1.89725e-103	1.02719e-102
C3orf14	1.8136e-11	7.42986e-11	0.997076	-1.00293	19.8285	19.8866	1.72982e-38	4.5165e-38
TXNDC15	1.8641e-11	7.63425e-11	0.874822	-1.14309	30.8792	35.2976	2.24005e-20	4.00413e-20
PRPF19	1.87775e-11	7.68767e-11	0.94136	-1.06229	28.4359	30.2073	5.13957e-23	9.80291e-23
TSEN34	1.8786e-11	7.68864e-11	0.698774	-1.43108	62.2559	89.0931	2.39461e-34	5.77729e-34
TCERG1	1.92849e-11	7.89025e-11	0.823356	-1.21454	42.11	51.1444	3.9168e-28	8.38067e-28
KMT2E	2.0019e-11	8.17728e-11	0.569928	-1.75461	114.726	201.299	3.29521e-37	8.40647e-37
MLX	2.00719e-11	8.19624e-11	0.946235	-1.05682	36.1651	38.2199	3.36532e-34	8.0944e-34
SNW1	2.00817e-11	8.19757e-11	0.980607	-1.01978	51.2145	52.2273	2.60252e-12	3.70858e-12
SEPTIN11	2.05893e-11	8.39389e-11	0.971256	-1.0296	35.0448	36.0819	2.14442e-16	3.44273e-16
DCTN2	2.07568e-11	8.45942e-11	0.776546	-1.28775	59.6181	76.7735	3.79345e-29	8.2658e-29
LTBR	2.20604e-11	8.96748e-11	0.619341	-1.61462	59.142	95.4918	3.99842e-74	1.64609e-73
TOP2B	2.22427e-11	9.03574e-11	0.855823	-1.16847	39.4983	46.1524	2.24548e-36	5.64037e-36
ZNF644	2.26426e-11	9.19224e-11	0.795342	-1.25732	46.9647	59.0497	4.28038e-35	1.04614e-34
WBP1	2.2979e-11	9.32581e-11	0.937216	-1.06699	33.831	36.0974	5.72657e-57	1.94289e-56
PSMD3	2.34117e-11	9.49222e-11	0.965473	-1.03576	38.5317	39.9097	7.74321e-14	1.15909e-13
FEZ2	2.35068e-11	9.52464e-11	0.976008	-1.02458	33.1421	33.9568	2.32605e-45	6.7845e-45
EXPH5	2.35851e-11	9.5533e-11	0.894548	-1.11788	55.4663	62.0049	1.18728e-111	6.90678e-111
SERINC1	2.37982e-11	9.6334e-11	0.734559	-1.36136	35.5983	48.4622	4.6089e-17	7.52904e-17
CDC5L	2.4677e-11	9.98572e-11	0.930092	-1.07516	35.766	38.4543	1.51528e-15	2.37509e-15
TMEM30A	2.46844e-11	9.98572e-11	0.809263	-1.23569	45.5279	56.2585	7.72236e-16	1.21923e-15
NDUFAF4	2.49234e-11	1.00791e-10	0.756222	-1.32236	32.366	42.7995	9.72958e-23	1.84207e-22
PURA	2.61596e-11	1.05723e-10	0.911142	-1.09752	35.5269	38.9916	7.15626e-29	1.55314e-28
ID1	2.63478e-11	1.06449e-10	0.652407	-1.53279	120.748	185.081	0	0
CNOT4	2.81202e-11	1.13428e-10	0.795964	-1.25634	44.5981	56.0302	1.28883e-23	2.49417e-23
NFIC	2.86315e-11	1.15379e-10	0.60693	-1.64764	110.071	181.356	1.04563e-54	3.45258e-54
SYNGR1	2.88012e-11	1.15989e-10	0.54872	-1.82242	34.7035	63.2445	8.06874e-144	5.90003e-143
FAM98A	2.88605e-11	1.1619e-10	0.977367	-1.02316	28.7814	29.448	1.01146e-22	1.91381e-22
NIT2	2.92045e-11	1.17538e-10	0.834387	-1.19848	38.4969	46.138	1.54425e-22	2.9088e-22
EIF2AK2	2.93677e-11	1.18156e-10	0.696398	-1.43596	70.9617	101.898	6.71086e-11	9.13249e-11
TSC2	2.97257e-11	1.19482e-10	0.90855	-1.10066	33.3282	36.6829	1.07653e-36	2.72151e-36
ENOPH1	2.98342e-11	1.1988e-10	0.798529	-1.2523	30.891	38.6849	2.05566e-19	3.57396e-19
GGT6	3.02822e-11	1.21603e-10	0.838556	-1.19253	34.6962	41.3762	1.73219e-64	6.45887e-64
TMEM259	3.04492e-11	1.22234e-10	0.693776	-1.44139	69.9102	100.768	6.06781e-23	1.15541e-22
STT3B	3.06195e-11	1.22878e-10	0.73058	-1.36878	48.5697	66.481	6.99509e-32	1.61042e-31
LIMA1	3.14121e-11	1.26019e-10	0.549842	-1.8187	102.613	186.623	8.11494e-231	9.80418e-230
BLVRA	3.17669e-11	1.2728e-10	0.842554	-1.18687	54.4145	64.5828	3.7888e-171	3.27954e-170
CLCN3	3.19275e-11	1.27883e-10	0.701412	-1.4257	48.2042	68.7246	3.09162e-73	1.26122e-72
BAG5	3.24978e-11	1.30084e-10	0.913394	-1.09482	36.5099	39.9717	2.85334e-25	5.72352e-25
FAM104A	3.30366e-11	1.32199e-10	0.89268	-1.12022	31.3534	35.1227	1.6946e-13	2.51213e-13
HSCB	3.3812e-11	1.35173e-10	0.913124	-1.09514	29.355	32.1478	2.66869e-27	5.59963e-27
FAM32A	3.3997e-11	1.35869e-10	0.944554	-1.0587	29.5339	31.2676	9.25769e-53	2.97861e-52
ANKRD35	3.43091e-11	1.37051e-10	0.776153	-1.28841	22.7551	29.3178	2.00696e-51	6.35647e-51
MGAT4B	3.4902e-11	1.39221e-10	0.772628	-1.29428	26.5267	34.333	2.01579e-30	4.50633e-30
BRIX1	3.5411e-11	1.41161e-10	0.918749	-1.08844	33.1964	36.1322	4.07995e-33	9.61827e-33
C1GALT1	3.60299e-11	1.43492e-10	0.967242	-1.03387	30.6441	31.682	4.703e-18	7.89467e-18
SNRNP200	3.61097e-11	1.43764e-10	0.644444	-1.55173	70.8908	110.003	5.25033e-39	1.3829e-38
KLK13	3.62838e-11	1.44395e-10	0.964081	-1.03726	16.2555	16.8611	4.45661e-78	1.92086e-77
FLYWCH2	3.64975e-11	1.45125e-10	0.835914	-1.1963	31.4833	37.6634	2.60905e-20	4.65448e-20
SSB	3.6689e-11	1.45794e-10	0.75557	-1.3235	107.945	142.865	4.49992e-42	1.25211e-41
SURF2	3.76911e-11	1.49682e-10	0.956479	-1.0455	42.1728	44.0917	2.7047e-55	8.98496e-55
SMIM10L1	3.79528e-11	1.50625e-10	0.894339	-1.11814	38.9008	43.4967	8.73555e-12	1.22224e-11
UBAC1	3.88901e-11	1.54199e-10	0.931526	-1.07351	63.3612	68.0186	3.6104e-135	2.50873e-134
ATP1A1	3.91892e-11	1.55336e-10	0.598689	-1.67032	288.836	482.448	9.59377e-168	8.18595e-167
MGST3	4.06266e-11	1.60882e-10	0.59731	-1.67417	124.452	208.354	4.16107e-96	2.11364e-95
DGCR2	4.08694e-11	1.61792e-10	0.833657	-1.19953	29.7372	35.6708	2.52356e-29	5.51595e-29
OSBPL9	4.15792e-11	1.64499e-10	0.769911	-1.29885	36.6201	47.5641	3.15766e-26	6.47438e-26
GLB1	4.16942e-11	1.64902e-10	0.818834	-1.22125	30.7853	37.5965	3.14004e-23	6.02016e-23
LSM12	4.26878e-11	1.68779e-10	0.901525	-1.10923	26.9054	29.8443	5.39559e-22	1.00222e-21
ANKLE2	4.31163e-11	1.70419e-10	0.745744	-1.34094	46.2116	61.9672	1.47067e-12	2.11487e-12
BAZ1A	4.35772e-11	1.72079e-10	0.907332	-1.10213	47.5366	52.3916	5.67864e-36	1.40924e-35
TIAL1	4.48275e-11	1.76905e-10	0.709493	-1.40946	42.84	60.3811	2.3847e-16	3.82263e-16
USP47	4.48472e-11	1.76927e-10	0.867114	-1.15325	39.7872	45.8846	1.05007e-18	1.79487e-18
TCEAL4	4.60881e-11	1.81652e-10	0.629343	-1.58896	76.0963	120.914	2.30686e-32	5.35203e-32
IFI27L2	4.72534e-11	1.86128e-10	0.824541	-1.2128	54.9587	66.6537	1.85983e-160	1.51497e-159
CEBPZOS	4.73998e-11	1.86529e-10	0.934233	-1.0704	40.4888	43.339	2.07562e-29	4.5416e-29
SVIP	4.76617e-11	1.87384e-10	0.817546	-1.22317	32.8936	40.2345	1.0423e-41	2.88238e-41
FAM110A	4.94428e-11	1.94265e-10	0.910062	-1.09883	22.9713	25.2414	4.98946e-54	1.62993e-53
SNX17	5.23691e-11	2.0557e-10	0.646304	-1.54726	72.9102	112.811	4.29149e-22	7.9926e-22
CBLC	5.25541e-11	2.06232e-10	0.654343	-1.52825	24.2722	37.094	9.39304e-108	5.27394e-107
SIPA1L1	5.26006e-11	2.0635e-10	0.805109	-1.24207	43.1613	53.6093	1.42749e-32	3.32782e-32
CSTF2	5.44106e-11	2.13153e-10	0.937579	-1.06658	26.531	28.2974	3.67457e-40	9.88558e-40
VPS51	5.44195e-11	2.13153e-10	0.848591	-1.17842	41.1849	48.5333	9.33479e-29	2.02002e-28
RAMMET	5.46948e-11	2.14164e-10	0.828366	-1.2072	41.8671	50.5417	9.7694e-20	1.7151e-19
USP7	5.48649e-11	2.14697e-10	0.899715	-1.11146	27.191	30.2217	4.19162e-13	6.13928e-13
CD46	5.49054e-11	2.14788e-10	0.711433	-1.40561	69.3827	97.5253	2.33863e-88	1.11244e-87
SENP6	5.54973e-11	2.17037e-10	0.765361	-1.30657	50.0578	65.4041	1.30444e-24	2.57712e-24
EIF2B5	5.5798e-11	2.18145e-10	0.941899	-1.06168	29.5048	31.3248	6.13702e-18	1.02749e-17
UBE4A	5.58264e-11	2.18188e-10	0.93002	-1.07525	30.2582	32.535	7.24819e-16	1.14552e-15
NDUFS4	5.64347e-11	2.20223e-10	0.617891	-1.61841	62.8324	101.689	1.44515e-58	5.00431e-58
MVB12A	5.70292e-11	2.22405e-10	0.925321	-1.08071	34.5291	37.3158	1.28784e-15	2.02263e-15
GPBP1L1	5.73547e-11	2.23605e-10	0.688831	-1.45173	49.1411	71.3399	8.08368e-26	1.64273e-25
HDAC1	5.8357e-11	2.27442e-10	0.673289	-1.48525	56.4785	83.8845	4.72822e-55	1.56615e-54
PJA2	5.84574e-11	2.27763e-10	0.731946	-1.36622	60.193	82.2369	1.72413e-24	3.3988e-24
USE1	5.94444e-11	2.31465e-10	0.803336	-1.24481	32.0564	39.9041	6.0274e-28	1.28377e-27
GRHPR	5.97942e-11	2.32709e-10	0.614677	-1.62687	60.6487	98.6676	2.83411e-56	9.54852e-56
METTL5	6.13633e-11	2.38641e-10	0.722286	-1.38449	57.4022	79.4729	9.31695e-18	1.55245e-17
CXADR	6.14563e-11	2.38855e-10	0.649215	-1.54032	49.3337	75.9898	1.81651e-88	8.65714e-88
RBMX	6.1713e-11	2.39779e-10	0.66273	-1.50891	64.9035	97.9335	7.58262e-39	1.98971e-38
BRD4	6.17755e-11	2.39948e-10	0.750107	-1.33314	41.3616	55.1409	1.71149e-09	2.22209e-09
DNPEP	6.21161e-11	2.41196e-10	0.675549	-1.48028	46.4093	68.6986	5.82884e-28	1.24253e-27
SNAP23	6.35128e-11	2.46391e-10	0.830039	-1.20476	35.7508	43.0713	3.86775e-10	5.12805e-10
ARSA	6.38842e-11	2.47679e-10	0.893167	-1.11961	49.1668	55.0477	2.92735e-10	3.89724e-10
ANKRD13A	6.44051e-11	2.49622e-10	0.931583	-1.07344	32.6308	35.0272	1.1341e-11	1.58221e-11
TVP23B	6.71022e-11	2.59995e-10	0.772442	-1.29459	38.7606	50.1793	1.33674e-41	3.69011e-41
SP3	6.74616e-11	2.61307e-10	0.926646	-1.07916	37.1221	40.0607	5.53191e-19	9.50865e-19
CMC1	6.77363e-11	2.6221e-10	0.899733	-1.11144	35.4701	39.4229	1.38096e-09	1.79777e-09
CRYBG1	6.85849e-11	2.65331e-10	0.654398	-1.52812	60.2307	92.0398	1.21327e-76	5.14822e-76
RBM26	6.88679e-11	2.66262e-10	0.959061	-1.04269	31.6603	33.0118	3.173e-15	4.93164e-15
CARS2	7.17774e-11	2.76915e-10	0.77367	-1.29254	37.4706	48.4323	2.08816e-25	4.20339e-25
SMG1	7.28416e-11	2.80763e-10	0.835582	-1.19677	51.4651	61.5919	2.30391e-15	3.59418e-15
PPFIA1	7.64507e-11	2.94493e-10	0.763535	-1.3097	48.0546	62.9369	1.20584e-22	2.27715e-22
ARSD	7.69968e-11	2.96506e-10	0.841488	-1.18837	29.5477	35.1137	4.91572e-37	1.24924e-36
SLC35C2	7.74057e-11	2.97989e-10	0.928235	-1.07731	20.5689	22.1591	8.37918e-15	1.28864e-14
EPB41L1	7.76222e-11	2.9864e-10	0.894342	-1.11814	32.4069	36.2355	7.82385e-38	2.01723e-37
INTS10	7.87575e-11	3.0273e-10	0.881636	-1.13426	36.9928	41.9592	2.98425e-54	9.76912e-54
TAOK1	7.87818e-11	3.02731e-10	0.858961	-1.1642	35.9132	41.81	3.05356e-14	4.62706e-14
GAMT	7.93573e-11	3.0485e-10	0.17523	-5.70677	11.0858	63.2639	4.74402e-41	1.29679e-40
NDUFS2	7.94549e-11	3.05131e-10	0.705666	-1.4171	56.1708	79.5997	4.25093e-18	7.15045e-18
LRBA	7.95097e-11	3.05248e-10	0.918469	-1.08877	35.7466	38.9197	4.19061e-99	2.18061e-98
JPX	7.98822e-11	3.06585e-10	0.990553	-1.00954	33.1988	33.5154	5.02765e-16	7.98292e-16
PTOV1	8.09077e-11	3.10426e-10	0.735679	-1.35929	50.1798	68.2089	1.91271e-69	7.51756e-69
IL17RC	8.18328e-11	3.13784e-10	0.9112	-1.09745	19.0996	20.961	5.41952e-30	1.20108e-29
CCDC47	8.40747e-11	3.22184e-10	0.620637	-1.61125	79.9913	128.886	3.98423e-33	9.39792e-33
SEMA5A	8.50479e-11	3.25715e-10	0.213766	-4.67801	19.2259	89.9391	2.00332e-84	9.17209e-84
TNPO1	8.76209e-11	3.35161e-10	0.873566	-1.14473	34.6859	39.7061	9.67845e-15	1.48573e-14
NBEAL1	8.77858e-11	3.35689e-10	0.589478	-1.69641	68.5195	116.237	6.33614e-61	2.26134e-60
ETNK1	8.91902e-11	3.40956e-10	0.931611	-1.07341	32.9774	35.3983	5.55438e-28	1.18483e-27
BAP1	9.09121e-11	3.47433e-10	0.971753	-1.02907	22.366	23.0161	4.71517e-22	8.7687e-22
UBE2E1	9.09777e-11	3.47578e-10	0.937395	-1.06679	28.9054	30.8358	2.29438e-22	4.30308e-22
LMCD1	9.10309e-11	3.47676e-10	0.915497	-1.0923	10.5701	11.5457	7.49941e-58	2.57003e-57
DCPS	9.10647e-11	3.47699e-10	0.982361	-1.01796	26.3492	26.8224	3.10098e-11	4.26568e-11
RALA	9.16162e-11	3.49699e-10	0.990811	-1.00927	39.3627	39.7278	9.76521e-291	1.58678e-289
GSR	9.26882e-11	3.53576e-10	0.910611	-1.09816	32.7872	36.0057	1.55894e-20	2.80022e-20
KPNA4	9.30986e-11	3.55034e-10	0.886388	-1.12817	33.1218	37.3672	6.1591e-10	8.10621e-10
SPG7	9.34148e-11	3.56132e-10	0.730499	-1.36893	53.4331	73.1461	1.40661e-27	2.97277e-27
TMEM98	9.36332e-11	3.5664e-10	0.656548	-1.52312	41.5292	63.2539	8.05723e-73	3.27524e-72
RFC1	9.41046e-11	3.58327e-10	0.722589	-1.38391	41.8272	57.8852	1.90312e-22	3.57567e-22
DCTD	9.65372e-11	3.67034e-10	0.807107	-1.23899	32.5334	40.3086	1.80251e-21	3.31193e-21
CEBPZ	9.87037e-11	3.75158e-10	0.714198	-1.40017	70.7699	99.09	6.774e-22	1.25585e-21
CUEDC2	1.00434e-10	3.81389e-10	0.795487	-1.25709	38.1013	47.8968	1.02296e-12	1.47713e-12
OXA1L	1.00757e-10	3.82205e-10	0.679845	-1.47092	74.0403	108.908	2.92852e-55	9.71821e-55
GRHL1	1.03015e-10	3.90482e-10	0.863112	-1.1586	26.4367	30.6295	4.02225e-65	1.51189e-64
GOSR1	1.04307e-10	3.95261e-10	0.920269	-1.08664	39.8587	43.312	1.94818e-18	3.30442e-18
HUWE1	1.05534e-10	3.99668e-10	0.701634	-1.42525	57.6873	82.2186	3.15863e-36	7.88842e-36
FCHSD2	1.05696e-10	4.0016e-10	0.994977	-1.00505	24.8832	25.0088	2.25722e-33	5.34736e-33
DPM2	1.08205e-10	4.09413e-10	0.87121	-1.14783	27.8622	31.981	6.03061e-16	9.55492e-16
RAB5C	1.10243e-10	4.16751e-10	0.986265	-1.01393	31.9326	32.3773	1.12068e-144	8.24257e-144
TLN1	1.1064e-10	4.18126e-10	0.724899	-1.3795	76.2535	105.192	5.12E-321	9.523E-320
HNRNPU	1.16593e-10	4.40094e-10	0.620721	-1.61103	205.107	330.434	7.19411e-26	1.46456e-25
COPS6	1.16954e-10	4.41323e-10	0.64901	-1.54081	99.2717	152.959	5.27144e-33	1.24062e-32
CCDC144NL-AS1	1.17107e-10	4.41769e-10	0.553437	-1.80689	34.9361	63.1257	2.04458e-125	1.32277e-124
RSRP1	1.19196e-10	4.49515e-10	0.687314	-1.45494	77.4443	112.677	4.19785e-63	1.53656e-62
DERL1	1.20487e-10	4.53928e-10	0.896633	-1.11528	31.4732	35.1016	3.31468e-10	4.40452e-10
H6PD	1.21923e-10	4.58973e-10	0.790543	-1.26495	27.9298	35.3298	1.06003e-31	2.42798e-31
CCNK	1.22798e-10	4.62128e-10	0.938556	-1.06547	35.5364	37.8629	1.28397e-12	1.84999e-12
PDHA1	1.28261e-10	4.81822e-10	0.844006	-1.18483	38.7267	45.8844	1.1473e-19	2.0055e-19
STEAP1	1.28545e-10	4.82648e-10	0.74176	-1.34815	16.6826	22.4906	1.72831e-80	7.64042e-80
KAT6B	1.29984e-10	4.8771e-10	0.914344	-1.09368	31.3474	34.284	2.21892e-33	5.2586e-33
CHD9	1.3506e-10	5.06303e-10	0.618025	-1.61806	75.1873	121.657	1.73583e-21	3.19081e-21
PDZD2	1.4143e-10	5.29235e-10	0.735832	-1.35901	15.4491	20.9954	1.63552e-75	6.83842e-75
SMIM12	1.43877e-10	5.38233e-10	0.832535	-1.20115	29.6323	35.5929	2.80592e-69	1.10109e-68
SCRIB	1.44402e-10	5.40036e-10	0.950946	-1.05158	21.7839	22.9076	1.00075e-29	2.20621e-29
POLR2G	1.44447e-10	5.40046e-10	0.853644	-1.17145	38.0834	44.6128	1.44869e-21	2.66494e-21
ALDH16A1	1.45158e-10	5.42381e-10	0.958635	-1.04315	33.7975	35.2558	1.28107e-35	3.15365e-35
MKRN1	1.47012e-10	5.49143e-10	0.749656	-1.33395	48.4039	64.5681	6.68142e-16	1.05714e-15
GPX3	1.47586e-10	5.50962e-10	0.965162	-1.0361	22.5191	23.332	1.16361e-31	2.6628e-31
PAICS	1.47673e-10	5.51121e-10	0.767913	-1.30223	24.3905	31.7621	1.16388e-32	2.72184e-32
C1D	1.51154e-10	5.63611e-10	0.969813	-1.03113	34.9846	36.0735	3.04987e-12	4.33426e-12
FAM120AOS	1.52065e-10	5.66842e-10	0.630888	-1.58507	40.8056	64.6797	3.76575e-39	9.95205e-39
SP100	1.55401e-10	5.78933e-10	0.771267	-1.29657	74.947	97.1738	9.31625e-15	1.43083e-14
RNPEP	1.56416e-10	5.82542e-10	0.771106	-1.29684	61.6953	80.0089	4.53974e-11	6.2149e-11
HLA-C	1.56671e-10	5.83319e-10	0.895689	-1.11646	1737.17	1939.48	5.24319e-21	9.52254e-21
MAGOH	1.58467e-10	5.8983e-10	0.760034	-1.31573	46.9076	61.7178	1.36421e-09	1.77652e-09
ZBTB38	1.60369e-10	5.96556e-10	0.663467	-1.50723	49.3815	74.4294	4.46484e-27	9.3295e-27
CYB5R1	1.66014e-10	6.16527e-10	0.996731	-1.00328	31.3285	31.4313	1.74265e-37	4.46382e-37
MAP3K4	1.66031e-10	6.16527e-10	0.767687	-1.30261	30.302	39.4718	7.59991e-33	1.78262e-32
CYB5B	1.71339e-10	6.35112e-10	0.769582	-1.29941	30.1584	39.188	1.97332e-14	3.00575e-14
THOC2	1.80956e-10	6.69772e-10	0.788419	-1.26836	41.7625	52.9699	1.86111e-15	2.91026e-15
CNOT1	1.83097e-10	6.771e-10	0.876772	-1.14055	48.1177	54.8805	2.763e-33	6.53446e-33
MRPL32	1.89091e-10	6.98442e-10	0.679599	-1.47146	58.3059	85.7944	2.25456e-37	5.76567e-37
GGCX	1.91725e-10	7.07964e-10	0.902027	-1.10861	24.1138	26.7329	4.60141e-23	8.78579e-23
NUDT2	1.91863e-10	7.08267e-10	0.994615	-1.00541	23.6512	23.7793	7.88664e-11	1.07105e-10
RDH13	1.98597e-10	7.32911e-10	0.938181	-1.06589	20.3752	21.7178	7.16031e-34	1.71273e-33
EIF2A	2.01803e-10	7.44305e-10	0.685466	-1.45886	47.8853	69.8581	1.74811e-41	4.81093e-41
TMEM223	2.02757e-10	7.47602e-10	0.84316	-1.18601	24.6216	29.2016	2.1051e-26	4.32895e-26
FUNDC2	2.03583e-10	7.50209e-10	0.718515	-1.39176	52.4165	72.9512	5.21451e-10	6.87885e-10
DAAM1	2.10563e-10	7.75475e-10	0.823095	-1.21493	42.5799	51.7314	3.20681e-57	1.09123e-56
AP3S1	2.1437e-10	7.89267e-10	0.890486	-1.12298	30.2605	33.982	7.04976e-126	4.57743e-125
SLC39A4	2.15364e-10	7.92692e-10	0.908561	-1.10064	21.9116	24.1168	3.93889e-16	6.27319e-16
RPL9	2.1563e-10	7.93441e-10	0.729822	-1.3702	652.676	894.295	5.17442e-109	2.92883e-108
STEAP2	2.19352e-10	8.06427e-10	0.639743	-1.56313	21.9822	34.361	4.14259e-83	1.87956e-82
LRPPRC	2.19557e-10	8.06945e-10	0.835116	-1.19744	32.685	39.1383	5.77558e-20	1.02079e-19
CBX5	2.238e-10	8.2206e-10	0.893956	-1.11862	49.4475	55.3131	1.44512e-67	5.57525e-67
EYA4	2.30417e-10	8.44637e-10	0.708362	-1.41171	25.6335	36.187	1.69391e-50	5.29563e-50
RPL12	2.41991e-10	8.85517e-10	0.534213	-1.87191	2524.9	4726.4	0	0
ESRP2	2.47171e-10	9.04208e-10	0.9524	-1.04998	18.5697	19.4977	5.44507e-45	1.57867e-44
LAYN	2.47685e-10	9.05826e-10	0.251718	-3.97269	38.3731	152.445	4.99524e-141	3.59001e-140
GRINA	2.49043e-10	9.10529e-10	0.63173	-1.58295	73.8884	116.962	0	0
CASC3	2.51903e-10	9.20183e-10	0.933783	-1.07091	29.1329	31.1988	1.61637e-13	2.39729e-13
UQCRC2	2.58441e-10	9.4297e-10	0.590677	-1.69297	96.8992	164.048	6.99481e-64	2.58215e-63
FAM83H	2.62389e-10	9.56541e-10	0.806723	-1.23958	29.5097	36.5797	2.12602e-54	6.98876e-54
PRSS23	2.62712e-10	9.57443e-10	0.825742	-1.21103	892.399	1080.72	0	0
MDM2	2.703e-10	9.84241e-10	0.813931	-1.2286	69.9727	85.9688	3.93316e-19	6.79217e-19
PRMT2	2.71557e-10	9.88532e-10	0.707845	-1.41274	65.6124	92.6932	7.40835e-10	9.72292e-10
TRIM5	2.73862e-10	9.96634e-10	0.976432	-1.02414	15.931	16.3155	4.24996e-30	9.44545e-30
FAM49B	2.8337e-10	1.03034e-09	0.770712	-1.2975	43.1607	56.0011	0	0
AIMP2	2.91057e-10	1.05707e-09	0.883965	-1.13127	31.1913	35.2857	1.31708e-15	2.06751e-15
AP1S1	2.91709e-10	1.05913e-09	0.722675	-1.38375	47.4653	65.68	2.14102e-48	6.51212e-48
DDB1	2.92347e-10	1.06114e-09	0.687608	-1.45432	59.3348	86.2917	4.57891e-38	1.1852e-37
WWP1	2.95674e-10	1.0726e-09	0.857953	-1.16557	26.3673	30.7329	3.89798e-28	8.34182e-28
YIPF5	2.96193e-10	1.07417e-09	0.779131	-1.28348	36.756	47.1756	1.81786e-25	3.66339e-25
RSU1	2.96579e-10	1.07526e-09	0.784292	-1.27503	38.163	48.6592	5.78929e-19	9.94563e-19
BLOC1S4	2.96869e-10	1.076e-09	0.751291	-1.33104	38.8626	51.7278	1.07816e-15	1.69733e-15
LUC7L2	2.99041e-10	1.08356e-09	0.743907	-1.34425	39.9368	53.6852	1.27004e-22	2.39695e-22
MCF2L	3.00989e-10	1.0903e-09	0.975416	-1.0252	16.6714	17.0916	7.21546e-43	2.03063e-42
SLC44A1	3.02005e-10	1.09335e-09	0.922269	-1.08428	30.2143	32.7608	2.07911e-19	3.61422e-19
BAZ2A	3.09848e-10	1.12014e-09	0.778732	-1.28414	34.1031	43.7931	4.86583e-16	7.73282e-16
NUDT16L1	3.1294e-10	1.13099e-09	0.892517	-1.12043	23.2553	26.0559	1.85923e-22	3.49374e-22
DAP3	3.19945e-10	1.15564e-09	0.961704	-1.03982	43.6892	45.429	6.36017e-10	8.36735e-10
SRSF6	3.28466e-10	1.18608e-09	0.942528	-1.06098	26.4278	28.0393	6.52146e-18	1.09084e-17
EBAG9	3.32755e-10	1.20053e-09	0.600894	-1.66419	46.8948	78.0416	1.59214e-29	3.48978e-29
MRPS24	3.35916e-10	1.21124e-09	0.982781	-1.01752	21.9737	22.3587	1.66001e-11	2.30314e-11
NBR1	3.39243e-10	1.22219e-09	0.757194	-1.32067	50.3218	66.4582	8.94757e-28	1.89706e-27
ALG1	3.42055e-10	1.23196e-09	0.906995	-1.10254	17.4132	19.1987	7.63626e-20	1.34455e-19
CGGBP1	3.46549e-10	1.24779e-09	0.776659	-1.28757	47.1563	60.7169	8.73793e-29	1.89249e-28
UBA5	3.5221e-10	1.26673e-09	0.972047	-1.02876	29.4832	30.3311	7.12141e-19	1.22025e-18
RSPRY1	3.5341e-10	1.27068e-09	0.889387	-1.12437	27.7773	31.232	2.74934e-18	4.64514e-18
LARS	3.66158e-10	1.31501e-09	0.706899	-1.41463	65.8776	93.1925	1.617e-30	3.6219e-30
ACTR1A	3.70512e-10	1.33027e-09	0.993799	-1.00624	26.8295	26.9969	8.13185e-27	1.68937e-26
ATP6AP2	3.70705e-10	1.33058e-09	0.636656	-1.57071	88.3301	138.741	1.01058e-23	1.95992e-23
C9orf78	3.74341e-10	1.34286e-09	0.916791	-1.09076	41.4928	45.2588	9.01508e-09	1.14079e-08
MARK3	3.7625e-10	1.34933e-09	0.986379	-1.01381	34.0796	34.5502	5.3737e-11	7.34061e-11
RPS4X	3.80443e-10	1.36398e-09	0.495814	-2.01688	1893.24	3818.45	0	0
TAF1D	3.83936e-10	1.37532e-09	0.75276	-1.32844	42.165	56.0138	1.02584e-17	1.7073e-17
DAG1	3.85949e-10	1.38214e-09	0.884284	-1.13086	30.7533	34.7776	1.20433e-51	3.82014e-51
VPS36	3.8936e-10	1.39396e-09	0.62696	-1.595	49.8767	79.5532	1.38145e-14	2.11266e-14
CTCF	4.01706e-10	1.43734e-09	0.696174	-1.43642	49.7976	71.5304	1.17653e-18	2.0075e-18
MACO1	4.1667e-10	1.48792e-09	0.902433	-1.10812	27.7499	30.7501	1.40706e-25	2.84147e-25
NUCB1	4.24637e-10	1.51422e-09	0.660446	-1.51413	68.6059	103.878	2.22277e-54	7.30487e-54
ARIH2	4.28308e-10	1.52688e-09	0.841991	-1.18766	35.2092	41.8167	2.97449e-11	4.09347e-11
MRPS10	4.28784e-10	1.52814e-09	0.768027	-1.30204	47.8737	62.3333	4.63941e-17	7.57692e-17
SIX1	4.41848e-10	1.57426e-09	0.763838	-1.30918	38.2545	50.082	4.50042e-88	2.13672e-87
RPL5	4.46899e-10	1.59142e-09	0.454937	-2.19811	1241.86	2729.74	0	0
EIF4A2	4.46919e-10	1.59142e-09	0.574518	-1.74059	123.766	215.426	1.87098e-98	9.69564e-98
PARP1	4.49757e-10	1.60062e-09	0.673341	-1.48513	65.8187	97.7494	1.67215e-28	3.60298e-28
CRYBG3	4.6282e-10	1.64525e-09	0.910862	-1.09786	31.7097	34.8128	1.34821e-26	2.78476e-26
SP1	4.72525e-10	1.67738e-09	0.766553	-1.30454	26.4395	34.4914	4.30609e-18	7.2413e-18
DTWD2	4.78994e-10	1.6989e-09	0.966504	-1.03466	14.6529	15.1607	4.57122e-53	1.47567e-52
PDCD10	4.8408e-10	1.71646e-09	0.626648	-1.59579	66.7567	106.53	2.32354e-39	6.16132e-39
HDAC2	4.87938e-10	1.72965e-09	0.622167	-1.60728	67.0239	107.726	2.2532e-27	4.73334e-27
ZNF524	5.01011e-10	1.77449e-09	0.749473	-1.33427	37.1287	49.5398	2.23765e-19	3.88608e-19
SMAD2	5.04325e-10	1.78522e-09	0.826114	-1.21049	38.4032	46.4865	1.02826e-21	1.89708e-21
WDR45	5.12856e-10	1.8144e-09	0.640664	-1.56088	40.282	62.8753	2.92542e-22	5.47433e-22
MPLKIP	5.13368e-10	1.8157e-09	0.732404	-1.36537	56.9419	77.7466	1.5793e-14	2.41113e-14
TAP1	5.14281e-10	1.81842e-09	0.783354	-1.27656	52.2549	66.7066	1.4129e-91	6.91173e-91
KAT6A	5.16776e-10	1.82673e-09	0.942889	-1.06057	28.2383	29.9487	1.58065e-17	2.61646e-17
MFF	5.31532e-10	1.87836e-09	0.683466	-1.46313	42.86	62.7098	5.16822e-31	1.16782e-30
RBMS1	5.35366e-10	1.89084e-09	0.759097	-1.31735	51.4644	67.7968	5.19647e-93	2.57713e-92
PTGES2	5.36779e-10	1.89477e-09	0.68251	-1.46518	51.9243	76.0784	2.14014e-44	6.15939e-44
AAMDC	5.55429e-10	1.95786e-09	0.88344	-1.13194	27.2635	30.8606	5.77523e-20	1.02079e-19
EVA1C	5.57024e-10	1.96293e-09	0.682231	-1.46578	43.4158	63.638	2.51926e-104	1.37282e-103
DNAJB1	5.57529e-10	1.96416e-09	0.704757	-1.41893	121.721	172.713	9.04674e-55	2.98951e-54
TRIM33	5.64372e-10	1.98771e-09	0.910462	-1.09834	27.9462	30.6945	1.27107e-08	1.60071e-08
GLTP	5.68596e-10	2.00147e-09	0.567619	-1.76174	59.583	104.97	6.91105e-121	4.30938e-120
KIAA1468	5.76789e-10	2.02917e-09	0.991327	-1.00875	24.5352	24.7499	1.05318e-17	1.75186e-17
RREB1	5.8685e-10	2.06341e-09	0.95719	-1.04472	24.5825	25.682	5.85421e-11	7.98226e-11
RNH1	5.9686e-10	2.09791e-09	0.558148	-1.79164	138.32	247.82	4.29363e-152	3.32519e-151
PHF3	6.01249e-10	2.11167e-09	0.644362	-1.55192	67.6276	104.953	4.90918e-36	1.22021e-35
DRG1	6.11352e-10	2.14536e-09	0.87278	-1.14576	31.3643	35.9361	1.24137e-11	1.72879e-11
CNOT11	6.14814e-10	2.15691e-09	0.776692	-1.28751	31.3846	40.4081	5.05204e-21	9.182e-21
TRAPPC4	6.40767e-10	2.24545e-09	0.739037	-1.35311	47.1379	63.7828	1.47287e-12	2.11778e-12
CPNE2	6.4583e-10	2.26193e-09	0.746479	-1.33962	38.635	51.7563	5.1632e-43	1.45861e-42
RAI1	6.52826e-10	2.2858e-09	0.701958	-1.42459	25.8544	36.8319	3.92924e-48	1.19137e-47
PTPN2	6.55092e-10	2.29246e-09	0.801221	-1.2481	39.7505	49.6124	1.8705e-34	4.51801e-34
TMEM87A	6.6059e-10	2.31105e-09	0.697436	-1.43382	47.2797	67.7907	1.25961e-26	2.60378e-26
ATP2C1	6.62838e-10	2.31827e-09	0.852137	-1.17352	37.7327	44.28	8.30171e-24	1.61377e-23
ATXN10	6.71618e-10	2.34702e-09	0.541608	-1.84636	71.3837	131.8	2.30901e-50	7.19712e-50
IVD	6.75136e-10	2.35866e-09	0.770885	-1.29721	40.3579	52.3527	8.79646e-41	2.39569e-40
GTF2F1	6.91929e-10	2.41599e-09	0.960481	-1.04114	44.9506	46.8	5.76481e-24	1.12427e-23
EIF2S1	6.92416e-10	2.41702e-09	0.847858	-1.17944	31.4569	37.1016	4.90006e-11	6.70089e-11
SERTAD1	6.96262e-10	2.4291e-09	0.898607	-1.11283	33.9823	37.8167	1.4527e-75	6.0841e-75
SF3B1	6.99821e-10	2.44084e-09	0.649034	-1.54075	93.1255	143.483	6.95394e-26	1.41658e-25
RAPGEFL1	7.37941e-10	2.57094e-09	0.744597	-1.34301	23.5845	31.6742	6.43851e-81	2.85734e-80
VWA1	7.48416e-10	2.60599e-09	0.762952	-1.3107	24.5137	32.13	7.29108e-59	2.53595e-58
SBNO1	7.70242e-10	2.67754e-09	0.908833	-1.10031	36.8417	40.5373	5.47535e-13	7.98509e-13
GPATCH4	7.76218e-10	2.69757e-09	0.899359	-1.1119	28.5856	31.7844	7.73109e-16	1.22046e-15
CNIH1	7.85887e-10	2.72966e-09	0.580574	-1.72243	92.2512	158.897	1.68778e-40	4.57384e-40
MBNL1	7.90444e-10	2.74322e-09	0.829106	-1.20612	43.1181	52.0056	3.98053e-38	1.03138e-37
TSPYL1	8.11313e-10	2.81331e-09	0.692177	-1.44472	48.8009	70.5034	7.31636e-56	2.45185e-55
NAPA	8.14158e-10	2.8224e-09	0.742034	-1.34765	48.1299	64.8621	2.95553e-254	4.00989e-253
UTP11	8.17043e-10	2.83162e-09	0.810336	-1.23406	27.1682	33.5271	8.1599e-17	1.32371e-16
PPHLN1	8.22856e-10	2.85047e-09	0.866487	-1.15409	25.5661	29.5054	1.16733e-16	1.88756e-16
ZMPSTE24	8.22934e-10	2.85047e-09	0.919002	-1.08814	34.1554	37.1657	1.01777e-20	1.83598e-20
EBPL	8.50376e-10	2.94471e-09	0.532017	-1.87964	87.9909	165.391	9.17625e-130	6.13229e-129
IGFBP2	8.56503e-10	2.96511e-09	0.376118	-2.65874	325.785	866.179	0	0
SREK1	8.59772e-10	2.97561e-09	0.826557	-1.20984	45.548	55.1058	1.63593e-46	4.85146e-46
ZNF580	8.63373e-10	2.98725e-09	0.641969	-1.55771	37.36	58.196	1.2466e-29	2.74195e-29
RRP15	8.76266e-10	3.02853e-09	0.881633	-1.13426	22.8442	25.9113	1.84903e-18	3.13878e-18
CDK5RAP3	9.03837e-10	3.12038e-09	0.784424	-1.27482	50.8417	64.814	2.97526e-22	5.56512e-22
SNRPB2	9.12924e-10	3.15003e-09	0.745459	-1.34146	49.1053	65.8725	2.06279e-23	3.96874e-23
SUZ12	9.24082e-10	3.18765e-09	0.822456	-1.21587	37.5548	45.6618	1.96417e-18	3.3302e-18
DNAJC5	9.28778e-10	3.20219e-09	0.914569	-1.09341	43.8995	48.0002	9.86351e-16	1.55377e-15
NIPBL	9.29752e-10	3.20457e-09	0.639647	-1.56336	62.0376	96.9873	6.87746e-21	1.24583e-20
MRPS28	9.44283e-10	3.25109e-09	0.852145	-1.17351	32.3198	37.9276	4.21007e-20	7.47143e-20
RNF144B	9.54382e-10	3.28317e-09	0.923937	-1.08232	21.6335	23.4145	1.72302e-13	2.55397e-13
THOC3	9.59144e-10	3.29775e-09	0.574502	-1.74064	67.9341	118.249	1.69601e-136	1.189e-135
ZNF91	9.67678e-10	3.32527e-09	0.959114	-1.04263	23.0512	24.0339	4.06744e-23	7.77449e-23
EEA1	9.92645e-10	3.40641e-09	0.740148	-1.35108	41.7283	56.3783	1.3616e-29	2.99019e-29
TANK	1.00926e-09	3.46155e-09	0.936906	-1.06734	28.3333	30.2413	6.69378e-17	1.08784e-16
CMYA5	1.00979e-09	3.46242e-09	0.672981	-1.48593	26.5645	39.4728	2.70336e-78	1.16719e-77
RPAIN	1.01307e-09	3.47177e-09	0.731174	-1.36766	46.8088	64.0186	5.22906e-24	1.02073e-23
MAF1	1.02593e-09	3.51392e-09	0.765562	-1.30623	32.3272	42.2268	1.04154e-20	1.87833e-20
CHTF8	1.03901e-09	3.55678e-09	0.689723	-1.44986	42.629	61.8059	1.56061e-20	2.80277e-20
PEX2	1.05531e-09	3.60864e-09	0.885735	-1.12901	25.5528	28.8493	4.29302e-17	7.02307e-17
UBA3	1.06679e-09	3.64693e-09	0.758536	-1.31833	35.631	46.9734	6.04345e-21	1.09601e-20
DLGAP4	1.10278e-09	3.76588e-09	0.888477	-1.12552	31.7973	35.7885	7.15607e-09	9.08651e-09
TOR1AIP2	1.11582e-09	3.80727e-09	0.741931	-1.34783	34.2726	46.1938	6.05646e-25	1.20564e-24
LSM6	1.11766e-09	3.81254e-09	0.721922	-1.38519	53.1454	73.6165	2.63264e-15	4.10039e-15
CEBPG	1.12264e-09	3.82847e-09	0.992669	-1.00738	36.6731	36.9439	1.8093e-21	3.32344e-21
PML	1.13118e-09	3.85448e-09	0.816996	-1.224	37.0076	45.2971	1.70828e-17	2.82215e-17
MRFAP1L1	1.13245e-09	3.85777e-09	0.701984	-1.42453	43.2871	61.6639	6.95167e-33	1.63118e-32
RPS8	1.15727e-09	3.93377e-09	0.570451	-1.753	3492.12	6121.69	2.0894e-199	2.14342e-198
PPP3CA	1.17368e-09	3.98633e-09	0.746051	-1.34039	33.4671	44.8589	5.3357e-37	1.35488e-36
CTSB	1.17549e-09	3.9914e-09	0.581355	-1.72012	346.504	596.027	0	0
DCAF12	1.18156e-09	4.01092e-09	0.944754	-1.05848	25.5962	27.093	7.7998e-12	1.0935e-11
PPP4R3A	1.1845e-09	4.01872e-09	0.842065	-1.18756	37.466	44.493	4.58397e-10	6.05849e-10
LINC00960	1.20559e-09	4.08587e-09	0.997276	-1.00273	9.08331	9.10812	4.38749e-35	1.07211e-34
LMTK2	1.23393e-09	4.17969e-09	0.882069	-1.1337	21.3292	24.1809	3.37771e-32	7.8134e-32
TCF7L2	1.23499e-09	4.18214e-09	0.900101	-1.11099	30.3683	33.7387	1.33581e-25	2.69931e-25
CHCHD3	1.26042e-09	4.2671e-09	0.944725	-1.05851	32.8394	34.7608	1.42208e-19	2.48099e-19
MYL6B	1.28699e-09	4.34768e-09	0.587965	-1.70078	41.5834	70.7242	2.88359e-33	6.81582e-33
CRIPT	1.2946e-09	4.37223e-09	0.920081	-1.08686	26.8984	29.2348	2.3041e-10	3.07749e-10
POP5	1.35902e-09	4.58363e-09	0.675093	-1.48128	48.1661	71.3474	9.47394e-38	2.44068e-37
HMOX2	1.37249e-09	4.6266e-09	0.708706	-1.41102	37.6173	53.0788	5.83641e-12	8.20896e-12
OLA1	1.38809e-09	4.6754e-09	0.653227	-1.53086	52.7374	80.7336	7.63011e-39	2.00175e-38
DMKN	1.41688e-09	4.76219e-09	0.73354	-1.36325	77.9534	106.27	4.25678e-299	7.1959e-298
UBALD1	1.46483e-09	4.91888e-09	0.85219	-1.17345	23.4202	27.4823	5.11943e-21	9.30181e-21
ACBD6	1.46507e-09	4.91888e-09	0.972089	-1.02871	25.2544	25.9795	3.13968e-09	4.03306e-09
NFX1	1.51002e-09	5.06846e-09	0.980709	-1.01967	34.8854	35.5716	1.64038e-44	4.72538e-44
KANSL1	1.55051e-09	5.2002e-09	0.734864	-1.3608	31.795	43.2665	2.44554e-18	4.13631e-18
FNTA	1.56281e-09	5.24008e-09	0.67875	-1.4733	35.5376	52.3574	6.51825e-12	9.15672e-12
TEN1	1.56417e-09	5.24324e-09	0.970903	-1.02997	19.9681	20.5665	2.77948e-21	5.07661e-21
MAP4K3	1.60877e-09	5.38697e-09	0.983018	-1.01728	19.7191	20.0598	3.68384e-09	4.72338e-09
CTTNBP2NL	1.62796e-09	5.4498e-09	0.707845	-1.41274	29.8938	42.2322	8.615e-49	2.63243e-48
KATNBL1	1.63764e-09	5.47927e-09	0.8993	-1.11198	32.0566	35.6462	2.24699e-11	3.10213e-11
MTX2	1.65009e-09	5.51945e-09	0.816734	-1.22439	38.7218	47.4105	6.60441e-24	1.28661e-23
PAFAH1B3	1.6557e-09	5.53675e-09	0.716655	-1.39537	39.1141	54.5787	6.75415e-30	1.49423e-29
WDR82	1.67934e-09	5.61284e-09	0.883626	-1.1317	25.2675	28.5952	4.09808e-08	5.07249e-08
SINHCAF	1.68068e-09	5.61579e-09	0.664354	-1.50522	44.1215	66.4127	4.48349e-56	1.50611e-55
PTPN23	1.68641e-09	5.63347e-09	0.873204	-1.14521	22.4242	25.6804	8.84884e-20	1.55588e-19
TRIAP1	1.69096e-09	5.64717e-09	0.8188	-1.2213	29.199	35.6608	1.14214e-32	2.672e-32
TMEM220	1.696e-09	5.66248e-09	0.859081	-1.16403	15.7933	18.384	5.82065e-16	9.22924e-16
FAM168B	1.70292e-09	5.68407e-09	0.872025	-1.14676	21.315	24.4431	3.67176e-18	6.18949e-18
KIAA1217	1.70741e-09	5.69757e-09	0.616439	-1.62222	54.7671	88.8443	1.46676e-96	7.47464e-96
RIOX2	1.72564e-09	5.75685e-09	0.8455	-1.18273	24.6429	29.146	8.17562e-30	1.80553e-29
NR2F2-AS1	1.74335e-09	5.81132e-09	0.861166	-1.16122	16.0801	18.6725	1.05531e-39	2.81737e-39
SPAG16	1.74465e-09	5.8133e-09	0.996429	-1.00358	55.8386	56.0387	1.40769e-289	2.27857e-288
B3GNT2	1.74487e-09	5.8133e-09	0.751586	-1.33052	55.6911	74.098	1.96037e-56	6.62251e-56
GTF3C1	1.77092e-09	5.89696e-09	0.914952	-1.09295	42.645	46.609	2.70374e-57	9.21793e-57
TANC1	1.78258e-09	5.93266e-09	0.714539	-1.3995	28.4154	39.7675	5.53568e-64	2.04831e-63
AUH	1.79541e-09	5.97376e-09	0.81111	-1.23288	24.7004	30.4526	1.39335e-34	3.37587e-34
KRTCAP3	1.80009e-09	5.98777e-09	0.555191	-1.80118	90.7618	163.478	7.04999e-178	6.38816e-177
NR1H2	1.81725e-09	6.04323e-09	0.816958	-1.22405	33.0278	40.4278	2.57515e-12	3.67082e-12
PPP4R3B	1.84965e-09	6.14774e-09	0.869001	-1.15075	50.0743	57.6228	1.26905e-97	6.51993e-97
EPHB6	1.85591e-09	6.16692e-09	0.197211	-5.07072	11.1073	56.322	4.29931e-41	1.17702e-40
UBE2R2	1.86056e-09	6.18073e-09	0.945242	-1.05793	26.3724	27.9001	3.11749e-36	7.78723e-36
NDUFAF2	1.86163e-09	6.18264e-09	0.960178	-1.04147	23.8131	24.8008	7.98151e-16	1.25952e-15
AP1G2	1.91387e-09	6.35112e-09	0.749368	-1.33446	39.4326	52.6211	1.82282e-53	5.91782e-53
ITM2C	2.05227e-09	6.79605e-09	0.880917	-1.13518	25.8569	29.3522	2.26037e-33	5.3538e-33
KNOP1	2.08362e-09	6.89623e-09	0.707943	-1.41254	38.4268	54.2795	5.62316e-59	1.96179e-58
ISG20L2	2.08765e-09	6.90774e-09	0.91177	-1.09677	20.781	22.792	2.85486e-20	5.08577e-20
TM2D2	2.09497e-09	6.92834e-09	0.925265	-1.08077	33.1516	35.8293	5.76898e-20	1.01991e-19
DUSP23	2.12957e-09	7.04089e-09	0.549729	-1.81908	102.473	186.406	9.04458e-131	6.09939e-130
COLCA1	2.16465e-09	7.15126e-09	0.675528	-1.48032	44.9589	66.5538	2.70603e-73	1.10499e-72
AKAP1	2.19683e-09	7.25183e-09	0.741351	-1.34889	21.7287	29.3096	4.50144e-71	1.79957e-70
MRPS5	2.1982e-09	7.25445e-09	0.751807	-1.33013	50.7989	67.569	7.76814e-11	1.0553e-10
PRDX2	2.2698e-09	7.4829e-09	0.619436	-1.61437	492.636	795.297	0	0
THRAP3	2.27302e-09	7.49156e-09	0.595093	-1.68041	104.295	175.259	7.24366e-38	1.86917e-37
TEX264	2.27774e-09	7.50515e-09	0.591714	-1.69001	71.851	121.429	5.92423e-20	1.04648e-19
WASF2	2.28683e-09	7.53116e-09	0.552878	-1.80872	128.379	232.202	5.58684e-19	9.60176e-19
RPS19	2.31231e-09	7.6091e-09	0.540981	-1.84849	2260.55	4178.61	3.08459e-297	5.17266e-296
SOCS6	2.32549e-09	7.65044e-09	0.710205	-1.40804	24.6212	34.6678	2.87693e-31	6.53953e-31
EIF3L	2.33797e-09	7.68951e-09	0.632357	-1.58139	81.1643	128.352	2.5362e-38	6.59727e-38
MST1R	2.42289e-09	7.95215e-09	0.966771	-1.03437	16.1494	16.7045	1.1484e-32	2.68614e-32
SYPL1	2.42501e-09	7.95703e-09	0.55476	-1.80258	82.7251	149.119	1.81941e-54	5.99339e-54
TSC22D3	2.42957e-09	7.96994e-09	0.841989	-1.18766	38.2393	45.4155	4.07653e-36	1.01566e-35
GOT2	2.44253e-09	8.00827e-09	0.80528	-1.2418	32.5248	40.3894	1.27875e-42	3.58671e-42
ANXA8L1	2.44587e-09	8.01713e-09	0.178744	-5.5946	6.20518	34.7155	2.09144e-34	5.04779e-34
AC010642.2	2.45185e-09	8.03463e-09	0.819676	-1.21999	23.9596	29.2306	9.38898e-35	2.28096e-34
RPL39	2.45654e-09	8.04791e-09	0.575835	-1.73661	3229.19	5607.84	3.71099e-286	5.90052e-285
SGPL1	2.46342e-09	8.06834e-09	0.882657	-1.13294	30.0236	34.015	1.08851e-10	1.47079e-10
ESCO1	2.512e-09	8.22317e-09	0.977976	-1.02252	24.9624	25.5245	2.94391e-16	4.70525e-16
ROCK2	2.51588e-09	8.23373e-09	0.819746	-1.21989	32.4206	39.5495	9.50978e-22	1.75605e-21
XRN2	2.58177e-09	8.44497e-09	0.712478	-1.40355	60.0684	84.3091	7.39801e-17	1.2012e-16
USP1	2.6157e-09	8.55152e-09	0.820924	-1.21814	36.0825	43.9536	3.68233e-12	5.21597e-12
YLPM1	2.66635e-09	8.71485e-09	0.878114	-1.1388	29.652	33.7679	3.32087e-33	7.84201e-33
SGK1	2.76948e-09	9.04252e-09	0.748396	-1.33619	72.2634	96.5578	0	0
C1GALT1C1	2.80338e-09	9.14606e-09	0.880163	-1.13615	26.1065	29.661	2.15243e-24	4.23251e-24
FAM204A	2.80993e-09	9.16506e-09	0.799508	-1.25077	38.6971	48.4011	2.03907e-12	2.91889e-12
DUOXA1	2.85656e-09	9.31475e-09	0.998569	-1.00143	26.2612	26.2989	1.66258e-44	4.78823e-44
EBLN3P	2.87924e-09	9.38383e-09	0.79176	-1.26301	33.0375	41.7266	2.60536e-33	6.16396e-33
ITFG1	2.88773e-09	9.40907e-09	0.851318	-1.17465	34.187	40.1578	4.35505e-10	5.75956e-10
ERI3	2.911e-09	9.48241e-09	0.851702	-1.17412	35.8145	42.0505	1.24281e-14	1.90272e-14
REST	2.92706e-09	9.53227e-09	0.743085	-1.34574	52.8754	71.1566	6.13494e-15	9.46273e-15
C11orf1	2.93436e-09	9.55358e-09	0.582876	-1.71563	47.0909	80.7907	5.66311e-63	2.06809e-62
FAM208A	2.98242e-09	9.70753e-09	0.932131	-1.07281	26.8203	28.7731	1.58459e-11	2.19923e-11
ACADM	3.0562e-09	9.93995e-09	0.745113	-1.34208	37.8434	50.7888	7.04804e-27	1.46566e-26
GOLGA7	3.06954e-09	9.98076e-09	0.762202	-1.31199	40.0229	52.5095	5.51224e-28	1.17624e-27
DPYD	3.07994e-09	1.0012e-08	0.751744	-1.33024	26.1979	34.8496	2.41407e-37	6.17233e-37
IFITM2	3.18417e-09	1.03428e-08	0.655498	-1.52556	168.272	256.709	3.18351e-117	1.92588e-116
CS	3.19274e-09	1.0368e-08	0.854201	-1.17068	25.726	30.117	1.39849e-16	2.25613e-16
TRAP1	3.2109e-09	1.04216e-08	0.69754	-1.43361	44.0072	63.0891	1.39031e-41	3.83633e-41
C6orf136	3.21329e-09	1.04266e-08	0.991342	-1.00873	17.3394	17.4908	6.17641e-19	1.06005e-18
CITED4	3.28699e-09	1.0663e-08	0.923474	-1.08287	28.7469	31.1291	1.86091e-51	5.89687e-51
CAMK2G	3.41777e-09	1.10815e-08	0.768875	-1.3006	23.5244	30.5959	9.15122e-43	2.5731e-42
PTPN3	3.42944e-09	1.11137e-08	0.811141	-1.23283	26.7618	32.9928	1.27324e-49	3.93162e-49
ATXN7L3B	3.43926e-09	1.11426e-08	0.686688	-1.45627	60.3529	87.8899	9.80623e-54	3.19102e-53
ZNF431	3.47341e-09	1.12474e-08	0.953523	-1.04874	18.1851	19.0715	3.80497e-19	6.5726e-19
CNPPD1	3.51201e-09	1.13695e-08	0.859764	-1.16311	27.2036	31.6408	3.37483e-20	6.00017e-20
INTS11	3.55607e-09	1.15092e-08	0.811432	-1.23239	40.7261	50.1904	4.12566e-20	7.32267e-20
ATN1	3.64107e-09	1.17752e-08	0.881805	-1.13404	29.539	33.4984	4.26471e-24	8.33912e-24
RETREG2	3.66141e-09	1.18369e-08	0.757266	-1.32054	28.489	37.6208	2.17539e-19	3.78003e-19
CDC37L1	3.66204e-09	1.18369e-08	0.938849	-1.06513	22.1651	23.6089	5.21135e-17	8.50105e-17
ARFGAP2	3.66526e-09	1.18443e-08	0.79998	-1.25003	30.3181	37.8985	3.56424e-13	5.23196e-13
HMGB1	3.68019e-09	1.18895e-08	0.610751	-1.63733	461.367	755.41	5.00652e-90	2.41161e-89
SORBS3	3.69033e-09	1.19161e-08	0.639616	-1.56344	37.4715	58.5844	1.47652e-22	2.78247e-22
SLC25A24	3.69981e-09	1.19437e-08	0.885776	-1.12895	37.1324	41.9208	8.34062e-53	2.68492e-52
ABI1	3.722e-09	1.20122e-08	0.726443	-1.37657	43.8486	60.3607	4.52679e-09	5.78063e-09
PLRG1	3.79353e-09	1.22368e-08	0.78066	-1.28097	34.099	43.6797	4.6692e-30	1.03699e-29
PFDN1	3.90482e-09	1.25861e-08	0.692464	-1.44412	36.6495	52.9262	1.02704e-11	1.43428e-11
ILVBL	3.91977e-09	1.2631e-08	0.681003	-1.46842	35.6129	52.2947	7.86595e-35	1.9128e-34
SETD2	3.94105e-09	1.26964e-08	0.779172	-1.28341	45.8115	58.7951	1.03574e-44	2.99253e-44
ENTPD3	4.05886e-09	1.30592e-08	0.721332	-1.38632	13.7281	19.0316	1.78338e-64	6.64581e-64
TRIM25	4.1151e-09	1.32333e-08	0.960982	-1.0406	24.6114	25.6107	2.22542e-10	2.97504e-10
MRPL46	4.12315e-09	1.32558e-08	0.663247	-1.50774	36.363	54.8258	8.70856e-23	1.65125e-22
IRX2	4.12456e-09	1.3257e-08	0.935207	-1.06928	16.7366	17.8962	5.16633e-34	1.23931e-33
PRKAB1	4.15634e-09	1.33557e-08	0.97511	-1.02553	16.1247	16.5363	5.53061e-20	9.78594e-20
TPGS1	4.24929e-09	1.36474e-08	0.918135	-1.08916	33.3828	36.3594	1.58791e-09	2.06271e-09
ZNF292	4.29393e-09	1.37838e-08	0.734105	-1.3622	41.9603	57.1584	8.36173e-32	1.92224e-31
HSD17B11	4.30571e-09	1.3811e-08	0.707879	-1.41267	54.5636	77.0805	1.81088e-47	5.45389e-47
LCMT1	4.3566e-09	1.39636e-08	0.875243	-1.14254	30.6689	35.0405	4.24675e-10	5.61929e-10
HCFC1R1	4.36602e-09	1.39902e-08	0.612693	-1.63214	43.6036	71.1671	2.82457e-77	1.2075e-76
FOSB	4.37305e-09	1.40091e-08	0.992017	-1.00805	35.3255	35.6097	1.67185e-62	6.07714e-62
CCDC59	4.38206e-09	1.40315e-08	0.759062	-1.31741	41.3197	54.4352	4.46321e-15	6.90962e-15
UBLCP1	4.39634e-09	1.4073e-08	0.821074	-1.21792	25.1469	30.6269	5.98601e-10	7.88336e-10
PPP2R2D	4.40341e-09	1.4092e-08	0.92689	-1.07888	25.9266	27.9716	2.04539e-10	2.73726e-10
PTK2	4.44668e-09	1.42233e-08	0.597184	-1.67453	44.1585	73.9446	2.53614e-66	9.64532e-66
AC245041.2	4.50174e-09	1.43957e-08	0.146644	-6.81923	6.40397	43.6702	1.66116e-18	2.82444e-18
GDA	4.63859e-09	1.4822e-08	0.957903	-1.04395	22.4527	23.4394	2.69024e-36	6.74007e-36
AFF1	4.65958e-09	1.48853e-08	0.781459	-1.27966	32.6636	41.7982	2.21848e-19	3.85332e-19
RASA1	4.68747e-09	1.49668e-08	0.95206	-1.05035	18.258	19.1773	4.78502e-10	6.32023e-10
PMM2	4.68899e-09	1.49679e-08	0.975994	-1.0246	17.1021	17.5228	3.94589e-19	6.81322e-19
HPS1	4.6977e-09	1.49919e-08	0.798407	-1.25249	31.3329	39.2442	1.16658e-78	5.05758e-78
CNPY3	4.77531e-09	1.5228e-08	0.878051	-1.13889	39.6004	45.1003	9.78545e-111	5.63773e-110
PQLC3	4.84888e-09	1.54508e-08	0.800338	-1.24947	26.1614	32.688	9.55338e-41	2.59902e-40
NUB1	4.89256e-09	1.55861e-08	0.86966	-1.14987	39.8098	45.7762	9.06215e-08	1.10719e-07
ACSL5	4.92396e-09	1.56821e-08	0.885316	-1.12954	23.5927	26.6489	4.68172e-33	1.10245e-32
GCLC	5.02148e-09	1.59846e-08	0.853082	-1.17222	40.6507	47.6516	2.41993e-123	1.54338e-122
EMC2	5.06561e-09	1.61169e-08	0.976869	-1.02368	29.9018	30.6098	1.30504e-25	2.63883e-25
DNAJA2	5.11702e-09	1.62764e-08	0.78432	-1.27499	41.4441	52.8408	1.3796e-11	1.91895e-11
RPP38	5.121e-09	1.62849e-08	0.969179	-1.0318	40.9976	42.3013	5.50762e-82	2.47214e-81
WWTR1	5.29985e-09	1.68324e-08	0.977439	-1.02308	19.7769	20.2334	5.56135e-33	1.30787e-32
PKP1	5.38828e-09	1.7096e-08	0.189479	-5.27762	10.474	55.2777	2.08494e-76	8.81421e-76
MRPL15	5.44721e-09	1.72699e-08	0.721826	-1.38537	32.8975	45.5754	3.72598e-20	6.61887e-20
DPP8	5.4766e-09	1.73587e-08	0.911635	-1.09693	21.9371	24.0635	9.8486e-08	1.2013e-07
SGSM2	5.54905e-09	1.7575e-08	0.954222	-1.04797	26.961	28.2545	1.6463e-32	3.83434e-32
GTF2F2	5.56404e-09	1.76136e-08	0.84493	-1.18353	23.1891	27.445	9.85295e-12	1.37674e-11
PTPN13	5.67992e-09	1.79669e-08	0.542397	-1.84367	44.6886	82.3909	5.50339e-100	2.88882e-99
SBF2	5.75365e-09	1.8191e-08	0.905496	-1.10437	26.79	29.586	2.44553e-12	3.48921e-12
CEMIP2	5.77767e-09	1.82531e-08	0.959757	-1.04193	16.7995	17.5039	4.34802e-12	6.14577e-12
GPC1	5.88158e-09	1.85721e-08	0.554785	-1.8025	42.0453	75.7868	5.42331e-168	4.63691e-167
ATP6V0D1	5.92498e-09	1.86997e-08	0.709907	-1.40864	67.2141	94.6802	1.37982e-190	1.34423e-189
EPC1	6.02743e-09	1.90088e-08	0.666751	-1.49981	51.3896	77.0747	1.61347e-15	2.52615e-15
TMEM11	6.05352e-09	1.90809e-08	0.889214	-1.12459	25.0275	28.1457	8.75339e-12	1.2246e-11
CTDSP2	6.06646e-09	1.91127e-08	0.667867	-1.4973	36.5813	54.7734	1.95141e-20	3.49514e-20
CFH	6.15899e-09	1.93945e-08	0.551912	-1.81188	90.0957	163.243	5.52548e-205	5.85459e-204
TRIM38	6.18166e-09	1.94561e-08	0.932632	-1.07223	26.5024	28.4168	4.5158e-42	1.25625e-41
TRAFD1	6.22378e-09	1.95789e-08	0.938925	-1.06505	20.2727	21.5914	7.8899e-16	1.24522e-15
TCTN3	6.24214e-09	1.96318e-08	0.867104	-1.15326	30.0948	34.7072	2.06364e-36	5.19192e-36
ADH1C	6.32681e-09	1.98881e-08	0.777289	-1.28652	516.828	664.91	0	0
GTF2E2	6.36912e-09	2.00161e-08	0.979647	-1.02078	32.4964	33.1716	8.96659e-15	1.37797e-14
MALSU1	6.50319e-09	2.04221e-08	0.923697	-1.08261	30.7874	33.3307	2.13426e-07	2.57211e-07
ZC3H14	6.52638e-09	2.04898e-08	0.773027	-1.29362	30.8441	39.9004	4.8275e-35	1.17848e-34
AP2A1	6.63837e-09	2.08258e-08	0.987416	-1.01274	30.0955	30.4791	1.92258e-10	2.57617e-10
SGPP2	6.72866e-09	2.10933e-08	0.88362	-1.13171	27.0419	30.6036	6.39662e-43	1.80382e-42
CHD2	6.7352e-09	2.11086e-08	0.800391	-1.24939	44.1219	55.1254	5.29085e-19	9.09928e-19
CCNL2	6.7684e-09	2.12073e-08	0.92756	-1.0781	35.4318	38.199	1.08195e-20	1.95008e-20
RSBN1L	6.94548e-09	2.17297e-08	0.573481	-1.74374	85.8414	149.685	1.21105e-50	3.79741e-50
EIF3H	7.02548e-09	2.19581e-08	0.575753	-1.73686	124.742	216.659	1.00657e-121	6.33934e-121
CHD8	7.12853e-09	2.22691e-08	0.818639	-1.22154	33.2157	40.5742	5.00486e-19	8.61332e-19
PGRMC2	7.24693e-09	2.26278e-08	0.965036	-1.03623	27.6797	28.6825	5.97214e-17	9.72571e-17
ADNP	7.35523e-09	2.29545e-08	0.747806	-1.33725	32.9476	44.059	1.34972e-32	3.15002e-32
CAVIN3	7.39313e-09	2.30671e-08	0.898954	-1.1124	27.9703	31.1143	4.3568e-34	1.04651e-33
RPL26	7.44745e-09	2.3225e-08	0.615679	-1.62422	303.766	493.384	6.35425e-166	5.37441e-165
RPL21	7.49614e-09	2.33653e-08	0.493921	-2.02462	1712.53	3467.22	8.65E-322	1.6205E-320
PIAS3	7.51407e-09	2.34154e-08	0.980363	-1.02003	23.3917	23.8602	7.05009e-49	2.15582e-48
IFI44	7.55012e-09	2.35161e-08	0.980819	-1.01956	28.8839	29.4488	1.14788e-15	1.80619e-15
SCRN2	7.80257e-09	2.42903e-08	0.888137	-1.12595	20.0515	22.577	2.70208e-23	5.18761e-23
RNMT	7.82889e-09	2.43662e-08	0.691523	-1.44608	48.8916	70.7013	1.57796e-12	2.26656e-12
PTPN18	7.89798e-09	2.45691e-08	0.894284	-1.11821	30.4106	34.0055	1.06889e-07	1.3019e-07
DOCK5	7.91769e-09	2.46182e-08	0.824678	-1.2126	17.3245	21.0076	6.14698e-26	1.25463e-25
HIST1H2AC	7.93524e-09	2.46667e-08	0.700454	-1.42765	42.4636	60.623	1.43706e-34	3.47909e-34
XPO1	8.13764e-09	2.52709e-08	0.705388	-1.41766	50.0963	71.0194	1.43659e-12	2.06609e-12
SNAPC3	8.16558e-09	2.53451e-08	0.767609	-1.30275	30.728	40.0308	6.65946e-28	1.41671e-27
HSF1	8.17257e-09	2.53543e-08	0.798952	-1.25164	39.1105	48.9523	7.41972e-14	1.11146e-13
MTMR12	8.21792e-09	2.54762e-08	0.914208	-1.09384	25.9675	28.4044	6.90788e-31	1.55811e-30
MTHFS	8.27837e-09	2.56509e-08	0.985975	-1.01422	25.9427	26.3118	1.32506e-29	2.91097e-29
HGSNAT	8.37073e-09	2.59307e-08	0.770058	-1.2986	20.1518	26.1692	3.55788e-17	5.83408e-17
SIGMAR1	8.39272e-09	2.59924e-08	0.866158	-1.15452	16.99	19.6153	1.60044e-23	3.08628e-23
ZNF146	8.47535e-09	2.6229e-08	0.667336	-1.4985	25.6989	38.5096	1.04888e-30	2.35778e-30
FRG1	8.65268e-09	2.67646e-08	0.981459	-1.01889	25.3305	25.8091	7.53719e-16	1.19045e-15
ACP2	8.90613e-09	2.75282e-08	0.944243	-1.05905	25.9268	27.4578	5.93779e-204	6.24412e-203
GNAI3	9.10779e-09	2.81271e-08	0.91144	-1.09716	31.0755	34.095	6.71689e-28	1.42845e-27
PDE4D	9.10884e-09	2.81271e-08	0.807662	-1.23814	23.3042	28.8539	1.53763e-38	4.02136e-38
UBA6	9.13218e-09	2.81923e-08	0.875317	-1.14244	24.7527	28.2786	1.36686e-13	2.03156e-13
WIPI2	9.17671e-09	2.83228e-08	0.803097	-1.24518	37.7446	46.9989	1.11422e-07	1.35566e-07
LRRC42	9.27973e-09	2.86338e-08	0.908295	-1.10096	22.6949	24.9863	4.62249e-14	6.96335e-14
ANP32B	9.37521e-09	2.89142e-08	0.61514	-1.62564	81.0268	131.721	1.42091e-33	3.38333e-33
PARD3	9.41043e-09	2.90157e-08	0.782505	-1.27795	27.6293	35.3088	3.72017e-56	1.25237e-55
CNPY2	9.44064e-09	2.90946e-08	0.812603	-1.23061	25.0474	30.8236	1.41684e-16	2.28545e-16
PPP6R3	9.66256e-09	2.97566e-08	0.817894	-1.22265	32.268	39.4525	2.43318e-15	3.79397e-15
CMTM6	9.84272e-09	3.02892e-08	0.637621	-1.56833	88.0837	138.144	1.22329e-10	1.65043e-10
EIF2S3	9.85049e-09	3.03057e-08	0.672171	-1.48772	38.7431	57.6388	3.5428e-23	6.78407e-23
CDKN2C	1.00468e-08	3.08944e-08	0.643132	-1.55489	43.7894	68.0877	1.57955e-125	1.02244e-124
MDFIC	1.0079e-08	3.09784e-08	0.884575	-1.13049	29.9683	33.8787	7.00232e-13	1.01707e-12
EDEM2	1.01016e-08	3.10403e-08	0.857441	-1.16626	21.0663	24.5688	6.85247e-32	1.57816e-31
CSNK2A1	1.02671e-08	3.1518e-08	0.814981	-1.22702	36.5598	44.8597	4.79949e-16	7.62836e-16
MCMBP	1.04211e-08	3.19831e-08	0.994997	-1.00503	20.8002	20.9048	7.02502e-12	9.8631e-12
PACSIN3	1.0518e-08	3.22724e-08	0.71432	-1.39993	16.5703	23.1974	5.9053e-86	2.75486e-85
PRPF4B	1.05545e-08	3.23686e-08	0.678247	-1.47439	69.5726	102.577	4.35377e-41	1.19167e-40
TNKS2	1.08182e-08	3.31208e-08	0.770631	-1.29764	39.5229	51.2864	2.82825e-08	3.51735e-08
HGS	1.08241e-08	3.31308e-08	0.950404	-1.05218	35.4174	37.2656	2.95912e-22	5.53576e-22
SUCLG2	1.08877e-08	3.33175e-08	0.676144	-1.47898	49.6637	73.4515	2.6299e-47	7.89976e-47
YPEL5	1.09454e-08	3.34772e-08	0.665489	-1.50265	56.2952	84.5922	1.20545e-16	1.94896e-16
ZC3H7B	1.09506e-08	3.34772e-08	0.938829	-1.06516	19.622	20.9005	2.46663e-19	4.28137e-19
MRPL9	1.09989e-08	3.36086e-08	0.686952	-1.45571	34.7817	50.632	5.49926e-14	8.2673e-14
UBE2J2	1.10248e-08	3.36795e-08	0.778315	-1.28483	30.1744	38.7688	3.2521e-08	4.03927e-08
SCNM1	1.10667e-08	3.37995e-08	0.810299	-1.23411	27.4892	33.9248	6.57192e-17	1.06831e-16
PFKP	1.12624e-08	3.4372e-08	0.763485	-1.30978	33.9117	44.417	4.55294e-14	6.86105e-14
ECSIT	1.13227e-08	3.45478e-08	0.867142	-1.15321	31.4438	36.2614	9.85234e-23	1.86503e-22
ZNF511	1.14514e-08	3.49319e-08	0.87818	-1.13872	25.5646	29.1109	3.15401e-14	4.77467e-14
GCNT2	1.14873e-08	3.5033e-08	0.867856	-1.15226	19.8386	22.8593	2.75483e-19	4.77699e-19
SIAH2	1.16135e-08	3.54091e-08	0.797313	-1.25421	31.155	39.075	3.38498e-13	4.97347e-13
CYTH1	1.19161e-08	3.63054e-08	0.983859	-1.01641	34.1562	34.7165	2.71209e-20	4.83624e-20
UGDH	1.2152e-08	3.70152e-08	0.95366	-1.04859	27.8062	29.1574	1.16636e-77	5.00317e-77
PES1	1.21583e-08	3.70253e-08	0.936408	-1.06791	25.5033	27.2353	1.40616e-07	1.70592e-07
CDC42SE1	1.21617e-08	3.70269e-08	0.682659	-1.46486	39.0235	57.1641	1.30671e-48	3.98413e-48
STAT6	1.22083e-08	3.71418e-08	0.803319	-1.24483	48.0804	59.8522	1.36777e-11	1.90293e-11
OGT	1.233e-08	3.75027e-08	0.972691	-1.02808	27.1149	27.8762	2.4648e-22	4.61788e-22
UBA2	1.2342e-08	3.75263e-08	0.738031	-1.35496	37.8871	51.3353	4.53692e-13	6.6373e-13
FOXO3	1.23903e-08	3.76455e-08	0.94189	-1.06169	26.479	28.1126	2.66271e-20	4.74885e-20
KCTD6	1.23919e-08	3.76455e-08	0.856743	-1.16721	15.5399	18.1383	1.47546e-35	3.62935e-35
ZMYM2	1.26496e-08	3.84008e-08	0.758191	-1.31893	30.5615	40.3084	2.2367e-21	4.09894e-21
DNAJC30	1.26625e-08	3.84306e-08	0.859584	-1.16335	20.7009	24.0825	3.11741e-19	5.39679e-19
NYNRIN	1.27694e-08	3.8727e-08	0.688795	-1.45181	21.4847	31.1917	4.26393e-47	1.27806e-46
ATP13A3	1.28433e-08	3.89418e-08	0.871909	-1.14691	30.3398	34.7969	3.00372e-36	7.5075e-36
TLE4	1.30203e-08	3.94499e-08	0.986213	-1.01398	32.6681	33.1248	1.33738e-19	2.3342e-19
ACSL4	1.30572e-08	3.9552e-08	0.941693	-1.06192	23.9453	25.4279	4.0928e-93	2.03058e-92
CNOT2	1.32786e-08	4.02035e-08	0.739438	-1.35238	38.493	52.0571	8.92571e-11	1.21047e-10
RXRA	1.32841e-08	4.02102e-08	0.972667	-1.0281	31.132	32.0069	5.84857e-10	7.70397e-10
NUPL2	1.36556e-08	4.13149e-08	0.866496	-1.15407	28.4742	32.8613	1.31898e-22	2.48857e-22
ECHDC2	1.37196e-08	4.14988e-08	0.614893	-1.6263	52.5819	85.5138	9.35923e-70	3.68885e-69
PLIN3	1.41542e-08	4.27617e-08	0.945302	-1.05786	35.0592	37.0878	1.12425e-39	3.00077e-39
FGFR1	1.42697e-08	4.31005e-08	0.857015	-1.16684	11.6764	13.6245	1.21064e-39	3.22657e-39
TTC14	1.4283e-08	4.31301e-08	0.827636	-1.20826	28.674	34.6457	5.23632e-20	9.27044e-20
SH3GL1	1.43534e-08	4.33325e-08	0.729317	-1.37115	22.4759	30.8177	1.73188e-19	3.01645e-19
MAPKAPK5-AS1	1.45573e-08	4.39163e-08	0.904984	-1.10499	20.7946	22.9779	1.99506e-10	2.67134e-10
COPS2	1.49335e-08	4.50406e-08	0.654274	-1.52841	46.6551	71.3082	6.56962e-43	1.85219e-42
LRRCC1	1.50078e-08	4.52537e-08	0.961962	-1.03954	23.6585	24.594	3.14662e-24	6.173e-24
XPNPEP1	1.50549e-08	4.53849e-08	0.917825	-1.08953	28.2674	30.7982	5.12527e-14	7.70874e-14
RMDN3	1.52035e-08	4.58e-08	0.657929	-1.51992	49.7256	75.5789	2.19007e-11	3.02488e-11
BAMBI	1.52461e-08	4.59172e-08	0.969991	-1.03094	22.7004	23.4027	2.0254e-51	6.41324e-51
TOMM40	1.52635e-08	4.59587e-08	0.828313	-1.20727	28.4558	34.3539	1.68715e-17	2.78871e-17
SNX2	1.54144e-08	4.63906e-08	0.701594	-1.42533	52.5785	74.9415	2.91549e-44	8.37555e-44
RPL23	1.54848e-08	4.65914e-08	0.586646	-1.70461	291.731	497.286	4.6937e-128	3.08748e-127
DCTN4	1.55095e-08	4.66545e-08	0.991266	-1.00881	20.6646	20.8467	3.89132e-07	4.64117e-07
NKTR	1.55526e-08	4.67731e-08	0.63025	-1.58667	48.8486	77.5067	4.74709e-29	1.03241e-28
TIPRL	1.60565e-08	4.81965e-08	0.748934	-1.33523	37.6097	50.2177	1.90418e-15	2.97575e-15
TMUB1	1.61593e-08	4.84816e-08	0.724206	-1.38082	29.6695	40.9683	9.74102e-14	1.45399e-13
SDHAF3	1.66142e-08	4.97871e-08	0.663421	-1.50734	30.4451	45.891	6.26421e-43	1.76688e-42
COQ9	1.66969e-08	5.00113e-08	0.823897	-1.21374	32.2773	39.1764	4.70341e-18	7.89467e-18
ECI1	1.67526e-08	5.01661e-08	0.68084	-1.46877	73.5438	108.019	3.56841e-44	1.02395e-43
CUL4A	1.69237e-08	5.06543e-08	0.74854	-1.33593	39.6434	52.961	3.34356e-11	4.59333e-11
CCND3	1.71941e-08	5.14146e-08	0.918291	-1.08898	29.3737	31.9874	3.08436e-10	4.10411e-10
PKP4	1.75057e-08	5.23339e-08	0.658419	-1.51879	35.0021	53.1608	3.44892e-58	1.18841e-57
MECR	1.75564e-08	5.2473e-08	0.993963	-1.00607	14.9054	14.9959	4.54312e-20	8.05567e-20
DNAJC8	1.7796e-08	5.31765e-08	0.63007	-1.58712	63.8991	101.416	1.93714e-50	6.05001e-50
FAAH2	1.81039e-08	5.40453e-08	0.903511	-1.10679	18.9504	20.9741	5.75069e-33	1.35215e-32
ARFGEF2	1.81459e-08	5.41578e-08	0.923239	-1.08314	22.0065	23.8362	1.47028e-10	1.97772e-10
SSH3	1.85439e-08	5.53193e-08	0.85062	-1.17561	19.4627	22.8806	1.3656e-34	3.30928e-34
C5orf15	1.88506e-08	5.61973e-08	0.898109	-1.11345	32.22	35.8753	2.90583e-38	7.55096e-38
CTDSP1	1.88516e-08	5.61973e-08	0.744182	-1.34376	23.6374	31.7629	2.40658e-24	4.72857e-24
TM2D1	1.90816e-08	5.68426e-08	0.670486	-1.49145	45.3488	67.6357	1.74342e-13	2.5836e-13
ZNF655	1.93081e-08	5.74753e-08	0.88196	-1.13384	26.9872	30.5991	7.92335e-14	1.18563e-13
AIG1	1.93123e-08	5.74753e-08	0.686365	-1.45695	44.705	65.133	4.3581e-53	1.4076e-52
MMP28	1.93194e-08	5.74829e-08	0.652284	-1.53308	16.1402	24.7442	5.93238e-83	2.68773e-82
AGGF1	1.93486e-08	5.7556e-08	0.77076	-1.29742	29.2249	37.917	8.08223e-10	1.05897e-09
CUL5	1.96411e-08	5.84004e-08	0.818254	-1.22211	32.0421	39.1591	1.96007e-10	2.62589e-10
CDK13	1.96417e-08	5.84004e-08	0.879891	-1.1365	32.4107	36.8349	6.49334e-33	1.52449e-32
COMMD5	1.9659e-08	5.84379e-08	0.971011	-1.02985	25.5519	26.3147	2.70646e-50	8.42552e-50
NBL1	1.97522e-08	5.86874e-08	0.798962	-1.25162	42.8624	53.6476	8.50339e-62	3.06439e-61
BIRC2	1.97677e-08	5.87196e-08	0.786253	-1.27185	24.819	31.5662	1.78606e-09	2.31556e-09
DGCR6L	1.97908e-08	5.87742e-08	0.710619	-1.40722	47.5531	66.9179	4.59379e-07	5.46811e-07
TFAP2A	1.9899e-08	5.90536e-08	0.56024	-1.78495	27.5575	49.1887	6.81507e-75	2.82975e-74
MRPL28	2.06412e-08	6.11985e-08	0.800434	-1.24932	40.7993	50.9715	4.91604e-15	7.60037e-15
GPT2	2.06609e-08	6.12425e-08	0.980365	-1.02003	14.3088	14.5954	7.40183e-31	1.66803e-30
PIK3C2A	2.16593e-08	6.4066e-08	0.782146	-1.27853	24.0109	30.6987	9.44949e-20	1.65986e-19
RING1	2.16882e-08	6.41366e-08	0.83562	-1.19672	28.4638	34.0631	1.21484e-15	1.91012e-15
CHD1	2.18715e-08	6.46634e-08	0.737819	-1.35535	42.2527	57.267	3.97807e-10	5.27265e-10
DDI2	2.20983e-08	6.53031e-08	0.694031	-1.44086	26.307	37.9047	1.19586e-13	1.77992e-13
EGR1	2.24108e-08	6.61646e-08	0.767198	-1.30344	67.9236	88.5346	3.09902e-52	9.91262e-52
DPP7	2.2878e-08	6.74805e-08	0.822	-1.21654	36.1749	44.0084	3.67498e-73	1.49823e-72
RTL8A	2.29138e-08	6.75702e-08	0.622266	-1.60703	42.591	68.4449	5.26075e-19	9.04998e-19
SMC1A	2.34833e-08	6.91846e-08	0.706798	-1.41483	44.4664	62.9125	2.6766e-14	4.0632e-14
CNKSR3	2.34954e-08	6.92042e-08	0.689186	-1.45099	16.4457	23.8625	5.51469e-46	1.62166e-45
TRIM8	2.39553e-08	7.05423e-08	0.694675	-1.43952	48.6176	69.9862	1.88217e-23	3.62346e-23
RTF2	2.41626e-08	7.10859e-08	0.659781	-1.51565	51.3339	77.8045	6.17802e-23	1.17622e-22
SYNE4	2.42806e-08	7.14164e-08	0.80169	-1.24737	17.7926	22.1939	1.75162e-34	4.23411e-34
MGAT3	2.43793e-08	7.169e-08	0.961728	-1.0398	13.5733	14.1135	5.49581e-42	1.5272e-41
WTAP	2.46105e-08	7.23362e-08	0.787121	-1.27045	35.8873	45.5931	2.09646e-90	1.0149e-89
RNASEH2C	2.46213e-08	7.23511e-08	0.779795	-1.28239	36.6549	47.0057	7.45001e-38	1.92203e-37
SURF6	2.51061e-08	7.37239e-08	0.896113	-1.11593	21.1112	23.5586	1.28776e-24	2.54497e-24
LRP6	2.51765e-08	7.39134e-08	0.795572	-1.25696	16.8032	21.1209	1.31073e-37	3.36568e-37
SUGP2	2.53469e-08	7.43789e-08	0.906476	-1.10317	37.3137	41.1634	2.92961e-24	5.74994e-24
CC2D1A	2.55089e-08	7.48192e-08	0.910692	-1.09807	22.2992	24.486	1.83294e-19	3.1916e-19
DDX56	2.59673e-08	7.61462e-08	0.91178	-1.09676	25.3667	27.8211	2.90182e-14	4.40032e-14
PRPF38B	2.6009e-08	7.6233e-08	0.654772	-1.52725	47.4457	72.4614	1.32801e-24	2.62246e-24
SUCLA2	2.61124e-08	7.65181e-08	0.629302	-1.58906	40.7847	64.8094	1.41458e-41	3.90243e-41
HUNK	2.61979e-08	7.67507e-08	0.888287	-1.12576	7.392	8.32164	6.35044e-36	1.57487e-35
DYNLL2	2.64027e-08	7.73328e-08	0.745416	-1.34153	19.9814	26.8058	2.16184e-12	3.09042e-12
MARK2	2.64259e-08	7.73646e-08	0.88865	-1.1253	25.9959	29.2533	9.33135e-14	1.39383e-13
SCAP	2.64581e-08	7.743e-08	0.780961	-1.28047	28.3815	36.3417	9.64636e-25	1.913e-24
NAT9	2.64605e-08	7.743e-08	0.75947	-1.31671	17.1716	22.61	2.16128e-17	3.5635e-17
MFAP1	2.70668e-08	7.91855e-08	0.820761	-1.21838	26.7131	32.5468	6.29857e-14	9.4565e-14
BAZ2B	2.70745e-08	7.91899e-08	0.667412	-1.49833	43.2082	64.74	7.98286e-22	1.47756e-21
AFAP1	2.72436e-08	7.96658e-08	0.784867	-1.2741	16.331	20.8073	3.37873e-52	1.08018e-51
NFIB	2.72655e-08	7.97114e-08	0.63097	-1.58486	49.0337	77.7116	2.89539e-82	1.30428e-81
WAPL	2.74817e-08	8.0306e-08	0.741918	-1.34786	35.1875	47.4277	8.2914e-08	1.0147e-07
SUOX	2.75054e-08	8.03408e-08	0.956706	-1.04525	20.2225	21.1376	8.43912e-30	1.86274e-29
SFXN1	2.75063e-08	8.03408e-08	0.704647	-1.41915	25.7307	36.5157	9.29332e-27	1.92843e-26
LINC00667	2.7659e-08	8.07491e-08	0.690291	-1.44866	23.8095	34.4919	1.75006e-19	3.0477e-19
ARL8B	2.77196e-08	8.08884e-08	0.870763	-1.14842	29.9126	34.3522	6.12961e-215	6.80424e-214
TMEM33	2.79413e-08	8.14598e-08	0.729056	-1.37164	30.8036	42.2513	1.09507e-13	1.63203e-13
KIF21A	2.80369e-08	8.17196e-08	0.60615	-1.64976	98.0205	161.71	9.29044e-225	1.08795e-223
ATXN2L	2.8063e-08	8.17768e-08	0.761474	-1.31324	31.1854	40.9541	6.55114e-11	8.91803e-11
HCAR2	2.82732e-08	8.23512e-08	0.781982	-1.2788	22.9189	29.3087	2.2863e-62	8.29863e-62
FBXL15	2.86141e-08	8.33248e-08	0.945497	-1.05765	23.3338	24.6789	3.79965e-24	7.43785e-24
FOXP4	2.86721e-08	8.34744e-08	0.97999	-1.02042	12.7378	12.9979	2.49568e-16	3.99747e-16
BCAR1	2.89768e-08	8.43222e-08	0.823933	-1.21369	19.9176	24.1738	1.01377e-35	2.50053e-35
PDCL3	2.9123e-08	8.47282e-08	0.936798	-1.06747	27.9652	29.8519	4.00732e-10	5.3103e-10
BCL7C	2.92823e-08	8.5172e-08	0.618192	-1.61762	59.5439	96.3194	1.25576e-50	3.93563e-50
PCNA	2.94029e-08	8.54831e-08	0.675844	-1.47963	41.1271	60.853	3.74413e-21	6.82363e-21
ZNF664	2.95292e-08	8.58304e-08	0.953786	-1.04845	32.178	33.7372	5.41605e-113	3.19801e-112
PDS5A	3.0173e-08	8.76612e-08	0.703618	-1.42123	35.2143	50.0475	1.77815e-17	2.93642e-17
ATF7	3.05048e-08	8.86049e-08	0.943737	-1.05962	16.5546	17.5415	9.83013e-11	1.33039e-10
SEL1L	3.12135e-08	9.06213e-08	0.731815	-1.36647	40.3639	55.1559	1.52284e-09	1.97982e-09
B4GALT3	3.14542e-08	9.12782e-08	0.897798	-1.11384	20.4083	22.7315	7.3589e-10	9.66004e-10
RSF1	3.17525e-08	9.21013e-08	0.559767	-1.78646	89.7453	160.326	5.70556e-41	1.55794e-40
TRMT10C	3.19789e-08	9.27367e-08	0.87708	-1.14015	33.3274	37.9981	7.1453e-09	9.07466e-09
TPCN1	3.20202e-08	9.2835e-08	0.769259	-1.29995	28.3339	36.8327	1.43828e-23	2.77996e-23
ZFR	3.2717e-08	9.47895e-08	0.629264	-1.58916	48.347	76.8312	1.28067e-10	1.72618e-10
NUBP2	3.27269e-08	9.47965e-08	0.7019	-1.42471	26.4112	37.6282	1.12767e-13	1.67963e-13
CCNQ	3.28956e-08	9.52413e-08	0.855161	-1.16937	24.3302	28.451	5.08794e-11	6.95479e-11
LGALSL	3.30098e-08	9.55279e-08	0.81692	-1.22411	10.0979	12.3609	9.92657e-48	2.99895e-47
HDDC3	3.32184e-08	9.60873e-08	0.76807	-1.30197	25.6377	33.3794	1.56327e-09	2.03112e-09
TAF11	3.36034e-08	9.71563e-08	0.980709	-1.01967	24.6398	25.1245	6.7542e-09	8.58316e-09
EHMT1	3.39747e-08	9.82072e-08	0.756484	-1.32191	38.1683	50.4549	7.59183e-26	1.54402e-25
AMIGO2	3.45453e-08	9.98107e-08	0.103282	-9.68223	2.28276	22.1022	8.33826e-07	9.83774e-07
CAMLG	3.50912e-08	1.01365e-07	0.68942	-1.4505	34.9628	50.7134	2.1553e-08	2.6892e-08
ILF3-DT	3.51493e-08	1.01509e-07	0.819508	-1.22024	33.0387	40.3153	1.99669e-21	3.66336e-21
CYP4X1	3.54366e-08	1.02292e-07	0.651171	-1.5357	35.1743	54.017	1.43185e-58	4.95961e-58
MED29	3.55612e-08	1.02628e-07	0.820667	-1.21852	38.1598	46.4985	1.06484e-06	1.25199e-06
NF1	3.56485e-08	1.02856e-07	0.601307	-1.66304	34.3126	57.0634	8.36847e-29	1.81341e-28
FBXW11	3.58485e-08	1.03386e-07	0.804327	-1.24328	30.8895	38.4041	6.40459e-14	9.61223e-14
PURB	3.6067e-08	1.03969e-07	0.983	-1.01729	20.6664	21.0238	9.04375e-11	1.22621e-10
ARHGAP35	3.68713e-08	1.06263e-07	0.654125	-1.52876	25.4143	38.8524	9.94953e-25	1.9725e-24
MED11	3.70845e-08	1.06828e-07	0.789569	-1.26651	27.7522	35.1485	4.03166e-15	6.25153e-15
SAP30BP	3.71417e-08	1.06968e-07	0.754974	-1.32455	29.6393	39.2587	1.45149e-08	1.82389e-08
ADD1	3.79206e-08	1.09162e-07	0.705532	-1.41737	48.5851	68.8631	1.64995e-22	3.10557e-22
UBE2G1	3.85605e-08	1.10973e-07	0.802711	-1.24578	28.5087	35.5156	3.24785e-24	6.3696e-24
DIS3	3.85673e-08	1.10973e-07	0.783393	-1.2765	24.401	31.1478	2.81929e-20	5.02383e-20
CLDN1	3.90146e-08	1.12151e-07	0.28226	-3.54283	54.432	192.844	2.94308e-103	1.59068e-102
TOLLIP	3.90213e-08	1.12151e-07	0.727083	-1.37536	30.0052	41.2679	4.18374e-97	2.14159e-96
SLC2A1	3.90563e-08	1.12226e-07	0.938134	-1.06595	24.7334	26.3645	1.56317e-65	5.90747e-65
ANKRD10	3.91037e-08	1.12336e-07	0.689321	-1.4507	34.6077	50.2055	4.74809e-08	5.86205e-08
MAP4K5	3.98663e-08	1.14475e-07	0.646015	-1.54795	26.7217	41.3639	1.12292e-31	2.57062e-31
PMPCB	4.00265e-08	1.14882e-07	0.70752	-1.41339	42.0723	59.4645	5.43437e-31	1.22752e-30
SDCCAG8	4.02977e-08	1.15634e-07	0.700355	-1.42785	63.3764	90.4918	7.49345e-11	1.01854e-10
GSDMB	4.03629e-08	1.15795e-07	0.970192	-1.03072	24.305	25.0517	3.70888e-39	9.80382e-39
RAD21	4.04956e-08	1.16149e-07	0.704478	-1.41949	45.8628	65.1019	1.60061e-07	1.93715e-07
ATF6B	4.21386e-08	1.20586e-07	0.645282	-1.54971	34.2631	53.0979	6.49268e-26	1.32433e-25
ELAC2	4.23264e-08	1.2109e-07	0.96004	-1.04162	19.2433	20.0443	2.15001e-14	3.27132e-14
UBAC2	4.23339e-08	1.2109e-07	0.745419	-1.34153	30.7598	41.2652	8.96983e-10	1.17404e-09
GRHL2	4.35357e-08	1.24386e-07	0.780032	-1.282	38.3718	49.1926	1.02859e-60	3.66579e-60
USP8	4.406e-08	1.25856e-07	0.732867	-1.3645	53.6752	73.24	2.37092e-15	3.69735e-15
SPHK2	4.44712e-08	1.26973e-07	0.875713	-1.14193	14.5695	16.6373	2.43613e-15	3.79809e-15
EXOC1	4.45599e-08	1.27197e-07	0.819801	-1.21981	34.0403	41.5226	1.02508e-08	1.29468e-08
ATP2B1	4.46863e-08	1.27529e-07	0.656841	-1.52244	28.7759	43.8095	1.34753e-107	7.55592e-107
CDK4	4.47786e-08	1.27763e-07	0.72308	-1.38297	32.0172	44.2789	1.04154e-44	3.00861e-44
KHDC4	4.51666e-08	1.28841e-07	0.771842	-1.2956	28.5119	36.94	4.09909e-31	9.2807e-31
TMEM214	4.51943e-08	1.28891e-07	0.862133	-1.15991	20.3267	23.5772	9.85885e-19	1.6854e-18
HMBS	4.55783e-08	1.29957e-07	0.887295	-1.12702	20.9081	23.5639	1.72679e-15	2.70189e-15
COL6A3	4.56246e-08	1.30059e-07	0.810094	-1.23443	28.4865	35.1645	9.11138e-11	1.23511e-10
BCR	4.5856e-08	1.30689e-07	0.71777	-1.3932	24.6504	34.343	1.40344e-33	3.34237e-33
AHNAK	4.59268e-08	1.30861e-07	0.559447	-1.78748	264.772	473.274	1.05591e-84	4.85388e-84
PLEK2	4.80675e-08	1.36775e-07	0.69801	-1.43265	21.4024	30.662	7.78136e-81	3.44721e-80
IFIH1	4.86551e-08	1.38415e-07	0.987029	-1.01314	27.0303	27.3855	4.40826e-34	1.05867e-33
SPEN	4.90862e-08	1.39547e-07	0.856795	-1.16714	35.9143	41.917	4.25775e-10	5.63326e-10
MINK1	4.9371e-08	1.40294e-07	0.742214	-1.34732	29.077	39.1761	7.67528e-23	1.45731e-22
UCHL5	4.97362e-08	1.41299e-07	0.947009	-1.05596	23.7185	25.0457	4.09439e-10	5.42226e-10
NFATC2IP	5.04912e-08	1.43379e-07	0.816559	-1.22465	23.1591	28.3619	1.16433e-14	1.78473e-14
NAB1	5.0536e-08	1.43474e-07	0.858619	-1.16466	15.9534	18.5803	4.25166e-15	6.58779e-15
MEIS2	5.07721e-08	1.44112e-07	0.803394	-1.24472	29.515	36.7379	4.64062e-53	1.49769e-52
FRMD8	5.10877e-08	1.44975e-07	0.89091	-1.12245	17.4193	19.5523	1.6104e-24	3.17611e-24
ASRGL1	5.14087e-08	1.45853e-07	0.93736	-1.06683	17.1169	18.2607	1.17046e-35	2.88532e-35
MED4	5.14952e-08	1.46066e-07	0.8845	-1.13058	29.0214	32.8111	6.59437e-14	9.89233e-14
TENT5A	5.20422e-08	1.47584e-07	0.965028	-1.03624	27.2997	28.289	4.11438e-10	5.447e-10
LRRC41	5.20564e-08	1.47591e-07	0.631302	-1.58403	37.3794	59.2099	4.1036e-37	1.0456e-36
PRDM2	5.20747e-08	1.4761e-07	0.821536	-1.21723	34.232	41.6683	1.17691e-15	1.85118e-15
METTL23	5.3681e-08	1.52026e-07	0.950791	-1.05176	18.1173	19.055	2.5853e-08	3.21902e-08
CNOT8	5.39794e-08	1.52802e-07	0.951334	-1.05116	21.9504	23.0733	2.14683e-10	2.87149e-10
AGA	5.42758e-08	1.53572e-07	0.84452	-1.1841	20.7756	24.6004	2.45438e-18	4.1507e-18
SEPHS1	5.439e-08	1.5386e-07	0.84052	-1.18974	16.6035	19.7539	7.08079e-12	9.93919e-12
NCSTN	5.58803e-08	1.57863e-07	0.757854	-1.31951	28.5396	37.6584	1.76799e-10	2.37159e-10
NRBP1	5.60234e-08	1.58232e-07	0.830292	-1.20439	31.2206	37.6019	1.10501e-29	2.43478e-29
SUMF2	5.64097e-08	1.59251e-07	0.576307	-1.73519	47.3405	82.1447	1.45126e-36	3.65709e-36
TRIM68	5.71473e-08	1.61298e-07	0.798857	-1.25179	14.9165	18.6723	6.17045e-30	1.36606e-29
TWSG1	5.76665e-08	1.6269e-07	0.944991	-1.05821	15.1732	16.0565	5.64964e-14	8.4893e-14
CDC42EP3	5.80013e-08	1.63598e-07	0.911291	-1.09734	29.7351	32.6296	5.26856e-17	8.58992e-17
INPP1	5.83831e-08	1.64626e-07	0.627717	-1.59307	32.4149	51.6393	1.85058e-38	4.82777e-38
PEX11B	5.83921e-08	1.64626e-07	0.654573	-1.52771	34.2212	52.2802	2.14068e-23	4.11734e-23
COL4A3BP	5.85675e-08	1.65047e-07	0.563818	-1.77362	82.9819	147.178	4.41322e-55	1.46258e-54
KLHDC2	5.87107e-08	1.65413e-07	0.635688	-1.5731	43.2409	68.0222	3.06588e-43	8.69242e-43
ZFHX3	5.90232e-08	1.66256e-07	0.940984	-1.06272	32.1767	34.1948	9.67533e-18	1.6111e-17
HDAC8	5.91734e-08	1.66642e-07	0.763988	-1.30892	32.2474	42.2093	2.99583e-25	6.00646e-25
SNX19	5.9647e-08	1.67938e-07	0.995475	-1.00455	21.1106	21.2066	5.66188e-18	9.48575e-18
SERTAD3	6.07515e-08	1.70933e-07	0.911476	-1.09712	23.7689	26.0774	2.48139e-16	3.97509e-16
SUPT6H	6.09454e-08	1.7144e-07	0.668072	-1.49685	36.9712	55.3402	3.93244e-20	6.9817e-20
MGRN1	6.15158e-08	1.72968e-07	0.997493	-1.00251	22.4267	22.4831	1.56028e-07	1.88907e-07
ZMYND11	6.25421e-08	1.75775e-07	0.641659	-1.55846	31.9317	49.7644	2.90509e-35	7.11536e-35
DCAF10	6.25767e-08	1.75833e-07	0.822001	-1.21654	23.9325	29.1149	9.33128e-17	1.51237e-16
SMAD5	6.37648e-08	1.79091e-07	0.57264	-1.7463	52.6843	92.0026	2.13384e-63	7.84487e-63
SNAPC5	6.4186e-08	1.80194e-07	0.80359	-1.24442	30.2345	37.6243	3.44352e-07	4.11488e-07
HOOK3	6.43292e-08	1.80555e-07	0.732084	-1.36596	30.4336	41.5711	1.30067e-15	2.042e-15
PLPBP	6.46704e-08	1.81432e-07	0.713382	-1.40177	27.4488	38.477	8.48169e-15	1.30425e-14
WDR18	6.48761e-08	1.81929e-07	0.846359	-1.18153	26.5154	31.3287	3.17435e-11	4.36468e-11
DDX41	6.50664e-08	1.82421e-07	0.850123	-1.1763	22.9342	26.9775	1.44485e-08	1.8161e-08
UBR3	6.52896e-08	1.83006e-07	0.844729	-1.18381	19.1931	22.7211	4.91178e-22	9.12894e-22
PNISR	6.53616e-08	1.83167e-07	0.581304	-1.72027	110.194	189.563	1.06007e-68	4.13281e-68
THAP7	6.58468e-08	1.84486e-07	0.783666	-1.27605	25.9573	33.1229	1.37811e-18	2.34787e-18
TBCC	6.58656e-08	1.84497e-07	0.750502	-1.33244	27.7892	37.0275	4.12904e-12	5.83952e-12
ODR4	6.60674e-08	1.85021e-07	0.807074	-1.23904	28.1202	34.8421	8.42493e-22	1.55824e-21
SETD3	6.68268e-08	1.87065e-07	0.958048	-1.04379	20.8315	21.7437	2.22003e-07	2.67318e-07
GANAB	6.69139e-08	1.87267e-07	0.701198	-1.42613	37.5329	53.5267	1.53556e-24	3.02993e-24
SUCLG1	6.83781e-08	1.91119e-07	0.575765	-1.73682	72.7594	126.37	5.24817e-55	1.73701e-54
PARP8	6.90352e-08	1.9286e-07	0.953076	-1.04923	23.2678	24.4134	9.25886e-28	1.96141e-27
TACC1	6.91268e-08	1.93073e-07	0.735801	-1.35906	37.9541	51.5821	2.25645e-55	7.50779e-55
CHCHD10	6.9162e-08	1.93129e-07	0.669537	-1.49357	313.108	467.649	1.39349e-36	3.51431e-36
XPO6	6.94745e-08	1.93958e-07	0.953816	-1.04842	18.3771	19.2669	4.66974e-12	6.59145e-12
BPNT1	6.95247e-08	1.94055e-07	0.893564	-1.11911	15.5229	17.3719	4.48413e-22	8.34521e-22
TRADD	6.99399e-08	1.95127e-07	0.688572	-1.45228	38.3263	55.6606	2.44696e-21	4.47839e-21
SLC39A6	7.04964e-08	1.96636e-07	0.618319	-1.61729	31.4702	50.8964	5.92513e-25	1.17968e-24
TIMMDC1	7.17855e-08	2.00143e-07	0.651189	-1.53565	41.3657	63.5233	7.73224e-12	1.08415e-11
GUSB	7.34802e-08	2.04687e-07	0.742954	-1.34598	21.1418	28.4564	2.33283e-12	3.33069e-12
GIGYF2	7.36089e-08	2.05e-07	0.722764	-1.38358	34.5936	47.8628	1.45254e-17	2.40693e-17
BAG3	7.38947e-08	2.05714e-07	0.610901	-1.63693	56.3604	92.2579	3.87458e-45	1.12724e-44
PSAP	7.38982e-08	2.05714e-07	0.53194	-1.87991	224.37	421.797	0	0
CLCA4	7.4047e-08	2.06083e-07	0.723693	-1.3818	112.683	155.705	3.48438e-238	4.3605e-237
NIT1	7.42071e-08	2.06483e-07	0.876265	-1.14121	24.7394	28.2327	1.1984e-07	1.45738e-07
MPHOSPH8	7.48056e-08	2.08102e-07	0.576998	-1.73311	66.0885	114.539	8.02169e-12	1.12411e-11
CTSZ	7.61848e-08	2.11798e-07	0.660552	-1.51389	44.3035	67.0704	0	0
TXNDC12	7.65506e-08	2.12721e-07	0.742452	-1.34689	38.5015	51.8572	2.10562e-06	2.44868e-06
UBAP1	7.73396e-08	2.14724e-07	0.871208	-1.14783	21.4695	24.6433	7.64636e-08	9.37313e-08
PPM1B	7.77968e-08	2.15946e-07	0.971868	-1.02895	20.9364	21.5424	1.10048e-07	1.33934e-07
SMIM20	7.85635e-08	2.18026e-07	0.656686	-1.5228	43.9825	66.9766	2.06075e-15	3.21964e-15
USP10	7.97405e-08	2.21195e-07	0.81547	-1.22629	42.3863	51.9777	4.95665e-43	1.40058e-42
MOSPD3	8.13191e-08	2.25424e-07	0.800427	-1.24933	29.4247	36.7613	4.97585e-28	1.06286e-27
IGF1R	8.3911e-08	2.32456e-07	0.847334	-1.18017	28.1875	33.2661	1.60343e-78	6.94193e-78
TGS1	8.40549e-08	2.32803e-07	0.834475	-1.19836	28.3317	33.9515	1.13094e-08	1.42609e-08
KIF2A	8.42162e-08	2.33198e-07	0.792234	-1.26225	44.336	55.9632	5.02367e-64	1.8605e-63
MZT1	8.56715e-08	2.3702e-07	0.830586	-1.20397	21.6386	26.0521	1.23183e-11	1.71588e-11
NTN4	8.66269e-08	2.39505e-07	0.84363	-1.18535	21.1876	25.1149	3.93124e-36	9.80045e-36
DHRS7B	8.69714e-08	2.4035e-07	0.904211	-1.10594	31.4696	34.8034	4.41394e-46	1.29979e-45
NDFIP2	8.69898e-08	2.4035e-07	0.595582	-1.67903	56.587	95.0111	9.84453e-91	4.78418e-90
NADSYN1	8.77666e-08	2.42389e-07	0.897566	-1.11412	26.9724	30.0506	1.06345e-09	1.38888e-09
SHKBP1	8.82581e-08	2.43693e-07	0.883114	-1.13236	25.7055	29.1078	4.77948e-101	2.52357e-100
ZNF638	9.0656e-08	2.50094e-07	0.641538	-1.55875	56.2056	87.6107	1.30993e-09	1.70672e-09
LMNB2	9.30161e-08	2.56493e-07	0.87488	-1.14301	19.5793	22.3794	2.50758e-12	3.57652e-12
TUT7	9.35095e-08	2.57684e-07	0.947828	-1.05504	24.5895	25.943	1.55886e-07	1.88753e-07
KIAA2013	9.38503e-08	2.5851e-07	0.770281	-1.29823	20.8446	27.061	1.52001e-07	1.84155e-07
UQCRHL	9.58142e-08	2.63804e-07	0.721276	-1.38643	25.7894	35.7552	5.53741e-27	1.15515e-26
RDX	9.68814e-08	2.66509e-07	0.609855	-1.63973	37.0927	60.8222	1.28168e-08	1.61375e-08
ARV1	9.68817e-08	2.66509e-07	0.775671	-1.28921	22.1574	28.5655	2.08973e-29	4.57167e-29
C2CD2	9.76566e-08	2.68524e-07	0.966853	-1.03428	18.2995	18.9268	1.80802e-33	4.29289e-33
MRPS22	9.77181e-08	2.68634e-07	0.753348	-1.32741	22.9698	30.4903	2.78071e-07	3.33394e-07
PMS2	9.83786e-08	2.70391e-07	0.84675	-1.18099	19.5984	23.1454	1.7196e-18	2.92341e-18
BTBD7	9.96829e-08	2.73916e-07	0.726802	-1.37589	28.8359	39.675	1.07896e-13	1.60858e-13
PWP1	1.03512e-07	2.84252e-07	0.798463	-1.25241	26.8572	33.6361	2.78197e-07	3.33513e-07
CDC73	1.05844e-07	2.90465e-07	0.909777	-1.09917	25.3715	27.8876	8.83957e-09	1.1188e-08
UNC50	1.06611e-07	2.92379e-07	0.603083	-1.65815	35.6367	59.0909	7.58693e-08	9.30118e-08
ZNF770	1.06723e-07	2.9262e-07	0.653929	-1.52922	28.3712	43.3858	7.10669e-28	1.51007e-27
YAP1	1.08219e-07	2.96659e-07	0.640468	-1.56136	29.5627	46.158	3.10437e-53	1.00421e-52
KRT19	1.08707e-07	2.9793e-07	0.722388	-1.3843	3712.04	5138.57	0	0
TOB2	1.09068e-07	2.98856e-07	0.768757	-1.3008	32.2945	42.0087	2.17462e-47	6.54154e-47
FAIM2	1.09418e-07	2.99684e-07	0.816284	-1.22506	8.88844	10.8889	1.19325e-49	3.68734e-49
TMX2	1.0972e-07	3.00445e-07	0.777668	-1.2859	27.7874	35.7317	1.87911e-13	2.78108e-13
NSUN5	1.10283e-07	3.01922e-07	0.930956	-1.07416	24.0391	25.8219	6.3663e-10	8.37437e-10
RPL35	1.12534e-07	3.07749e-07	0.789944	-1.26591	1280.8	1621.38	0	0
DIDO1	1.12834e-07	3.08502e-07	0.774433	-1.29127	31.4799	40.6489	1.04397e-31	2.3925e-31
PMVK	1.13395e-07	3.09969e-07	0.62199	-1.60774	32.5619	52.3512	3.05151e-14	4.62451e-14
GBA2	1.13433e-07	3.10005e-07	0.842592	-1.18681	18.8432	22.3634	6.05418e-14	9.09283e-14
ELOA	1.13513e-07	3.10157e-07	0.679857	-1.4709	28.8586	42.448	7.22761e-13	1.04895e-12
CMTM4	1.13742e-07	3.1066e-07	0.993376	-1.00667	26.1596	26.334	9.53426e-93	4.71354e-92
ZBTB7B	1.13956e-07	3.11164e-07	0.766249	-1.30506	19.5075	25.4584	7.93506e-22	1.46893e-21
TERF2IP	1.13981e-07	3.11165e-07	0.622473	-1.6065	47.3441	76.0581	1.32822e-06	1.55627e-06
RELA	1.15451e-07	3.15042e-07	0.891906	-1.1212	24.4672	27.4325	7.12078e-07	8.41948e-07
ABCA5	1.15942e-07	3.16242e-07	0.978736	-1.02173	29.1637	29.7973	1.77366e-139	1.26602e-138
UTRN	1.15966e-07	3.16242e-07	0.785608	-1.2729	57.6161	73.3395	4.36375e-29	9.50025e-29
ATM	1.16621e-07	3.17959e-07	0.842592	-1.18681	20.5359	24.3723	1.12809e-11	1.574e-11
AAK1	1.17269e-07	3.19657e-07	0.762499	-1.31148	27.502	36.0682	1.51733e-07	1.83849e-07
CNKSR1	1.19989e-07	3.26794e-07	0.718735	-1.39133	28.3118	39.3911	5.85898e-47	1.75115e-46
ABCF3	1.2025e-07	3.27428e-07	0.812181	-1.23125	25.9021	31.892	2.02788e-16	3.25731e-16
ETFB	1.20684e-07	3.28538e-07	0.760855	-1.31431	31.9715	42.0205	1.21243e-14	1.85756e-14
DHTKD1	1.21216e-07	3.29895e-07	0.73211	-1.36591	14.4912	19.7937	4.60833e-32	1.06386e-31
STRN3	1.21235e-07	3.29895e-07	0.95722	-1.04469	20.6681	21.5918	1.61249e-10	2.16531e-10
CERS6	1.21452e-07	3.30412e-07	0.801047	-1.24837	35.8948	44.8099	9.44444e-25	1.87354e-24
RNF26	1.23158e-07	3.34839e-07	0.924405	-1.08178	11.7884	12.7524	2.65092e-13	3.90543e-13
SDR39U1	1.23512e-07	3.35727e-07	0.813946	-1.22858	27.2055	33.4242	1.67938e-17	2.77622e-17
PITPNB	1.26087e-07	3.4243e-07	0.690633	-1.44795	28.608	41.4228	4.32945e-11	5.93218e-11
PNKP	1.26771e-07	3.44066e-07	0.915113	-1.09276	30.9986	33.874	2.06545e-34	4.98603e-34
CDC42EP2	1.26984e-07	3.44523e-07	0.506265	-1.97525	37.272	73.6214	7.75441e-146	5.77084e-145
RNF40	1.27009e-07	3.44523e-07	0.968211	-1.03283	21.5408	22.248	2.68725e-12	3.82671e-12
ZMAT2	1.2704e-07	3.44523e-07	0.818857	-1.22121	32.7339	39.9751	1.30991e-29	2.87868e-29
PRKRA	1.2877e-07	3.4904e-07	0.886883	-1.12755	26.3705	29.734	2.73695e-14	4.15331e-14
TUSC3	1.28882e-07	3.49266e-07	0.689504	-1.45032	48.3728	70.1559	7.95962e-276	1.21638e-274
TMEM63B	1.298e-07	3.51632e-07	0.767067	-1.30367	21.7434	28.3461	7.20497e-20	1.26985e-19
LSM14A	1.29811e-07	3.51632e-07	0.607933	-1.64492	48.6133	79.9649	7.70486e-09	9.76756e-09
POFUT1	1.30456e-07	3.53304e-07	0.805539	-1.2414	16.2721	20.2002	4.87437e-27	1.01835e-26
RCC1	1.32443e-07	3.58608e-07	0.856408	-1.16767	15.6159	18.2341	1.21897e-19	2.1299e-19
NUTM2A-AS1	1.33984e-07	3.62623e-07	0.760887	-1.31426	28.4039	37.33	1.87595e-11	2.59844e-11
SYNRG	1.3481e-07	3.64703e-07	0.694482	-1.43992	39.2418	56.5051	2.95057e-10	3.92775e-10
RCOR1	1.36989e-07	3.70279e-07	0.773502	-1.29282	25.1532	32.5186	2.0579e-16	3.3051e-16
RPRD1A	1.37316e-07	3.71003e-07	0.835319	-1.19715	21.74	26.0259	1.937e-24	3.81486e-24
C1orf35	1.37395e-07	3.71139e-07	0.726118	-1.37719	28.4073	39.1221	2.22335e-15	3.47022e-15
PPP2R5E	1.38557e-07	3.74117e-07	0.96899	-1.032	27.6637	28.5491	3.20672e-22	5.99005e-22
RBFOX2	1.39793e-07	3.7721e-07	0.658122	-1.51947	26.1187	39.6867	6.67218e-53	2.14949e-52
RPL8	1.39947e-07	3.77544e-07	0.611345	-1.63574	3451.83	5646.28	1.4932E-319	2.75773E-318
TSC22D1	1.42226e-07	3.8361e-07	0.291396	-3.43176	108.156	371.164	2.3954e-127	1.56585e-126
GCNT1	1.42818e-07	3.85125e-07	0.875426	-1.1423	17.361	19.8314	1.47383e-11	2.04821e-11
CCDC174	1.44418e-07	3.89273e-07	0.77923	-1.28332	27.037	34.697	2.34972e-09	3.03569e-09
ZFAND3	1.45542e-07	3.92049e-07	0.68521	-1.45941	29.8116	43.5073	7.49689e-07	8.85669e-07
CYP4B1	1.53461e-07	4.12497e-07	0.424896	-2.35352	510.886	1202.38	0	0
ABT1	1.55965e-07	4.1905e-07	0.700169	-1.42823	23.5943	33.698	1.36795e-12	1.96895e-12
HP1BP3	1.56076e-07	4.19169e-07	0.566987	-1.76371	85.0091	149.931	2.44572e-54	8.02499e-54
MTSS1	1.56565e-07	4.20393e-07	0.208739	-4.79067	31.9344	152.987	5.03935e-17	8.22155e-17
NCOA1	1.5686e-07	4.21095e-07	0.806544	-1.23986	21.2556	26.354	1.66307e-11	2.30712e-11
BX284668.5	1.57431e-07	4.22446e-07	0.997481	-1.00253	20.3432	20.3946	3.10707e-14	4.70645e-14
EFR3A	1.59572e-07	4.2801e-07	0.804893	-1.2424	31.2184	38.7857	1.3968e-32	3.25746e-32
SNX1	1.59859e-07	4.28687e-07	0.722314	-1.38444	44.518	61.6325	1.54359e-41	4.2546e-41
MAOA	1.59979e-07	4.2892e-07	0.511197	-1.95619	45.0081	88.0444	5.3638e-115	3.20935e-114
NIPSNAP1	1.6023e-07	4.29498e-07	0.698339	-1.43197	15.0115	21.4959	3.66668e-30	8.15777e-30
PRAF2	1.61847e-07	4.3365e-07	0.966175	-1.03501	13.7667	14.2487	4.15256e-13	6.08349e-13
ERCC5	1.62483e-07	4.35261e-07	0.728911	-1.37191	22.2673	30.5487	3.92122e-36	9.77739e-36
UBE2D4	1.63355e-07	4.37411e-07	0.995985	-1.00403	14.0297	14.0862	3.38948e-08	4.207e-08
C19orf25	1.6379e-07	4.38483e-07	0.747615	-1.33759	24.3633	32.588	2.71672e-07	3.25939e-07
CDC27	1.65535e-07	4.42964e-07	0.829723	-1.20522	23.1719	27.9273	3.73711e-08	4.62979e-08
TET2	1.67865e-07	4.49105e-07	0.680688	-1.4691	32.117	47.1831	5.1243e-29	1.11367e-28
SRP68	1.68087e-07	4.49602e-07	0.875325	-1.14243	24.0455	27.4704	1.46363e-11	2.03449e-11
RYK	1.68597e-07	4.50775e-07	0.818675	-1.22149	21.991	26.8617	2.53445e-26	5.20506e-26
LPIN1	1.69381e-07	4.52677e-07	0.859985	-1.16281	18.153	21.1085	4.49215e-16	7.14618e-16
WBP1L	1.72343e-07	4.60301e-07	0.744865	-1.34252	23.7324	31.8613	6.43183e-09	8.17846e-09
PLCB3	1.7286e-07	4.61585e-07	0.79541	-1.25721	12.7478	16.0267	8.42188e-34	2.01258e-33
PPM1A	1.75574e-07	4.68532e-07	0.970942	-1.02993	17.9164	18.4526	2.87311e-06	3.32675e-06
CPSF2	1.75722e-07	4.68827e-07	0.9998	-1.0002	23.6977	23.7024	6.49886e-14	9.75139e-14
FAF2	1.76263e-07	4.70171e-07	0.678111	-1.47469	31.6142	46.6211	1.0835e-17	1.80206e-17
SNRNP40	1.77447e-07	4.7313e-07	0.713761	-1.40103	34.4955	48.3292	7.53058e-16	1.18955e-15
SHLD2	1.80655e-07	4.81274e-07	0.99381	-1.00623	15.4373	15.5334	1.03408e-12	1.49301e-12
PTGFR	1.82143e-07	4.85033e-07	0.900439	-1.11057	21.2447	23.5937	2.21698e-50	6.9137e-50
SMG6	1.84157e-07	4.9019e-07	0.852452	-1.17309	25.2477	29.6177	8.74284e-21	1.57851e-20
NUP54	1.89047e-07	5.02992e-07	0.855063	-1.16951	19.0164	22.2397	1.4708e-14	2.24711e-14
ZC3H18	1.89737e-07	5.04614e-07	0.91907	-1.08806	23.5166	25.5874	9.05227e-12	1.26613e-11
SNRPA	1.90132e-07	5.05558e-07	0.645551	-1.54906	48.8187	75.6233	5.19656e-22	9.65394e-22
NXT1	1.91617e-07	5.094e-07	0.691298	-1.44655	29.8011	43.1089	1.04716e-09	1.36776e-09
TNRC6B	1.91702e-07	5.09518e-07	0.601692	-1.66198	62.3135	103.564	1.783e-76	7.54535e-76
CEP57	1.93035e-07	5.12953e-07	0.956011	-1.04601	23.8202	24.9162	8.17991e-25	1.62474e-24
NAGK	1.94768e-07	5.17449e-07	0.87991	-1.13648	34.2536	38.9285	6.01535e-155	4.74624e-154
ZMYM4	1.95857e-07	5.2012e-07	0.657767	-1.5203	25.8483	39.2971	8.09897e-22	1.49883e-21
ARAF	1.96239e-07	5.21027e-07	0.752357	-1.32916	23.0713	30.6654	4.23329e-19	7.30244e-19
MARCHF5	1.98029e-07	5.25556e-07	0.756561	-1.32177	25.6578	33.9137	4.41176e-17	7.21075e-17
PHF14	1.99196e-07	5.2843e-07	0.631308	-1.58401	45.226	71.6385	3.19473e-34	7.68704e-34
NCLN	1.99747e-07	5.29667e-07	0.855494	-1.16892	22.5862	26.4014	3.96028e-26	8.11211e-26
MON2	2.00258e-07	5.308e-07	0.76784	-1.30236	21.4447	27.9286	8.46901e-19	1.44898e-18
SLU7	2.01147e-07	5.32819e-07	0.75664	-1.32163	25.9311	34.2714	5.60111e-06	6.42983e-06
SHMT2	2.01202e-07	5.32852e-07	0.692056	-1.44497	27.957	40.397	1.99258e-24	3.92186e-24
GNAI1	2.02368e-07	5.35828e-07	0.598037	-1.67214	28.9872	48.4706	7.16048e-63	2.61187e-62
DLST	2.02842e-07	5.36858e-07	0.96235	-1.03912	17.4673	18.1507	2.21283e-09	2.8606e-09
ZDHHC3	2.02945e-07	5.37016e-07	0.657814	-1.52019	40.7561	61.9569	9.05351e-20	1.5912e-19
GTF3C2	2.03013e-07	5.37082e-07	0.948105	-1.05474	18.0951	19.0855	1.96061e-12	2.8085e-12
ZADH2	2.05121e-07	5.42546e-07	0.96175	-1.03977	16.5849	17.2445	2.63696e-19	4.57449e-19
TMEM116	2.09877e-07	5.54893e-07	0.839305	-1.19146	25.012	29.8009	2.95003e-30	6.57379e-30
PTAR1	2.11499e-07	5.58945e-07	0.708969	-1.4105	23.0378	32.4948	1.71532e-16	2.76054e-16
TP53	2.13901e-07	5.65174e-07	0.84257	-1.18684	14.8072	17.5738	1.17056e-36	2.95505e-36
DIMT1	2.16256e-07	5.71159e-07	0.839863	-1.19067	21.161	25.1958	3.37159e-13	4.95437e-13
PRPF38A	2.17835e-07	5.75207e-07	0.94278	-1.06069	26.0688	27.651	1.99265e-06	2.32052e-06
ATF6	2.19367e-07	5.79132e-07	0.71138	-1.40572	34.0758	47.901	3.12265e-10	4.15374e-10
DNAJC25-GNG10	2.19529e-07	5.79438e-07	0.92093	-1.08586	13.7655	14.9474	1.9136e-41	5.26409e-41
MED28	2.21275e-07	5.83801e-07	0.681873	-1.46655	33.8957	49.7097	7.10554e-18	1.18696e-17
WASHC3	2.24754e-07	5.92607e-07	0.668283	-1.49637	40.3564	60.3882	1.05376e-06	1.23931e-06
STX12	2.28117e-07	6.01348e-07	0.829803	-1.2051	23.5059	28.327	6.53138e-18	1.09236e-17
COIL	2.28651e-07	6.0263e-07	0.775715	-1.28913	26.202	33.7779	3.89752e-24	7.62824e-24
FAM219B	2.31949e-07	6.10808e-07	0.95682	-1.04513	27.3052	28.5374	1.18579e-34	2.87631e-34
BRD8	2.33529e-07	6.14713e-07	0.772638	-1.29427	33.415	43.2479	1.49224e-26	3.08025e-26
RAB3GAP2	2.34041e-07	6.15802e-07	0.938006	-1.06609	26.0607	27.7831	6.30235e-13	9.16779e-13
SNX4	2.35075e-07	6.18394e-07	0.865806	-1.15499	26.7585	30.9059	7.30103e-09	9.26683e-09
CARD16	2.37541e-07	6.24619e-07	0.914523	-1.09347	32.7721	35.8352	1.02756e-120	6.40099e-120
MLLT1	2.41891e-07	6.35658e-07	0.749605	-1.33404	18.3491	24.4783	9.29385e-22	1.71718e-21
FUCA1	2.43133e-07	6.38522e-07	0.6314	-1.58378	43.972	69.642	4.7169e-31	1.06622e-30
ECPAS	2.47591e-07	6.49958e-07	0.784249	-1.27511	31.0544	39.5976	1.92481e-13	2.84803e-13
NMRAL1	2.47815e-07	6.5041e-07	0.671815	-1.48851	35.8243	53.3246	2.59966e-12	3.70492e-12
RNF24	2.49888e-07	6.55714e-07	0.687406	-1.45474	20.6338	30.0168	6.67342e-43	1.88061e-42
TARBP2	2.5134e-07	6.59386e-07	0.793229	-1.26067	16.9271	21.3395	7.10976e-10	9.33787e-10
CUEDC1	2.53838e-07	6.65524e-07	0.76904	-1.30032	31.6273	41.1257	1.68035e-30	3.76113e-30
ELP5	2.54699e-07	6.67642e-07	0.837581	-1.19391	19.7475	23.5768	4.49902e-09	5.74634e-09
[truncated: 3,120 more rows]

## Sheet: AT2 v Epithelial Up
Feature ID	P-value (Type 2 Alveolar Cells vs. Epithelial Lung)	FDR step up (Type 2 Alveolar Cells vs. Epithelial Lung)	Ratio (Type 2 Alveolar Cells vs. Epithelial Lung)	Fold change (Type 2 Alveolar Cells vs. Epithelial Lung)	LSMean(Type 2 Alveolar Cells) (Type 2 Alveolar Cells vs. Epithelial Lung)	LSMean(Epithelial Lung) (Type 2 Alveolar Cells vs. Epithelial Lung)	P-value (New Classifications)	FDR step up (New Classifications)
LCN2	0	0	22.8975	22.8975	7412.05	323.706	0	0
CEACAM6	0	0	24.4181	24.4181	645.461	26.4337	0	0
PIGR	0	0	28.824	28.824	1661.13	57.6299	0	0
KRT7	0	0	4.41408	4.41408	921.02	208.655	0	0
BPIFB1	0	0	115.16	115.16	5121.72	44.4749	0	0
LYPD2	0	0	95.9372	95.9372	1669.95	17.4067	0	0
S100P	0	0	19.461	19.461	580.481	29.8279	0	0
CYP2F1	0	0	17.004	17.004	450.912	26.518	0	0
MSMB	0	0	30.4678	30.4678	9399.5	308.506	0	0
FAM3D	6.97879e-303	7.97929e-300	4.87812	4.87812	358.543	73.5001	0	0
VMO1	5.88476e-293	6.16772e-290	3.41345	3.41345	1088.32	318.831	0	0
SCGB3A1	2.31068e-284	2.07581e-281	10.9199	10.9199	27451.5	2513.9	0	0
SCGB1A1	5.31853e-260	4.45941e-257	17.7084	17.7084	52184.8	2946.9	0	0
TFF3	1.77814e-249	1.39773e-246	39.0208	39.0208	3460.53	88.6842	0	0
MUC1	1.36043e-238	9.50563e-236	3.03064	3.03064	485.668	160.252	0	0
TMSB10	4.52017e-237	2.99212e-234	3.05454	3.05454	1539.81	504.107	0	0
RARRES1	4.65337e-226	2.92627e-223	13.8204	13.8204	1053.93	76.2591	0	0
ASS1	2.76304e-223	1.6548e-220	2.17545	2.17545	551.295	253.416	0	0
FGFBP1	2.02446e-215	1.15734e-212	9.72851	9.72851	302.953	31.1408	0	0
WFDC2	1.53336e-213	8.3848e-211	5.80727	5.80727	12229	2105.82	0	0
TMSB4X	2.34001e-213	1.22627e-210	3.94626	3.94626	693.1	175.635	0	0
GSN	5.96191e-212	2.99932e-209	2.76962	2.76962	1091.95	394.261	0	0
XBP1	1.13784e-209	5.50408e-207	5.02326	5.02326	530.017	105.513	0	0
MUC5AC	2.22279e-206	1.03541e-203	151.342	151.342	1294.72	8.55495	0	0
CCNO	1.19003e-205	5.34534e-203	9.10331	9.10331	681.358	74.8472	0	0
CLDN7	6.4235e-200	2.7858e-197	2.79214	2.79214	454.322	162.715	0	0
CD55	3.40135e-199	1.37996e-196	5.91373	5.91373	349.686	59.1311	0	0
PSCA	1.02259e-198	4.01912e-196	121.81	121.81	546.58	4.48716	0	0
MDK	1.68287e-195	6.41378e-193	2.1684	2.1684	1030.68	475.316	0	0
MUC5B	2.2782e-190	8.42733e-188	157.357	157.357	642.609	4.08377	0	0
RDH10	4.53551e-189	1.6298e-186	10.4436	10.4436	195.199	18.6908	0	0
MSLN	1.40588e-187	4.91159e-185	7.9039	7.9039	204.597	25.8856	0	0
MUC16	6.14576e-183	2.03408e-180	2.18318	2.18318	804.027	368.282	0	0
SAT1	6.15748e-173	1.98571e-170	2.7118	2.7118	1543.56	569.202	9.11771e-265	1.32724e-263
CP	2.58686e-172	8.13373e-170	3.75541	3.75541	230.896	61.4835	0	0
TSPAN1	7.90739e-167	2.42564e-164	2.31847	2.31847	602.067	259.683	0	0
AGR2	1.90932e-160	5.58455e-158	3.70588	3.70588	3920.17	1057.83	0	0
SLC9A3R2	8.48765e-158	2.42612e-155	2.91081	2.91081	221.53	76.1059	0	0
CDC42EP5	1.29431e-155	3.61745e-153	3.97644	3.97644	127.756	32.1281	0	0
CEACAM5	5.57475e-155	1.52421e-152	49.4634	49.4634	184.28	3.72558	0	0
MUC4	2.20675e-152	5.90517e-150	2.78901	2.78901	447.591	160.484	0	0
MAL2	3.57963e-148	9.37936e-146	1.86041	1.86041	243.739	131.013	0	0
TSPAN3	1.53205e-147	3.93236e-145	2.1312	2.1312	384.568	180.446	0	0
CREB3L1	9.95922e-146	2.50514e-143	2.63623	2.63623	145.308	55.1195	0	0
PHLDA2	9.67447e-144	2.3858e-141	3.22072	3.22072	243.37	75.564	0	0
TGM2	2.06061e-142	4.98389e-140	5.02259	5.02259	207.857	41.3844	0	0
C3	3.34256e-138	7.93197e-136	2.4263	2.4263	205.126	84.5429	0	0
CLDN10	5.29504e-138	1.23325e-135	2.7462	2.7462	167.209	60.8875	0	0
NUCB2	2.11137e-137	4.82813e-135	2.68586	2.68586	511.329	190.378	0	0
ANXA1	9.58629e-133	2.15298e-130	2.55137	2.55137	1473.53	577.546	2.15468e-197	2.17317e-196
RARRES3	2.27823e-131	5.02688e-129	2.44941	2.44941	441.937	180.426	2.40283e-258	3.35409e-257
HEBP2	3.55519e-129	7.70925e-127	1.70215	1.70215	435.189	255.67	0	0
IFI27	6.43221e-129	1.37115e-126	2.31795	2.31795	1921.99	829.178	8.04505e-193	7.92967e-192
TSPAN8	7.59228e-129	1.59147e-126	2.09257	2.09257	183.058	87.48	0	0
C15orf48	6.69925e-128	1.38125e-125	30.1167	30.1167	393.507	13.0661	0	0
SSR4	9.32216e-127	1.89105e-124	1.61945	1.61945	675.998	417.425	1.42771e-294	2.35647e-293
STEAP4	3.25222e-126	6.49257e-124	4.22954	4.22954	116.955	27.6519	0	0
ZG16B	1.34795e-124	2.64894e-122	3.22138	3.22138	147.553	45.8042	0	0
PSME2	1.73841e-124	3.36368e-122	1.87004	1.87004	562.983	301.054	1.2526e-283	1.96678e-282
BACE2	3.35896e-123	6.40085e-121	2.3361	2.3361	159.696	68.3599	0	0
TM4SF1	9.38797e-123	1.76228e-120	5.52161	5.52161	192.036	34.779	0	0
VSIG2	2.37849e-121	4.39917e-119	2.94408	2.94408	100.407	34.1048	0	0
CD24	6.96603e-119	1.2516e-116	4.83207	4.83207	260.107	53.8293	0	0
CLINT1	1.74368e-118	3.08876e-116	1.89419	1.89419	257.27	135.821	0	0
ELF3	2.90452e-118	5.07363e-116	1.54479	1.54479	656.154	424.752	0	0
S100A16	4.9376e-118	8.50687e-116	1.36109	1.36109	218.813	160.763	0	0
UPK1B	1.89745e-117	3.2249e-115	3.20865	3.20865	278.374	86.7574	0	0
CXCL17	2.71075e-116	4.54574e-114	2.27739	2.27739	2256.81	990.962	0	0
TMC5	3.77434e-115	6.24603e-113	13.4266	13.4266	212.747	15.8452	0	0
CYBA	1.18146e-114	1.92977e-112	1.60267	1.60267	518.891	323.766	1.30257e-288	2.09494e-287
GOLM1	2.66175e-114	4.29189e-112	3.81877	3.81877	169.16	44.297	9.39241e-259	1.31693e-257
ALPL	5.64929e-114	8.99381e-112	4.7508	4.7508	100.327	21.1179	0	0
KRT8	8.24832e-114	1.29674e-111	1.68707	1.68707	1129.35	669.415	0	0
SEC61B	2.16294e-113	3.35843e-111	1.55153	1.55153	498.978	321.604	8.41593e-192	8.24355e-191
ATP5F1E	7.35679e-113	1.11478e-110	1.42244	1.42244	1117.81	785.841	6.83483e-221	7.80051e-220
STARD10	2.40136e-111	3.59547e-109	2.19816	2.19816	148.312	67.4709	0	0
VAMP8	7.73442e-111	1.14442e-108	1.57107	1.57107	389.499	247.92	4.77948e-140	3.42321e-139
HLA-DRB1	1.92526e-110	2.81559e-108	2.64898	2.64898	301.694	113.891	2.13823e-173	1.87797e-172
MARCKSL1	8.64152e-110	1.24925e-107	7.86146	7.86146	90.987	11.5738	3.665464697E-315	6.6523159436E-314
COX17	1.3381e-109	1.91242e-107	2.33057	2.33057	302.327	129.723	2.74304e-108	1.54636e-107
GUK1	2.963e-109	4.18716e-107	1.80532	1.80532	337.54	186.97	6.69635e-142	4.84023e-141
CFB	7.7984e-109	1.08978e-106	3.36788	3.36788	173.65	51.5607	0	0
CXCL6	8.66388e-108	1.19742e-105	2.07244	2.07244	222.443	107.333	0	0
CXCL1	5.43285e-107	7.42706e-105	1.8582	1.8582	557.875	300.224	0	0
IFI6	3.97001e-106	5.36891e-104	3.91311	3.91311	283.038	72.3307	2.87215e-153	2.24506e-152
DYNLL1	8.96181e-106	1.19907e-103	2.41911	2.41911	476.271	196.879	6.445e-200	6.62786e-199
EZR	1.61688e-105	2.14058e-103	1.9083	1.9083	384.771	201.63	4.68238369817E-313	8.35323968396E-312
SEC61G	4.9269e-105	6.45475e-103	1.57602	1.57602	350.906	222.653	2.46069e-205	2.61165e-204
LGALS3	4.09508e-103	5.30968e-101	2.36286	2.36286	3295.95	1394.9	4.07363e-275	6.21018e-274
CHCHD2	6.7873e-103	8.7106e-101	1.52962	1.52962	681.016	445.22	6.33253e-151	4.86823e-150
RAB11FIP1	2.76013e-102	3.50648e-100	6.10379	6.10379	195.811	32.0802	3.41152e-223	3.94001e-222
DYNLT1	1.06236e-101	1.33613e-99	2.02891	2.02891	351.3	173.147	2.93634e-117	1.77892e-116
ELOB	1.85045e-101	2.30427e-99	1.35186	1.35186	678.318	501.765	6.66214e-146	4.96385e-145
PI3	4.72356e-101	5.82433e-99	10.7005	10.7005	189.779	17.7355	0	0
BIK	8.99459e-100	1.0983e-97	2.76518	2.76518	157.516	56.9642	0	0
AKR1C1	1.11051e-99	1.34297e-97	2.62482	2.62482	130.968	49.896	0	0
H2AFJ	1.84811e-99	2.21368e-97	1.953	1.953	359.788	184.224	6.50288e-101	3.42634e-100
UCP2	1.97196e-99	2.33975e-97	7.36242	7.36242	212.955	28.9247	3.15831e-110	1.80966e-109
NPDC1	3.4411e-99	4.04474e-97	2.56733	2.56733	89.6214	34.9085	0	0
CDC20B	2.13859e-97	2.49047e-95	106.262	106.262	348.33	3.27803	0	0
PDZK1IP1	3.86304e-97	4.45739e-95	3.31702	3.31702	131.801	39.7346	0	0
RPS26	8.21185e-97	9.38914e-95	1.56942	1.56942	1141.99	727.651	2.36324e-167	2.00963e-166
GNG5	8.39735e-97	9.51473e-95	1.266	1.266	667.799	527.489	0	0
SNRPG	3.11503e-96	3.49801e-94	1.69325	1.69325	356.393	210.478	2.69879e-141	1.94403e-140
TUBA1B	1.00173e-95	1.11493e-93	2.81248	2.81248	331	117.69	4.3256e-153	3.37697e-152
TMEM258	3.4098e-95	3.76184e-93	1.3766	1.3766	376.95	273.827	2.29214e-129	1.52369e-128
HSP90AA1	1.18861e-94	1.29993e-92	2.15421	2.15421	703.356	326.502	2.9846e-251	3.98062e-250
CIB1	1.43993e-94	1.56121e-92	1.79759	1.79759	305.11	169.733	8.23335e-253	1.1075e-251
POMP	3.80191e-94	4.08689e-92	1.47803	1.47803	362.906	245.534	1.35856e-239	1.72418e-238
CTSC	9.61633e-94	1.02495e-91	1.45296	1.45296	539.258	371.144	0	0
ROMO1	3.68513e-93	3.89478e-91	1.43605	1.43605	378.457	263.541	6.76746e-107	3.76446e-106
SMIM22	7.50225e-93	7.86299e-91	6.85622	6.85622	168.966	24.6443	0	0
SOX4	1.20169e-92	1.24906e-90	1.38999	1.38999	449.861	323.644	0	0
C19orf33	9.85521e-92	1.01598e-89	1.31525	1.31525	185.739	141.22	0	0
RAB25	4.11306e-91	4.20569e-89	1.53818	1.53818	167.813	109.098	0	0
GPRC5A	5.19275e-91	5.26687e-89	2.09691	2.09691	111.436	53.143	0	0
ALCAM	7.37962e-91	7.42508e-89	1.5402	1.5402	262.546	170.463	5.51949e-203	5.76088e-202
CRACR2B	3.71832e-90	3.71154e-88	2.38253	2.38253	100.702	42.267	0	0
UBL5	1.02874e-89	1.01878e-87	1.40021	1.40021	401.935	287.054	2.2486e-93	1.11693e-92
CDK2AP2	4.45608e-89	4.37844e-87	2.26916	2.26916	174.225	76.7793	4.24826e-213	4.67458e-212
RNASE1	6.58508e-89	6.37081e-87	22.2014	22.2014	198.826	8.95555	0	0
FDPS	9.80488e-89	9.41343e-87	2.42949	2.42949	234.793	96.6428	3.13026e-284	4.93349e-283
JTB	2.07488e-87	1.97695e-85	1.35545	1.35545	277.936	205.05	1.24615e-146	9.35129e-146
H2AFZ	8.24849e-87	7.80009e-85	1.7262	1.7262	533.428	309.019	4.8331e-239	6.10914e-238
LAMTOR5	1.01495e-86	9.52615e-85	1.69755	1.69755	245.848	144.825	1.28227e-159	1.03978e-158
FKBP2	1.80795e-86	1.68434e-84	1.28804	1.28804	352.515	273.683	1.3299e-202	1.38691e-201
SLC6A14	1.82337e-86	1.68622e-84	2.24478	2.24478	95.0989	42.3646	0	0
CALM1	3.44718e-86	3.16461e-84	1.49678	1.49678	510.452	341.035	8.93824e-201	9.25236e-200
EPS8L1	9.94345e-86	9.06223e-84	3.98563	3.98563	92.7713	23.2764	3.00138e-246	3.9077e-245
SMIM14	1.95916e-85	1.77269e-83	2.61117	2.61117	155.335	59.4885	5.65151e-193	5.5792e-192
POLR2L	3.5917e-85	3.22663e-83	1.45201	1.45201	295.844	203.748	6.25001e-160	5.08122e-159
LY6D	4.22235e-84	3.76628e-82	3.69206	3.69206	229.086	62.0483	0	0
ARPC3	8.66509e-84	7.64321e-82	1.27716	1.27716	419.261	328.275	7.19155e-279	1.10572e-277
S100A14	8.6903e-84	7.64321e-82	1.12602	1.12602	378.804	336.41	0	0
HSBP1	1.00002e-83	8.73421e-82	1.54749	1.54749	423.617	273.745	1.25326e-85	5.82492e-85
INSIG1	1.25728e-83	1.09054e-81	6.40455	6.40455	135.753	21.1963	2.29577e-148	1.74044e-147
IDH1	2.31489e-83	1.99414e-81	1.90338	1.90338	127.271	66.8656	0	0
COX7A2	2.46117e-83	2.10572e-81	1.33202	1.33202	913.432	685.752	1.66875e-222	1.92373e-221
RRBP1	5.28215e-83	4.48876e-81	1.5733	1.5733	251.825	160.061	2.09331e-152	1.62516e-151
S100A13	7.44074e-83	6.28068e-81	1.59251	1.59251	154.272	96.8732	1.79522e-253	2.42519e-252
FDFT1	9.52974e-83	7.99037e-81	1.94748	1.94748	219.351	112.633	1.07528e-247	1.40727e-246
HLA-DRA	1.32386e-82	1.10267e-80	1.58021	1.58021	387.539	245.246	9.15936e-256	1.25761e-254
SDF2L1	2.19089e-82	1.81282e-80	3.11942	3.11942	178.251	57.1424	1.60918e-108	9.08787e-108
ATP6V1G1	5.4646e-82	4.49204e-80	1.24083	1.24083	513.018	413.449	7.97475e-216	8.91542e-215
GALNT6	2.18849e-81	1.78732e-79	3.43275	3.43275	91.4107	26.629	1.27321e-216	1.42848e-215
PRSS22	3.22455e-81	2.61646e-79	2.49714	2.49714	127.71	51.1424	1.954e-253	2.63685e-252
SERPINB11	5.21938e-81	4.20796e-79	1.44	1.44	264.099	183.401	0	0
OST4	2.89902e-80	2.32236e-78	1.21957	1.21957	577.992	473.933	1.67708e-266	2.46409e-265
CFL1	3.67642e-80	2.92648e-78	1.24388	1.24388	423.555	340.511	0	0
ATOX1	4.7964e-80	3.79399e-78	1.44298	1.44298	226.635	157.06	0	0
AURKAIP1	1.07267e-79	8.43182e-78	1.28153	1.28153	355.031	277.037	1.26377e-128	8.3611e-128
TIMM8B	1.74497e-79	1.36313e-77	1.30732	1.30732	234.76	179.574	1.13848e-274	1.7335e-273
ATP5MD	3.83801e-79	2.97967e-77	1.20274	1.20274	477.684	397.164	1.59564e-145	1.18258e-144
CSTB	4.94084e-79	3.81151e-77	1.50165	1.50165	1174.63	782.224	1.5E-323	2.8E-322
MANF	4.97008e-79	3.81151e-77	2.50527	2.50527	129.677	51.7618	1.15126e-172	1.00761e-171
HMGCS1	5.03859e-79	3.84063e-77	4.82457	4.82457	113.614	23.549	1.49218e-208	1.60816e-207
ST6GAL1	1.18685e-78	8.99217e-77	1.91005	1.91005	110.681	57.9467	3.82411e-269	5.67837e-268
MYH14	1.72391e-78	1.2983e-76	1.73389	1.73389	162.045	93.457	3.74324e-281	5.81937e-280
DSTN	2.8623e-78	2.14281e-76	1.37653	1.37653	284.236	206.488	4.36733e-222	5.01625e-221
SLC31A1	3.22456e-78	2.39972e-76	2.62645	2.62645	100.509	38.268	9.47071e-191	9.24074e-190
SLC9A3R1	5.37784e-78	3.97865e-76	1.15839	1.15839	245.344	211.798	0	0
PTTG1IP	5.44569e-78	4.00529e-76	1.34981	1.34981	242.877	179.934	2.45886e-150	1.88568e-149
NUDT8	1.72745e-77	1.26315e-75	1.68859	1.68859	81.8447	48.4694	0	0
LYZ	2.39844e-77	1.74365e-75	23.1195	23.1195	138.127	5.97448	0	0
SLC4A4	6.72847e-77	4.86344e-75	1.36495	1.36495	123.937	90.7998	0	0
MT2A	8.234e-77	5.91765e-75	2.38759	2.38759	1719.05	719.996	2.95687e-252	3.96467e-251
CALM2	1.49969e-76	1.07168e-74	1.79446	1.79446	287.81	160.388	1.42801e-119	8.82561e-119
CMPK1	1.90312e-76	1.35229e-74	1.85085	1.85085	158.493	85.6327	4.18827e-156	3.33814e-155
GLRX	2.40757e-76	1.70112e-74	2.35038	2.35038	158.695	67.5188	0	0
SAA1	2.8735e-76	2.019e-74	5.38638	5.38638	404.245	75.0494	2.23752e-229	2.68268e-228
TSPAN13	3.60063e-76	2.50242e-74	1.29625	1.29625	215.245	166.053	0	0
CXCL8	3.60132e-76	2.50242e-74	2.73942	2.73942	190.989	69.7187	0	0
HLA-DPA1	4.19062e-76	2.8959e-74	1.61677	1.61677	259.014	160.205	2.67669e-154	2.10011e-153
C16orf89	4.96238e-76	3.41048e-74	5.33434	5.33434	86.5995	16.2343	3.0177e-227	3.58053e-226
HSPA8	9.01886e-76	6.16469e-74	1.29155	1.29155	710.04	549.757	9.51099e-276	1.4517e-274
NDUFS5	1.14642e-75	7.79381e-74	1.34385	1.34385	332.53	247.445	1.46856e-88	7.00687e-88
ANXA2	1.69648e-75	1.14713e-73	1.21761	1.21761	847.998	696.443	5.69828e-131	3.85308e-130
EPCAM	1.97793e-75	1.32321e-73	1.36247	1.36247	196.861	144.489	0	0
TAGLN2	3.68864e-75	2.4546e-73	1.43659	1.43659	393.436	273.867	2.13269e-175	1.89963e-174
AKR1C2	7.04541e-75	4.66369e-73	1.33331	1.33331	258.307	193.734	0	0
DHRS9	1.04665e-74	6.89199e-73	3.59696	3.59696	158.394	44.0355	3.02905e-181	2.79504e-180
C9orf16	1.20629e-74	7.90183e-73	1.21963	1.21963	318.838	261.421	5.65871e-218	6.38866e-217
PSMB6	1.39516e-74	9.09165e-73	1.34778	1.34778	253.645	188.194	3.07203e-124	1.97127e-123
SELENOK	1.44747e-74	9.38392e-73	1.89045	1.89045	182.899	96.7489	1.07092e-118	6.54786e-118
PRR15	2.17962e-74	1.4058e-72	1.92466	1.92466	140.327	72.91	1.80138e-257	2.4979e-256
UQCRQ	2.54106e-74	1.63056e-72	1.21586	1.21586	935.805	769.667	4.84603e-232	5.88875e-231
RAC1	2.85769e-74	1.82442e-72	1.18289	1.18289	387.845	327.879	7.29459e-234	8.96814e-233
REEP3	2.93707e-74	1.86563e-72	1.29115	1.29115	148.712	115.178	9.85832e-268	1.45355e-266
SELENOH	3.35922e-74	2.12306e-72	1.4419	1.4419	275.809	191.282	4.34217e-74	1.78702e-73
MUC20	1.19315e-73	7.50313e-72	2.36487	2.36487	141.334	59.764	1.5027e-233	1.84384e-232
SMDT1	1.75558e-73	1.0985e-71	1.78636	1.78636	179.35	100.4	3.00256e-72	1.21464e-71
GABRP	2.19551e-73	1.36698e-71	1.31193	1.31193	148.2	112.963	0	0
FCGBP	3.41633e-73	2.11661e-71	18.4831	18.4831	159.311	8.61925	4.05859e-206	4.3295e-205
SLC12A2	4.86947e-73	3.00212e-71	2.17867	2.17867	81.4316	37.3767	2.80318e-291	4.56679e-290
ANXA11	5.04298e-73	3.09393e-71	1.29861	1.29861	340.549	262.242	1.86524e-135	1.29824e-134
FUT2	1.40904e-72	8.60269e-71	2.15413	2.15413	91.0393	42.2626	1.37053e-268	2.02552e-267
EIF6	1.99401e-72	1.21153e-70	1.48684	1.48684	184.088	123.812	7.58753e-184	7.1109e-183
UQCR10	2.11044e-72	1.27611e-70	1.19664	1.19664	683.536	571.215	3.7039e-147	2.78445e-146
OSTC	2.56366e-72	1.54274e-70	1.47572	1.47572	199.106	134.921	1.47706e-243	1.90533e-242
HDLBP	3.1032e-72	1.85852e-70	1.1331	1.1331	286.533	252.874	7.39865e-198	7.48013e-197
CAPN2	4.68131e-72	2.79037e-70	1.27768	1.27768	284.03	222.3	7.12749e-169	6.11477e-168
MT1E	7.504e-72	4.45178e-70	1.40558	1.40558	339.751	241.716	0	0
SERPINB1	9.04038e-72	5.33807e-70	1.41957	1.41957	434.863	306.335	9.30392e-111	5.36768e-110
KRT4	1.29769e-71	7.62665e-70	4.11401	4.11401	242.44	58.9305	0	0
CLIC1	1.35825e-71	7.94544e-70	1.09436	1.09436	659.222	602.379	1.48208e-128	9.79513e-128
MRPL14	1.49095e-71	8.68133e-70	1.72304	1.72304	157.414	91.3582	5.64871e-114	3.35587e-113
AC025154.2	1.65314e-71	9.58133e-70	1.59673	1.59673	80.98	50.7161	0	0
CALR	1.96839e-71	1.13562e-69	1.36658	1.36658	277.088	202.76	6.40861e-121	4.00005e-120
BZW1	3.45637e-71	1.98497e-69	1.21498	1.21498	180.63	148.668	5.00401e-209	5.41147e-208
RAB11A	3.56177e-71	2.0362e-69	1.78104	1.78104	156.725	87.9959	9.50707e-105	5.20777e-104
NDUFB2	6.62835e-71	3.77216e-69	1.08909	1.08909	490.71	450.568	1.12377e-123	7.18902e-123
HLA-DRB5	8.11913e-71	4.59975e-69	2.06233	2.06233	305.944	148.348	1.3724e-122	8.70869e-122
GMDS	1.14703e-70	6.46915e-69	2.97301	2.97301	83.4894	28.0824	1.55367e-192	1.52899e-191
MYL6	3.11375e-70	1.74829e-68	1.39885	1.39885	1606.8	1148.65	1.77318e-238	2.22568e-237
ANKRD36C	5.96012e-70	3.33158e-68	13.9766	13.9766	106.786	7.64031	1.47528e-157	1.18032e-156
GNAS	7.79633e-70	4.33869e-68	1.28639	1.28639	272.739	212.019	5.85099e-92	2.87453e-91
NEAT1	1.38161e-69	7.65484e-68	1.69361	1.69361	1290.24	761.831	1.99659e-90	9.67303e-90
NDUFAF3	1.80214e-68	9.94102e-67	2.02287	2.02287	248.578	122.884	2.43288e-68	9.45269e-68
CST3	1.84639e-68	1.01406e-66	1.25477	1.25477	1525.02	1215.37	0	0
NDUFA3	2.06011e-68	1.12652e-66	1.11188	1.11188	387.383	348.405	2.88202e-105	1.58492e-104
PPIB	2.27766e-68	1.24009e-66	1.25493	1.25493	473.263	377.123	5.47621e-205	5.80727e-204
SAP18	2.88152e-68	1.56211e-66	1.3358	1.3358	247.57	185.335	3.01513e-69	1.18282e-68
UQCR11	7.19295e-68	3.88265e-66	1.12655	1.12655	533.665	473.717	8.34338e-110	4.76543e-109
SLC44A4	9.83913e-68	5.28832e-66	2.66753	2.66753	136.924	51.3298	0	0
ERLEC1	3.02031e-67	1.61644e-65	1.54511	1.54511	181.611	117.539	5.37568e-130	3.59819e-129
AGR3	3.11285e-67	1.65891e-65	13.8412	13.8412	155.661	11.2462	0	0
PLAC8	3.35409e-67	1.77993e-65	2.09346	2.09346	170.513	81.4506	7.87971e-183	7.33554e-182
H2AFY	3.46853e-67	1.83293e-65	1.74761	1.74761	190.031	108.738	3.68539e-155	2.91334e-154
SELENBP1	6.61169e-67	3.4793e-65	1.08262	1.08262	371.364	343.024	0	0
NANS	9.54022e-67	4.99947e-65	1.85752	1.85752	145.311	78.2288	1.41183e-86	6.63548e-86
MESP1	1.01787e-66	5.31192e-65	19.3549	19.3549	36.4677	1.88415	8.42553e-206	8.97272e-205
LMO7	1.79885e-66	9.34884e-65	1.21948	1.21948	233.863	191.772	0	0
CHMP4B	3.15775e-66	1.63436e-64	1.32218	1.32218	183.092	138.478	3.30663e-137	2.32592e-136
B4GALT5	3.44762e-66	1.77708e-64	1.81072	1.81072	109.183	60.2979	8.65432e-199	8.80626e-198
NDUFA2	9.35703e-66	4.8034e-64	1.09353	1.09353	288.544	263.865	2.55473e-147	1.92285e-146
CRYM	1.01759e-65	5.20251e-64	3.60064	3.60064	58.5243	16.2538	1.55755e-249	2.06203e-248
PRR13	1.14232e-65	5.81657e-64	1.40902	1.40902	229.674	163.002	1.04864e-137	7.39694e-137
HMGN1	2.5982e-65	1.31764e-63	1.21363	1.21363	240.213	197.928	2.36488e-131	1.6034e-130
CTNNA1	4.57429e-65	2.31048e-63	1.16517	1.16517	285.922	245.391	1.88679e-190	1.83528e-189
KRT10	5.58339e-65	2.80889e-63	1.11623	1.11623	282.412	253.005	5.57428e-221	6.36764e-220
PART1	5.64026e-65	2.8262e-63	3.23678	3.23678	75.6557	23.3737	7.32762e-238	9.15188e-237
TIMP1	6.45141e-65	3.21982e-63	1.13984	1.13984	547.038	479.926	0	0
MACC1	6.7273e-65	3.34424e-63	7.35636	7.35636	84.7413	11.5195	1.08531e-148	8.25768e-148
TCEA3	7.11889e-65	3.52497e-63	1.3838	1.3838	78.9216	57.0325	0	0
SYNGR2	7.71497e-65	3.80514e-63	1.36978	1.36978	175.751	128.306	4.78616e-217	5.38421e-216
RHOV	1.17008e-64	5.74847e-63	1.64273	1.64273	63.4331	38.6145	1.4683168637E-313	2.6268877944E-312
KCNE3	1.62223e-64	7.93885e-63	4.72037	4.72037	61.1507	12.9546	1.56839e-145	1.16307e-144
ATP6V0B	1.72121e-64	8.39054e-63	1.41857	1.41857	202.018	142.41	0	0
TPM4	3.98316e-64	1.93421e-62	1.43541	1.43541	161.317	112.384	0	0
YWHAZ	4.77147e-64	2.30811e-62	1.13175	1.13175	289.63	255.912	9.3746e-88	4.43416e-87
S100A10	5.46034e-64	2.63122e-62	1.86711	1.86711	1090.31	583.96	0	0
POLR2K	5.81702e-64	2.79239e-62	1.95278	1.95278	128.086	65.5918	7.6249e-105	4.1804e-104
HLA-A	6.8225e-64	3.26261e-62	1.20883	1.20883	790.108	653.614	1.87409e-74	7.74325e-74
EIF2S2	1.27965e-63	6.09625e-62	1.82623	1.82623	197.399	108.091	2.15509e-68	8.37856e-68
RAB5IF	1.55766e-63	7.39274e-62	1.63562	1.63562	142.492	87.1178	2.95936e-233	3.62766e-232
MVP	1.66595e-63	7.87694e-62	1.4898	1.4898	172.719	115.934	1.7466e-99	9.12627e-99
HES4	1.74281e-63	8.20948e-62	1.04001	1.04001	226.419	217.708	0	0
SEC13	1.80546e-63	8.47287e-62	1.57922	1.57922	110.476	69.9561	2.55315e-124	1.64082e-123
MLPH	2.06478e-63	9.65379e-62	23.6588	23.6588	65.398	2.76421	4.04516e-142	2.93233e-141
NOP10	2.12563e-63	9.9015e-62	1.36678	1.36678	192.217	140.635	0	0
TMED10	2.31312e-63	1.07351e-61	1.07408	1.07408	313.905	292.256	1.15575e-145	8.58077e-145
COX5A	3.98902e-63	1.84448e-61	1.10442	1.10442	435.788	394.584	9.96916e-129	6.60253e-128
DNAJA1	4.17816e-63	1.92486e-61	1.80611	1.80611	211.799	117.268	1.38483e-114	8.25841e-114
KRTCAP2	7.11344e-63	3.26517e-61	1.1258	1.1258	251.189	223.12	1.62916e-135	1.13455e-134
MYDGF	9.26573e-63	4.23764e-61	1.55423	1.55423	139.484	89.7448	6.63715e-174	5.84562e-173
TMEM165	9.92886e-63	4.52447e-61	1.38086	1.38086	159.855	115.765	4.14939e-142	3.00616e-141
MIF	1.04734e-62	4.75539e-61	1.19027	1.19027	909.472	764.089	1.23051e-204	1.29943e-203
SLC25A39	1.24536e-62	5.63416e-61	1.51065	1.51065	118.336	78.334	2.26951e-149	1.73307e-148
HLA-DMA	1.42688e-62	6.38641e-61	1.98506	1.98506	133.595	67.3003	1.36935e-161	1.12417e-160
TUBB4B	2.11741e-62	9.41015e-61	3.63385	3.63385	359.727	98.9932	0	0
MSMO1	2.20927e-62	9.7838e-61	2.42287	2.42287	113.148	46.7	1.51686e-180	1.3915e-179
TSTA3	2.42101e-62	1.06839e-60	2.22397	2.22397	83.3061	37.4583	3.6837e-168	3.1517e-167
UBB	3.17445e-62	1.39598e-60	1.1149	1.1149	564.392	506.227	7.3644e-150	5.63395e-149
TMPRSS4	4.71155e-62	2.06471e-60	1.18644	1.18644	133.81	112.782	2.724253E-318	5.016535E-317
SELENOS	6.58669e-62	2.87642e-60	1.60293	1.60293	153.886	96.0027	4.52501e-92	2.22483e-91
PNPLA2	6.65844e-62	2.89769e-60	2.66516	2.66516	79.137	29.6931	7.579e-131	5.11928e-130
ATP12A	8.62336e-62	3.73986e-60	1.55634	1.55634	124.521	80.0092	0	0
GALNT7	8.74468e-62	3.77944e-60	4.23215	4.23215	54.07	12.776	3.71016e-161	3.03596e-160
COX6B1	9.47577e-62	4.0814e-60	1.10309	1.10309	452.918	410.591	1.14411e-123	7.31547e-123
GALE	2.38249e-61	1.02268e-59	2.05565	2.05565	82.0199	39.8997	4.06867e-189	3.92722e-188
ST6GALNAC1	2.5656e-61	1.09754e-59	1.09475	1.09475	184.663	168.68	0	0
C19orf53	2.64973e-61	1.12968e-59	1.21275	1.21275	205.264	169.255	2.07268e-78	8.96737e-78
ISG20	3.70566e-61	1.57453e-59	8.12248	8.12248	120.086	14.7844	2.03036e-80	8.96307e-80
CAPN8	4.36487e-61	1.84838e-59	16.9922	16.9922	39.9703	2.35227	8.00708e-178	7.25018e-177
ST14	5.03271e-61	2.12404e-59	1.67663	1.67663	137.4	81.9499	7.3047e-134	5.03404e-133
SLC5A8	7.94901e-61	3.34364e-59	5.84016	5.84016	46.4235	7.94901	2.03889e-203	2.13337e-202
TMEM54	9.00078e-61	3.77343e-59	1.25171	1.25171	96.5602	77.1425	2.56334e-299	4.33905e-298
MRPL52	1.02132e-60	4.2675e-59	1.52016	1.52016	132.329	87.0495	1.57467e-92	7.76958e-92
CARHSP1	1.0539e-60	4.38903e-59	2.10465	2.10465	120.688	57.3435	3.39736e-166	2.87929e-165
DEFB1	1.58952e-60	6.59783e-59	4.70367	4.70367	72.2545	15.3613	4.49299e-221	5.13712e-220
FAM114A1	2.57e-60	1.06325e-58	4.60818	4.60818	52.5524	11.4042	1.42449e-146	1.06769e-145
GTF3C6	2.93293e-60	1.20942e-58	1.57793	1.57793	135.579	85.9222	2.12045e-101	1.12243e-100
SCAND1	3.53719e-60	1.45383e-58	1.37751	1.37751	194.171	140.959	1.0619e-59	3.73476e-59
SMIM31	4.5716e-60	1.87287e-58	3.09833	3.09833	48.8032	15.7514	7.57012e-201	7.84262e-200
SNRPD1	5.48918e-60	2.24147e-58	1.2147	1.2147	227.746	187.492	1.06201e-108	6.00041e-108
NDUFB3	5.54031e-60	2.25503e-58	1.28173	1.28173	187.326	146.152	2.65969e-78	1.14873e-77
FAM83A	6.43765e-60	2.61182e-58	3.70563	3.70563	42.9837	11.5996	4.54198e-240	5.77015e-239
MT1G	1.21098e-59	4.89725e-58	6.33132	6.33132	246.827	38.985	2.68633e-227	3.19036e-226
CD74	2.07959e-59	8.35622e-58	1.5098	1.5098	2452.67	1624.51	8.4684e-128	5.55882e-127
TCF25	3.53205e-59	1.41473e-57	1.42576	1.42576	189.599	132.981	5.50053e-63	2.0093e-62
IDI1	4.37783e-59	1.74794e-57	4.77333	4.77333	75.7082	15.8607	2.39081e-112	1.40118e-111
ATP5MF	5.08119e-59	2.02234e-57	1.01098	1.01098	616.201	609.511	1.9303e-144	1.41807e-143
PTP4A2	7.87779e-59	3.12552e-57	1.47479	1.47479	132.358	89.7472	1.53027e-109	8.71655e-109
RHOA	8.58404e-59	3.39501e-57	1.10652	1.10652	293.866	265.577	1.37084e-253	1.85387e-252
ANAPC11	8.9995e-59	3.54817e-57	1.10779	1.10779	246.16	222.207	4.05757e-120	2.51637e-119
MRPL41	9.21418e-59	3.62146e-57	1.17912	1.17912	267.204	226.612	9.20746e-59	3.19896e-58
TUBB2A	1.1976e-58	4.6923e-57	10.2633	10.2633	69.2238	6.74481	2.4564e-80	1.08249e-79
GALNT3	1.20968e-58	4.72488e-57	2.36564	2.36564	95.6094	40.4158	2.52526e-179	2.30147e-178
GFPT1	1.37418e-58	5.35081e-57	4.31973	4.31973	88.6309	20.5177	1.11833e-130	7.52957e-130
PRELID1	1.57959e-58	6.13164e-57	1.26234	1.26234	191.052	151.348	3.54413e-168	3.03641e-167
PPA1	2.48073e-58	9.60003e-57	1.044	1.044	216.785	207.649	8.97559e-272	1.35031e-270
COPS9	2.70563e-58	1.04063e-56	1.17728	1.17728	176.483	149.907	4.03128e-85	1.86197e-84
RBM47	3.79035e-58	1.45339e-56	1.74922	1.74922	116.11	66.3783	1.34528e-74	5.57114e-74
ATP5MPL	7.12765e-58	2.7165e-56	1.1115	1.1115	241.475	217.251	9.22681e-68	3.56734e-67
C1orf122	7.18347e-58	2.7295e-56	1.49571	1.49571	116.819	78.1031	1.24184e-267	1.82888e-266
DNAJC15	7.26977e-58	2.75397e-56	2.10161	2.10161	114.13	54.3062	7.18967e-154	5.62692e-153
LDLR	7.86677e-58	2.97118e-56	1.76891	1.76891	98.6458	55.7663	2.68065e-192	2.63395e-191
DHCR24	1.06159e-57	3.9975e-56	1.13931	1.13931	233.499	204.947	0	0
QSOX1	1.32356e-57	4.96909e-56	2.67962	2.67962	74.295	27.7259	1.70693e-106	9.47816e-106
PAQR4	1.45764e-57	5.45617e-56	28.1145	28.1145	45.9424	1.63412	5.64558e-162	4.65908e-161
TM9SF3	1.50507e-57	5.61698e-56	1.0811	1.0811	184.992	171.114	1.04193e-233	1.27972e-232
YIF1A	8.62001e-57	3.19805e-55	1.38744	1.38744	137.536	99.1295	5.23278e-93	2.59309e-92
RPL22L1	1.12923e-56	4.17715e-55	1.54501	1.54501	185.442	120.027	5.03521e-122	3.17592e-121
DBI	1.1896e-56	4.38755e-55	1.19571	1.19571	242.391	202.717	1.03305e-141	7.45848e-141
RNF145	1.45437e-56	5.34841e-55	1.44411	1.44411	151.214	104.711	4.91625e-146	3.66954e-145
ATP5PF	1.56735e-56	5.7471e-55	1.0856	1.0856	258.555	238.168	5.38387e-82	2.41745e-81
SNU13	1.73486e-56	6.34282e-55	1.20666	1.20666	183.497	152.07	2.19338e-80	9.67597e-80
LRRC59	1.75693e-56	6.4049e-55	3.07925	3.07925	79.6784	25.8759	8.04882e-92	3.94505e-91
SPINT1-AS1	1.82585e-56	6.63693e-55	1.01284	1.01284	144.023	142.197	0	0
LRRC26	1.90592e-56	6.908e-55	48.1833	48.1833	48.1833	1	2.87321e-171	2.49044e-170
ACADVL	1.94468e-56	7.02823e-55	1.30085	1.30085	209.432	160.996	3.8163e-122	2.41194e-121
KDELR2	2.42802e-56	8.7499e-55	1.63099	1.63099	126.07	77.2966	3.17679e-132	2.1679e-131
FOLR1	2.45275e-56	8.8138e-55	2.29559	2.29559	110.468	48.1218	2.13125e-219	2.41484e-218
PPP1R14B	2.51159e-56	8.99952e-55	1.8939	1.8939	78.0541	41.2135	3.29437e-164	2.75122e-163
SRP14	2.63507e-56	9.41515e-55	1.06047	1.06047	758.301	715.062	6.20014e-92	3.04487e-91
ARL1	2.90717e-56	1.03579e-54	1.29625	1.29625	119.747	92.3795	1.08259e-172	9.48168e-172
DNAJC3	4.01302e-56	1.42576e-54	1.42794	1.42794	151.142	105.846	2.29431e-91	1.1193e-90
S100A4	4.72596e-56	1.67432e-54	2.42066	2.42066	264.406	109.229	0	0
MRPL33	1.40254e-55	4.95497e-54	1.45227	1.45227	139.583	96.1138	5.61075e-101	2.96e-100
MIEN1	1.59386e-55	5.61512e-54	1.42832	1.42832	140.849	98.6119	2.15847e-85	9.99523e-85
LMNA	3.07942e-55	1.08184e-53	1.56816	1.56816	192.762	122.922	1.02944e-148	7.83734e-148
PDCD5	6.49758e-55	2.27e-53	1.22475	1.22475	163.568	133.552	3.9881e-97	2.04228e-96
PSMB10	7.22589e-55	2.51745e-53	1.4268	1.4268	181.765	127.394	5.27179e-62	1.90362e-61
PARK7	8.55142e-55	2.97103e-53	1.00317	1.00317	366.948	365.787	1.09669e-102	5.89198e-102
ABHD2	9.55981e-55	3.31222e-53	1.71627	1.71627	154.114	89.7957	6.9651e-181	6.4082e-180
HSPE1	2.28831e-54	7.9066e-53	1.09398	1.09398	366.729	335.224	2.54954e-152	1.97691e-151
RPN2	2.31674e-54	7.98292e-53	1.27962	1.27962	148.379	115.956	1.10622e-96	5.64421e-96
NDUFB7	2.32577e-54	7.99212e-53	1.01744	1.01744	250.465	246.172	8.42561e-98	4.33588e-97
ANXA3	3.82492e-54	1.31079e-52	12.244	12.244	64.9147	5.30177	1.18364e-121	7.44707e-121
ACTN4	4.05599e-54	1.3862e-52	1.11599	1.11599	162.395	145.516	1.93876e-140	1.39098e-139
CHP2	4.07217e-54	1.38796e-52	3.20989	3.20989	27.2889	8.5015	1.71221e-208	1.8437e-207
TXNL4A	7.16708e-54	2.43623e-52	1.13915	1.13915	175.108	153.719	2.07478e-77	8.87869e-77
SYTL2	8.85631e-54	2.99424e-52	3.0809	3.0809	95.6377	31.0422	6.36202e-181	5.85763e-180
MMP24OS	1.10489e-53	3.72553e-52	1.51798	1.51798	160.262	105.575	1.574e-54	5.18633e-54
FAM107B	1.21243e-53	4.0772e-52	1.49194	1.49194	140.183	93.9599	7.55215e-75	3.13477e-74
SQLE	1.31107e-53	4.39716e-52	2.06655	2.06655	130.936	63.3596	9.16661e-189	8.80737e-188
ODF2L	1.59757e-53	5.34379e-52	2.68342	2.68342	139.778	52.0894	8.16579e-298	1.37301e-296
ERH	2.00157e-53	6.67738e-52	1.12842	1.12842	185.941	164.779	1.69354e-85	7.85965e-85
UBXN4	2.41481e-53	8.03468e-52	1.11143	1.11143	238.225	214.341	3.57363e-79	1.55844e-78
TPM3	2.63141e-53	8.73227e-52	1.56141	1.56141	153.088	98.045	3.44626e-244	4.45923e-243
SEC11C	3.10397e-53	1.02733e-51	2.17832	2.17832	129.076	59.2548	2.33858e-60	8.28921e-60
SSR3	3.84107e-53	1.26796e-51	1.53789	1.53789	126.87	82.4962	2.15301e-113	1.27488e-112
EIF4G2	5.39449e-53	1.77608e-51	1.14519	1.14519	229.721	200.597	2.21199e-60	7.84552e-60
SPATS2L	6.28934e-53	2.05992e-51	1.33422	1.33422	183.285	137.372	4.88513e-96	2.47743e-95
CYB5A	6.41865e-53	2.09682e-51	1.02497	1.02497	729.068	711.307	0	0
SAA2	8.33291e-53	2.7151e-51	16.9358	16.9358	187.515	11.0721	8.4835e-148	6.40054e-147
CRIP2	8.73424e-53	2.83852e-51	1.67056	1.67056	119.672	71.6358	1.33841e-138	9.51031e-138
DNAJC10	9.70987e-53	3.14745e-51	2.31058	2.31058	111.668	48.3289	5.7699e-151	4.43841e-150
RPN1	1.05674e-52	3.41662e-51	1.25545	1.25545	178.428	142.123	5.40832e-73	2.20131e-72
ACSL3	1.25139e-52	4.03559e-51	1.78763	1.78763	106.49	59.5706	2.75927e-104	1.50296e-103
PSMB5	1.26532e-52	4.07007e-51	1.10215	1.10215	219.27	198.948	5.10926e-126	3.31917e-125
CLTB	1.37098e-52	4.39869e-51	1.10738	1.10738	175.553	158.53	2.61462e-142	1.89862e-141
BPIFA1	1.84469e-52	5.90347e-51	185.497	185.497	332.409	1.79199	4.41429e-158	3.53621e-157
RNF7	2.06236e-52	6.58333e-51	1.02705	1.02705	246.316	239.83	9.89802e-181	9.08667e-180
MISP	2.87553e-52	9.15584e-51	3.0285	3.0285	70.6057	23.3137	1.5621e-147	1.17785e-146
YWHAH	3.40594e-52	1.079e-50	4.09486	4.09486	127.084	31.0349	1.03273e-62	3.76263e-62
ATP1B1	3.51483e-52	1.1107e-50	1.01036	1.01036	212.064	209.889	3.32281e-253	4.47441e-252
CYP51A1	6.87723e-52	2.16779e-50	2.4957	2.4957	86.1853	34.5335	1.99446e-154	1.56679e-153
SELENOW	6.91524e-52	2.17432e-50	1.09594	1.09594	522.276	476.553	3.85989e-81	1.71844e-80
MRPL57	9.34077e-52	2.92965e-50	1.07066	1.07066	247.528	231.193	4.93822e-65	1.85397e-64
PDIA4	1.23291e-51	3.85728e-50	1.26095	1.26095	155.651	123.44	1.53028e-130	1.02921e-129
SEM1	1.32028e-51	4.12038e-50	1.01857	1.01857	353.578	347.133	7.83486e-61	2.79543e-60
CKAP4	1.55993e-51	4.85623e-50	1.61501	1.61501	68.0849	42.1575	4.99429e-175	4.43909e-174
ADGRF1	1.61152e-51	5.00446e-50	3.80026	3.80026	91.5831	24.0991	4.10423e-152	3.18046e-151
NDUFAB1	1.83227e-51	5.67598e-50	1.21299	1.21299	207.133	170.763	8.49721e-51	2.66973e-50
TMEM125	1.90449e-51	5.88519e-50	5.61339	5.61339	63.6206	11.3337	8.48803e-136	5.92748e-135
HM13	2.22228e-51	6.8504e-50	1.30542	1.30542	126.907	97.215	4.71748e-128	3.1015e-127
DTX2	3.49175e-51	1.07374e-49	2.00138	2.00138	82.149	41.0462	6.47938e-106	3.57888e-105
HS3ST1	5.43277e-51	1.66653e-49	1.1792	1.1792	186.004	157.738	1.10562e-236	1.37405e-235
MRPL20	5.90813e-51	1.80794e-49	1.29722	1.29722	148.517	114.489	3.84057e-60	1.35796e-59
CRELD2	9.00125e-51	2.74113e-49	2.26958	2.26958	87.4602	38.5358	6.92929e-96	3.50421e-95
LPCAT4	1.44661e-50	4.39467e-49	1.78218	1.78218	72.646	40.7625	8.02909e-155	6.32322e-154
ATP5MG	2.06076e-50	6.24533e-49	1.00445	1.00445	522.769	520.45	2.669e-79	1.16475e-78
LAMTOR2	2.12e-50	6.40942e-49	1.42176	1.42176	129.506	91.0885	1.30216e-86	6.12464e-86
HNRNPAB	2.86273e-50	8.63418e-49	1.18717	1.18717	175.888	148.157	1.19103e-129	7.94671e-129
NCOA7	3.62821e-50	1.09167e-48	2.69694	2.69694	88.1691	32.6923	4.02561e-105	2.20899e-104
PLEKHS1	4.11201e-50	1.23429e-48	1.78724	1.78724	113.576	63.5485	8.91152e-200	9.15688e-199
NDUFS8	6.86827e-50	2.05183e-48	1.06146	1.06146	171.995	162.036	1.44732e-91	7.07733e-91
SLIRP	6.95339e-50	2.07234e-48	1.34561	1.34561	126.531	94.0327	5.20232e-85	2.39844e-84
ABLIM1	7.45679e-50	2.21712e-48	1.30223	1.30223	104.634	80.3503	3.32826e-226	3.9231e-225
NDUFS6	1.24777e-49	3.69251e-48	1.09124	1.09124	189.607	173.754	4.2673e-67	1.63528e-66
DNAJC12	1.53167e-49	4.52203e-48	25.6906	25.6906	25.6906	1	1.00679e-155	7.99903e-155
TRIR	1.8495e-49	5.43484e-48	1.01565	1.01565	209.603	206.373	8.08783e-62	2.91547e-61
FAM129A	2.52707e-49	7.39139e-48	1.32347	1.32347	98.2953	74.2711	1.19763e-221	1.37307e-220
NDUFV2	2.73142e-49	7.95715e-48	1.02957	1.02957	293.638	285.204	1.4321e-78	6.20659e-78
PDCD6	2.73315e-49	7.95715e-48	1.35153	1.35153	155.892	115.345	3.13182e-65	1.1786e-64
OAS1	4.69738e-49	1.36127e-47	1.96156	1.96156	97.1135	49.5084	4.81872e-227	5.70669e-226
PDLIM5	5.93569e-49	1.71223e-47	1.33693	1.33693	99.8437	74.6812	1.80443e-113	1.06898e-112
YBX1	6.50137e-49	1.87112e-47	1.04977	1.04977	352.112	335.42	2.1828e-254	2.96469e-253
SRPRA	1.11649e-48	3.19866e-47	1.43393	1.43393	93.7788	65.3999	9.47567e-95	4.74803e-94
MLEC	1.20364e-48	3.44049e-47	1.07405	1.07405	172.735	160.825	2.74831e-130	1.8435e-129
PPDPF	1.56177e-48	4.45407e-47	1.37764	1.37764	2035.11	1477.25	1.73259e-156	1.38179e-155
SCD	1.61429e-48	4.59343e-47	4.22394	4.22394	55.5128	13.1424	1.48286e-112	8.71897e-112
ADAM15	2.632e-48	7.45555e-47	1.18305	1.18305	135.636	114.649	3.61534e-207	3.8764e-206
C4orf3	2.73597e-48	7.73265e-47	1.05446	1.05446	229.054	217.223	9.92503e-47	2.95309e-46
BRI3	2.86911e-48	8.09075e-47	1.14283	1.14283	201.9	176.666	0	0
NDUFA6	3.14685e-48	8.85411e-47	1.01973	1.01973	229.615	225.173	4.76064e-102	2.53598e-101
CCPG1	4.33424e-48	1.21678e-46	1.10511	1.10511	141.568	128.104	4.73464e-129	3.14235e-128
PSMA7	4.35911e-48	1.22104e-46	1.09547	1.09547	247.458	225.893	1.0834e-254	1.47466e-253
ERN2	5.48683e-48	1.53351e-46	1.65984	1.65984	59.6786	35.9544	9.6086e-166	8.11056e-165
MYO1B	5.56987e-48	1.55326e-46	1.91834	1.91834	80.043	41.725	2.50258e-167	2.12668e-166
CTNNBIP1	7.60686e-48	2.11195e-46	1.68986	1.68986	66.454	39.3252	1.09398e-161	8.99872e-161
EFHD2	8.75842e-48	2.42098e-46	1.35065	1.35065	177.552	131.457	0	0
CD63	9.43641e-48	2.60267e-46	1.00143	1.00143	723.448	722.418	0	0
BAG1	1.1754e-47	3.22774e-46	1.00266	1.00266	224.795	224.199	2.69753e-220	3.06199e-219
HLA-B	1.21847e-47	3.3387e-46	1.07981	1.07981	1181.02	1093.72	8.94199e-79	3.88073e-78
LINC00342	1.27436e-47	3.48428e-46	33.3761	33.3761	55.3364	1.65796	9.30964e-103	5.00801e-102
UAP1	1.39143e-47	3.79611e-46	1.65549	1.65549	80.8369	48.8295	9.0375e-146	6.71776e-145
PPM1G	1.50496e-47	4.0912e-46	1.50023	1.50023	121.464	80.9635	3.71712e-61	1.33153e-60
CDK2AP1	1.5061e-47	4.0912e-46	1.40132	1.40132	80.1211	57.1753	2.88049e-142	2.09048e-141
LMAN2	2.13119e-47	5.76429e-46	1.08269	1.08269	178.614	164.972	4.30073e-101	2.27175e-100
MYO5C	2.28551e-47	6.16843e-46	1.91697	1.91697	77.0921	40.2157	6.84168e-149	5.21502e-148
CLTC	2.32081e-47	6.25029e-46	1.47496	1.47496	127.974	86.7642	8.68977e-55	2.87382e-54
JPT1	2.58269e-47	6.94072e-46	1.08662	1.08662	387.603	356.705	2.69163e-110	1.54437e-109
PRDX4	3.07352e-47	8.24215e-46	1.42167	1.42167	123.048	86.5517	7.15564e-101	3.7687e-100
GSPT1	3.35142e-47	8.96826e-46	1.10963	1.10963	136.532	123.042	4.62033e-115	2.76582e-114
SSU72	3.47931e-47	9.29071e-46	1.18732	1.18732	159.732	134.532	7.31431e-52	2.32774e-51
COX6C	4.73976e-47	1.26029e-45	1.05371	1.05371	656.283	622.831	9.68e-152	7.47363e-151
SPDEF	5.18511e-47	1.3758e-45	3.23231	3.23231	33.6013	10.3955	9.10764e-181	8.36718e-180
GABARAPL2	5.53268e-47	1.46494e-45	1.09727	1.09727	153.384	139.786	1.04954e-45	3.07192e-45
TMEM238	5.94285e-47	1.57023e-45	1.56319	1.56319	81.6139	52.2097	2.11979e-196	2.13285e-195
TMEM208	6.26468e-47	1.6518e-45	1.74351	1.74351	95.016	54.4969	1.1292e-55	3.77409e-55
RAB2A	7.53251e-47	1.98193e-45	1.08969	1.08969	154.177	141.486	6.61749e-97	3.38326e-96
COX14	9.96092e-47	2.61542e-45	1.10703	1.10703	162.039	146.373	4.2437e-65	1.59465e-64
DAP	1.11644e-46	2.92531e-45	1.97211	1.97211	61.3315	31.0994	6.58391e-93	3.26007e-92
AK2	1.26413e-46	3.30539e-45	1.09541	1.09541	113.814	103.901	9.41926e-135	6.53426e-134
DDT	1.36886e-46	3.57182e-45	1.41589	1.41589	106.684	75.3474	7.04225e-85	3.24434e-84
RNF181	1.76014e-46	4.58323e-45	1.40769	1.40769	118.695	84.319	2.71877e-144	1.99382e-143
FIS1	1.76376e-46	4.58323e-45	1.15812	1.15812	161.961	139.849	6.69587e-47	1.99938e-46
ECHS1	1.91544e-46	4.96711e-45	1.00809	1.00809	236.818	234.918	1.52958e-298	2.57876e-297
NTHL1	2.33161e-46	6.03387e-45	1.70853	1.70853	55.2615	32.3444	1.50719e-163	1.25287e-162
UBE2L3	2.46005e-46	6.35318e-45	1.28333	1.28333	149.114	116.193	1.1023e-59	3.87578e-59
CASC8	2.61409e-46	6.73717e-45	4.64823	4.64823	53.1338	11.431	1.05226e-134	7.29164e-134
FUT6	2.93974e-46	7.56095e-45	3.39388	3.39388	33.6005	9.90032	1.41241e-155	1.12075e-154
SRA1	3.2866e-46	8.43584e-45	2.05956	2.05956	89.3098	43.3636	2.8508e-60	1.00913e-59
MRPL51	4.29846e-46	1.09882e-44	1.07631	1.07631	158.091	146.882	6.98514e-69	2.72917e-68
PGLS	4.77492e-46	1.21814e-44	1.11103	1.11103	167.28	150.563	3.34567e-116	2.01332e-115
H2AFV	5.03694e-46	1.28238e-44	1.38271	1.38271	191.933	138.809	5.69913e-54	1.86032e-53
ACAT2	5.4159e-46	1.37608e-44	2.35741	2.35741	69.8805	29.6429	2.24052e-127	1.46613e-126
MS4A8	7.0176e-46	1.77586e-44	13.7946	13.7946	106.207	7.69916	0	0
TMEM167A	7.1399e-46	1.80318e-44	1.63697	1.63697	84.721	51.7548	3.58662e-168	3.07072e-167
ALDH1A3	7.63856e-46	1.92525e-44	2.19602	2.19602	65.8525	29.9872	1.06456e-165	8.97985e-165
DDX5	7.82297e-46	1.96779e-44	1.00233	1.00233	261.91	261.302	2.2863e-95	1.15203e-94
TOP1	7.97655e-46	2.00242e-44	1.31267	1.31267	110.299	84.0262	9.93356e-76	4.16726e-75
MRPS15	1.25401e-45	3.14177e-44	1.53797	1.53797	86.5447	56.2721	4.09671e-79	1.7847e-78
KIF5B	1.32405e-45	3.31066e-44	1.41179	1.41179	123.927	87.7797	1.47323e-43	4.19679e-43
SAR1B	1.38642e-45	3.45971e-44	1.45111	1.45111	88.5109	60.9953	5.16164e-88	2.44881e-87
KRT18	1.83834e-45	4.56934e-44	1.27399	1.27399	1640.56	1287.74	0	0
NQO1	2.89243e-45	7.17518e-44	2.22186	2.22186	157.911	71.0714	4.37453e-284	6.88592e-283
UBC	3.79953e-45	9.40682e-44	1.02923	1.02923	390.287	379.202	2.1657e-52	6.93608e-52
MYL12A	4.49217e-45	1.10998e-43	1.00834	1.00834	250.063	247.994	4.53812e-163	3.76242e-162
FKBP11	5.64054e-45	1.391e-43	3.15754	3.15754	67.2915	21.3113	7.95249e-114	4.71786e-113
ABRACL	6.03396e-45	1.48511e-43	1.37911	1.37911	101.836	73.8418	1.18749e-177	1.07369e-176
NAA38	6.85464e-45	1.6838e-43	1.15384	1.15384	199.115	172.567	3.67732e-71	1.47198e-70
RBX1	8.48559e-45	2.07645e-43	1.03276	1.03276	187.236	181.296	1.18464e-55	3.95624e-55
SEL1L3	9.27565e-45	2.26085e-43	1.82129	1.82129	65.3844	35.9	2.82406e-131	1.9137e-130
CRB3	1.15086e-44	2.79429e-43	1.97158	1.97158	58.1428	29.4905	2.6592e-147	2.00029e-146
LRP10	1.25446e-44	3.03995e-43	1.21168	1.21168	117.553	97.0166	4.128e-99	2.14892e-98
ISG15	2.38711e-44	5.7736e-43	2.42441	2.42441	128.055	52.8192	0	0
SMS	2.4043e-44	5.804e-43	1.91577	1.91577	108.379	56.5721	8.72253e-50	2.69806e-49
ATP5IF1	2.48471e-44	5.97518e-43	1.22101	1.22101	284.933	233.357	1.8283e-257	2.53243e-256
PRRC2C	3.35282e-44	8.03208e-43	1.11551	1.11551	159.405	142.899	2.63317e-54	8.63106e-54
PAM	5.99184e-44	1.43269e-42	1.20342	1.20342	67.4745	56.0688	5.45284e-258	7.58632e-257
SEC31A	6.14922e-44	1.46753e-42	1.30393	1.30393	93.7163	71.8723	3.84174e-101	2.031e-100
PPP4C	9.37436e-44	2.23298e-42	1.46779	1.46779	122.645	83.5577	2.3398e-79	1.02215e-78
PDXDC1	1.24816e-43	2.9675e-42	1.78192	1.78192	79.6996	44.7268	4.51895e-96	2.29358e-95
HSP90B1	1.3273e-43	3.1497e-42	1.04496	1.04496	383.748	367.238	3.5652e-78	1.53771e-77
PDLIM2	1.50882e-43	3.57372e-42	3.27434	3.27434	42.3943	12.9474	1.60465e-135	1.1181e-134
SCP2	1.59762e-43	3.77692e-42	1.05535	1.05535	138.664	131.391	9.1715e-113	5.40534e-112
CYSTM1	1.62734e-43	3.83997e-42	1.35526	1.35526	169.073	124.753	1.91742e-83	8.73432e-83
SDCBP2	1.6427e-43	3.86895e-42	9.76644	9.76644	33.4013	3.42001	4.45275e-119	2.73449e-118
TAF10	1.86734e-43	4.38981e-42	2.22153	2.22153	85.8105	38.6268	2.31975e-56	7.82604e-56
MIA2	2.07085e-43	4.85915e-42	1.59933	1.59933	83.1065	51.9633	6.63194e-103	3.57216e-102
TMOD3	2.17203e-43	5.08709e-42	1.23196	1.23196	129.58	105.183	9.27174e-87	4.3658e-86
RNF213	2.52646e-43	5.89522e-42	1.43133	1.43133	144.771	101.144	2.77365e-63	1.01763e-62
ZNF428	2.66193e-43	6.18838e-42	1.09159	1.09159	129.942	119.04	2.04705e-128	1.35077e-127
SERF2	3.26141e-43	7.56802e-42	1.45048	1.45048	3238.58	2232.76	6.36678e-190	6.17863e-189
PSMB3	3.28353e-43	7.60534e-42	1.27969	1.27969	140.439	109.745	1.06633e-133	7.34461e-133
COPE	3.44309e-43	7.96024e-42	1.3252	1.3252	115.726	87.3275	6.06838e-64	2.24344e-63
EIF5B	3.65856e-43	8.44288e-42	1.22923	1.22923	124.698	101.444	1.86933e-67	7.19859e-67
FASN	4.26381e-43	9.82005e-42	1.67775	1.67775	60.7595	36.215	1.25495e-154	9.87702e-154
MRPL54	5.47464e-43	1.25418e-41	1.49462	1.49462	99.751	66.7399	3.69579e-46	1.08908e-45
TXN	7.58038e-43	1.73343e-41	1.45894	1.45894	3431.27	2351.89	0	0
CTTN	9.23275e-43	2.10745e-41	1.23899	1.23899	103.738	83.7278	5.2975e-175	4.70195e-174
GRAMD2B	1.07462e-42	2.44403e-41	1.74396	1.74396	65.7682	37.7121	8.66605e-131	5.84726e-130
CLDN3	1.08606e-42	2.46559e-41	9.41651	9.41651	91.2525	9.69068	1.541e-262	2.22007e-261
GOLGA4	1.2177e-42	2.75947e-41	1.03956	1.03956	144.51	139.011	6.69926e-113	3.95385e-112
GOLGB1	1.34626e-42	3.04532e-41	1.00122	1.00122	176.366	176.152	4.22455e-195	4.21684e-194
ZNHIT1	1.40333e-42	3.16871e-41	1.43476	1.43476	106.63	74.319	1.69797e-48	5.1683e-48
GMPPB	1.79334e-42	4.04208e-41	6.46009	6.46009	61.5028	9.52042	6.31083e-67	2.41471e-66
IER2	2.4523e-42	5.51746e-41	1.73552	1.73552	141.312	81.4237	1.3346e-76	5.65924e-76
TTC3	2.62056e-42	5.875e-41	1.10066	1.10066	150.22	136.481	1.24899e-146	9.36706e-146
MRPL27	3.3124e-42	7.39965e-41	1.12569	1.12569	120.379	106.938	4.88946e-104	2.65751e-103
TMEM183A	4.20902e-42	9.38597e-41	1.48183	1.48183	85.6796	57.8201	9.18866e-82	4.11266e-81
CSNK1A1	4.91165e-42	1.09334e-40	1.05332	1.05332	176.181	167.263	5.19264e-71	2.0726e-70
MALL	5.34582e-42	1.18789e-40	3.29968	3.29968	43.3954	13.1514	1.4397e-138	1.02242e-137
RPS27L	5.59968e-42	1.2421e-40	1.24962	1.24962	172.721	138.22	6.85595e-121	4.27715e-120
TMEM14B	6.77295e-42	1.49971e-40	1.50142	1.50142	149.009	99.2458	2.64953e-70	1.04823e-69
SRD5A3	7.00027e-42	1.54732e-40	2.47964	2.47964	68.0645	27.4493	2.4572e-61	8.81216e-61
EIF5A	8.25597e-42	1.82167e-40	1.14982	1.14982	123.975	107.821	1.44757e-121	9.08938e-121
KRT23	1.00903e-41	2.21863e-40	10.6628	10.6628	67.1296	6.29567	4.05428e-117	2.45148e-116
DNPH1	1.32264e-41	2.89806e-40	1.64981	1.64981	138.094	83.7025	8.72845e-180	7.97224e-179
ARFGEF3	1.52112e-41	3.32138e-40	2.25377	2.25377	68.7698	30.5132	4.80618e-145	3.5453e-144
COX20	1.5745e-41	3.43052e-40	1.39251	1.39251	123.361	88.5889	4.16154e-90	2.00689e-89
ENY2	1.57656e-41	3.43052e-40	1.1176	1.1176	115.903	103.707	2.37489e-104	1.29527e-103
RALBP1	2.0369e-41	4.42455e-40	1.12565	1.12565	111.044	98.6483	4.4088e-88	2.09401e-87
RPS16	2.36589e-41	5.12147e-40	1.08226	1.08226	778.746	719.557	2.6521e-111	1.53925e-110
COPB2	2.42962e-41	5.25039e-40	1.46375	1.46375	94.9628	64.8766	5.04623e-78	2.17351e-77
BTG3	2.77536e-41	5.98727e-40	1.94303	1.94303	104.426	53.744	1.21979e-102	6.55054e-102
COMTD1	2.99781e-41	6.456e-40	1.17326	1.17326	65.5244	55.8481	1.87214e-169	1.60942e-168
SMIM37	3.00291e-41	6.456e-40	1.34455	1.34455	107.111	79.663	1.72511e-63	6.34776e-63
SLC34A2	3.90269e-41	8.36187e-40	1.41046	1.41046	194.583	137.957	2.39084e-246	3.11925e-245
VDAC1	6.41724e-41	1.37261e-39	1.03968	1.03968	148.95	143.265	2.46961e-79	1.07811e-78
CCDC6	7.72491e-41	1.64951e-39	1.59375	1.59375	66.2282	41.5549	3.07567e-121	1.92547e-120
RIMS1	8.08568e-41	1.72362e-39	2.3638	2.3638	39.9349	16.8943	1.96957e-158	1.58182e-157
MEA1	8.30732e-41	1.76787e-39	1.09814	1.09814	144.897	131.947	2.12312e-58	7.33183e-58
ERG28	1.00945e-40	2.14094e-39	1.39484	1.39484	93.4785	67.0174	7.247e-139	5.15529e-138
PGM2L1	1.04458e-40	2.21174e-39	3.96121	3.96121	70.3707	17.7649	1.92676e-145	1.42714e-144
GIPC1	1.07137e-40	2.26463e-39	1.65116	1.65116	67.4798	40.8682	4.21679e-103	2.27421e-102
POLD4	1.46707e-40	3.09069e-39	1.25794	1.25794	92.54	73.5645	1.74557e-251	2.33306e-250
GSTA1	1.4778e-40	3.10808e-39	1.58855	1.58855	170.294	107.201	2.13219e-289	3.44244e-288
ERBB3	1.52777e-40	3.20124e-39	1.15635	1.15635	79.303	68.5806	3.89326e-183	3.62977e-182
CHPF	1.52973e-40	3.20124e-39	1.59685	1.59685	56.2312	35.2139	3.69303e-155	2.91754e-154
UFC1	1.58942e-40	3.32061e-39	1.41851	1.41851	173.957	122.634	1.25178e-268	1.85219e-267
CTSD	2.22627e-40	4.64342e-39	1.43008	1.43008	133.944	93.6625	0	0
ANXA5	2.44873e-40	5.09895e-39	1.12441	1.12441	188.3	167.465	0	0
MED24	2.74951e-40	5.70636e-39	3.49195	3.49195	66.1518	18.9441	4.76046e-89	2.28085e-88
SEC61A1	2.96141e-40	6.13602e-39	1.41965	1.41965	80.4651	56.6794	1.05471e-70	4.19384e-70
SELENOF	3.49512e-40	7.22995e-39	1.05515	1.05515	122.845	116.424	1.56125e-83	7.1196e-83
CISD2	3.57718e-40	7.38756e-39	1.92463	1.92463	68.9378	35.8187	1.50577e-76	6.3786e-76
PET100	4.04599e-40	8.34203e-39	1.23828	1.23828	139.78	112.882	9.37298e-69	3.65532e-68
NR2F6	5.39047e-40	1.10778e-38	1.51424	1.51424	70.9857	46.8788	1.9763e-137	1.39171e-136
GNB2	7.40022e-40	1.51831e-38	1.01273	1.01273	178.516	176.272	7.07053e-111	4.08292e-110
SNRPE	9.82683e-40	2.00963e-38	1.11652	1.11652	124.303	111.331	3.62017e-90	1.7485e-89
ERGIC1	1.25123e-39	2.55465e-38	1.78088	1.78088	61.6234	34.6029	1.21945e-63	4.4937e-63
PDXK	1.33338e-39	2.71797e-38	1.38043	1.38043	111.477	80.7553	1.10999e-240	1.41442e-239
ASAH1	1.56346e-39	3.18181e-38	1.02875	1.02875	140.389	136.466	2.48759e-279	3.83882e-278
SEC24D	1.72609e-39	3.50711e-38	3.43668	3.43668	50.0662	14.5682	1.03154e-84	4.74359e-84
SARAF	2.20823e-39	4.47951e-38	1.00663	1.00663	207.999	206.63	2.36656e-149	1.80608e-148
SNRPC	2.76063e-39	5.59106e-38	1.09068	1.09068	153.596	140.825	2.78169e-66	1.05696e-65
POLR2I	2.83356e-39	5.72953e-38	1.7763	1.7763	144.167	81.1613	7.65925e-246	9.95149e-245
FAM177A1	3.08994e-39	6.2379e-38	1.26289	1.26289	121.941	96.5571	1.1917e-37	3.06253e-37
STXBP6	4.27283e-39	8.59831e-38	1.06206	1.06206	46.4176	43.7053	5.53605e-258	7.69358e-257
BSPRY	4.29655e-39	8.63222e-38	2.06645	2.06645	45.1285	21.8387	1.91376e-124	1.23054e-123
PSMC3	4.59672e-39	9.22056e-38	1.40144	1.40144	118.017	84.2117	1.61992e-74	6.69967e-74
EI24	4.69742e-39	9.40756e-38	1.02261	1.02261	89.0869	87.1171	4.37433e-148	3.30625e-147
COX16	5.30643e-39	1.05935e-37	1.27513	1.27513	98.0038	76.8578	1.62734e-83	7.41559e-83
SRI	5.49669e-39	1.09559e-37	1.06053	1.06053	182.611	172.189	1.84432e-110	1.06015e-109
PSMA6	5.73296e-39	1.14088e-37	1.26553	1.26553	120.427	95.1592	3.80806e-146	2.84744e-145
ZNF706	6.25238e-39	1.24032e-37	1.00854	1.00854	159.637	158.285	1.19822e-123	7.65753e-123
CAV2	7.11451e-39	1.4047e-37	1.07806	1.07806	66.7375	61.9051	5.96646e-291	9.70766e-290
TM7SF2	8.1143e-39	1.5921e-37	2.14577	2.14577	63.1149	29.4137	4.04316e-112	2.36516e-111
CHMP2A	1.48901e-38	2.90797e-37	1.42401	1.42401	110.001	77.2476	3.32403e-39	8.79209e-39
TRAF4	1.52149e-38	2.96678e-37	2.05362	2.05362	62.2691	30.3217	8.95363e-113	5.27941e-112
MIDN	1.67249e-38	3.25618e-37	2.08348	2.08348	76.0355	36.4945	1.29072e-43	3.6802e-43
COPA	1.74647e-38	3.39496e-37	1.82632	1.82632	70.6201	38.668	6.28019e-44	1.7984e-43
KRAS	2.03625e-38	3.95215e-37	1.33988	1.33988	83.2528	62.1344	1.67934e-71	6.74793e-71
RHEB	2.11402e-38	4.09677e-37	1.16889	1.16889	109.072	93.3126	1.378e-255	1.88587e-254
FKBP1A	2.12566e-38	4.11299e-37	1.1882	1.1882	115.007	96.7909	2.19558e-151	1.69098e-150
SSBP1	2.28976e-38	4.41692e-37	1.238	1.238	100.077	80.838	6.59188e-50	2.04152e-49
YIPF2	2.3506e-38	4.52734e-37	1.72409	1.72409	57.7207	33.4789	1.27533e-113	7.55881e-113
RER1	2.61786e-38	5.03439e-37	1.26844	1.26844	123.69	97.513	9.91702e-63	3.61421e-62
NFKBIZ	2.98389e-38	5.72952e-37	1.65208	1.65208	73.2439	44.3344	8.68592e-76	3.64629e-75
ISOC2	3.1241e-38	5.97232e-37	1.35959	1.35959	76.4965	56.2644	8.36789e-103	4.50334e-102
PTGES3	3.12458e-38	5.97232e-37	1.23621	1.23621	229.637	185.759	1.34613e-85	6.25195e-85
CYP2B6	3.23732e-38	6.17841e-37	1.43607	1.43607	54.2494	37.7762	1.45962e-196	1.46979e-195
HSPA5	5.1186e-38	9.72456e-37	1.05163	1.05163	634.419	603.272	1.27288e-242	1.63859e-241
C19orf70	8.07928e-38	1.53263e-36	1.04911	1.04911	177.165	168.872	1.76174e-52	5.64807e-52
HYOU1	8.30204e-38	1.57251e-36	1.97013	1.97013	67.0506	34.0335	2.02752e-76	8.57437e-76
CALM3	8.42639e-38	1.59366e-36	2.13236	2.13236	134.875	63.2517	1.08345e-248	1.42686e-247
PLXNB2	9.08255e-38	1.71518e-36	1.23671	1.23671	116.604	94.2859	1.967e-129	1.30963e-128
SERPINB6	9.18948e-38	1.73277e-36	1.26612	1.26612	104.833	82.799	5.92074e-47	1.76919e-46
SLC4A11	1.17774e-37	2.21742e-36	3.4077	3.4077	53.6901	15.7555	3.11652e-96	1.58626e-95
CNDP2	1.23591e-37	2.32348e-36	1.86362	1.86362	94.5235	50.7204	4.9749e-37	1.26403e-36
FAM3C	1.29593e-37	2.43268e-36	1.1112	1.1112	76.7859	69.1017	6.6108e-117	3.98963e-116
GOLGA2	1.45374e-37	2.72484e-36	1.33338	1.33338	82.9289	62.1946	2.95606e-82	1.33113e-81
TC2N	1.58802e-37	2.96769e-36	1.5929	1.5929	72.2294	45.3447	4.509e-144	3.30284e-143
NRP2	1.929e-37	3.59955e-36	4.89347	4.89347	62.5814	12.7888	1.8582e-37	4.75689e-37
TUBA1C	2.69506e-37	5.00676e-36	1.29695	1.29695	94.1621	72.6026	4.93455e-200	5.08287e-199
LYN	2.94827e-37	5.46908e-36	1.64147	1.64147	79.3424	48.3363	0	0
PLS1	2.98633e-37	5.53152e-36	1.47644	1.47644	73.0776	49.4958	7.68296e-138	5.42552e-137
ARPC5L	3.07181e-37	5.68149e-36	1.26368	1.26368	99.6545	78.8608	3.13761e-64	1.16406e-63
CLDN4	3.23996e-37	5.98369e-36	1.13679	1.13679	173.07	152.244	1.11424e-249	1.47669e-248
B4GALT1	3.74385e-37	6.90417e-36	1.42907	1.42907	64.8049	45.3477	4.0615e-64	1.50549e-63
UQCRFS1	4.63199e-37	8.5295e-36	1.01427	1.01427	162.239	159.957	1.42413e-68	5.54184e-68
ATF4	4.89265e-37	8.99633e-36	1.73772	1.73772	75.9942	43.7322	1.38002e-45	4.03641e-45
MAGED1	6.51146e-37	1.19206e-35	1.22743	1.22743	71.9793	58.6425	1.89903e-154	1.49275e-153
FAM96B	7.63515e-37	1.39372e-35	1.11931	1.11931	157.729	140.917	1.12189e-69	4.42044e-69
KIAA1522	8.38039e-37	1.52754e-35	1.32363	1.32363	92.0309	69.5294	5.03587e-155	3.9759e-154
TOMM5	8.42931e-37	1.53423e-35	1.07365	1.07365	134.547	125.317	2.8591e-66	1.08605e-65
RANBP1	1.07034e-36	1.94534e-35	1.52353	1.52353	106.371	69.8187	1.07028e-52	3.44094e-52
C4orf48	1.08202e-36	1.96372e-35	3.18294	3.18294	105.378	33.1072	2.9635e-209	3.20756e-208
GNL3	1.14659e-36	2.0779e-35	1.68517	1.68517	49.0321	29.0961	5.37409e-89	2.57387e-88
GCNT3	1.2205e-36	2.20867e-35	2.52532	2.52532	35.2706	13.9668	6.83722e-159	5.50876e-158
CAPNS1	1.31878e-36	2.38309e-35	1.27689	1.27689	104.619	81.9324	7.63555e-51	2.40021e-50
SORL1	1.51192e-36	2.72818e-35	1.05135	1.05135	63.5096	60.4078	4.04391e-185	3.80122e-184
RND3	1.69812e-36	3.05104e-35	1.8078	1.8078	51.046	28.2365	1.15142e-112	6.7765e-112
PRSS8	1.73731e-36	3.117e-35	1.554	1.554	37.1677	23.9174	4.7454e-176	4.25395e-175
TMEM45A	1.84932e-36	3.31323e-35	3.17688	3.17688	31.8339	10.0205	2.18117e-130	1.4662e-129
COA4	2.11409e-36	3.77684e-35	1.25027	1.25027	77.5774	62.0482	6.67622e-86	3.11219e-85
GNE	2.17604e-36	3.88199e-35	2.59295	2.59295	34.5579	13.3277	3.45045e-109	1.9592e-108
AP001453.2	2.29649e-36	4.09106e-35	5.25402	5.25402	25.5864	4.86988	3.24255e-131	2.1961e-130
CAP1	3.72479e-36	6.61677e-35	1.10562	1.10562	115.644	104.597	9.99401e-160	8.11457e-159
PSMB8	4.1607e-36	7.37029e-35	1.09271	1.09271	166.498	152.372	2.45306e-37	6.27076e-37
MRPS33	4.56356e-36	8.06123e-35	1.3934	1.3934	98.509	70.697	2.39934e-77	1.02606e-76
SUB1	5.04208e-36	8.89401e-35	1.06057	1.06057	156.558	147.617	2.67612e-43	7.59078e-43
CISD3	5.3096e-36	9.35277e-35	1.98981	1.98981	69.2666	34.8107	4.25035e-49	1.30478e-48
CLIP1	5.46533e-36	9.6002e-35	1.78223	1.78223	87.63	49.1687	2.0216e-71	8.11542e-71
PTS	5.52079e-36	9.6841e-35	1.53722	1.53722	65.5854	42.6651	3.86867e-66	1.46776e-65
FDX1	5.82585e-36	1.0205e-34	1.36183	1.36183	69.977	51.3847	1.35331e-64	5.05662e-64
MZT2A	7.05781e-36	1.23286e-34	1.35784	1.35784	86.1003	63.4098	1.46773e-92	7.2476e-92
MORF4L2	7.16597e-36	1.25002e-34	1.63089	1.63089	87.882	53.8859	2.41087e-112	1.41227e-111
WDR1	9.60252e-36	1.67041e-34	1.6072	1.6072	88.0726	54.7989	2.92974e-85	1.35468e-84
SDC4	1.05564e-35	1.8338e-34	1.61355	1.61355	82.6745	51.2376	1.69289e-70	6.71868e-70
SNRPB	1.199e-35	2.07997e-34	1.3293	1.3293	85.961	64.6665	1.41001e-72	5.72795e-72
ARCN1	1.23067e-35	2.13197e-34	1.91303	1.91303	59.0351	30.8595	4.0176e-58	1.38247e-57
ADIPOR1	1.39626e-35	2.41552e-34	1.14621	1.14621	97.0871	84.7025	7.36128e-37	1.86546e-36
SMAGP	1.54518e-35	2.66947e-34	1.18174	1.18174	48.1469	40.7424	7.31972e-190	7.09793e-189
NOL7	1.56602e-35	2.70175e-34	1.28355	1.28355	92.7455	72.2569	1.74333e-33	4.14086e-33
PCM1	1.86949e-35	3.2209e-34	2.27514	2.27514	223.004	98.0177	2.18602e-231	2.6487e-230
TMEM141	1.96662e-35	3.3836e-34	1.47401	1.47401	68.3743	46.3867	1.15952e-60	4.13007e-60
IDH2	2.47123e-35	4.24599e-34	2.69853	2.69853	89.2266	33.0649	1.57925e-103	8.55764e-103
CDH1	2.6902e-35	4.61591e-34	1.48325	1.48325	75.58	50.9558	5.47879e-145	4.03908e-144
SH3BGRL3	2.75356e-35	4.71819e-34	1.03237	1.03237	397.277	384.821	0	0
SF3B5	3.46116e-35	5.91454e-34	1.03745	1.03745	138.751	133.743	2.00652e-53	6.50915e-53
ARFGAP3	3.92486e-35	6.69782e-34	1.43512	1.43512	80.798	56.3005	6.5407e-57	2.21791e-56
IFRD2	5.38281e-35	9.16098e-34	1.38836	1.38836	43.6064	31.4086	1.26872e-101	6.73848e-101
PSMA5	5.60237e-35	9.52176e-34	1.67469	1.67469	92.0041	54.9381	2.88495e-40	7.77459e-40
CDC37	7.58103e-35	1.28673e-33	1.16277	1.16277	110.789	95.2807	3.3694e-46	9.93599e-46
UROS	7.83579e-35	1.32818e-33	1.82052	1.82052	47.9054	26.3142	2.4455e-72	9.90883e-72
SMIM26	9.06474e-35	1.53235e-33	1.12418	1.12418	123.493	109.851	2.86081e-34	6.89147e-34
FER1L6	9.7161e-35	1.64026e-33	21.5905	21.5905	21.5905	1	4.70157e-107	2.61644e-106
TAPBP	1.21591e-34	2.04993e-33	1.04169	1.04169	125.197	120.187	5.2341e-39	1.37891e-38
TYMP	1.72575e-34	2.89396e-33	1.73887	1.73887	114.639	65.927	0	0
MAGED2	1.95616e-34	3.27162e-33	1.03273	1.03273	113.017	109.436	9.36516e-144	6.83607e-143
RPSA	2.02163e-34	3.37663e-33	1.01619	1.01619	664.422	653.834	2.42375e-215	2.70243e-214
PLSCR1	2.66954e-34	4.44699e-33	1.38163	1.38163	105.413	76.2958	1.31099e-152	1.01968e-151
SCAMP2	3.04175e-34	5.06033e-33	1.55194	1.55194	78.5479	50.6127	1.26647e-34	3.07023e-34
MRPL17	3.14233e-34	5.22075e-33	1.26689	1.26689	79.3129	62.6044	1.08986e-71	4.38628e-71
KLK12	3.28689e-34	5.45372e-33	7.70209	7.70209	27.8389	3.61445	5.17804e-114	3.0777e-113
MRPL18	3.61952e-34	5.98983e-33	1.40741	1.40741	91.9654	65.3436	1.00202e-42	2.81431e-42
ARMCX3	3.6927e-34	6.10291e-33	1.30225	1.30225	61.0161	46.8543	4.63806e-113	2.74121e-112
TIMM17A	4.42452e-34	7.2932e-33	1.46812	1.46812	60.7891	41.4061	4.10836e-57	1.39538e-56
ETV6	6.1333e-34	1.00967e-32	1.77016	1.77016	77.1714	43.5958	7.56135e-35	1.83944e-34
HLA-DPB1	6.17654e-34	1.01546e-32	1.70701	1.70701	87.9949	51.549	5.53047e-257	7.6352e-256
CYCS	6.2923e-34	1.03314e-32	1.26583	1.26583	79.6243	62.9031	3.16093e-41	8.66688e-41
MRPL3	7.63772e-34	1.25078e-32	1.15402	1.15402	71.0918	61.6034	7.28337e-99	3.78525e-98
STOML2	8.25151e-34	1.34778e-32	1.38737	1.38737	94.2845	67.9591	3.26111e-40	8.77702e-40
FABP5	8.63097e-34	1.40793e-32	1.30144	1.30144	131.614	101.13	0	0
TRIM2	8.79693e-34	1.43315e-32	1.52026	1.52026	69.9862	46.0358	7.48902e-145	5.51783e-144
LGALS7B	9.90949e-34	1.61231e-32	2.20287	2.20287	53.5983	24.3311	1.11601e-182	1.03817e-181
GTF2A2	1.07522e-33	1.74491e-32	1.34802	1.34802	112.388	83.3729	2.55088e-40	6.88463e-40
VMP1	1.19417e-33	1.93048e-32	1.58945	1.58945	73.1761	46.0386	4.38551e-42	1.22082e-41
BIRC3	1.5526e-33	2.50668e-32	2.40094	2.40094	61.0731	25.4372	8.12135e-79	3.52579e-78
ACP1	1.93843e-33	3.12159e-32	1.15277	1.15277	86.6558	75.1718	6.37772e-37	1.61719e-36
TAX1BP1	2.14466e-33	3.44488e-32	1.08364	1.08364	141.679	130.744	3.81675e-111	2.20908e-110
GGCT	2.53329e-33	4.05875e-32	1.54345	1.54345	62.231	40.3194	1.44832e-58	5.01253e-58
ELOC	2.57443e-33	4.11941e-32	1.25879	1.25879	112.345	89.2483	1.04084e-160	8.49488e-160
SPTSSB	2.6859e-33	4.28688e-32	2.37055	2.37055	32.3802	13.6594	2.63691e-154	2.07019e-153
PLA2G10	2.72396e-33	4.34211e-32	3.02548	3.02548	45.8249	15.1464	1.9647e-109	1.11709e-108
MYO5B	3.48504e-33	5.54827e-32	2.94285	2.94285	52.2833	17.7662	4.13665e-96	2.10209e-95
LSM4	3.67873e-33	5.84923e-32	1.30089	1.30089	85.0556	65.3828	1.13561e-36	2.86915e-36
MRPL55	3.79988e-33	6.03422e-32	1.09621	1.09621	85.1157	77.6453	5.7554e-53	1.85604e-52
MMP7	4.03232e-33	6.39528e-32	2.02371	2.02371	64.9457	32.0924	8.99529e-189	8.64937e-188
MPC2	4.109e-33	6.50867e-32	1.2148	1.2148	107.482	88.4776	1.05678e-105	5.82688e-105
FAM83D	4.27154e-33	6.74914e-32	10.7379	10.7379	23.6788	2.20515	1.08894e-105	6.00157e-105
AMD1	4.53836e-33	7.16173e-32	2.37785	2.37785	45.5793	19.1683	1.92893e-72	7.82332e-72
TMEM50A	4.82993e-33	7.61228e-32	1.08988	1.08988	125.325	114.989	7.15697e-86	3.33382e-85
TCN1	5.70265e-33	8.96528e-32	23.4233	23.4233	38.7943	1.65623	1.88835e-107	1.05742e-106
NEDD8	6.24352e-33	9.80335e-32	1.06948	1.06948	122.703	114.732	4.08341e-55	1.35364e-54
SPCS3	6.56804e-33	1.03e-31	1.22092	1.22092	99.4007	81.4145	1.27378e-181	1.1771e-180
MTUS1	6.64689e-33	1.03978e-31	1.36048	1.36048	58.5045	43.0029	3.04572e-116	1.83546e-115
KIF13B	6.6677e-33	1.04174e-31	1.89584	1.89584	55.9097	29.4908	5.89325e-74	2.42141e-73
MX1	7.63379e-33	1.18972e-31	1.12616	1.12616	131.756	116.996	2.69872e-148	2.04345e-147
UCHL3	7.64922e-33	1.19065e-31	1.49443	1.49443	58.3774	39.0634	3.77767e-63	1.38357e-62
CHMP5	7.81658e-33	1.21519e-31	1.1456	1.1456	98.7319	86.1833	4.13485e-31	9.35997e-31
CYB561D2	8.74692e-33	1.35815e-31	2.32132	2.32132	25.5708	11.0156	1.02458e-44	2.96096e-44
RABAC1	9.46428e-33	1.46772e-31	1.2323	1.2323	62.2403	50.5076	1.27863e-57	4.3723e-57
DPM3	1.07147e-32	1.65551e-31	1.05816	1.05816	83.6251	79.0291	9.79989e-52	3.11167e-51
FAM120A	1.14425e-32	1.76579e-31	1.22567	1.22567	87.2983	71.2249	4.83441e-59	1.68755e-58
TPR	1.33059e-32	2.05084e-31	1.21355	1.21355	131.464	108.33	2.54742e-66	9.68529e-66
EMC10	1.35289e-32	2.08266e-31	1.45915	1.45915	64.6279	44.2916	7.82916e-44	2.24044e-43
NCKAP1	1.41864e-32	2.1812e-31	1.18717	1.18717	61.2584	51.6001	1.16202e-137	8.19209e-137
GADD45GIP1	1.5303e-32	2.35002e-31	1.08545	1.08545	143.89	132.562	8.45812e-31	1.9047e-30
MRPL13	1.97625e-32	3.02744e-31	1.43397	1.43397	71.8538	50.1082	3.65317e-49	1.12227e-48
AMN	2.18864e-32	3.34873e-31	2.43503	2.43503	32.5682	13.3749	6.11952e-114	3.63386e-113
HAX1	3.07008e-32	4.69166e-31	1.06991	1.06991	99.5223	93.0196	1.17685e-35	2.9005e-35
POR	3.48124e-32	5.31354e-31	1.23666	1.23666	96.5671	78.087	2.61459e-46	7.71738e-46
FBXW5	3.62237e-32	5.52225e-31	1.44907	1.44907	66.2316	45.7064	9.90262e-64	3.65342e-63
CAPN5	3.72023e-32	5.66457e-31	4.7241	4.7241	31.8252	6.73677	7.73857e-74	3.1765e-73
GALNT12	4.4389e-32	6.75067e-31	1.87248	1.87248	35.7087	19.0702	1.93853e-107	1.08504e-106
SRM	4.48517e-32	6.81281e-31	1.37806	1.37806	73.5709	53.3873	8.22892e-60	2.89821e-59
SMARCA4	6.98347e-32	1.05566e-30	1.33982	1.33982	80.8711	60.3599	6.5048e-84	2.97278e-83
MT3	7.26264e-32	1.09654e-30	3.75097	3.75097	42.6001	11.3571	2.21649e-86	1.03863e-85
UFM1	8.48957e-32	1.27872e-30	1.40245	1.40245	75.648	53.94	6.19609e-31	1.39807e-30
NDUFV3	1.05991e-31	1.59076e-30	1.26687	1.26687	80.0775	63.2091	1.47654e-31	3.37032e-31
STX10	1.14107e-31	1.71052e-30	1.69699	1.69699	53.9029	31.7639	4.39582e-60	1.55299e-59
COA3	1.14413e-31	1.71306e-30	1.00501	1.00501	133.294	132.629	1.48031e-49	4.56769e-49
CCT6A	1.16338e-31	1.73981e-30	1.15026	1.15026	130.042	113.055	3.95584e-42	1.10194e-41
VPS29	1.451e-31	2.15711e-30	1.0136	1.0136	126.692	124.992	1.66908e-78	7.22369e-78
LYPD6B	1.46177e-31	2.17057e-30	1.64347	1.64347	46.6961	28.413	1.71984e-115	1.031e-114
HMGN2	1.61094e-31	2.38924e-30	1.04558	1.04558	329.736	315.362	2.20083e-38	5.73319e-38
PSMB9	1.7147e-31	2.54013e-30	1.41149	1.41149	110.57	78.3353	2.1116e-260	2.99746e-259
HERPUD1	1.87601e-31	2.77258e-30	1.03818	1.03818	181.051	174.393	4.71848e-145	3.48265e-144
HES6	2.14288e-31	3.15956e-30	17.4768	17.4768	53.7302	3.07437	8.05091e-76	3.38085e-75
ANAPC13	2.18564e-31	3.21882e-30	1.18204	1.18204	66.1458	55.9589	4.79828e-64	1.77755e-63
LRRFIP2	2.43472e-31	3.58146e-30	2.2949	2.2949	55.1401	24.0272	1.54714e-37	3.96704e-37
PSMA3	2.61343e-31	3.83091e-30	1.13177	1.13177	101.664	89.8271	1.62698e-47	4.9059e-47
CCT5	2.95738e-31	4.325e-30	1.22319	1.22319	113.242	92.579	2.57744e-29	5.63274e-29
PROM2	3.12412e-31	4.55825e-30	1.14306	1.14306	40.7855	35.6811	9.63326e-196	9.6463e-195
UNC5B-AS1	3.37079e-31	4.91245e-30	1.18215	1.18215	64.9949	54.9803	1.64834e-176	1.48398e-175
HIST1H1C	3.72621e-31	5.42414e-30	2.31198	2.31198	84.6533	36.6151	2.20548e-73	9.01178e-73
ZFP36	4.26375e-31	6.19944e-30	1.90137	1.90137	106.486	56.005	5.82833e-78	2.50866e-77
FGGY	4.61222e-31	6.69838e-30	1.87983	1.87983	50.7745	27.0102	4.84574e-87	2.28344e-86
HMGCR	5.24798e-31	7.60413e-30	2.98489	2.98489	42.9533	14.3902	5.35021e-58	1.83701e-57
FAM136A	5.99111e-31	8.67091e-30	1.48777	1.48777	56.6002	38.0438	6.94485e-49	2.12416e-48
CLIC6	6.61108e-31	9.55719e-30	1.73074	1.73074	71.7932	41.4813	5.25811e-163	4.35647e-162
AP2B1	6.80559e-31	9.82709e-30	3.19158	3.19158	70.1482	21.9791	1.59125e-38	4.15987e-38
RAB3D	7.62624e-31	1.09869e-29	1.15686	1.15686	32.1101	27.7562	1.70932e-163	1.41995e-162
CAMTA1	9.48333e-31	1.36467e-29	1.10641	1.10641	95.9746	86.7441	1.44118e-56	4.87643e-56
BICDL2	1.00043e-30	1.43799e-29	2.0253	2.0253	60.8613	30.0505	4.30085e-123	2.74021e-122
RCC2	1.15183e-30	1.64808e-29	1.57114	1.57114	54.688	34.8078	2.19665e-75	9.1724e-75
SEC11A	1.29266e-30	1.84537e-29	1.07501	1.07501	84.4756	78.5814	3.26399e-85	1.50868e-84
BCL3	1.32249e-30	1.88582e-29	1.21797	1.21797	84.87	69.6817	5.13973e-88	2.43933e-87
PRKAA2	1.41001e-30	2.00709e-29	2.43252	2.43252	30.835	12.6762	1.08096e-97	5.55817e-97
EWSR1	1.42348e-30	2.02295e-29	1.05354	1.05354	129.315	122.743	8.41672e-48	2.54403e-47
NR4A1	1.44851e-30	2.0562e-29	5.60298	5.60298	40.075	7.15243	1.94007e-67	7.46412e-67
THOC7	1.49096e-30	2.11407e-29	1.13484	1.13484	101.986	89.8679	4.54529e-41	1.24355e-40
BOLA3	1.60862e-30	2.27833e-29	1.24434	1.24434	85.7619	68.9217	9.27718e-32	2.12918e-31
GALNT5	1.68909e-30	2.38693e-29	1.20592	1.20592	46.5621	38.6112	3.67739e-185	3.45928e-184
CANT1	1.69832e-30	2.39728e-29	2.11828	2.11828	35.9603	16.9762	8.71416e-65	3.26379e-64
CXXC5	1.73026e-30	2.43962e-29	1.16906	1.16906	74.6684	63.8703	1.0652e-80	4.71562e-80
CENPX	1.75121e-30	2.4664e-29	1.10601	1.10601	91.0295	82.3045	1.16099e-110	6.68579e-110
PTGES	2.26753e-30	3.18645e-29	1.57078	1.57078	35.7509	22.76	2.91194e-142	2.11208e-141
TJP3	2.27647e-30	3.19545e-29	3.35765	3.35765	59.4906	17.7179	3.73609e-178	3.3878e-177
E2F7	2.28533e-30	3.2043e-29	7.96299	7.96299	36.883	4.6318	2.49473e-103	1.35009e-102
CXCL16	2.37331e-30	3.32396e-29	1.34259	1.34259	62.2602	46.3733	0	0
CCDC186	3.28618e-30	4.56689e-29	1.00565	1.00565	82.5184	82.0547	1.99134e-83	9.06775e-83
DYNC1I2	3.64958e-30	5.05515e-29	1.3355	1.3355	68.8319	51.5402	7.1469e-52	2.27561e-51
ORMDL2	3.73769e-30	5.17149e-29	1.78179	1.78179	67.8431	38.0758	1.94588e-42	5.44336e-42
FAM173A	3.90492e-30	5.39694e-29	1.94198	1.94198	42.4611	21.8648	1.44374e-114	8.60562e-114
TOB1	5.42131e-30	7.48451e-29	1.81482	1.81482	43.9693	24.228	5.52933e-54	1.80536e-53
UBE2N	5.48712e-30	7.56705e-29	1.20698	1.20698	79.3981	65.7826	6.22734e-42	1.7278e-41
MRPS36	6.53779e-30	8.99625e-29	1.18279	1.18279	82.6133	69.8463	9.4655e-37	2.39484e-36
COPG1	1.13771e-29	1.55702e-28	1.35498	1.35498	63.2511	46.6803	1.34882e-54	4.45019e-54
CAMK1D	1.14571e-29	1.56627e-28	1.07718	1.07718	60.8297	56.4712	1.40268e-94	7.02291e-94
RPS6KA3	1.27297e-29	1.73834e-28	2.14273	2.14273	39.1005	18.248	1.43651e-54	4.73453e-54
MCUR1	1.50308e-29	2.05035e-28	1.51137	1.51137	57.2445	37.8759	4.34415e-50	1.34938e-49
LAGE3	1.55386e-29	2.11733e-28	1.21167	1.21167	79.2059	65.369	2.95134e-50	9.18106e-50
CHMP1B	1.79363e-29	2.44139e-28	1.49567	1.49567	44.4993	29.752	6.72427e-60	2.3696e-59
PARP14	2.26449e-29	3.07232e-28	1.48164	1.48164	81.6233	55.0897	1.08291e-32	2.53485e-32
SNF8	2.2948e-29	3.1101e-28	1.4094	1.4094	74.6505	52.9663	1.75442e-67	6.75816e-67
AC005392.2	2.30836e-29	3.12511e-28	26.6072	26.6072	26.6072	1	2.75536e-94	1.37899e-93
ANXA7	2.3687e-29	3.20335e-28	1.03973	1.03973	101.142	97.277	1.62895e-38	4.25753e-38
TRAM1	2.39337e-29	3.23323e-28	1.10233	1.10233	81.4751	73.9116	1.16175e-51	3.68601e-51
CHCHD5	2.44557e-29	3.3002e-28	1.09934	1.09934	124.894	113.608	2.71002e-55	9.00023e-55
APIP	2.46063e-29	3.31697e-28	2.33374	2.33374	44.4254	19.0361	4.98968e-47	1.49417e-46
UBE2J1	2.68255e-29	3.61225e-28	1.98768	1.98768	54.4732	27.4055	4.24736e-96	2.1566e-95
ARRDC1	2.77852e-29	3.73749e-28	1.27688	1.27688	62.4193	48.8842	9.61189e-62	3.46089e-61
DDX21	2.81967e-29	3.78878e-28	1.27302	1.27302	82.6672	64.9376	3.12708e-81	1.39367e-80
SRPX2	2.93395e-29	3.92975e-28	1.78247	1.78247	50.381	28.2647	1.60387e-109	9.13169e-109
SOX21	2.9425e-29	3.93701e-28	1.79308	1.79308	27.4732	15.3218	5.69264e-110	3.2529e-109
SFT2D1	3.12425e-29	4.17574e-28	1.3821	1.3821	64.0986	46.3776	2.88354e-100	1.51488e-99
MVD	3.17213e-29	4.23524e-28	3.11306	3.11306	37.6495	12.0941	2.62738e-70	1.03979e-69
SAMD9	3.29159e-29	4.39007e-28	2.09193	2.09193	62.3647	29.8121	1.00645e-35	2.48297e-35
ERBB2	3.61768e-29	4.81986e-28	1.14655	1.14655	73.5687	64.1653	1.66501e-132	1.13809e-131
TOX3	4.89364e-29	6.50606e-28	1.35116	1.35116	32.4197	23.9939	2.19498e-112	1.2876e-111
FOXA1	5.7793e-29	7.67542e-28	1.02097	1.02097	85.5657	83.8082	1.21127e-151	9.34612e-151
ASAP2	6.07033e-29	8.05343e-28	1.29421	1.29421	45.3771	35.0615	2.29405e-141	1.65343e-140
PAWR	6.47523e-29	8.58156e-28	1.38927	1.38927	56.6086	40.7469	1.18425e-111	6.89235e-111
PRADC1	6.91417e-29	9.15364e-28	1.64765	1.64765	56.5106	34.2977	8.79397e-83	3.97705e-82
LSM8	6.95659e-29	9.20011e-28	1.40152	1.40152	59.9671	42.7872	2.40398e-40	6.49514e-40
SPECC1	8.24375e-29	1.08795e-27	4.29394	4.29394	32.6534	7.60453	1.96669e-59	6.89768e-59
STAT1	8.42215e-29	1.10917e-27	1.546	1.546	88.664	57.3504	3.09505e-118	1.88688e-117
FUCA2	8.46384e-29	1.11349e-27	1.82316	1.82316	53.7594	29.487	1.84865e-52	5.92369e-52
LINC01133	9.75776e-29	1.28238e-27	1.12986	1.12986	45.8032	40.5387	8.81571e-206	9.38031e-205
LMTK3	9.92575e-29	1.30309e-27	1.41042	1.41042	43.2773	30.6839	8.32226e-129	5.52052e-128
TAF9	1.05208e-28	1.37978e-27	1.48248	1.48248	66.5886	44.9171	5.74515e-64	2.1252e-63
KLF6	1.05545e-28	1.38275e-27	3.19007	3.19007	75.796	23.76	0	0
PIN4	1.13144e-28	1.47922e-27	1.08875	1.08875	89.4162	82.1274	1.24875e-68	4.86542e-68
ARF6	1.30432e-28	1.69995e-27	1.20563	1.20563	81.4864	67.588	1.6456e-99	8.60572e-99
AGPAT2	1.31959e-28	1.71806e-27	1.22485	1.22485	69.5226	56.7601	2.3971e-48	7.2822e-48
SCEL	1.42265e-28	1.84842e-27	18.0599	18.0599	18.0599	1	2.15001e-88	1.02349e-87
THUMPD3-AS1	1.59282e-28	2.06738e-27	1.43796	1.43796	54.9823	38.2364	2.90977e-58	1.00373e-57
ERO1A	1.63754e-28	2.12323e-27	1.83107	1.83107	49.4861	27.0257	5.45566e-54	1.78177e-53
RNF10	1.6523e-28	2.14017e-27	1.36796	1.36796	55.7901	40.7833	6.56389e-41	1.79037e-40
MTIF3	1.80323e-28	2.33086e-27	1.26369	1.26369	75.9579	60.108	3.47234e-31	7.86877e-31
MUC2	1.87635e-28	2.42288e-27	4.28639	4.28639	90.4114	21.0927	5.13554e-110	2.93589e-109
GTF3A	2.07821e-28	2.68079e-27	1.19069	1.19069	82.1424	68.9873	8.46598e-32	1.94584e-31
ADAM9	2.37198e-28	3.05347e-27	1.13306	1.13306	68.2863	60.267	6.52174e-92	3.20031e-91
SRPRB	2.49295e-28	3.20264e-27	1.40252	1.40252	49.3305	35.1727	2.42035e-66	9.21329e-66
PDAP1	2.52029e-28	3.23446e-27	1.04554	1.04554	90.7232	86.7713	5.20119e-39	1.37053e-38
SBDS	2.8382e-28	3.63874e-27	1.06947	1.06947	67.3818	63.005	1.92701e-65	7.27155e-65
DUSP1	3.03237e-28	3.88372e-27	1.52436	1.52436	136.792	89.7375	5.23814e-59	1.82797e-58
ZNF593	3.05167e-28	3.90447e-27	1.12502	1.12502	63.1815	56.1605	3.88471e-38	1.00676e-37
SEC14L1	3.57429e-28	4.56848e-27	1.8129	1.8129	66.276	36.5579	2.37611e-52	7.60802e-52
DIAPH1	4.20822e-28	5.36783e-27	1.58715	1.58715	51.9024	32.7017	1.24477e-32	2.90886e-32
VPS37B	4.28696e-28	5.46273e-27	2.04319	2.04319	46.8088	22.9097	1.89557e-51	6.00517e-51
CHP1	4.52023e-28	5.74833e-27	1.25014	1.25014	56.6257	45.2954	8.53295e-62	3.07416e-61
WASL	4.66907e-28	5.92562e-27	1.01009	1.01009	67.3941	66.7208	5.60728e-77	2.38817e-76
KIF9	4.74575e-28	6.01081e-27	8.31432	8.31432	106.648	12.827	0	0
KPNB1	4.77194e-28	6.0379e-27	1.06186	1.06186	87.969	82.8444	1.02657e-35	2.5316e-35
MTCH2	4.98984e-28	6.30092e-27	1.4242	1.4242	64.1443	45.0388	3.11526e-83	1.41446e-82
SSNA1	5.13053e-28	6.47208e-27	1.1691	1.1691	89.2695	76.3574	6.76136e-32	1.55775e-31
NECTIN2	5.4778e-28	6.90324e-27	1.10885	1.10885	65.7309	59.2785	5.18823e-64	1.92032e-63
CRNDE	6.27196e-28	7.88036e-27	1.01755	1.01755	146.985	144.45	2.23401e-262	3.2111e-261
RUSC1	6.29718e-28	7.90416e-27	1.57551	1.57551	31.3971	19.9282	8.61531e-78	3.69938e-77
RAB37	6.47862e-28	8.12379e-27	4.0982	4.0982	21.9083	5.34583	5.22818e-83	2.3704e-82
TNFRSF12A	6.56697e-28	8.22637e-27	1.85599	1.85599	59.0428	31.8121	3.99602e-49	1.2273e-48
COPB1	7.25119e-28	9.05643e-27	1.37514	1.37514	64.5933	46.9722	5.00965e-46	1.47383e-45
MTA1	7.57699e-28	9.45395e-27	1.89419	1.89419	42.8199	22.606	1.46803e-67	5.66189e-67
DUSP5	7.99722e-28	9.96839e-27	4.39737	4.39737	40.4488	9.1984	1.82219e-58	6.29953e-58
SSR1	1.03539e-27	1.28932e-26	1.0015	1.0015	82.0445	81.9216	4.9025e-55	1.62345e-54
TUSC2	1.07961e-27	1.34173e-26	1.76094	1.76094	70.5409	40.0587	1.75571e-73	7.18568e-73
SURF4	1.19517e-27	1.48387e-26	1.08662	1.08662	67.0072	61.6659	8.89871e-57	3.01425e-56
BCCIP	1.29634e-27	1.60631e-26	1.17263	1.17263	80.2901	68.4704	1.14476e-46	3.4037e-46
FOXA3	1.32719e-27	1.64292e-26	10.1781	10.1781	16.2334	1.59494	2.53424e-88	1.20503e-87
SLFN5	1.33086e-27	1.64584e-26	1.92134	1.92134	67.6804	35.2256	9.33439e-93	4.61836e-92
AC007255.1	1.39846e-27	1.72775e-26	1.29185	1.29185	37.4156	28.9629	5.09738e-109	2.88652e-108
AC111149.2	1.49814e-27	1.84727e-26	14.7159	14.7159	14.7159	1	5.68603e-86	2.65355e-85
MAP3K13	1.50774e-27	1.85729e-26	1.00568	1.00568	89.3763	88.8715	5.97375e-96	3.02341e-95
AC019117.2	1.52321e-27	1.8745e-26	1.73851	1.73851	25.5633	14.7041	2.50907e-138	1.77483e-137
EMC6	1.62456e-27	1.99727e-26	1.67264	1.67264	61.9246	37.022	1.79343e-29	3.92825e-29
SH2D4A	1.63049e-27	2.00261e-26	1.31656	1.31656	50.5173	38.3705	1.0059e-102	5.4088e-102
RPS6KB2	1.74866e-27	2.14356e-26	2.52539	2.52539	40.0419	15.8558	5.24721e-35	1.28045e-34
TNFRSF21	1.7556e-27	2.14996e-26	1.02694	1.02694	57.9409	56.4208	1.39281e-90	6.76084e-90
RAB7A	1.77356e-27	2.16986e-26	1.17418	1.17418	85.8197	73.0893	1.17096e-158	9.41633e-158
CAPRIN1	1.8591e-27	2.27229e-26	1.13642	1.13642	84.8724	74.6838	7.83064e-43	2.20327e-42
RAB27B	1.93886e-27	2.36748e-26	1.31619	1.31619	33.803	25.6825	3.06856e-116	1.84833e-115
RASEF	2.01961e-27	2.45892e-26	2.67869	2.67869	36.3372	13.5653	1.90436e-80	8.4098e-80
KLF4	2.02465e-27	2.46267e-26	2.54633	2.54633	38.9566	15.2991	5.37475e-47	1.6091e-46
B3GNT3	2.03152e-27	2.46863e-26	3.64074	3.64074	26.3946	7.24978	1.91927e-81	8.56285e-81
MMAB	2.17267e-27	2.63761e-26	1.13925	1.13925	65.2863	57.3066	1.46938e-99	7.68734e-99
ZDHHC12	2.44021e-27	2.9567e-26	1.30083	1.30083	48.6959	37.4344	7.50336e-73	3.05305e-72
NEBL	2.49402e-27	3.01899e-26	1.86932	1.86932	47.0857	25.1887	7.91657e-98	4.07726e-97
B4GALT4	2.73836e-27	3.31157e-26	1.46409	1.46409	57.8153	39.4888	1.84627e-81	8.24007e-81
SCNN1B	2.75636e-27	3.33014e-26	1.09482	1.09482	48.2818	44.1003	1.36214e-139	9.72838e-139
TENT5C	3.00835e-27	3.62762e-26	2.13058	2.13058	35.1377	16.4921	1.4367e-77	6.16073e-77
SLPI	3.07363e-27	3.70231e-26	3.25589	3.25589	48612.8	14930.7	0	0
AC009133.1	3.97506e-27	4.77045e-26	3.07731	3.07731	32.726	10.6346	3.95575e-63	1.44837e-62
COPZ1	4.70954e-27	5.64651e-26	1.30766	1.30766	62.451	47.758	4.80475e-30	1.06671e-29
UBA1	4.75128e-27	5.69113e-26	1.16589	1.16589	81.1104	69.5697	1.6863e-37	4.32122e-37
BCL2L1	4.7979e-27	5.7415e-26	1.94465	1.94465	63.3089	32.5554	1.93596e-67	7.45061e-67
STRA6	4.84063e-27	5.78713e-26	2.55547	2.55547	22.7529	8.90358	1.99745e-86	9.37036e-86
FUT3	5.09132e-27	6.06953e-26	5.29306	5.29306	22.8103	4.30946	1.94977e-64	7.25939e-64
SURF1	5.17857e-27	6.16769e-26	1.07168	1.07168	87.6086	81.7492	1.77005e-37	4.53308e-37
PSMC1	6.53994e-27	7.7597e-26	1.30694	1.30694	69.0606	52.8416	1.29335e-29	2.84328e-29
BUD23	6.73118e-27	7.97908e-26	1.47424	1.47424	71.6514	48.6023	4.29764e-110	2.458e-109
AHCYL1	7.18154e-27	8.50492e-26	1.51479	1.51479	64.249	42.4146	8.16675e-35	1.98556e-34
KCNK15	7.50597e-27	8.88077e-26	5.65066	5.65066	15.8288	2.80123	3.24542e-89	1.55852e-88
CRABP2	7.55059e-27	8.92516e-26	6.97136	6.97136	12.5477	1.79989	5.65172e-89	2.70376e-88
LSM5	8.0405e-27	9.49534e-26	1.19772	1.19772	81.4444	67.9994	1.62259e-27	3.4206e-27
MIR22HG	9.12861e-27	1.07601e-25	2.00408	2.00408	36.3764	18.1511	2.59609e-57	8.8533e-57
EIF4E2	1.0693e-26	1.25571e-25	1.17895	1.17895	68.3973	58.0153	4.57332e-77	1.95177e-76
SLK	1.10295e-26	1.29401e-25	1.29439	1.29439	56.2493	43.4562	5.50993e-47	1.64839e-46
MFSD4A	1.11746e-26	1.30981e-25	2.02431	2.02431	24.067	11.889	6.35872e-102	3.38441e-101
SMC4	1.14892e-26	1.34418e-25	2.75723	2.75723	57.7715	20.9527	1.2227e-55	4.0812e-55
MRPL36	1.194e-26	1.39563e-25	1.09323	1.09323	71.8681	65.7392	2.16546e-36	5.44482e-36
ARHGDIA	1.30702e-26	1.52349e-25	1.08661	1.08661	73.6526	67.7819	1.28857e-104	7.04622e-104
CORO1B	1.35301e-26	1.57272e-25	1.0958	1.0958	69.22	63.1683	5.48428e-39	1.44331e-38
ALDH3B2	1.47618e-26	1.71272e-25	3.1541	3.1541	20.1421	6.38599	1.25017e-85	5.81269e-85
ATP8B1	1.52106e-26	1.76317e-25	1.21044	1.21044	54.6891	45.1812	1.71139e-103	9.26966e-103
PLEKHB2	1.81145e-26	2.09784e-25	1.77131	1.77131	56.1642	31.7077	3.03695e-107	1.69533e-106
AKR7A2	1.88704e-26	2.18338e-25	1.19828	1.19828	99.9789	83.435	2.8875e-63	1.05909e-62
NSF	2.41997e-26	2.78973e-25	1.55117	1.55117	41.0112	26.4389	2.18849e-50	6.82655e-50
SPNS2	2.46456e-26	2.83853e-25	21.4452	21.4452	21.4452	1	2.83127e-62	1.0259e-61
HIPK2	2.60041e-26	2.99226e-25	1.98617	1.98617	49.8629	25.105	1.00192e-48	3.05854e-48
CHTOP	2.72636e-26	3.13145e-25	1.41466	1.41466	52.3338	36.9938	2.08357e-32	4.83935e-32
PSMD7	2.9552e-26	3.38811e-25	1.25206	1.25206	76.131	60.8045	8.8079e-78	3.78078e-77
USO1	3.15841e-26	3.61779e-25	1.19392	1.19392	56.9911	47.7345	8.20914e-42	2.27365e-41
MYO6	3.17654e-26	3.63525e-25	1.23283	1.23283	66.5503	53.9816	4.35404e-117	2.63146e-116
C9orf152	3.1992e-26	3.65785e-25	1.14868	1.14868	28.9045	25.1633	1.66133e-123	1.06063e-122
OTUD6B-AS1	3.25876e-26	3.72257e-25	1.1526	1.1526	81.2716	70.5113	3.27367e-66	1.24277e-65
SYAP1	3.30249e-26	3.7691e-25	1.47778	1.47778	75.8714	51.3414	3.69996e-81	1.64782e-80
RAD23B	3.56114e-26	4.0606e-25	1.03624	1.03624	83.6693	80.7434	4.16385e-40	1.11947e-39
ANAPC15	3.73108e-26	4.24667e-25	1.12384	1.12384	66.0999	58.8162	1.69633e-42	4.74843e-42
HSPH1	4.21437e-26	4.78377e-25	2.02416	2.02416	169.876	83.9243	0	0
THRB	4.22244e-26	4.7886e-25	1.3496	1.3496	32.0257	23.7299	3.03994e-104	1.6544e-103
ABHD11	4.29631e-26	4.86799e-25	1.6625	1.6625	65.8463	39.6067	8.24398e-104	4.47109e-103
IDO1	4.68108e-26	5.29442e-25	3.99089	3.99089	40.6504	10.1858	1.05101e-82	4.74974e-82
C1orf116	4.87712e-26	5.51119e-25	1.38787	1.38787	39.2419	28.2749	1.11019e-96	5.66216e-96
PLPP5	5.22456e-26	5.89321e-25	1.15846	1.15846	72.8627	62.8959	1.04441e-42	2.93204e-42
MBOAT2	5.68552e-26	6.40168e-25	2.55448	2.55448	34.6533	13.5657	1.02761e-70	4.08865e-70
MINOS1	6.26666e-26	7.03713e-25	1.26128	1.26128	74.5314	59.0921	2.57587e-26	5.28925e-26
TBCB	6.63667e-26	7.43935e-25	1.01638	1.01638	91.0804	89.6127	4.08858e-30	9.08998e-30
SPTBN1	6.89467e-26	7.72166e-25	1.20723	1.20723	125.124	103.645	3.2592e-226	3.84531e-225
CYB561	8.57434e-26	9.56872e-25	2.51277	2.51277	55.6325	22.1399	3.476e-189	3.35773e-188
SLC35C1	9.35162e-26	1.04177e-24	2.19474	2.19474	29.1852	13.2978	4.75335e-69	1.86123e-68
MRPS26	9.64488e-26	1.07348e-24	1.00438	1.00438	69.005	68.7042	3.0975e-64	1.14986e-63
HDGF	1.03618e-25	1.15226e-24	1.18566	1.18566	85.8389	72.3974	2.96677e-54	9.71694e-54
MCIDAS	1.2909e-25	1.43171e-24	5.56526	5.56526	19.7832	3.55476	2.85558e-92	1.40676e-91
MAGT1	1.38055e-25	1.52711e-24	1.45307	1.45307	38.166	26.2658	3.8707e-69	1.51657e-68
METTL26	1.54067e-25	1.70272e-24	1.12446	1.12446	75.7416	67.3585	4.29191e-26	8.78285e-26
FLII	1.55049e-25	1.71207e-24	1.1575	1.1575	66.6976	57.6223	1.11231e-33	2.65406e-33
TPT1	1.64814e-25	1.8183e-24	1.05908	1.05908	1062.77	1003.49	1.40687e-100	7.40341e-100
ANLN	1.78829e-25	1.97119e-24	8.75762	8.75762	37.9914	4.3381	8.62982e-84	3.94107e-83
EBP	1.95993e-25	2.15661e-24	1.29374	1.29374	53.828	41.6064	5.14777e-63	1.88208e-62
PPP1R1A	2.06116e-25	2.26601e-24	8.96197	8.96197	14.6218	1.63154	7.42502e-78	3.19154e-77
KRT13	2.34693e-25	2.57569e-24	9.8185	9.8185	48.2837	4.91762	4.43879e-90	2.13977e-89
RPL39L	2.47259e-25	2.70926e-24	2.77495	2.77495	44.5132	16.0411	3.6054e-62	1.30489e-61
MIR4435-2HG	2.47295e-25	2.70926e-24	3.86449	3.86449	40.4878	10.4769	2.173e-61	7.7974e-61
GDE1	2.54587e-25	2.78672e-24	1.04825	1.04825	50.073	47.7681	2.33201e-57	7.9592e-57
BID	2.62805e-25	2.87417e-24	2.1364	2.1364	48.0201	22.4771	2.041e-277	3.13427e-276
GLRX5	2.87663e-25	3.1433e-24	1.05318	1.05318	58.5108	55.5561	4.64937e-42	1.29284e-41
FOS	3.42132e-25	3.72876e-24	1.19505	1.19505	281.264	235.358	1.53542e-170	1.32631e-169
SNRPA1	3.43058e-25	3.73562e-24	1.45375	1.45375	53.8335	37.0307	1.34426e-32	3.13786e-32
TST	3.44769e-25	3.75101e-24	1.0713	1.0713	41.3319	38.581	5.84336e-93	2.89453e-92
MRPS35	3.48324e-25	3.78641e-24	1.1525	1.1525	59.7834	51.8729	1.0564e-34	2.56344e-34
CLIC3	3.49594e-25	3.79693e-24	4.35779	4.35779	34.3131	7.87397	9.05395e-63	3.30062e-62
PKIB	4.37197e-25	4.72796e-24	2.01337	2.01337	51.8949	25.7751	9.40245e-96	4.74918e-95
PRPF40A	4.44383e-25	4.80155e-24	1.09933	1.09933	80.1597	72.9168	1.83054e-24	3.60575e-24
WARS	4.62521e-25	4.98896e-24	4.4495	4.4495	70.7842	15.9084	1.16692e-129	7.79416e-129
PRPS2	5.87757e-25	6.30735e-24	1.26596	1.26596	49.017	38.7194	3.29623e-73	1.34425e-72
TMF1	5.99887e-25	6.42655e-24	1.61053	1.61053	66.7963	41.4748	1.51832e-119	9.3791e-119
LARP6	6.02388e-25	6.44786e-24	1.10904	1.10904	47.5973	42.9174	6.69736e-96	3.38828e-95
PGP	7.06522e-25	7.53684e-24	3.02837	3.02837	38.8429	12.8263	1.98606e-27	4.17703e-27
CXCL14	8.46044e-25	8.99467e-24	1.21179	1.21179	34.8715	28.7769	4.58824e-137	3.22562e-136
SSSCA1	8.68265e-25	9.22311e-24	1.27062	1.27062	80.4357	63.3042	1.3167e-27	2.78368e-27
ATP13A2	8.76262e-25	9.30021e-24	1.35361	1.35361	35.6168	26.3125	6.21788e-69	2.43318e-68
CDK1	8.79128e-25	9.32276e-24	5.23659	5.23659	43.6174	8.32936	2.62668e-63	9.63984e-63
HECTD1	9.67991e-25	1.02565e-23	1.12466	1.12466	93.1139	82.7928	7.47006e-111	4.31165e-110
SEC16A	1.05831e-24	1.11946e-23	1.5592	1.5592	41.9669	26.9156	1.93686e-46	5.7304e-46
PSMA4	1.09566e-24	1.158e-23	1.02484	1.02484	94.0159	91.7374	6.21787e-37	1.57697e-36
GLIPR2	1.11815e-24	1.18077e-23	2.17444	2.17444	56.2037	25.8474	0	0
ALG3	1.20491e-24	1.27132e-23	1.61311	1.61311	39.9765	24.7823	1.88359e-45	5.50032e-45
CHCHD1	1.27599e-24	1.34519e-23	1.18584	1.18584	64.301	54.224	1.04147e-22	1.97e-22
MRPL19	1.38643e-24	1.45795e-23	1.20303	1.20303	47.9924	39.8928	3.13381e-53	1.01347e-52
ELOVL5	1.47596e-24	1.54822e-23	1.54797	1.54797	52.4313	33.8711	1.17277e-39	3.12763e-39
PLEKHJ1	1.60883e-24	1.68479e-23	1.65631	1.65631	47.0225	28.3899	2.77036e-42	7.72567e-42
RBM25	1.60884e-24	1.68479e-23	1.03211	1.03211	82.3545	79.7923	6.29201e-27	1.31126e-26
GNG10	1.6268e-24	1.70218e-23	1.18515	1.18515	54.6227	46.0895	2.10934e-129	1.40292e-128
NUDC	1.71032e-24	1.78809e-23	1.28278	1.28278	152.801	119.117	8.87832e-283	1.38884e-281
ATP2A2	1.7532e-24	1.8314e-23	1.01222	1.01222	107.054	105.762	2.81412e-119	1.73157e-118
LITAF	2.56437e-24	2.66106e-23	1.17281	1.17281	77.2988	65.9092	2.57474e-265	3.76103e-264
C19orf24	2.66708e-24	2.76537e-23	1.2473	1.2473	61.1238	49.0047	6.36281e-42	1.765e-41
TNFAIP2	2.68409e-24	2.78071e-23	2.7386	2.7386	70.9531	25.9085	2.02871e-86	9.51346e-86
RUVBL2	2.74773e-24	2.8443e-23	2.46254	2.46254	120.748	49.0341	0	0
GBP3	3.58845e-24	3.70542e-23	1.86585	1.86585	59.0525	31.6491	3.26695e-70	1.29087e-69
BCAS1	3.63679e-24	3.75225e-23	3.93556	3.93556	41.6645	10.5867	4.82705e-119	2.9629e-118
EBNA1BP2	3.76451e-24	3.87766e-23	1.7893	1.7893	58.9227	32.9305	2.6049e-54	8.54061e-54
SLC16A9	3.97046e-24	4.08645e-23	1.54894	1.54894	28.1553	18.1772	2.2768e-107	1.27268e-106
RHOBTB3	3.9808e-24	4.09375e-23	1.09002	1.09002	44.9427	41.2312	9.73605e-96	4.91571e-95
PRR15L	4.04287e-24	4.15418e-23	4.41457	4.41457	25.6009	5.79919	7.61646e-58	2.60943e-57
CCDC124	4.8497e-24	4.97104e-23	1.04827	1.04827	83.4606	79.6174	6.19573e-42	1.71941e-41
MCCC2	5.12764e-24	5.24738e-23	1.24286	1.24286	37.3191	30.0268	2.26814e-71	9.10225e-71
LIMK2	5.18251e-24	5.29922e-23	1.11095	1.11095	52.479	47.238	3.78137e-57	1.28536e-56
VILL	5.31002e-24	5.412e-23	1.07907	1.07907	61.9987	57.4558	1.05205e-101	5.59478e-101
RNF141	5.47846e-24	5.57465e-23	1.49658	1.49658	42.8086	28.6044	3.00828e-32	6.96523e-32
POLR3K	5.71652e-24	5.8028e-23	1.32891	1.32891	55.6865	41.9039	3.2916e-43	9.33028e-43
RNF114	5.76366e-24	5.84593e-23	1.12452	1.12452	65.551	58.2923	1.50659e-44	4.34397e-44
ALG5	6.20709e-24	6.28555e-23	1.32181	1.32181	43.2533	32.7228	1.32387e-49	4.08696e-49
TRPM4	6.52423e-24	6.60139e-23	2.2535	2.2535	27.2957	12.1126	5.75169e-72	2.3193e-71
FOXP1	6.70131e-24	6.77512e-23	1.28228	1.28228	67.8699	52.9289	6.2599e-68	2.42398e-67
MRPS6	6.87168e-24	6.9362e-23	1.24985	1.24985	67.6252	54.1069	3.6944e-28	7.90884e-28
LLGL2	7.68233e-24	7.74824e-23	1.56228	1.56228	57.1931	36.6087	7.19986e-117	4.34305e-116
ICA1	7.90344e-24	7.96487e-23	1.58801	1.58801	33.6588	21.1956	2.99778e-62	1.08592e-61
MSI2	8.87294e-24	8.93427e-23	1.1671	1.1671	62.6918	53.7157	1.64975e-138	1.17093e-137
TRIM28	8.87957e-24	8.93427e-23	1.22896	1.22896	70.1706	57.0975	5.01472e-49	1.53642e-48
SLC5A1	9.33563e-24	9.37813e-23	8.91393	8.91393	13.2377	1.48506	1.07971e-68	4.20811e-68
PGM3	9.85083e-24	9.8799e-23	2.3617	2.3617	28.7479	12.1725	6.10304e-54	1.99164e-53
HLA-DQB1	1.00136e-23	1.00351e-22	3.61456	3.61456	43.7196	12.0954	5.06694e-237	6.31584e-236
PARD3B	1.01105e-23	1.01242e-22	3.53145	3.53145	31.4706	8.91155	2.17846e-60	7.72877e-60
CASC4	1.01651e-23	1.01669e-22	1.29106	1.29106	60.3415	46.7379	3.84451e-78	1.65761e-77
UGCG	1.01693e-23	1.01669e-22	1.14324	1.14324	69.0526	60.4009	4.53831e-23	8.66793e-23
WIPI1	1.15118e-23	1.14999e-22	1.06396	1.06396	55.4306	52.0984	6.6616e-40	1.78376e-39
PTRH2	1.21515e-23	1.21197e-22	1.95688	1.95688	29.3053	14.9755	6.86707e-44	1.96602e-43
CMAS	1.27847e-23	1.27311e-22	1.18769	1.18769	50.8972	42.8539	9.24221e-47	2.75318e-46
LGALS9B	1.36963e-23	1.36173e-22	1.93909	1.93909	18.8348	9.71318	2.28947e-80	1.00963e-79
TMEM263	1.46469e-23	1.45279e-22	1.14065	1.14065	29.2747	25.6648	2.13597e-77	9.13746e-77
BTF3L4	1.59136e-23	1.57719e-22	1.29362	1.29362	56.9285	44.0073	4.45616e-42	1.24021e-41
SMAD3	1.86815e-23	1.84714e-22	1.19543	1.19543	43.8133	36.6505	5.5921e-89	2.67625e-88
UQCC3	1.90792e-23	1.88499e-22	1.12232	1.12232	59.9095	53.38	2.20457e-45	6.43316e-45
DHFR	1.91815e-23	1.89361e-22	5.20815	5.20815	34.752	6.67262	3.09934e-47	9.30098e-47
HYAL2	2.25965e-23	2.22724e-22	2.12707	2.12707	21.2465	9.98862	1.04365e-70	4.15117e-70
FNBP1L	2.37011e-23	2.33246e-22	1.46795	1.46795	43.1693	29.4078	4.55817e-78	1.96396e-77
ACTR2	2.6395e-23	2.59149e-22	1.1198	1.1198	72.8995	65.1006	8.27964e-78	3.55767e-77
CKB	2.72949e-23	2.67775e-22	1.96405	1.96405	122.487	62.3645	0	0
SLC16A3	2.98169e-23	2.9122e-22	1.45609	1.45609	50.469	34.6607	1.27241e-131	8.6503e-131
SLC51A	2.98236e-23	2.9122e-22	5.67491	5.67491	30.6678	5.4041	1.67602e-57	5.72645e-57
TMCO3	3.07791e-23	3.00317e-22	2.19928	2.19928	40.8863	18.5908	6.21907e-39	1.63532e-38
CKS1B	3.46545e-23	3.37345e-22	2.87486	2.87486	37.228	12.9495	1.84069e-47	5.54233e-47
DAZAP1	3.69907e-23	3.5953e-22	1.19827	1.19827	59.6153	49.7512	5.3279e-35	1.29963e-34
PLK4	3.80609e-23	3.69361e-22	22.8669	22.8669	22.8669	1	4.91103e-69	1.92238e-68
PDF	3.89821e-23	3.78009e-22	2.86346	2.86346	22.4181	7.82901	1.05488e-52	3.39228e-52
MTRNR2L12	4.00472e-23	3.88038e-22	1.61703	1.61703	1213.69	750.57	6.92682e-59	2.41059e-58
CEP78	4.39074e-23	4.25114e-22	2.95537	2.95537	57.3081	19.3912	7.21508e-62	2.60235e-61
MAZ	4.51763e-23	4.36727e-22	1.96706	1.96706	51.9782	26.4242	7.03452e-26	1.4323e-25
C1orf210	4.63721e-23	4.47943e-22	2.19618	2.19618	18.1354	8.25773	6.13697e-79	2.66706e-78
RTN3	4.69513e-23	4.5319e-22	1.31494	1.31494	61.7156	46.9342	8.21809e-35	1.99766e-34
SH3BGRL2	4.77437e-23	4.60485e-22	2.68664	2.68664	25.4997	9.49132	1.38691e-59	4.87104e-59
TRAPPC1	4.96587e-23	4.78588e-22	1.03788	1.03788	87.9048	84.6964	3.87052e-89	1.85729e-88
IBTK	5.08648e-23	4.89837e-22	1.74903	1.74903	42.4668	24.2803	3.78449e-30	8.41688e-30
TRAK1	5.4231e-23	5.21057e-22	1.31088	1.31088	54.8764	41.8622	2.39161e-75	9.97985e-75
RRP7A	5.94966e-23	5.69908e-22	1.94565	1.94565	48.9715	25.1697	5.60532e-24	1.0935e-23
ARF3	5.99114e-23	5.73444e-22	1.39467	1.39467	49.8492	35.7427	1.41475e-22	2.66686e-22
SERPINA1	6.8177e-23	6.52062e-22	16.7022	16.7022	48.9699	2.93194	0	0
MAP1LC3A	6.82835e-23	6.52585e-22	1.61202	1.61202	55.8183	34.6264	1.34779e-94	6.75076e-94
CALU	6.85366e-23	6.54506e-22	1.47956	1.47956	40.8637	27.6188	2.38191e-44	6.85052e-44
ZCRB1	6.87554e-23	6.56098e-22	1.12164	1.12164	83.4211	74.3741	1.44963e-27	3.06265e-27
BRD7	6.97856e-23	6.6492e-22	1.04984	1.04984	71.2322	67.8507	4.0139e-32	9.27481e-32
SZRD1	7.00184e-23	6.66632e-22	1.26679	1.26679	46.3336	36.5756	2.45217e-63	9.00727e-63
NAP1L1	7.06984e-23	6.72598e-22	1.12615	1.12615	163.858	145.503	1.50379e-98	7.79926e-98
R3HDM4	7.11897e-23	6.76759e-22	1.85127	1.85127	32.256	17.4237	1.06758e-31	2.44482e-31
GSKIP	7.28372e-23	6.91376e-22	5.84125	5.84125	28.1526	4.81961	1.9375e-35	4.75472e-35
SRSF7	7.54925e-23	7.1604e-22	1.28624	1.28624	65.1162	50.6254	6.60293e-25	1.31338e-24
SRGAP1	7.76386e-23	7.3584e-22	2.56189	2.56189	30.9828	12.0937	6.97296e-39	1.83279e-38
ARHGAP32	8.09884e-23	7.65858e-22	1.37008	1.37008	44.3285	32.3546	2.42035e-97	1.24096e-96
ACTR3	8.20493e-23	7.75307e-22	1.03332	1.03332	89.8655	86.9681	3.65343e-109	2.07165e-108
ZKSCAN1	9.24082e-23	8.71228e-22	1.21757	1.21757	77.4117	63.579	4.51735e-124	2.89428e-123
RNF5	9.61453e-23	9.05105e-22	1.09333	1.09333	63.3804	57.9699	9.52646e-41	2.59226e-40
ATP2C2	9.87164e-23	9.28613e-22	1.38346	1.38346	57.3975	41.4885	3.28564e-125	2.12351e-124
EXOSC4	9.95311e-23	9.35577e-22	1.24722	1.24722	51.2479	41.0896	3.70167e-25	7.40864e-25
SDCBP	1.00718e-22	9.45323e-22	1.08513	1.08513	75.3671	69.4544	0	0
GALNT1	1.05096e-22	9.84942e-22	1.75739	1.75739	42.219	24.0237	1.52464e-35	3.74812e-35
MECOM	1.15053e-22	1.07666e-21	1.04518	1.04518	60.5861	57.9673	3.16077e-108	1.78105e-107
IFNAR1	1.32838e-22	1.24124e-21	1.40212	1.40212	53.3092	38.0204	8.02442e-25	1.59411e-24
RGCC	1.34075e-22	1.25186e-21	2.79011	2.79011	72.7599	26.0778	1.07841e-254	1.46947e-253
YY1	1.42099e-22	1.32481e-21	1.02907	1.02907	84.7443	82.3502	9.79481e-38	2.5223e-37
USP46	1.44405e-22	1.34532e-21	1.36106	1.36106	38.2881	28.1312	1.50174e-77	6.4374e-77
GLO1	1.46859e-22	1.36717e-21	1.41167	1.41167	44.3614	31.4248	4.19691e-30	9.32918e-30
CRK	1.4725e-22	1.3698e-21	1.2381	1.2381	44.584	36.0099	1.75043e-50	5.46824e-50
ITPA	1.5933e-22	1.47998e-21	1.09852	1.09852	47.2904	43.0493	1.03904e-31	2.38206e-31
CCT2	1.60778e-22	1.49233e-21	1.14683	1.14683	84.1715	73.395	2.91614e-53	9.44049e-53
IMP4	1.70098e-22	1.57535e-21	1.0995	1.0995	51.1084	46.4835	3.30313e-40	8.88819e-40
GOLGA3	1.70688e-22	1.57965e-21	1.33917	1.33917	43.9846	32.8446	5.80079e-45	1.68064e-44
ECT2	1.7511e-22	1.61938e-21	2.85366	2.85366	24.138	8.4586	4.52815e-61	1.61837e-60
USP16	1.87159e-22	1.72446e-21	1.15628	1.15628	61.6929	53.3544	1.81729e-36	4.57395e-36
FAM83E	1.89521e-22	1.7448e-21	2.8225	2.8225	24.6535	8.73463	9.50184e-61	3.38732e-60
PHACTR2	1.89643e-22	1.7448e-21	1.22348	1.22348	47.3797	38.7255	1.32729e-52	4.26284e-52
UBE2L6	1.91156e-22	1.75743e-21	1.19365	1.19365	67.825	56.8217	2.21915e-245	2.87439e-244
NRIP1	1.91571e-22	1.75996e-21	1.53261	1.53261	36.5229	23.8305	9.21107e-55	3.04302e-54
ELL2	2.17977e-22	1.99817e-21	1.13227	1.13227	46.5269	41.0918	2.89559e-57	9.86667e-57
TES	2.30193e-22	2.10556e-21	1.1914	1.1914	53.8575	45.2054	5.83119e-45	1.68867e-44
REXO2	2.45833e-22	2.24535e-21	1.0034	1.0034	75.4064	75.1511	6.365e-57	2.15892e-56
TIMM23	2.46691e-22	2.25154e-21	1.5212	1.5212	40.3655	26.5352	1.76719e-26	3.6424e-26
S100A9	2.81878e-22	2.56711e-21	1.53763	1.53763	94.245	61.2923	0	0
PRRC1	2.88087e-22	2.62176e-21	1.14091	1.14091	42.5289	37.2762	1.00357e-73	4.11539e-73
POLR2H	2.88692e-22	2.62537e-21	1.35277	1.35277	49.4678	36.5679	4.80532e-36	1.19487e-35
HOMER2	3.1562e-22	2.86817e-21	1.10634	1.10634	24.6824	22.31	1.33155e-85	6.18654e-85
COA6	3.23261e-22	2.93549e-21	1.29902	1.29902	53.9547	41.535	2.82509e-72	1.14395e-71
TMEM160	3.68914e-22	3.34523e-21	1.28201	1.28201	58.99	46.0138	1.34983e-38	3.53241e-38
GTF2H5	3.8943e-22	3.52502e-21	1.09563	1.09563	70.2873	64.1526	3.87169e-32	8.94787e-32
GNB1	3.89582e-22	3.52502e-21	1.20491	1.20491	60.0607	49.8466	1.35563e-62	4.93479e-62
ACBD3	4.23606e-22	3.82461e-21	1.00592	1.00592	51.6714	51.3673	8.08865e-44	2.31312e-43
TPD52	4.33645e-22	3.91245e-21	1.26741	1.26741	32.5064	25.6479	4.3894e-79	1.91155e-78
TFG	4.3751e-22	3.94449e-21	1.03504	1.03504	68.4405	66.1238	2.95733e-38	7.68161e-38
PRELID3B	4.49109e-22	4.04616e-21	2.16562	2.16562	33.4876	15.4633	5.40818e-25	1.07795e-24
HELLS	4.61603e-22	4.15278e-21	1.72931	1.72931	43.0811	24.9123	3.83245e-96	1.94829e-95
ARID1A	4.86819e-22	4.3765e-21	1.09675	1.09675	57.777	52.6804	2.45009e-35	6.00796e-35
IFT20	5.03862e-22	4.52325e-21	1.87539	1.87539	48.6927	25.964	1.44591e-58	5.00556e-58
MB	5.41162e-22	4.85117e-21	5.06502	5.06502	21.0564	4.15722	4.79792e-52	1.53195e-51
FAM96A	5.45958e-22	4.89068e-21	1.0921	1.0921	66.9614	61.3142	7.15506e-133	4.90672e-132
MEAF6	6.09623e-22	5.4571e-21	1.13098	1.13098	71.8397	63.5201	1.58506e-78	6.86478e-78
KCNK1	6.27271e-22	5.61109e-21	2.11982	2.11982	34.8813	16.4549	4.80384e-68	1.86188e-67
CREB3L4	6.29768e-22	5.62942e-21	5.88413	5.88413	20.8527	3.54388	1.8441e-48	5.61037e-48
SLC2A10	7.10552e-22	6.33803e-21	1.93793	1.93793	24.741	12.7668	4.28918e-61	1.53471e-60
PSMG3	7.16963e-22	6.39068e-21	1.36117	1.36117	51.4578	37.804	7.05592e-32	1.62413e-31
TFF1	7.88504e-22	7.01841e-21	23.15	23.15	23.15	1	1.64674e-62	5.98758e-62
IRS2	8.03958e-22	7.1509e-21	1.85536	1.85536	22.6063	12.1843	3.86046e-45	1.12339e-44
CASP4	8.07802e-22	7.18002e-21	1.17336	1.17336	70.1948	59.8237	2.19785e-33	5.20965e-33
SYNPO	8.30836e-22	7.37954e-21	1.02154	1.02154	20.0481	19.6254	4.86496e-126	3.1621e-125
UBE2A	8.48232e-22	7.52873e-21	1.52126	1.52126	50.9289	33.4782	2.47623e-63	9.093e-63
PARM1	8.56526e-22	7.59163e-21	4.28518	4.28518	20.5729	4.80094	4.19399e-59	1.46644e-58
RAB6A	8.81349e-22	7.79517e-21	1.25015	1.25015	49.8443	39.8707	7.02947e-23	1.3361e-22
TMEM184A	8.91746e-22	7.88158e-21	2.23835	2.23835	27.3758	12.2304	1.85758e-58	6.4201e-58
ASPG	8.974e-22	7.92598e-21	12.3221	12.3221	12.3221	1	2.72644e-68	1.05835e-67
DRAP1	1.045e-21	9.2102e-21	1.00965	1.00965	86.6411	85.8127	1.39689e-223	1.62073e-222
NAV2	1.156e-21	1.016e-20	3.43464	3.43464	35.2418	10.2607	1.41095e-86	6.63385e-86
ETFA	1.18539e-21	1.04111e-20	1.00307	1.00307	59.5345	59.352	6.1423e-43	1.73327e-42
CELSR1	1.25504e-21	1.09998e-20	1.23	1.23	56.6239	46.0357	5.50681e-152	4.25948e-151
KIF1C	1.36463e-21	1.19519e-20	1.18477	1.18477	46.8988	39.5848	4.23182e-71	1.6934e-70
GCC2	1.42043e-21	1.2432e-20	1.20263	1.20263	86.5854	71.9969	6.30877e-204	6.62869e-203
MRPL37	1.60121e-21	1.40045e-20	1.01783	1.01783	55.5793	54.6055	9.61413e-35	2.3343e-34
SGMS2	1.65719e-21	1.44639e-20	2.05304	2.05304	40.9109	19.927	4.47364e-59	1.56292e-58
DNAJB11	1.7659e-21	1.5402e-20	1.69603	1.69603	43.9144	25.8925	1.49646e-20	2.68948e-20
IFT22	1.78729e-21	1.55778e-20	3.77268	3.77268	81.3005	21.5498	3.4845115323898E-310	0
MPC1	1.90906e-21	1.65931e-20	1.28971	1.28971	49.5512	38.4204	5.09828e-22	9.47416e-22
TSPAN14	1.9334e-21	1.67931e-20	1.23837	1.23837	46.0759	37.2067	2.37394e-54	7.79354e-54
SEC23B	2.11848e-21	1.83879e-20	1.4503	1.4503	42.9577	29.6198	1.90484e-33	4.52108e-33
RBM17	2.16277e-21	1.87594e-20	1.03116	1.03116	75.2178	72.945	3.91265e-22	7.29461e-22
PSMB7	2.23685e-21	1.93886e-20	1.07744	1.07744	80.3841	74.6065	2.08626e-20	3.73294e-20
MARCHF2	2.26681e-21	1.96347e-20	2.44908	2.44908	34.1958	13.9627	5.55575e-86	2.59371e-85
TTC9	2.31646e-21	2.00372e-20	6.40599	6.40599	31.7181	4.95131	1.12238e-74	4.65267e-74
CASP7	2.395e-21	2.07024e-20	2.59547	2.59547	32.7314	12.6109	1.23278e-27	2.60847e-27
PSMB4	2.60053e-21	2.24327e-20	1.07995	1.07995	66.4015	61.4858	6.46696e-21	1.17214e-20
MUC13	2.75286e-21	2.37142e-20	27.7621	27.7621	27.7621	1	2.11657e-47	6.36998e-47
BECN1	2.80486e-21	2.41456e-20	1.03164	1.03164	65.9301	63.9079	8.80691e-25	1.74818e-24
RABL6	2.91795e-21	2.50848e-20	1.46672	1.46672	63.5345	43.3176	2.66298e-40	7.18255e-40
TMEM106C	2.94075e-21	2.52635e-20	2.03458	2.03458	51.3951	25.2608	1.69405e-60	6.01867e-60
TPGS2	3.01052e-21	2.58453e-20	1.23098	1.23098	65.2997	53.0469	4.08001e-59	1.42698e-58
EDEM3	3.05491e-21	2.62084e-20	1.32073	1.32073	48.7173	36.8867	6.86542e-45	1.98726e-44
CEP350	3.12519e-21	2.67749e-20	1.39916	1.39916	73.3541	52.4271	1.73241e-28	3.73156e-28
TMEM248	3.29562e-21	2.82158e-20	1.26141	1.26141	47.9469	38.0105	1.00235e-19	1.75873e-19
PTBP3	3.42342e-21	2.929e-20	1.52124	1.52124	52.5479	34.5429	3.43643e-25	6.88217e-25
CDC20	4.01815e-21	3.43084e-20	3.56417	3.56417	44.1624	12.3906	6.6144e-68	2.55967e-67
FNDC3B	4.25834e-21	3.63346e-20	1.51599	1.51599	43.8127	28.9005	9.44674e-164	7.86311e-163
INAVA	4.73992e-21	4.03342e-20	1.03694	1.03694	50.3056	48.5136	2.96129e-103	1.59983e-102
PHACTR4	5.08132e-21	4.31809e-20	1.20872	1.20872	53.8577	44.5577	1.05936e-30	2.3809e-30
ARHGEF38	5.43509e-21	4.61561e-20	8.81388	8.81388	26.1608	2.96814	1.7202e-53	5.5861e-53
PSMD14	6.0219e-21	5.11049e-20	1.52486	1.52486	46.3646	30.4057	2.73111e-21	4.99117e-21
CAPS	6.45635e-21	5.46811e-20	2.45275	2.45275	120.929	49.3034	0	0
CREB3L2	6.83902e-21	5.78442e-20	3.21378	3.21378	23.7785	7.39893	1.4e-40	3.79806e-40
PAK2	6.90076e-21	5.83272e-20	1.0247	1.0247	89.3337	87.1801	7.18479e-56	2.4084e-55
GK5	7.11577e-21	6.00638e-20	1.32235	1.32235	40.4493	30.5889	1.86333e-61	6.68811e-61
SERPINB2	7.24446e-21	6.11091e-20	10.7291	10.7291	63.1451	5.88539	2.28729e-76	9.65994e-76
PLK2	7.39878e-21	6.2369e-20	1.05818	1.05818	50.0802	47.3267	3.39306e-141	2.44133e-140
PSMD1	7.6428e-21	6.43397e-20	1.05989	1.05989	67.825	63.9923	1.15887e-20	2.08783e-20
ARID1B	7.84267e-21	6.59781e-20	1.16456	1.16456	53.2117	45.6926	1.70669e-49	5.26233e-49
TCEAL9	8.10586e-21	6.81466e-20	1.23023	1.23023	31.4788	25.5877	4.13851e-75	1.72351e-74
EIF3J	8.29139e-21	6.96134e-20	1.12781	1.12781	57.07	50.6025	1.1294e-38	2.95865e-38
RALGAPA2	8.78397e-21	7.35526e-20	1.05953	1.05953	63.7703	60.1875	7.91118e-98	4.07615e-97
ZFAND6	8.97908e-21	7.51363e-20	1.22069	1.22069	55.0949	45.1341	8.75812e-21	1.58104e-20
AL355312.4	9.0104e-21	7.53483e-20	3.50222	3.50222	16.9983	4.85359	2.66192e-67	1.02226e-66
BIRC6	9.35644e-21	7.819e-20	1.0249	1.0249	55.6141	54.2629	5.63552e-44	1.61453e-43
PABPN1	9.38331e-21	7.83625e-20	1.01926	1.01926	60.9951	59.8424	2.7294e-38	7.09395e-38
LGALS9	9.4382e-21	7.87686e-20	1.34968	1.34968	45.2277	33.5099	0	0
HK2	9.51579e-21	7.93635e-20	4.65679	4.65679	18.3751	3.94587	5.86584e-83	2.65854e-82
PTBP1	9.63311e-21	8.02887e-20	1.14889	1.14889	64.4106	56.0635	4.42752e-30	9.83833e-30
JPT2	9.65564e-21	8.04231e-20	1.31115	1.31115	66.91	51.0316	4.37956e-169	3.75984e-168
MBP	9.9363e-21	8.2706e-20	1.0805	1.0805	63.3265	58.6088	6.08505e-20	1.07443e-19
DNAJB9	1.07562e-20	8.94123e-20	1.47586	1.47586	33.7777	22.8868	1.2448e-38	3.2596e-38
LYRM2	1.12047e-20	9.30171e-20	1.67401	1.67401	55.2895	33.0282	5.68965e-34	1.3638e-33
MTHFD2L	1.34425e-20	1.11081e-19	2.14406	2.14406	30.6944	14.316	3.99981e-25	7.99899e-25
NUTF2	1.39016e-20	1.148e-19	1.36159	1.36159	43.1536	31.6935	6.83529e-26	1.39286e-25
HNRNPD	1.41903e-20	1.17107e-19	1.07611	1.07611	73.3874	68.1972	1.00034e-26	2.07338e-26
C6orf62	1.61731e-20	1.33121e-19	1.23413	1.23413	51.6945	41.8873	1.49337e-33	3.55384e-33
CCDC57	1.64484e-20	1.35299e-19	1.6556	1.6556	48.2472	29.1418	1.35936e-91	6.65241e-91
EIF4EBP2	1.71202e-20	1.40733e-19	1.25472	1.25472	35.1559	28.019	8.75039e-43	2.46095e-42
PIN1	1.71966e-20	1.41268e-19	1.09215	1.09215	86.0855	78.8219	9.35182e-37	2.36656e-36
CENPU	1.90808e-20	1.56542e-19	5.07115	5.07115	23.1337	4.56182	4.22745e-51	1.33188e-50
CCDC80	2.00222e-20	1.63945e-19	3.26488	3.26488	53.8818	16.5034	1.14694e-116	6.91521e-116
ALG13	2.12303e-20	1.73724e-19	1.41104	1.41104	34.5197	24.4641	2.06129e-30	4.6064e-30
TOX4	2.188e-20	1.78692e-19	1.22439	1.22439	47.2482	38.5891	4.44099e-22	8.26615e-22
ASCC3	2.24425e-20	1.83167e-19	1.12724	1.12724	45.3405	40.2224	4.49366e-52	1.43553e-51
CTSS	2.25444e-20	1.83879e-19	1.3052	1.3052	91.7943	70.3295	1.28132e-254	1.74218e-253
SLC35B1	2.40914e-20	1.96115e-19	1.44968	1.44968	46.6836	32.2027	9.132e-24	1.7727e-23
CENPW	2.41655e-20	1.96591e-19	4.11058	4.11058	34.3999	8.36861	4.34715e-39	1.14717e-38
CHMP2B	2.42439e-20	1.97101e-19	1.30926	1.30926	50.1167	38.2786	1.16406e-20	2.09688e-20
SEC22B	2.62888e-20	2.1345e-19	2.27508	2.27508	30.6455	13.4701	3.19179e-23	6.11845e-23
FNDC3A	2.65679e-20	2.15577e-19	1.11687	1.11687	53.9565	48.3106	8.31154e-26	1.68821e-25
COPRS	2.687e-20	2.17887e-19	5.31949	5.31949	74.8097	14.0633	6.25562e-168	5.3449e-167
ITPR3	2.71263e-20	2.19542e-19	1.0314	1.0314	39.2424	38.0476	1.11093e-117	6.7466e-117
RNASET2	2.73392e-20	2.21122e-19	1.08391	1.08391	62.8829	58.0147	1.73038e-295	2.86733e-294
MMEL1	2.83647e-20	2.29269e-19	2.54628	2.54628	18.3262	7.19726	5.56489e-71	2.21907e-70
CCDC167	2.86156e-20	2.31149e-19	1.81797	1.81797	38.0543	20.9323	2.65093e-30	5.91149e-30
FLOT1	2.87817e-20	2.32341e-19	1.02673	1.02673	77.4313	75.4157	1.59876e-115	9.59332e-115
BHLHE40	2.93186e-20	2.36372e-19	1.16997	1.16997	46.9998	40.172	5.51222e-53	1.77853e-52
SRP72	2.9709e-20	2.39366e-19	1.04374	1.04374	52.3993	50.2034	3.43117e-45	9.99162e-45
WDR34	3.00987e-20	2.4235e-19	1.95663	1.95663	61.9418	31.6575	1.95089e-255	2.667e-254
CHCHD7	3.08737e-20	2.48272e-19	1.2299	1.2299	38.7318	31.4917	3.63026e-33	8.56779e-33
AACS	3.12691e-20	2.51131e-19	1.68595	1.68595	23.2384	13.7836	1.53052e-56	5.17594e-56
SECISBP2L	3.58684e-20	2.87519e-19	1.28693	1.28693	54.7034	42.5071	8.51698e-72	3.43107e-71
ZBTB8OS	3.69726e-20	2.96181e-19	1.30775	1.30775	44.2578	33.8426	9.15443e-43	2.57343e-42
IFT43	3.81643e-20	3.05533e-19	1.5482	1.5482	81.511	52.6488	1.7E-321	3.1714E-320
CDC42EP1	3.91599e-20	3.13304e-19	8.39591	8.39591	14.2063	1.69205	3.14786e-53	1.01775e-52
USP14	3.92769e-20	3.14041e-19	1.19372	1.19372	43.5911	36.517	8.14071e-26	1.65405e-25
FMO5	4.02633e-20	3.21519e-19	1.35045	1.35045	40.842	30.2432	2.82852e-72	1.14497e-71
SNRNP25	4.35275e-20	3.46923e-19	1.14927	1.14927	50.9473	44.3303	1.20297e-31	2.75188e-31
NIPAL3	4.91598e-20	3.90824e-19	1.12018	1.12018	34.7266	31.001	6.43714e-86	3.00185e-85
PFN2	4.9847e-20	3.95787e-19	1.02262	1.02262	72.7276	71.1187	2.99294e-183	2.7966e-182
ABCF1	5.06504e-20	4.01912e-19	1.17849	1.17849	55.7551	47.3105	5.15393e-31	1.1648e-30
MYCL	5.57993e-20	4.4221e-19	2.04666	2.04666	26.3055	12.8529	3.24826e-90	1.57008e-89
APOL6	5.62822e-20	4.45757e-19	1.70433	1.70433	44.1809	25.9228	1.51878e-27	3.20498e-27
ESRP1	5.96454e-20	4.71799e-19	1.20605	1.20605	41.7495	34.6168	5.07958e-77	2.16562e-76
TM9SF4	5.97444e-20	4.72285e-19	1.35279	1.35279	37.5319	27.744	8.13006e-48	2.45857e-47
C1orf123	6.15297e-20	4.86093e-19	1.41736	1.41736	36.1933	25.5356	1.30647e-24	2.58072e-24
PDLIM4	6.55512e-20	5.17537e-19	1.42025	1.42025	51.4549	36.2296	1.62317e-146	1.21515e-145
CREB3	6.63902e-20	5.23505e-19	1.22997	1.22997	45.8693	37.2931	1.10682e-25	2.24054e-25
CCDC12	6.71891e-20	5.29472e-19	1.02382	1.02382	56.185	54.8778	8.14168e-27	1.69113e-26
AHCYL2	6.76802e-20	5.33008e-19	1.4615	1.4615	31.3828	21.473	1.51643e-62	5.51535e-62
SPAG1	6.84207e-20	5.38503e-19	8.40559	8.40559	51.2986	6.10292	3.43451337E-315	6.2421784173E-314
CASP3	7.09623e-20	5.58157e-19	1.12199	1.12199	45.1486	40.2396	2.57303e-57	8.77945e-57
SPTAN1	7.29252e-20	5.73238e-19	1.02108	1.02108	81.7515	80.064	3.01441e-60	1.06675e-59
DYNLT3	7.34789e-20	5.7723e-19	1.33807	1.33807	43.8814	32.7946	2.38654e-20	4.26174e-20
LSS	8.35412e-20	6.5464e-19	2.21111	2.21111	24.902	11.2623	1.66246e-33	3.95102e-33
CCDC25	8.47012e-20	6.63317e-19	1.28195	1.28195	50.3365	39.2657	5.72134e-20	1.01163e-19
GSTZ1	8.47712e-20	6.63452e-19	1.1501	1.1501	36.4276	31.6734	1.28782e-55	4.29627e-55
NAA50	8.7986e-20	6.88184e-19	1.14751	1.14751	44.4494	38.7356	6.69532e-69	2.61919e-68
CRIP1	9.0476e-20	7.05904e-19	2.4094	2.4094	54.9913	22.8237	7.30137e-27	1.51784e-26
GNPNAT1	9.06598e-20	7.06899e-19	1.41386	1.41386	28.0504	19.8396	1.28645e-70	5.11043e-70
LASP1	9.07328e-20	7.0703e-19	1.28706	1.28706	52.342	40.668	5.82895e-18	9.76175e-18
MRPL50	9.64169e-20	7.50858e-19	1.2523	1.2523	38.1145	30.4356	4.20144e-37	1.06967e-36
CHKA	9.8204e-20	7.64302e-19	6.09938	6.09938	24.3538	3.99283	1.96592e-26	4.0467e-26
KPNA6	9.96725e-20	7.74772e-19	1.60336	1.60336	45.5491	28.4085	8.63395e-37	2.18577e-36
HDHD3	1.03623e-19	8.04484e-19	1.36908	1.36908	37.75	27.5732	1.15082e-56	3.89606e-56
MFSD1	1.08916e-19	8.4506e-19	1.04589	1.04589	61.6257	58.9216	2.39733e-104	1.30694e-103
MAP7	1.09724e-19	8.50277e-19	1.08783	1.08783	50.1417	46.0935	5.86772e-81	2.60679e-80
CD2AP	1.22365e-19	9.45907e-19	1.23616	1.23616	48.2072	38.9976	5.66222e-37	1.43692e-36
DPY30	1.24726e-19	9.6297e-19	1.11324	1.11324	103.248	92.7452	6.73888e-135	4.67742e-134
MYB	1.26648e-19	9.76611e-19	7.8642	7.8642	49.8177	6.33475	1.62608e-65	6.14337e-65
IFI27L1	1.34814e-19	1.03831e-18	2.98547	2.98547	22.0797	7.39573	2.20222e-23	4.23506e-23
SLC7A1	1.34947e-19	1.03869e-18	1.74693	1.74693	23.4305	13.4124	7.99264e-43	2.24834e-42
MANSC1	1.35582e-19	1.04295e-18	2.67292	2.67292	16.4488	6.15386	2.29778e-49	7.07101e-49
ABHD5	1.36547e-19	1.04973e-18	1.412	1.412	29.7472	21.0674	4.21323e-39	1.1123e-38
SPG21	1.40044e-19	1.07595e-18	1.33352	1.33352	53.5719	40.1734	4.55545e-135	3.16366e-134
TPPP3	1.43879e-19	1.10474e-18	22.7602	22.7602	125.734	5.52429	0	0
CTDNEP1	1.44082e-19	1.10563e-18	2.46617	2.46617	32.0401	12.9919	9.53804e-35	2.31628e-34
THEM6	1.5113e-19	1.15829e-18	2.33134	2.33134	19.58	8.3986	5.39746e-46	1.58755e-45
USP34	1.55324e-19	1.18972e-18	1.02687	1.02687	48.033	46.7761	9.91244e-51	3.11127e-50
SLC50A1	1.66397e-19	1.27375e-18	1.26634	1.26634	38.4278	30.3455	2.11534e-28	4.55014e-28
LSM1	1.68276e-19	1.28736e-18	1.31418	1.31418	40.8389	31.0756	1.83378e-18	3.11458e-18
IARS	1.76563e-19	1.34993e-18	1.35552	1.35552	44.0417	32.4907	4.7228e-49	1.4484e-48
UNC13B	1.79453e-19	1.37119e-18	2.12915	2.12915	25.9757	12.2	9.85428e-45	2.84848e-44
PIH1D1	1.79868e-19	1.37353e-18	1.32133	1.32133	46.8639	35.4672	4.86299e-22	9.04092e-22
TTC37	1.85766e-19	1.41513e-18	1.0416	1.0416	41.6449	39.9817	2.04461e-47	6.15487e-47
HERC6	1.91361e-19	1.45598e-18	1.66679	1.66679	33.5236	20.1127	2.93061e-34	7.05826e-34
NPEPPS	2.01678e-19	1.53356e-18	1.12764	1.12764	53.0002	47.0008	6.06485e-38	1.56692e-37
TCIM	2.06425e-19	1.56776e-18	2.56666	2.56666	16.2271	6.32226	1.69589e-74	7.01156e-74
COMMD4	2.15872e-19	1.63852e-18	1.36998	1.36998	40.0088	29.2039	5.73508e-53	1.84996e-52
TFDP1	2.17807e-19	1.65221e-18	1.38294	1.38294	43.1106	31.1732	1.48674e-23	2.87098e-23
REL	2.26974e-19	1.7176e-18	1.39994	1.39994	53.6364	38.3133	1.21789e-41	3.36351e-41
SRP54	2.28602e-19	1.72888e-18	1.16171	1.16171	48.8645	42.0625	7.9102e-23	1.50101e-22
TRA2B	2.47434e-19	1.8657e-18	1.10809	1.10809	51.8525	46.7944	1.88266e-27	3.9609e-27
MT1M	2.63589e-19	1.98512e-18	2.07801	2.07801	24.5335	11.8062	1.34406e-68	5.23188e-68
POP7	2.67457e-19	2.01305e-18	1.13526	1.13526	44.316	39.0361	5.21842e-25	1.04029e-24
SLFN11	2.8395e-19	2.13463e-18	15.2665	15.2665	26.9227	1.76351	8.66714e-27	1.79909e-26
OCLN	2.99759e-19	2.24945e-18	3.91748	3.91748	27.9502	7.13474	4.9226e-56	1.65274e-55
BPIFA2	3.0314e-19	2.27346e-18	8.9722	8.9722	25.7821	2.87355	6.63835e-52	2.11529e-51
SUPT5H	3.1748e-19	2.37959e-18	1.39436	1.39436	45.9328	32.9419	1.81113e-27	3.8136e-27
AKAP13	3.33691e-19	2.4996e-18	1.11699	1.11699	69.2362	61.9847	1.04452e-31	2.39331e-31
FTSJ1	3.37069e-19	2.5234e-18	1.32523	1.32523	32.9063	24.8306	2.27066e-36	5.70251e-36
JUND	3.44229e-19	2.57547e-18	2.40476	2.40476	52.5104	21.8361	2.41148e-50	7.51281e-50
KLHL5	3.47271e-19	2.59518e-18	2.87447	2.87447	28.4095	9.88339	9.31037e-29	2.01508e-28
TXNRD1	3.47276e-19	2.59518e-18	1.51832	1.51832	59.6564	39.291	8.73145e-36	2.15705e-35
SREBF1	3.62761e-19	2.70929e-18	1.05658	1.05658	45.1929	42.7729	9.30708e-52	2.95594e-51
VSIR	3.83054e-19	2.85746e-18	2.00219	2.00219	37.6239	18.7914	2.27896e-33	5.39682e-33
STN1	3.8368e-19	2.86043e-18	1.00788	1.00788	46.3465	45.9842	7.24383e-65	2.71633e-64
LAP3	4.36172e-19	3.24985e-18	1.39166	1.39166	67.5773	48.5588	1.08204e-227	1.29362e-226
PTP4A1	4.47408e-19	3.33159e-18	1.42605	1.42605	38.2647	26.8327	2.06398e-31	4.7018e-31
IK	4.5592e-19	3.39296e-18	1.29707	1.29707	134.465	103.668	0	0
MGMT	4.60887e-19	3.4279e-18	1.24969	1.24969	64.1874	51.3625	7.86209e-94	3.92232e-93
CHST4	4.61935e-19	3.43366e-18	5.43288	5.43288	12.833	2.3621	4.76311e-57	1.61689e-56
RAB5B	4.69797e-19	3.49004e-18	1.13292	1.13292	40.5413	35.7848	1.3112e-39	3.49015e-39
CFAP298	4.70122e-19	3.4904e-18	2.48092	2.48092	64.6426	26.0559	2.1057872975E-314	3.79978290396E-313
TWF1	4.70856e-19	3.49378e-18	1.03154	1.03154	60.0594	58.2232	1.57165e-34	3.80347e-34
TRIM16	5.08759e-19	3.76836e-18	2.3245	2.3245	24.7136	10.6318	4.60204e-46	1.35486e-45
CLOCK	5.33526e-19	3.94483e-18	2.26207	2.26207	34.889	15.4235	2.54265e-43	7.21545e-43
IPO7	5.46029e-19	4.0349e-18	1.08867	1.08867	47.1559	43.3149	5.5692e-40	1.49347e-39
PTPA	5.61583e-19	4.14254e-18	1.38869	1.38869	39.8202	28.6747	1.66669e-25	3.36143e-25
ODF3B	5.74705e-19	4.23685e-18	2.50288	2.50288	89.8837	35.9121	0	0
KCNK6	5.91118e-19	4.3553e-18	1.74916	1.74916	21.4931	12.2877	1.49685e-52	4.80253e-52
DLD	5.93947e-19	4.37358e-18	1.04643	1.04643	42.5298	40.6429	5.09633e-39	1.34318e-38
HMG20B	5.96968e-19	4.39325e-18	1.23783	1.23783	42.2802	34.1567	1.7575e-35	4.31551e-35
PYCR1	6.10188e-19	4.48791e-18	9.01417	9.01417	14.237	1.5794	4.4019e-47	1.31847e-46
PCSK7	6.13496e-19	4.50961e-18	1.56805	1.56805	31.1724	19.8797	3.62527e-27	7.584e-27
DDA1	6.32776e-19	4.64861e-18	2.06305	2.06305	28.1752	13.6571	1.80969e-22	3.40166e-22
RABIF	7.09952e-19	5.20949e-18	1.16628	1.16628	43.297	37.1241	9.75887e-20	1.71349e-19
NEK2	7.3579e-19	5.39279e-18	15.5778	15.5778	25.5992	1.64331	2.44475e-47	7.34886e-47
CCNL1	7.43334e-19	5.44491e-18	1.23858	1.23858	47.2756	38.1693	3.96667e-18	6.68035e-18
F11R	7.54368e-19	5.52252e-18	1.29305	1.29305	57.8328	44.7258	2.93625e-94	1.46894e-93
ANG	7.98956e-19	5.84213e-18	9.89874	9.89874	23.9135	2.41581	2.98403e-31	6.7793e-31
SH3KBP1	8.03055e-19	5.86869e-18	1.77283	1.77283	34.7724	19.614	3.44779e-18	5.81349e-18
BPTF	8.62879e-19	6.29126e-18	1.05964	1.05964	70.7634	66.7804	9.71771e-65	3.63425e-64
FOXN4	8.85994e-19	6.45231e-18	19.7824	19.7824	19.7824	1	7.90784e-58	2.70852e-57
SLC52A2	9.30308e-19	6.76329e-18	1.16888	1.16888	35.8622	30.6808	1.5905e-44	4.58379e-44
NUDT15	9.9108e-19	7.20093e-18	1.3092	1.3092	31.6055	24.1411	4.66895e-52	1.49115e-51
SDHA	1.05236e-18	7.63296e-18	1.17521	1.17521	63.1644	53.7476	1.26713e-35	3.12056e-35
KDELC2	1.12628e-18	8.1597e-18	1.23821	1.23821	42.5956	34.4009	5.04292e-119	3.09389e-118
SECISBP2	1.14963e-18	8.32403e-18	1.33853	1.33853	45.288	33.8341	5.92083e-26	1.20887e-25
BAG6	1.17865e-18	8.52926e-18	1.18526	1.18526	58.8997	49.6933	2.87833e-36	7.19841e-36
PAIP1	1.24572e-18	8.99907e-18	1.09019	1.09019	48.8876	44.843	3.00565e-23	5.76514e-23
NT5C2	1.29017e-18	9.30948e-18	1.55075	1.55075	34.6731	22.359	9.89155e-32	2.26811e-31
DCUN1D5	1.31314e-18	9.46979e-18	1.31064	1.31064	31.1639	23.7775	5.46797e-27	1.14104e-26
SERINC5	1.39879e-18	1.00759e-17	1.81553	1.81553	23.9996	13.2191	5.75065e-30	1.27402e-29
CTBP2	1.55807e-18	1.12041e-17	1.25453	1.25453	51.2312	40.8368	7.03328e-46	2.06435e-45
HSPA4	1.58586e-18	1.13974e-17	1.16806	1.16806	65.8336	56.3615	1.36368e-21	2.51076e-21
TMEM184B	1.69359e-18	1.21507e-17	1.59197	1.59197	27.9421	17.5519	2.92264e-36	7.30632e-36
TMEM126A	1.76376e-18	1.26326e-17	1.14479	1.14479	45.9536	40.1413	4.99065e-66	1.89287e-65
UBE2B	1.7777e-18	1.27179e-17	1.29966	1.29966	57.5267	44.2627	1.08268e-62	3.94349e-62
ACSS2	1.81076e-18	1.29397e-17	1.85373	1.85373	21.1161	11.3912	8.61295e-37	2.18133e-36
NAPG	1.88524e-18	1.3449e-17	1.48889	1.48889	36.4167	24.4589	1.49984e-23	2.89495e-23
ABCD3	1.90674e-18	1.35947e-17	1.31236	1.31236	37.8427	28.8355	4.14642e-51	1.30733e-50
BRI3BP	2.19903e-18	1.56432e-17	1.47503	1.47503	30.8593	20.9212	5.8128e-28	1.23932e-27
PSMC2	2.22523e-18	1.58117e-17	1.26064	1.26064	48.9859	38.8578	8.09668e-21	1.46373e-20
CBX6	2.25063e-18	1.59832e-17	1.47606	1.47606	35.1471	23.8115	4.21287e-33	9.92791e-33
MAPK13	2.31919e-18	1.64607e-17	1.0164	1.0164	33.1165	32.5822	4.59969e-98	2.37774e-97
BAX	2.36389e-18	1.67686e-17	1.17364	1.17364	60.1691	51.2672	5.42826e-231	6.56454e-230
TUBG1	2.45184e-18	1.73728e-17	2.15458	2.15458	35.0412	16.2635	2.74425e-36	6.86992e-36
HID1	2.49178e-18	1.76459e-17	2.51126	2.51126	13.9297	5.54689	8.67382e-49	2.64976e-48
PLA2G16	2.49964e-18	1.76916e-17	1.45476	1.45476	51.5973	35.4679	1.30752e-87	6.17757e-87
GPX8	2.58154e-18	1.8261e-17	1.2996	1.2996	30.3008	23.3155	1.92275e-71	7.72106e-71
CLCF1	2.58814e-18	1.82974e-17	3.92879	3.92879	13.5879	3.45854	8.6717e-52	2.75484e-51
SOD2	2.69254e-18	1.90247e-17	1.01289	1.01289	38.4023	37.9136	0	0
PPP1CB	2.70635e-18	1.91116e-17	1.06583	1.06583	60.2756	56.5525	5.38664e-32	1.24239e-31
ACACA	2.78092e-18	1.96272e-17	1.41375	1.41375	32.2529	22.8137	5.25025e-45	1.52394e-44
WDR46	2.79033e-18	1.96825e-17	1.80316	1.80316	28.815	15.9803	9.39529e-27	1.94862e-26
CARD19	2.94638e-18	2.07717e-17	1.40708	1.40708	34.6185	24.603	8.21617e-72	3.31095e-71
SLC35A4	3.34519e-18	2.35304e-17	1.49392	1.49392	26.8511	17.9736	6.46908e-33	1.51907e-32
LINC01269	3.40151e-18	2.39133e-17	5.63399	5.63399	12.2072	2.1667	2.36393e-58	8.16116e-58
SRP19	3.4908e-18	2.45273e-17	1.36268	1.36268	36.9563	27.1202	2.86133e-19	4.95825e-19
COA1	3.53722e-18	2.48395e-17	1.28848	1.28848	39.403	30.5809	5.76155e-27	1.20091e-26
MRPL42	3.59693e-18	2.52307e-17	1.13332	1.13332	55.7956	49.2319	2.49598e-28	5.35882e-28
C1orf53	3.73275e-18	2.60961e-17	1.50481	1.50481	26.2052	17.4143	1.31793e-50	4.1274e-50
ARHGDIB	3.78688e-18	2.64451e-17	7.10421	7.10421	48.2899	6.79736	1.81941e-229	2.18346e-228
TMEM181	3.80086e-18	2.65214e-17	1.50974	1.50974	25.01	16.5657	2.44471e-29	5.34453e-29
DTX3L	4.17375e-18	2.90821e-17	1.03625	1.03625	43.6281	42.1018	1.15405e-39	3.07837e-39
DTX4	4.19652e-18	2.92246e-17	1.23932	1.23932	27.4153	22.1213	5.83418e-59	2.03484e-58
SETD7	4.32093e-18	3.00743e-17	1.98146	1.98146	24.0469	12.1359	7.24778e-35	1.7635e-34
EIF4E	4.38803e-18	3.05076e-17	1.08666	1.08666	46.2874	42.5962	3.9681e-31	8.98575e-31
CLPTM1L	4.49899e-18	3.12617e-17	1.33789	1.33789	38.3069	28.6324	1.14392e-26	2.36745e-26
NPTN	4.85992e-18	3.37325e-17	1.1373	1.1373	61.176	53.7904	1.06184e-24	2.10311e-24
REPIN1	4.88491e-18	3.38872e-17	1.98181	1.98181	44.4922	22.4503	5.09419e-55	1.68649e-54
SND1	4.97083e-18	3.44642e-17	1.13466	1.13466	40.2245	35.4507	9.51877e-42	2.63463e-41
STRBP	5.0682e-18	3.51053e-17	1.29411	1.29411	75.6395	58.4491	1.0856e-128	7.1861e-128
DHX30	5.06887e-18	3.51053e-17	1.0042	1.0042	62.2964	62.0356	1.73844e-50	5.43214e-50
KARS	5.42447e-18	3.75474e-17	1.35412	1.35412	44.0648	32.5412	1.17313e-17	1.94933e-17
WBP11	5.63607e-18	3.89905e-17	1.05699	1.05699	54.4508	51.5148	2.71902e-28	5.83468e-28
PSME3	6.20298e-18	4.28653e-17	1.61994	1.61994	34.2674	21.1535	6.18977e-17	1.0071e-16
CHST6	6.51066e-18	4.49668e-17	2.21464	2.21464	39.0192	17.6187	2.93466e-200	3.02783e-199
PSMD4	6.53939e-18	4.51405e-17	1.04831	1.04831	72.3268	68.9941	8.67957e-22	1.60486e-21
GMPPA	6.81048e-18	4.69602e-17	1.16662	1.16662	36.7294	31.4836	1.44902e-42	4.06068e-42
BUD31	6.93902e-18	4.78203e-17	1.11979	1.11979	78.2243	69.8565	7.10864e-25	1.41308e-24
RHOB	7.27136e-18	5.00558e-17	1.42372	1.42372	44.9173	31.5492	2.13862e-19	3.71666e-19
TMC4	8.0109e-18	5.50262e-17	1.00211	1.00211	71.4607	71.3102	1.39691e-235	1.72923e-234
EPHX3	8.31228e-18	5.70653e-17	1.72982	1.72982	10.8893	6.29502	1.67745e-67	6.46363e-67
MOB1A	8.51163e-18	5.84019e-17	1.01336	1.01336	61.3037	60.4956	1.92343e-192	1.8914e-191
TSSC4	8.62066e-18	5.91178e-17	1.04713	1.04713	44.5026	42.4998	7.14903e-18	1.19407e-17
TRPT1	9.6517e-18	6.59725e-17	1.05951	1.05951	42.0021	39.6428	2.25982e-48	6.86683e-48
DESI1	9.67391e-18	6.60884e-17	1.59814	1.59814	33.9868	21.2665	2.23594e-66	8.51648e-66
SAMHD1	1.05613e-17	7.21116e-17	1.1827	1.1827	81.3816	68.8101	1.47928e-118	9.03591e-118
GCLM	1.09824e-17	7.49058e-17	1.48336	1.48336	58.9496	39.7406	8.01788e-44	2.2934e-43
TP53RK	1.09929e-17	7.49363e-17	1.39073	1.39073	35.7088	25.6763	1.23147e-23	2.38426e-23
STAU2	1.10685e-17	7.54107e-17	1.46763	1.46763	21.3678	14.5594	1.06244e-54	3.50717e-54
U2AF2	1.11295e-17	7.57446e-17	1.15666	1.15666	37.5693	32.4808	7.6601e-32	1.76191e-31
STIP1	1.12776e-17	7.66694e-17	1.39552	1.39552	62.4465	44.7479	6.76134e-59	2.3543e-58
UPF1	1.16239e-17	7.8981e-17	1.63344	1.63344	50.4851	30.9072	1.09397e-118	6.68556e-118
CHPF2	1.18851e-17	8.07119e-17	3.98537	3.98537	18.8848	4.73852	2.17133e-20	3.88455e-20
SS18L2	1.21006e-17	8.21311e-17	1.1153	1.1153	36.2318	32.4861	4.47794e-24	8.75199e-24
ARHGAP21	1.23666e-17	8.3846e-17	1.2036	1.2036	36.3682	30.2162	1.44762e-23	2.79716e-23
PYM1	1.26931e-17	8.59208e-17	1.06134	1.06134	36.4697	34.3619	4.10817e-26	8.41231e-26
C4orf19	1.27397e-17	8.61901e-17	5.4086	5.4086	19.1885	3.54778	1.61195e-41	4.44204e-41
PARP9	1.27907e-17	8.64882e-17	1.25161	1.25161	45.7077	36.5193	3.14744e-17	5.17185e-17
LIPH	1.28127e-17	8.65908e-17	2.50423	2.50423	22.3354	8.91907	6.3882e-46	1.87545e-45
SLC27A2	1.28353e-17	8.6697e-17	1.14529	1.14529	63.8512	55.7509	8.89187e-145	6.54377e-144
ACTG1	1.3063e-17	8.81872e-17	1.02407	1.02407	1446.05	1412.06	1.51078e-146	1.13169e-145
DCAF7	1.31355e-17	8.86293e-17	1.04889	1.04889	54.5431	52.0009	1.61184e-27	3.39851e-27
NOP58	1.38012e-17	9.30715e-17	1.00948	1.00948	53.6575	53.1533	2.79157e-43	7.91648e-43
ANAPC5	1.44783e-17	9.75848e-17	1.07164	1.07164	57.1153	53.2971	8.71802e-85	4.01195e-84
NOP56	1.4903e-17	1.0034e-16	1.71504	1.71504	49.0478	28.5986	3.98395e-38	1.03205e-37
SLC35B3	1.65328e-17	1.11253e-16	1.49609	1.49609	31.9414	21.35	1.73531e-35	4.26269e-35
C20orf85	1.69384e-17	1.13922e-16	13.9343	13.9343	281.423	20.1964	0	0
IER3	1.8615e-17	1.24865e-16	1.35167	1.35167	43.9869	32.5425	1.94469e-298	3.2742e-297
ENTPD5	1.92953e-17	1.29359e-16	2.21501	2.21501	18.9537	8.55695	6.58238e-40	1.76292e-39
FOXJ1	1.93864e-17	1.29901e-16	19.2123	19.2123	96.0026	4.99692	0	0
CRLS1	1.95935e-17	1.31218e-16	1.03246	1.03246	34.9903	33.8903	1.27989e-27	2.70677e-27
PF4V1	1.96981e-17	1.31848e-16	1.15506	1.15506	17.974	15.5611	2.90472e-102	1.55326e-101
ME1	1.98726e-17	1.32946e-16	3.72474	3.72474	19.403	5.20923	9.38291e-25	1.86163e-24
USP13	2.01783e-17	1.34919e-16	3.59918	3.59918	25.386	7.05327	1.99235e-56	6.72694e-56
KXD1	2.06263e-17	1.37841e-16	1.4312	1.4312	42.2596	29.5274	3.7003e-31	8.38081e-31
TFPI2	2.07798e-17	1.38793e-16	1.65565	1.65565	17.613	10.6382	1.79068e-73	7.32641e-73
ARL6IP1	2.14688e-17	1.43167e-16	1.6657	1.6657	34.0279	20.4285	4.82017e-20	8.53848e-20
IRF1	2.2402e-17	1.49153e-16	1.08407	1.08407	78.7677	72.6593	4.56925e-96	2.31817e-95
XIAP	2.35802e-17	1.56915e-16	1.03706	1.03706	51.3534	49.5182	4.63282e-31	1.0474e-30
LARP1	2.41593e-17	1.60598e-16	1.02345	1.02345	65.4084	63.9097	3.11199e-19	5.38814e-19
PRKAA1	2.50683e-17	1.66552e-16	1.0449	1.0449	40.1599	38.4343	2.27456e-44	6.54477e-44
SAR1A	2.5222e-17	1.67485e-16	1.3306	1.3306	33.6025	25.2536	5.55274e-46	1.63208e-45
AC007388.1	2.72997e-17	1.809e-16	1.5266	1.5266	34.5087	22.6049	3.86762e-47	1.15955e-46
ARNTL2	2.89416e-17	1.91578e-16	3.50055	3.50055	17.7518	5.07114	8.2265e-36	2.0343e-35
FARP1	2.96654e-17	1.96193e-16	1.15806	1.15806	45.2886	39.1072	2.61814e-111	1.52024e-110
SEZ6L2	2.98764e-17	1.97454e-16	7.85921	7.85921	14.6344	1.86207	5.88753e-38	1.52142e-37
POLR2J	3.05161e-17	2.0147e-16	1.22576	1.22576	39.3977	32.1414	9.01861e-20	1.58528e-19
HLA-DQA2	3.14013e-17	2.07097e-16	2.28823	2.28823	34.5491	15.0986	8.03503e-20	1.41377e-19
CUL3	3.21365e-17	2.11613e-16	1.0198	1.0198	45.2261	44.3479	4.13872e-28	8.85249e-28
PSENEN	3.24225e-17	2.13385e-16	6.9212	6.9212	69.9337	10.1043	2.89913e-279	4.46843e-278
MRPL22	3.41484e-17	2.24509e-16	1.12788	1.12788	46.4901	41.219	2.20749e-22	4.14135e-22
RAP1A	3.48593e-17	2.28823e-16	1.24875	1.24875	39.7758	31.8525	4.40056e-182	4.07554e-181
TPP2	3.49595e-17	2.29361e-16	1.90829	1.90829	39.2252	20.5551	5.73603e-28	1.22316e-27
AC008771.1	3.50993e-17	2.30158e-16	3.4634	3.4634	39.3413	11.3592	5.13298e-92	2.52276e-91
USP9X	3.54557e-17	2.32374e-16	1.30734	1.30734	40.533	31.0042	5.67682e-20	1.0039e-19
DNAJB12	3.60192e-17	2.35821e-16	1.03741	1.03741	40.2223	38.772	3.08725e-25	6.18779e-25
TIMM50	3.60516e-17	2.35911e-16	1.76413	1.76413	29.832	16.9103	2.58819e-17	4.26013e-17
ALG14	3.68588e-17	2.41068e-16	1.28677	1.28677	25.5741	19.8746	7.4911e-57	2.53813e-56
AHSA1	3.88981e-17	2.54141e-16	1.76399	1.76399	55.5805	31.5084	1.78514e-157	1.42732e-156
ATP2A3	3.91511e-17	2.55661e-16	8.87069	8.87069	28.5879	3.22274	1.2098e-47	3.65146e-47
GARS	4.15113e-17	2.70792e-16	1.88744	1.88744	35.8917	19.0161	1.6759e-25	3.37947e-25
TRAPPC3	4.20498e-17	2.74021e-16	1.13126	1.13126	44.7451	39.5535	3.13813e-58	1.08191e-57
TAF7	4.45162e-17	2.89943e-16	1.35563	1.35563	42.2429	31.1611	4.31979e-21	7.86024e-21
KIAA0513	4.45457e-17	2.89985e-16	2.78339	2.78339	25.676	9.22473	3.86906e-17	6.33774e-17
CD2BP2	4.48565e-17	2.91858e-16	1.07582	1.07582	47.6752	44.3153	8.02131e-17	1.30139e-16
THUMPD3	4.54199e-17	2.9537e-16	1.25548	1.25548	38.0613	30.3161	2.59118e-22	4.85249e-22
TMPRSS2	4.56449e-17	2.9668e-16	3.36505	3.36505	27.1292	8.06204	4.33758e-64	1.60736e-63
ENTPD8	4.71895e-17	3.06561e-16	9.09078	9.09078	9.09078	1	2.12156e-46	6.26946e-46
CDC42BPA	4.96131e-17	3.21475e-16	1.13681	1.13681	45.1466	39.7135	3.30906e-70	1.3071e-69
LHPP	4.99544e-17	3.2352e-16	1.13417	1.13417	35.9483	31.6955	1.35209e-39	3.59824e-39
ZDHHC24	5.00838e-17	3.24191e-16	1.4767	1.4767	30.3064	20.5231	1.81379e-27	3.81855e-27
IFI44L	5.02876e-17	3.25343e-16	1.79609	1.79609	41.3673	23.0319	7.22897e-58	2.4787e-57
CD59	5.18822e-17	3.35314e-16	1.05845	1.05845	75.8717	71.682	0	0
CTSV	5.2139e-17	3.36801e-16	1.07382	1.07382	28.5675	26.6037	1.14196e-117	6.93169e-117
SMARCB1	5.32526e-17	3.43818e-16	1.03958	1.03958	48.4542	46.6096	5.46488e-22	1.01464e-21
MT1F	5.41227e-17	3.49257e-16	1.54439	1.54439	72.4218	46.8936	1.58961e-33	3.78144e-33
ASNSD1	5.51015e-17	3.55209e-16	2.02736	2.02736	32.3172	15.9405	1.42658e-20	2.56683e-20
RANBP9	5.76127e-17	3.71016e-16	1.87817	1.87817	34.607	18.4259	9.74733e-32	2.23545e-31
BCL2L15	5.77085e-17	3.71443e-16	11.1757	11.1757	11.1757	1	4.66016e-41	1.2747e-40
KDELR3	6.3574e-17	4.08569e-16	5.39333	5.39333	12.7601	2.36591	6.63023e-43	1.86886e-42
FLAD1	6.36231e-17	4.08676e-16	1.22166	1.22166	38.4472	31.4714	5.28783e-30	1.17252e-29
SH3BP4	6.62186e-17	4.24697e-16	2.58201	2.58201	20.3443	7.87927	2.25399e-41	6.19367e-41
CCNC	6.72869e-17	4.31109e-16	1.11282	1.11282	31.0883	27.9366	7.06583e-31	1.59346e-30
AP1G1	7.27545e-17	4.65429e-16	1.24229	1.24229	36.5841	29.449	2.25872e-28	4.8544e-28
MLXIP	7.28627e-17	4.65884e-16	1.78516	1.78516	40.8157	22.8639	7.6569e-100	4.00919e-99
LINC02300	7.47786e-17	4.77195e-16	3.99492	3.99492	23.9977	6.00705	1.94951e-42	5.4523e-42
PTPRH	7.65701e-17	4.88348e-16	8.03341	8.03341	12.3713	1.53999	1.45548e-48	4.43555e-48
KRCC1	8.0138e-17	5.10585e-16	1.14704	1.14704	45.3961	39.5768	7.13113e-22	1.32108e-21
PPIF	8.25728e-17	5.25832e-16	1.79742	1.79742	31.2284	17.374	8.91911e-44	2.54887e-43
SHARPIN	8.73479e-17	5.55677e-16	1.00235	1.00235	49.9708	49.8538	1.12876e-19	1.97447e-19
UBE2K	8.87035e-17	5.64016e-16	1.24897	1.24897	38.7838	31.0527	2.65691e-32	6.15736e-32
CD47	9.11316e-17	5.7887e-16	1.18073	1.18073	61.3098	51.9253	2.10183e-220	2.38796e-219
C12orf49	9.47475e-17	6.01231e-16	2.42322	2.42322	24.9069	10.2784	2.88988e-19	5.00703e-19
TTC39A	9.69319e-17	6.14472e-16	5.38165	5.38165	16.3723	3.04224	1.40158e-38	3.66709e-38
ARHGEF3	1.00457e-16	6.365e-16	1.05883	1.05883	27.1091	25.6028	1.73928e-40	4.71138e-40
MORN2	1.01056e-16	6.3997e-16	4.73405	4.73405	77.2528	16.3185	0	0
ITGB8	1.02214e-16	6.46655e-16	1.31271	1.31271	54.2768	41.3472	1.24831e-58	4.32866e-58
LSM10	1.03568e-16	6.54887e-16	1.15698	1.15698	40.2147	34.7583	1.5522e-118	9.47669e-118
BCAP29	1.04101e-16	6.57932e-16	1.29167	1.29167	45.3448	35.1054	4.20849e-18	7.08095e-18
ATG5	1.05398e-16	6.65791e-16	1.29568	1.29568	34.4727	26.606	3.48478e-15	5.41154e-15
GAK	1.064e-16	6.71784e-16	1.18664	1.18664	41.72	35.1582	8.64526e-21	1.5615e-20
CRAT	1.13952e-16	7.18384e-16	1.49108	1.49108	19.5572	13.1161	1.70488e-50	5.32861e-50
NECTIN4	1.16436e-16	7.33309e-16	1.12242	1.12242	33.0526	29.4475	2.37663e-61	8.52564e-61
BET1L	1.1971e-16	7.52795e-16	1.37816	1.37816	31.8263	23.0933	7.58122e-26	1.54212e-25
CARMIL1	1.23959e-16	7.79126e-16	1.10593	1.10593	28.1567	25.4599	1.58303e-61	5.68687e-61
MFSD6	1.25818e-16	7.90019e-16	1.23941	1.23941	42.8911	34.6062	2.17891e-110	1.25191e-109
SLC6A20	1.29608e-16	8.13414e-16	5.90281	5.90281	11.1819	1.89434	4.35855e-47	1.30611e-46
HTATSF1	1.38286e-16	8.66576e-16	1.03564	1.03564	50.6818	48.9379	1.17747e-29	2.59263e-29
GNAQ	1.40388e-16	8.78877e-16	1.03691	1.03691	47.6005	45.9061	3.87513e-22	7.22679e-22
TACC2	1.41216e-16	8.83619e-16	1.32809	1.32809	47.629	35.8628	4.29446e-128	2.82635e-127
STK39	1.43021e-16	8.94023e-16	1.56331	1.56331	25.4436	16.2755	1.11515e-49	3.44771e-49
TAF15	1.43808e-16	8.98493e-16	1.04656	1.04656	42.887	40.9792	1.92096e-37	4.91656e-37
OAS3	1.44357e-16	9.01481e-16	1.48956	1.48956	29.5635	19.8471	1.41739e-110	8.15484e-110
KYNU	1.59402e-16	9.92963e-16	1.04265	1.04265	40.044	38.4059	6.65057e-189	6.40952e-188
ARFIP2	1.61043e-16	1.00269e-15	1.60644	1.60644	36.896	22.9675	4.52019e-61	1.61599e-60
MYADM	1.64643e-16	1.0246e-15	1.62623	1.62623	32.3998	19.9233	8.31891e-89	3.97368e-88
UGGT1	1.71603e-16	1.06686e-15	2.41738	2.41738	26.3018	10.8803	1.04473e-21	1.9272e-21
NPW	1.75506e-16	1.09058e-15	7.84929	7.84929	12.3572	1.57431	5.81757e-43	1.64237e-42
GDF15	1.78666e-16	1.10912e-15	1.65626	1.65626	70.7985	42.7459	4.91e-37	1.24804e-36
SPON2	1.90962e-16	1.18253e-15	1.6635	1.6635	31.3689	18.8571	2.49883e-48	7.58943e-48
ITCH	1.91397e-16	1.18465e-15	2.71914	2.71914	22.5091	8.27803	4.51759e-16	7.18484e-16
ATG101	1.99194e-16	1.2323e-15	1.13533	1.13533	32.2947	28.4453	2.61233e-20	4.65967e-20
PMEPA1	2.02564e-16	1.25253e-15	1.21008	1.21008	17.7268	14.6493	8.74933e-77	3.71883e-76
MED19	2.07326e-16	1.28072e-15	1.23423	1.23423	40.6396	32.9271	2.69858e-26	5.53942e-26
EMP1	2.1424e-16	1.32213e-15	2.61365	2.61365	31.8563	12.1884	0	0
NDUFA11	2.18098e-16	1.34528e-15	1.27148	1.27148	36.4456	28.664	2.23176e-26	4.58716e-26
RAB9A	2.25752e-16	1.39112e-15	1.45045	1.45045	28.1872	19.4334	2.68485e-35	6.57719e-35
C17orf58	2.2655e-16	1.39536e-15	2.37485	2.37485	24.9309	10.4979	5.96439e-18	9.98724e-18
AGO2	2.31077e-16	1.42185e-15	1.82612	1.82612	39.014	21.3644	3.96117e-19	6.83772e-19
VPS13D	2.3183e-16	1.42579e-15	1.0441	1.0441	37.5964	36.0083	2.43495e-46	7.18882e-46
AP000547.3	2.41789e-16	1.48558e-15	1.19742	1.19742	32.6636	27.2783	6.68308e-71	2.66328e-70
DNAJC2	2.59964e-16	1.59491e-15	1.25839	1.25839	35.5486	28.2494	2.7619e-15	4.29747e-15
AGPAT3	2.71101e-16	1.66162e-15	1.64642	1.64642	34.9544	21.2306	1.41051e-26	2.91201e-26
RAB22A	2.74744e-16	1.68313e-15	1.08024	1.08024	33.7527	31.2456	3.58871e-19	6.20501e-19
PTPMT1	2.75132e-16	1.68468e-15	1.28196	1.28196	41.83	32.6298	9.04425e-21	1.63222e-20
KRT40	2.86888e-16	1.75581e-15	1.86031	1.86031	16.9947	9.13539	7.03999e-70	2.77648e-69
MAGI3	2.89189e-16	1.76903e-15	1.61019	1.61019	23.8646	14.821	2.14814e-50	6.70234e-50
INSR	2.90227e-16	1.77365e-15	1.00619	1.00619	43.3418	43.0751	2.91761e-75	1.21587e-74
SH3GLB2	2.90635e-16	1.77529e-15	2.02649	2.02649	27.118	13.3818	2.81179e-32	6.51268e-32
OVCA2	2.9113e-16	1.77745e-15	1.64887	1.64887	24.4821	14.8478	1.11123e-82	5.02007e-82
VDAC3	3.03117e-16	1.84884e-15	1.00261	1.00261	87.0426	86.8164	3.27384e-59	1.1463e-58
DNMT1	3.12202e-16	1.90333e-15	1.74323	1.74323	46.5767	26.7186	5.60688e-20	9.9181e-20
RPIA	3.16772e-16	1.93025e-15	1.0448	1.0448	27.0206	25.862	8.791e-40	2.34993e-39
CDT1	3.19305e-16	1.94475e-15	9.40398	9.40398	15.4537	1.64331	2.58522e-36	6.48342e-36
RNPEPL1	3.21092e-16	1.95468e-15	1.43563	1.43563	30.2505	21.0712	2.62253e-28	5.6286e-28
SF3B3	3.4262e-16	2.08271e-15	1.07166	1.07166	42.2426	39.4181	3.09873e-30	6.89906e-30
TOM1L1	3.60517e-16	2.18939e-15	1.12692	1.12692	24.3466	21.6044	3.97948e-64	1.47553e-63
INPP4B	3.73729e-16	2.26634e-15	1.56416	1.56416	30.8052	19.6944	7.30669e-62	2.63464e-61
CKS2	4.04989e-16	2.45354e-15	4.19802	4.19802	20.0584	4.77806	6.00807e-24	1.17135e-23
EXOC6	4.45042e-16	2.68972e-15	1.82611	1.82611	20.7466	11.3611	8.22364e-26	1.67063e-25
MED8	4.50399e-16	2.72078e-15	1.19593	1.19593	38.8873	32.5165	3.48695e-52	1.11449e-51
C6orf132	4.5304e-16	2.73542e-15	1.27129	1.27129	45.7684	36.0015	4.48143e-102	2.38927e-101
NACC1	4.64006e-16	2.80029e-15	1.42677	1.42677	25.3393	17.7598	7.41355e-24	1.44223e-23
IRAK3	4.79331e-16	2.89001e-15	2.12699	2.12699	27.597	12.9747	6.98225e-79	3.03336e-78
EIF4A1	4.88296e-16	2.94264e-15	1.44267	1.44267	34.3452	23.8066	1.24397e-19	2.17238e-19
RAMP1	4.97226e-16	2.99359e-15	29.6916	29.6916	29.6916	1	1.12901e-87	5.3382e-87
POLR2B	5.18971e-16	3.12152e-15	1.13271	1.13271	40.5994	35.8427	5.88404e-28	1.25387e-27
MAVS	5.2908e-16	3.1808e-15	1.67415	1.67415	30.7137	18.3458	4.27422e-39	1.12816e-38
CYFIP1	5.75596e-16	3.45407e-15	1.07263	1.07263	45.191	42.131	1.79888e-24	3.54395e-24
SCNN1G	5.75633e-16	3.45407e-15	1.2813	1.2813	15.2911	11.934	3.60541e-64	1.33722e-63
PSMD9	6.02238e-16	3.61027e-15	1.08374	1.08374	40.5002	37.3709	2.19095e-36	5.50671e-36
URB1	6.54915e-16	3.92045e-15	1.57211	1.57211	24.9783	15.8884	1.8752e-44	5.39812e-44
EIF4EBP1	6.6305e-16	3.96726e-15	2.13307	2.13307	36.306	17.0205	1.24778e-122	7.92595e-122
ZMYND10	6.8025e-16	4.06824e-15	40.0372	40.0372	113.298	2.82982	0	0
LETM1	7.23991e-16	4.32777e-15	1.30537	1.30537	27.5931	21.138	2.86763e-37	7.32458e-37
NAMPT	7.33337e-16	4.38156e-15	1.01918	1.01918	54.5725	53.5456	7.36313e-252	9.86221e-251
API5	7.37349e-16	4.40235e-15	1.09669	1.09669	35.6219	32.4812	1.25336e-26	2.59183e-26
FAM174B	7.37518e-16	4.40235e-15	2.03862	2.03862	20.7553	10.1811	5.35355e-41	1.46246e-40
RBM42	7.59666e-16	4.53241e-15	1.12778	1.12778	43.742	38.7859	1.75111e-15	2.73927e-15
PCGF5	7.644e-16	4.55849e-15	1.07325	1.07325	37.0284	34.5011	1.75743e-38	4.58669e-38
GINM1	7.77107e-16	4.63207e-15	1.11677	1.11677	33.9439	30.3946	1.70866e-21	3.14133e-21
NIPA2	7.84098e-16	4.67153e-15	1.59573	1.59573	29.0041	18.1761	5.06964e-18	8.50372e-18
SELENON	7.92837e-16	4.72136e-15	1.17261	1.17261	27.8776	23.7739	4.98557e-29	1.08371e-28
RSPH1	8.08054e-16	4.8097e-15	12.9616	12.9616	121.439	9.36914	0	0
NADK	8.2886e-16	4.92887e-15	1.29171	1.29171	33.9131	26.2545	1.77984e-27	3.74833e-27
ATG3	8.7498e-16	5.19576e-15	1.10472	1.10472	47.5167	43.0125	3.64657e-116	2.19335e-115
B3GALT4	8.83258e-16	5.23997e-15	2.02007	2.02007	29.3699	14.5391	1.10113e-15	1.73285e-15
ESYT2	9.07603e-16	5.37932e-15	2.76257	2.76257	28.7186	10.3956	6.01158e-41	1.64079e-40
DCAF11	9.59292e-16	5.67498e-15	1.4881	1.4881	32.9625	22.1507	7.99572e-19	1.36875e-18
TPRKB	9.70186e-16	5.73404e-15	1.16017	1.16017	34.6171	29.8379	1.49996e-18	2.55174e-18
TCP1	1.00988e-15	5.96233e-15	1.08859	1.08859	71.253	65.4543	3.19452e-47	9.58204e-47
OAS2	1.01023e-15	5.96233e-15	2.3463	2.3463	29.2972	12.4865	4.79951e-48	1.45419e-47
CFDP1	1.03525e-15	6.10713e-15	1.01634	1.01634	69.1253	68.014	7.12286e-131	4.81377e-130
EPN1	1.04459e-15	6.15931e-15	1.10512	1.10512	45.5983	41.2608	2.07125e-16	3.32569e-16
SORBS2	1.11585e-15	6.57022e-15	2.24959	2.24959	37.9665	16.8771	2.56019e-148	1.93973e-147
CDKN1A	1.16717e-15	6.8628e-15	1.07178	1.07178	101.586	94.7822	1.04951e-95	5.29469e-95
RBM15B	1.23406e-15	7.24931e-15	1.15561	1.15561	27.2377	23.57	1.25354e-24	2.47851e-24
SAMD9L	1.31621e-15	7.71386e-15	1.82806	1.82806	31.1382	17.0335	1.07418e-81	4.80268e-81
GPCPD1	1.31987e-15	7.72813e-15	1.45028	1.45028	31.7034	21.8602	1.52417e-148	1.15828e-147
DDX23	1.36262e-15	7.97473e-15	1.36081	1.36081	33.0254	24.2689	4.84099e-26	9.8952e-26
DNAJC17	1.38097e-15	8.07837e-15	1.05471	1.05471	29.9804	28.4253	2.26588e-53	7.34675e-53
SLC25A4	1.43558e-15	8.38611e-15	1.19171	1.19171	46.8695	39.3296	7.38622e-171	6.38903e-170
PLCE1	1.47475e-15	8.60694e-15	1.24835	1.24835	38.9317	31.1866	1.18145e-74	4.89592e-74
PCMT1	1.50954e-15	8.80179e-15	1.1915	1.1915	39.1472	32.8554	4.65762e-16	7.40567e-16
PACSIN2	1.53804e-15	8.96383e-15	1.19761	1.19761	35.0674	29.2811	1.21997e-16	1.97168e-16
NSD2	1.70879e-15	9.93597e-15	1.28406	1.28406	28.5957	22.2698	1.14996e-41	3.17799e-41
NOTCH2	1.78156e-15	1.03543e-14	1.03241	1.03241	34.9183	33.8222	1.1108e-60	3.95766e-60
SUCO	1.84513e-15	1.07138e-14	1.05651	1.05651	42.2328	39.9739	5.04877e-36	1.25466e-35
SUN1	1.86117e-15	1.0797e-14	1.09407	1.09407	59.1787	54.0902	7.68361e-176	6.86341e-175
NUP58	1.89718e-15	1.10009e-14	1.93061	1.93061	27.4395	14.2128	2.33372e-15	3.63979e-15
RFK	1.91583e-15	1.11039e-14	1.24888	1.24888	30.7554	24.6264	5.66505e-16	8.98932e-16
MYEOV	1.93272e-15	1.11966e-14	1.39524	1.39524	11.9123	8.53781	2.40789e-59	8.44271e-59
PPP1R2	2.26533e-15	1.30933e-14	1.27937	1.27937	71.3626	55.7796	1.61834e-22	3.04653e-22
SLC30A9	2.37987e-15	1.37301e-14	1.00097	1.00097	37.6976	37.6609	7.5759e-39	1.98836e-38
PPP2CB	2.39153e-15	1.37882e-14	1.62537	1.62537	35.2608	21.6941	5.61127e-47	1.67791e-46
TCEAL3	2.45728e-15	1.41572e-14	2.08581	2.08581	37.5307	17.9933	8.97703e-35	2.1813e-34
UBE3C	2.48857e-15	1.43309e-14	1.28762	1.28762	37.9397	29.4649	4.02709e-24	7.87816e-24
ZMYND8	2.55233e-15	1.46914e-14	1.07704	1.07704	42.9882	39.9135	4.01791e-40	1.08069e-39
PHKB	2.58443e-15	1.48625e-14	1.15065	1.15065	32.8919	28.5855	3.14628e-25	6.3051e-25
MCRIP2	2.62371e-15	1.50746e-14	1.01704	1.01704	34.3486	33.773	3.73086e-19	6.44901e-19
HSPA1A	2.64767e-15	1.51984e-14	1.32421	1.32421	110.01	83.0761	6.39952e-78	2.75262e-77
SLC25A23	2.67187e-15	1.53303e-14	1.30831	1.30831	21.3598	16.3263	1.18e-53	3.83484e-53
KHSRP	2.69909e-15	1.54795e-14	1.68619	1.68619	27.7101	16.4335	1.6223e-16	2.61217e-16
DCTPP1	2.72482e-15	1.56199e-14	1.02152	1.02152	44.6069	43.6671	1.38059e-32	3.22027e-32
TNIP1	2.76458e-15	1.58406e-14	1.44199	1.44199	35.789	24.8192	1.53879e-53	4.99827e-53
GEMIN7	2.83088e-15	1.62057e-14	1.82496	1.82496	23.3298	12.7837	3.07734e-29	6.7124e-29
UTP20	2.87823e-15	1.64693e-14	1.37133	1.37133	25.6245	18.6858	4.60408e-46	1.35515e-45
NUDT5	3.00026e-15	1.71441e-14	1.0719	1.0719	51.5824	48.1226	2.84549e-36	7.11769e-36
FYCO1	3.19166e-15	1.82048e-14	3.39469	3.39469	19.1923	5.65362	4.46737e-33	1.05217e-32
RABGAP1L	3.25944e-15	1.85661e-14	1.11622	1.11622	47.3278	42.4	3.57559e-72	1.44552e-71
CCDC14	3.41121e-15	1.94042e-14	1.15279	1.15279	61.1586	53.0525	3.56714e-80	1.56757e-79
SUMO3	3.41957e-15	1.9443e-14	1.086	1.086	39.0476	35.9556	1.12937e-144	8.30164e-144
NAGA	3.51766e-15	1.99917e-14	1.731	1.731	28.1681	16.2728	4.02276e-16	6.40433e-16
AKT1	3.52344e-15	2.00155e-14	1.22238	1.22238	30.6981	25.1134	3.21854e-20	5.72636e-20
RDH14	3.60102e-15	2.04377e-14	1.2732	1.2732	36.6219	28.7636	9.29796e-40	2.48492e-39
DBNL	3.61934e-15	2.05324e-14	1.03971	1.03971	42.6541	41.025	5.47602e-40	1.46911e-39
HLA-DQA1	3.78237e-15	2.14187e-14	5.44917	5.44917	27.5893	5.06302	5.38327e-130	3.60135e-129
ENOSF1	3.80556e-15	2.15306e-14	1.39817	1.39817	55.7597	39.8806	1.52889e-69	6.01279e-69
PDHX	3.81423e-15	2.157e-14	1.64668	1.64668	21.6451	13.1447	1.00569e-25	2.03778e-25
TUBA1A	4.03474e-15	2.2776e-14	4.42366	4.42366	100.961	22.8229	0	0
AC092683.1	4.2215e-15	2.38196e-14	6.1902	6.1902	29.2353	4.72284	2.93976e-42	8.19628e-42
VEZT	4.28784e-15	2.41831e-14	1.21551	1.21551	31.0067	25.5092	2.26328e-25	4.55445e-25
ATP10B	4.3318e-15	2.442e-14	12.4539	12.4539	12.4539	1	1.46151e-37	3.75053e-37
PEX13	4.43325e-15	2.49584e-14	1.69757	1.69757	18.263	10.7583	1.13833e-25	2.30358e-25
OCEL1	4.52387e-15	2.54457e-14	2.96436	2.96436	26.1101	8.808	1.79661e-63	6.60895e-63
FRYL	4.63333e-15	2.60265e-14	1.67091	1.67091	31.4507	18.8224	1.36226e-25	2.75187e-25
EIF1AY	4.69332e-15	2.634e-14	1.16501	1.16501	39.89	34.24	2.58092e-18	4.36235e-18
CMC2	4.83682e-15	2.71332e-14	1.09948	1.09948	40.8179	37.1248	4.33488e-43	1.22627e-42
SNAP29	4.84498e-15	2.71669e-14	1.26945	1.26945	40.5872	31.9723	2.6471e-42	7.38359e-42
CYTH2	4.91798e-15	2.75516e-14	1.35854	1.35854	43.9155	32.3255	1.12368e-46	3.34182e-46
NSDHL	5.14313e-15	2.87745e-14	1.77122	1.77122	22.4271	12.662	4.99088e-28	1.06589e-27
LENG8	5.23253e-15	2.92617e-14	1.32815	1.32815	50.2203	37.8121	6.79438e-62	2.45202e-61
MAP2K3	5.37417e-15	3.00271e-14	1.14057	1.14057	29.1277	25.5379	1.06983e-23	2.0729e-23
ALG2	5.51953e-15	3.08119e-14	1.00781	1.00781	37.0975	36.8101	9.14681e-23	1.73357e-22
ODC1	5.53999e-15	3.09124e-14	2.04791	2.04791	30.2626	14.7773	6.35412e-17	1.03344e-16
KPNA2	5.67492e-15	3.16512e-14	3.35378	3.35378	23.4637	6.99618	5.72774e-17	9.33374e-17
HNRNPH2	5.87529e-15	3.27107e-14	1.41499	1.41499	25.4847	18.0105	1.85813e-13	2.75165e-13
FAM174A	5.9146e-15	3.2915e-14	1.3447	1.3447	56.8431	42.272	3.318e-304	5.70869e-303
CCDC88C	6.12944e-15	3.40955e-14	1.37619	1.37619	67.9321	49.3623	2.68865e-161	2.20437e-160
ZC3HAV1	6.44992e-15	3.5799e-14	1.21682	1.21682	40.8677	33.5857	1.27971e-15	2.01036e-15
SIL1	6.67124e-15	3.69622e-14	1.06681	1.06681	43.2036	40.498	1.08658e-14	1.66637e-14
NUS1	6.71747e-15	3.7202e-14	1.95105	1.95105	25.0533	12.8409	6.68973e-18	1.11839e-17
KIAA1551	6.85857e-15	3.79667e-14	1.39757	1.39757	39.0872	27.9679	2.16816e-17	3.57438e-17
ISCA2	7.29079e-15	4.03238e-14	1.07119	1.07119	44.4726	41.517	4.54379e-17	7.42364e-17
COASY	8.04077e-15	4.43937e-14	1.14176	1.14176	40.288	35.2858	7.00029e-30	1.5476e-29
BTBD6	8.23847e-15	4.54462e-14	1.21447	1.21447	24.8742	20.4816	1.64351e-24	3.2409e-24
TMEM41A	8.23864e-15	4.54462e-14	1.56296	1.56296	19.4288	12.4308	2.22709e-27	4.67927e-27
PACS1	8.26811e-15	4.55888e-14	1.08486	1.08486	26.7901	24.6946	6.35634e-34	1.52187e-33
FMC1	8.29619e-15	4.57236e-14	1.3088	1.3088	29.8414	22.8006	1.60736e-31	3.66759e-31
MAGOHB	8.48113e-15	4.67224e-14	1.20072	1.20072	27.1203	22.5867	4.48597e-37	1.14164e-36
LYSMD3	8.99674e-15	4.95412e-14	2.30536	2.30536	20.3817	8.841	1.29451e-24	2.55791e-24
GALNT2	9.17497e-15	5.04563e-14	1.03161	1.03161	32.848	31.8415	7.58504e-27	1.57629e-26
SRRT	9.33194e-15	5.12971e-14	1.20979	1.20979	42.8844	35.4478	5.76729e-18	9.65976e-18
GOLPH3L	9.93615e-15	5.45707e-14	2.71276	2.71276	28.5148	10.5114	5.5567e-71	2.21651e-70
PPP1R7	9.94415e-15	5.45908e-14	1.12092	1.12092	52.0266	46.4144	3.69123e-86	1.72775e-85
PAFAH1B2	1.01164e-14	5.54882e-14	1.2623	1.2623	30.778	24.3825	4.97648e-15	7.69287e-15
SEC24A	1.0363e-14	5.68157e-14	3.21495	3.21495	15.9687	4.96701	3.32306e-21	6.06239e-21
MTFP1	1.1154e-14	6.10995e-14	1.92445	1.92445	19.2584	10.0073	2.62078e-36	6.57129e-36
SUGT1	1.12516e-14	6.16069e-14	1.34482	1.34482	59.8933	44.5361	5.07881e-30	1.12716e-29
BROX	1.15754e-14	6.32698e-14	1.35948	1.35948	34.6987	25.5235	4.72782e-15	7.31297e-15
FAM214A	1.16263e-14	6.35205e-14	1.14144	1.14144	37.5961	32.9375	8.57452e-52	2.72534e-51
AZGP1	1.22112e-14	6.66581e-14	2.95176	2.95176	17.6807	5.98987	2.36707e-49	7.28245e-49
TDG	1.23776e-14	6.74492e-14	1.30778	1.30778	36.8659	28.1898	1.6375e-38	4.27899e-38
PSMD13	1.27087e-14	6.92235e-14	1.19827	1.19827	42.8732	35.7794	6.74967e-18	1.12811e-17
DAPP1	1.28095e-14	6.97123e-14	1.56657	1.56657	37.2383	23.7707	7.38051e-58	2.52997e-57
AK6	1.36146e-14	7.40619e-14	1.01031	1.01031	48.5085	48.0135	2.62715e-31	5.97606e-31
CDV3	1.41023e-14	7.66155e-14	1.43678	1.43678	31.7935	22.1282	5.41212e-75	2.25094e-74
NEK6	1.45668e-14	7.9105e-14	1.33959	1.33959	23.7705	17.7447	2.96346e-111	1.71837e-110
FAM207A	1.4924e-14	8.09398e-14	1.15829	1.15829	35.0379	30.2497	1.21775e-16	1.96834e-16
UFD1	1.60766e-14	8.70781e-14	1.08161	1.08161	43.6317	40.3395	2.67233e-72	1.08244e-71
DNALI1	1.65046e-14	8.92809e-14	15.1151	15.1151	69.4302	4.59343	0	0
SPRYD4	1.68139e-14	9.09148e-14	1.10051	1.10051	22.5613	20.5008	5.49831e-55	1.81932e-54
STARD4	1.73505e-14	9.37359e-14	2.26496	2.26496	14.1061	6.22796	2.23126e-33	5.28684e-33
POLR3H	1.75503e-14	9.47342e-14	1.5885	1.5885	25.2203	15.8768	5.52062e-26	1.12807e-25
DLG3	1.7572e-14	9.48106e-14	1.09659	1.09659	30.5345	27.8449	4.16419e-58	1.43213e-57
MAPK1IP1L	1.79425e-14	9.67682e-14	1.20399	1.20399	32.6407	27.1105	3.90668e-26	8.00363e-26
MRPL47	1.82018e-14	9.80823e-14	1.07882	1.07882	40.1001	37.1705	1.91649e-14	2.9206e-14
PQLC1	1.91766e-14	1.03247e-13	1.27149	1.27149	29.7386	23.3889	7.88258e-17	1.27905e-16
MYO1E	1.95435e-14	1.05132e-13	1.16934	1.16934	66.4186	56.8002	5.26015e-35	1.28336e-34
ZDHHC9	1.96741e-14	1.0579e-13	1.193	1.193	15.9415	13.3626	1.57774e-38	4.1254e-38
COG3	1.97282e-14	1.06035e-13	1.97249	1.97249	20.1179	10.1992	1.18747e-21	2.18793e-21
CCSER2	2.06412e-14	1.10847e-13	1.65497	1.65497	28.5366	17.243	6.46886e-16	1.02377e-15
SBF1	2.08096e-14	1.11704e-13	2.27313	2.27313	23.2482	10.2274	7.35301e-23	1.39675e-22
SYTL5	2.1016e-14	1.12716e-13	8.32969	8.32969	8.32969	1	1.41232e-37	3.62578e-37
TXNDC9	2.22888e-14	1.19389e-13	1.0481	1.0481	40.0536	38.2154	2.68262e-16	4.29199e-16
PPP2R3C	2.26137e-14	1.21027e-13	2.17048	2.17048	24.8101	11.4307	3.79913e-17	6.22482e-17
CCDC107	2.35125e-14	1.2573e-13	1.46105	1.46105	37.6871	25.7946	2.10728e-19	3.66269e-19
HEXIM1	2.41151e-14	1.28843e-13	1.47976	1.47976	25.3527	17.1329	1.08201e-21	1.99551e-21
YWHAG	2.42384e-14	1.29447e-13	1.53082	1.53082	32.5999	21.2958	1.29141e-66	4.92929e-66
CDK12	2.55325e-14	1.36242e-13	1.06912	1.06912	40.3011	37.6956	4.21824e-22	7.85967e-22
POF1B	2.60212e-14	1.38791e-13	1.26756	1.26756	30.198	23.8237	4.2603e-60	1.50553e-59
KDM1A	2.61812e-14	1.39585e-13	1.15101	1.15101	48.1806	41.8593	1.40829e-46	4.18132e-46
AC068888.1	2.6582e-14	1.41602e-13	1.32836	1.32836	13.0088	9.79308	2.34727e-54	7.70798e-54
FBLIM1	2.81977e-14	1.50018e-13	2.44031	2.44031	11.4389	4.68748	4.69987e-43	1.32892e-42
BCL10	2.87338e-14	1.52806e-13	1.37284	1.37284	25.9891	18.9309	1.21322e-26	2.50964e-26
FGD5-AS1	2.8775e-14	1.5296e-13	1.11016	1.11016	41.4634	37.3491	9.50962e-23	1.80124e-22
STK25	2.91421e-14	1.5478e-13	1.36151	1.36151	27.7264	20.3645	4.48117e-20	7.94805e-20
DEFB4A	3.03625e-14	1.60855e-13	17.2943	17.2943	30.3146	1.75287	4.07869e-41	1.11687e-40
SIN3A	3.06291e-14	1.62199e-13	1.3514	1.3514	34.1132	25.2429	5.60706e-37	1.42321e-36
LARP4B	3.17847e-14	1.68036e-13	1.44796	1.44796	32.1907	22.2318	1.00188e-17	1.66763e-17
CELF1	3.20398e-14	1.69313e-13	1.20893	1.20893	49.373	40.8403	5.4662e-50	1.6954e-49
KCNS3	3.24869e-14	1.71603e-13	1.47141	1.47141	16.3444	11.108	1.05476e-73	4.32392e-73
MFSD14B	3.52089e-14	1.8567e-13	1.41815	1.41815	31.5512	22.2481	6.72832e-14	1.00885e-13
AGPS	3.62415e-14	1.91035e-13	2.1466	2.1466	26.7789	12.475	3.14947e-13	4.63177e-13
FRK	3.71288e-14	1.95466e-13	2.32211	2.32211	22.0528	9.49687	1.7605e-43	5.01059e-43
SPACA9	3.7435e-14	1.96914e-13	11.1014	11.1014	83.1779	7.49253	0	0
ORMDL1	3.79774e-14	1.996e-13	1.00285	1.00285	50.6226	50.479	4.52478e-13	6.62031e-13
SFT2D2	3.804e-14	1.99845e-13	1.18752	1.18752	35.2814	29.7102	1.67539e-17	2.76999e-17
KIAA1109	3.81715e-14	2.00452e-13	1.23684	1.23684	33.877	27.3899	4.84787e-25	9.6719e-25
ZNFX1	3.88798e-14	2.03831e-13	1.41659	1.41659	41.8077	29.5129	1.16896e-26	2.41849e-26
PCDH1	3.91609e-14	2.05219e-13	1.68629	1.68629	23.6005	13.9955	5.1819e-44	1.48593e-43
ZNF185	3.92255e-14	2.05472e-13	1.12237	1.12237	21.7746	19.4006	6.3509e-59	2.21323e-58
NAV1	3.96688e-14	2.07708e-13	1.67711	1.67711	19.4142	11.576	3.48103e-35	8.52267e-35
DVL3	4.21313e-14	2.20327e-13	1.34911	1.34911	29.04	21.5252	2.00903e-16	3.22743e-16
TMEM97	4.28503e-14	2.239e-13	2.10292	2.10292	18.9463	9.00951	2.13985e-36	5.38257e-36
IDE	4.49944e-14	2.34616e-13	1.72854	1.72854	24.623	14.245	5.06387e-23	9.66145e-23
MUC20-OT1	4.51309e-14	2.35231e-13	1.05619	1.05619	45.6422	43.2142	1.0306e-36	2.60592e-36
DTYMK	4.5835e-14	2.38604e-13	2.07263	2.07263	22.7507	10.9767	5.96579e-19	1.0246e-18
CPPED1	4.60801e-14	2.3978e-13	1.2475	1.2475	29.1355	23.3551	3.04281e-31	6.90908e-31
NOLC1	4.63704e-14	2.41191e-13	1.08984	1.08984	37.9539	34.8253	6.57563e-33	1.54352e-32
ENTPD4	4.72364e-14	2.45594e-13	1.13315	1.13315	28.2832	24.9598	5.31202e-39	1.39856e-38
ASPSCR1	4.78601e-14	2.48631e-13	1.05103	1.05103	34.1957	32.5355	6.12926e-33	1.44035e-32
SC5D	4.87159e-14	2.52973e-13	1.38098	1.38098	18.8259	13.6323	7.11511e-31	1.60428e-30
BAIAP2L1	4.95888e-14	2.57399e-13	1.30994	1.30994	39.9332	30.4849	6.67023e-162	5.50108e-161
IL13RA1	4.98779e-14	2.58793e-13	1.67606	1.67606	31.3357	18.696	7.33259e-13	1.06394e-12
TRIOBP	5.02684e-14	2.60712e-13	1.00177	1.00177	44.2924	44.2142	3.65179e-24	7.15064e-24
SPTLC2	5.13849e-14	2.66392e-13	1.11402	1.11402	45.4322	40.7823	6.28969e-19	1.07876e-18
NOP16	5.15333e-14	2.67051e-13	1.20102	1.20102	26.6173	22.1623	3.20296e-32	7.41189e-32
CLDN12	5.28681e-14	2.73856e-13	1.3486	1.3486	25.3174	18.7732	4.575e-42	1.27244e-41
C9orf116	5.47767e-14	2.83626e-13	8.0515	8.0515	83.8105	10.4093	0	0
PFDN6	5.7007e-14	2.94688e-13	2.22916	2.22916	31.5595	14.1576	1.33889e-25	2.7051e-25
DDX52	5.71703e-14	2.95411e-13	1.30432	1.30432	26.8556	20.5898	2.41597e-17	3.97875e-17
PHF5A	5.74187e-14	2.96573e-13	1.16126	1.16126	31.7444	27.3362	2.01752e-22	3.78892e-22
BLOC1S1	5.85181e-14	3.02003e-13	1.34366	1.34366	44.0595	32.7907	1.27683e-104	6.98508e-104
CYP4F12	5.93053e-14	3.0594e-13	1.37742	1.37742	13.9138	10.1014	1.67616e-67	6.46063e-67
TARS	6.15528e-14	3.17145e-13	1.20061	1.20061	30.7103	25.5789	3.41616e-15	5.30563e-15
MBD4	6.67103e-14	3.42176e-13	1.65654	1.65654	36.4821	22.0231	3.37145e-18	5.68706e-18
HAGH	6.76665e-14	3.46798e-13	1.47829	1.47829	41.2201	27.8837	1.50383e-75	6.29614e-75
SLC25A37	6.78689e-14	3.47693e-13	1.17837	1.17837	39.348	33.3918	4.57533e-22	8.51115e-22
B4GALNT3	6.79027e-14	3.47725e-13	4.62971	4.62971	20.3064	4.38611	3.84475e-67	1.47515e-66
KIAA0100	6.94678e-14	3.55595e-13	1.02219	1.02219	34.2056	33.463	1.44685e-25	2.91993e-25
CACYBP	7.07642e-14	3.61936e-13	1.04134	1.04134	59.8747	57.4978	4.17265e-34	1.00266e-33
B9D2	7.19256e-14	3.67727e-13	5.73969	5.73969	38.4698	6.70242	6.01466e-137	4.22134e-136
IRAK1	7.23155e-14	3.6957e-13	2.57526	2.57526	25.2769	9.81527	1.33888e-128	8.85334e-128
HNRNPH3	7.29509e-14	3.72666e-13	1.02827	1.02827	50.8936	49.4945	1.63418e-16	2.63096e-16
CSF3	7.70514e-14	3.92974e-13	5.06276	5.06276	14.2464	2.81397	1.07742e-41	2.97883e-41
SLC35A3	7.78519e-14	3.96896e-13	1.71002	1.71002	27.9023	16.3169	1.39036e-63	5.11901e-63
DPH3	8.17392e-14	4.16039e-13	1.46479	1.46479	40.597	27.7153	1.86257e-235	2.3034e-234
GOLGA5	8.23517e-14	4.18988e-13	1.00362	1.00362	27.1042	27.0065	1.22007e-26	2.52341e-26
LINC00623	8.39897e-14	4.27148e-13	1.80826	1.80826	23.228	12.8455	2.74516e-32	6.3607e-32
SORT1	8.49974e-14	4.32099e-13	1.45149	1.45149	32.4572	22.3613	2.21947e-20	3.96847e-20
PINK1	8.55318e-14	4.3464e-13	1.92041	1.92041	22.6731	11.8064	6.87634e-16	1.0873e-15
C11orf24	9.12824e-14	4.63114e-13	1.59896	1.59896	19.6618	12.2966	9.08329e-22	1.67853e-21
MPP7	9.76298e-14	4.9432e-13	1.26324	1.26324	29.0296	22.9803	6.68548e-53	2.15322e-52
SH2D3A	9.80849e-14	4.96424e-13	1.19084	1.19084	23.1151	19.4108	3.68106e-51	1.16148e-50
CLMN	9.99719e-14	5.05365e-13	1.4567	1.4567	51.0287	35.0303	3.13013e-241	3.99672e-240
AHI1	1.00032e-13	5.05466e-13	2.21884	2.21884	46.5128	20.9626	1.83733e-51	5.8236e-51
GSTM1	1.04846e-13	5.28728e-13	3.85897	3.85897	9.98127	2.58651	5.10362e-20	9.03805e-20
ATL3	1.06505e-13	5.36877e-13	1.08492	1.08492	31.5187	29.0517	7.8229e-38	2.01723e-37
CETN2	1.09211e-13	5.49857e-13	2.14588	2.14588	69.3916	32.3371	0	0
PAGR1	1.09353e-13	5.50356e-13	1.02811	1.02811	30.2482	29.4211	6.54071e-32	1.50774e-31
ERBIN	1.11033e-13	5.58359e-13	1.15441	1.15441	45.264	39.2097	1.6152e-12	2.31953e-12
RPA3	1.11892e-13	5.62455e-13	1.52756	1.52756	45.6648	29.8939	1.79834e-169	1.54704e-168
[truncated: 2,990 more rows]
