# Supplementary material for: Single-Cell and Bulk RNASeq Profiling of COVID-19 Patients Reveal Immune and Inflammatory Mechanisms of Infection-Induced Organ Damage
Source: Viruses. 2021 Dec 2;13(12):2418. doi: 10.3390/v13122418 (PMC8706409; doi:10.3390/v13122418)
Supplement: Supplementary file 1 [file viruses-13-02418-s001.zip › Supplementary Table S3 - GSE162835.xlsx]

## Sheet: Severe vs Moderate Down
Feature ID	P-value (Severe/Critical vs. Moderate)	FDR step up (Severe/Critical vs. Moderate)	Ratio (Severe/Critical vs. Moderate)	Fold change (Severe/Critical vs. Moderate)	LSMean(Severe/Critical) (Severe/Critical vs. Moderate)	LSMean(Moderate) (Severe/Critical vs. Moderate)
SERP1	6.75558e-06	0.0990802	0.455546	-2.19517	33.5158	73.5729
DNAJC3	9.61897e-06	0.0990802	0.499404	-2.00239	37.0498	74.1881
IARS2	3.62823e-05	0.249151	0.572007	-1.74823	39.5837	69.2014
CDC37	7.27352e-05	0.250564	0.359253	-2.78355	24.4874	68.162
PPP1R2	7.39278e-05	0.250564	0.53994	-1.85206	35.1535	65.1063
DSG2	8.53753e-05	0.250564	0.621799	-1.60824	41.0543	66.025
PDCD6	9.9246e-05	0.250564	0.558679	-1.78994	35.461	63.4729
BET1L	0.000102867	0.250564	0.635429	-1.57374	37.1594	58.4793
KMT5A	0.000125183	0.250564	0.653102	-1.53115	38.3063	58.6529
PGK1	0.00012522	0.250564	0.552996	-1.80833	42.1154	76.1586
UBFD1	0.000180741	0.250564	0.58595	-1.70663	38.2934	65.3527
RPS2	0.000200208	0.250564	0.559841	-1.78622	42.9754	76.7635
S100A16	0.000208648	0.250564	0.616584	-1.62184	40.4248	65.5625
MIDN	0.000237542	0.250564	0.581984	-1.71826	43.3467	74.4809
NABP1	0.000285239	0.250564	0.512716	-1.9504	37.3084	72.7662
SNF8	0.000337003	0.250564	0.673411	-1.48498	38.316	56.8984
RPRD1A	0.000340927	0.250564	0.564251	-1.77226	33.9933	60.2451
WLS	0.000368485	0.250564	0.492789	-2.02927	32.6597	66.2752
GLOD4	0.000371322	0.250564	0.630226	-1.58673	38.0024	60.2998
FOS	0.000398916	0.250564	0.591694	-1.69006	43.5671	73.6311
CRIP1	0.000407185	0.250564	0.494532	-2.02211	31.4133	63.5213
SYTL1	0.000448553	0.250564	0.521091	-1.91905	35.9331	68.9575
GON7	0.000470153	0.250564	0.45828	-2.18207	22.0088	48.0248
BICDL2	0.000504341	0.250564	0.506586	-1.974	34.5499	68.2015
RBBP8	0.00052329	0.250564	0.581662	-1.71921	33.6067	57.7769
REXO2	0.000524703	0.250564	0.484111	-2.06564	25.8176	53.33
C20orf85	0.00054782	0.250564	0.339761	-2.94325	22.5874	66.4803
EEF1B2	0.000572227	0.250564	0.517753	-1.93142	30.8221	59.5304
EIF3K	0.000615324	0.250564	0.540313	-1.85078	31.9479	59.1285
PIM3	0.000648315	0.250564	0.444873	-2.24783	30.7492	69.1191
MIPEP	0.000759183	0.250564	0.559464	-1.78742	36.0748	64.481
ARCN1	0.000775762	0.250564	0.648755	-1.54141	47.3626	73.0054
LIN7C	0.000827492	0.250564	0.618646	-1.61643	40.5326	65.5182
FAM174A	0.000891888	0.250564	0.457744	-2.18463	26.8421	58.6399
RNH1	0.000932729	0.250564	0.565833	-1.76731	38.3063	67.6991
CCDC6	0.00100901	0.250564	0.667972	-1.49707	48.1414	72.0711
ZFP36L1	0.00110974	0.250564	0.679372	-1.47195	53.4777	78.7164
TMEM183B	0.00111205	0.250564	0.375318	-2.66441	16.9208	45.084
EID1	0.00111662	0.250564	0.470201	-2.12675	30.4315	64.7201
MACC1	0.00112639	0.250564	0.649766	-1.53902	57.0461	87.795
RHPN1	0.00113436	0.250564	0.597872	-1.6726	41.9318	70.1352
APRT	0.00117792	0.250564	0.390921	-2.55806	20.5936	52.6797
CFAP298	0.00118673	0.250564	0.67032	-1.49183	47.6025	71.0146
TMED10	0.00120472	0.250564	0.591253	-1.69132	45.5524	77.0437
ADH1C	0.00123241	0.250564	0.494157	-2.02365	42.0187	85.0311
CAPZB	0.00124136	0.250564	0.634551	-1.57592	41.7002	65.716
KLHL24	0.00130866	0.250564	0.704981	-1.41848	51.4172	72.9342
SLC30A5	0.00136137	0.250564	0.551323	-1.81382	34.5174	62.6083
TMEM259	0.0013776	0.250564	0.565837	-1.76729	40.8499	72.1937
PRKAB1	0.00141646	0.250564	0.544342	-1.83708	33.7448	61.9919
DDX42	0.00146037	0.250564	0.63024	-1.5867	47.2941	75.0414
TLE5	0.00146661	0.250564	0.598149	-1.67182	47.579	79.5436
KLF6	0.00149529	0.250564	0.652829	-1.53179	49.6376	76.0347
PPP2CA	0.00150506	0.250564	0.667981	-1.49705	47.3359	70.8642
TRIM39-RPP21	0.00151525	0.250564	0.622461	-1.60653	30.9742	49.7609
TCTEX1D2	0.00161279	0.250564	0.414449	-2.41284	19.2229	46.3818
TXNIP	0.00164034	0.250564	0.587012	-1.70354	57.5659	98.0659
TBC1D24	0.00166235	0.250564	0.739157	-1.35289	42.1974	57.0885
SLC6A14	0.00167043	0.250564	0.452467	-2.21011	36.1668	79.9324
YWHAE	0.00170371	0.250564	0.595564	-1.67908	46.727	78.4584
DNAJB12	0.00171644	0.250564	0.646811	-1.54605	41.4671	64.1102
PYGO2	0.00173367	0.250564	0.634532	-1.57596	35.4359	55.8457
FAU	0.00173479	0.250564	0.368184	-2.71603	22.4936	61.0935
GARS1	0.0017371	0.250564	0.718143	-1.39248	46.2104	64.3471
CD55	0.00176929	0.250564	0.604004	-1.65562	51.8371	85.8224
MKNK2	0.00177024	0.250564	0.650557	-1.53714	49.8569	76.6371
PTPN2	0.00183662	0.250564	0.636669	-1.57067	39.8952	62.6623
ODF3B	0.00184758	0.250564	0.428361	-2.33448	30.8957	72.1254
AKAP17A	0.00189811	0.250564	0.660027	-1.51509	44.2465	67.0374
NME2	0.00190048	0.250564	0.504673	-1.98148	30.1225	59.6872
POLR1D	0.00199403	0.250564	0.633781	-1.57783	35.9956	56.7949
VILL	0.00199939	0.250564	0.6397	-1.56323	47.112	73.647
ECT2	0.00202342	0.250564	0.709363	-1.40971	40.1801	56.6426
ST14	0.0020405	0.250564	0.595753	-1.67855	48.3859	81.2181
H3C6	0.00204812	0.250564	0.44612	-2.24155	13.5563	30.3872
RAB11FIP3	0.00205039	0.250564	0.655041	-1.52662	39.9696	61.0183
RPL27	0.00213583	0.250564	0.489585	-2.04255	29.754	60.774
ANKRD50	0.00214837	0.250564	0.703378	-1.42171	48.3552	68.7471
GOLGA2P10	0.0021603	0.250564	0.650894	-1.53635	61.3179	94.2057
ZNRF2P2	0.00218994	0.250564	0.397235	-2.5174	13.5563	34.1267
MACROH2A1	0.00219333	0.250564	0.521859	-1.91623	37.6641	72.1731
DDIT4	0.00219843	0.250564	0.596423	-1.67666	45.7417	76.6934
MLH1	0.00221534	0.250564	0.658223	-1.51924	40.0767	60.8862
CYBC1	0.00223393	0.250564	0.520369	-1.92171	33.6124	64.5934
HLA-DRB5	0.00224625	0.250564	0.320289	-3.12218	19.2229	60.0173
ST13	0.00225806	0.250564	0.600211	-1.66608	43.3055	72.1505
RPS20	0.00229328	0.250564	0.641266	-1.55942	46.872	73.0929
MTCH1	0.00234336	0.250564	0.606219	-1.64957	43.0352	70.9895
GDI2	0.00236131	0.250564	0.617146	-1.62036	45.2634	73.3432
CCND1	0.00236512	0.250564	0.64764	-1.54407	46.3974	71.6408
UBC	0.00236964	0.250564	0.599707	-1.66748	68.8367	114.784
AP3S2	0.00240501	0.250564	0.734435	-1.36159	47.938	65.2719
FASN	0.00244348	0.250564	0.69852	-1.4316	57.7285	82.6441
EFHD2	0.00247353	0.250564	0.647777	-1.54374	45.2992	69.9302
MUC1	0.0024829	0.250564	0.61154	-1.63522	58.0435	94.9136
MIF	0.00254947	0.250564	0.364871	-2.7407	18.8209	51.5824
S100A6	0.00256023	0.250564	0.55447	-1.80352	49.5191	89.3089
VDAC1	0.00257446	0.250564	0.531041	-1.88309	38.0619	71.6742
GTF2IP1	0.00258898	0.250564	0.707006	-1.41441	63.6708	90.0568
CSNK1A1	0.00261608	0.250564	0.605979	-1.65022	52.0783	85.9407
SPAG1	0.00262178	0.250564	0.651028	-1.53603	47.9603	73.6686
EEF1D	0.00264827	0.250564	0.647915	-1.54341	48.2995	74.546
HLA-C	0.002672	0.250564	0.531406	-1.8818	53.4119	100.511
PSMB9	0.00267569	0.250564	0.615412	-1.62493	38.8443	63.1191
PLEKHB2	0.00270464	0.250564	0.681212	-1.46797	49.8962	73.2462
HEXIM1	0.00274585	0.250564	0.707308	-1.41381	46.2082	65.3297
ACTB	0.0027614	0.250564	0.655343	-1.52592	67.4553	102.931
SPEF1	0.00277638	0.250564	0.543448	-1.8401	33.2774	61.2339
POLR2L	0.00287138	0.250564	0.443733	-2.25361	22.4936	50.6919
GCFC2	0.00289301	0.250564	0.652453	-1.53268	36.6998	56.2489
FOXJ1	0.00293278	0.250564	0.524284	-1.90736	44.0381	83.9967
TMEM131	0.00293497	0.250564	0.667153	-1.49891	52.5672	78.7934
RAB10	0.00294183	0.250564	0.618206	-1.61758	42.3736	68.5429
BBOF1	0.00300598	0.250564	0.659584	-1.51611	43.8074	66.4167
MYL12B	0.00301421	0.250564	0.509797	-1.96156	38.316	75.1593
ANAPC16	0.00304263	0.250564	0.65932	-1.51671	43.2827	65.6474
CRACR2B	0.00304562	0.250564	0.573654	-1.74321	41.3459	72.0745
MYH9	0.00315183	0.250564	0.690754	-1.44769	64.0353	92.7034
RALGDS	0.00316675	0.250564	0.691653	-1.44581	51.3822	74.289
ESRRA	0.00319125	0.250564	0.529906	-1.88713	34.2587	64.6504
RPL10	0.00324793	0.250564	0.574	-1.74216	42.3637	73.8043
SERF2	0.00327401	0.250564	0.660266	-1.51454	50.933	77.1401
PPT1	0.00327799	0.250564	0.679204	-1.47231	50.2853	74.0355
MIB1	0.00328035	0.250564	0.707052	-1.41432	52.9003	74.818
OTUD4	0.00332594	0.250564	0.697379	-1.43394	55.7529	79.9464
RRBP1	0.00338208	0.250564	0.659703	-1.51583	59.3463	89.959
SH3BP4	0.00344802	0.250564	0.722711	-1.38368	49.8963	69.0404
RHOA	0.00349591	0.250564	0.604858	-1.65328	48.2949	79.845
VPS13C	0.00358599	0.250564	0.67412	-1.48341	64.6199	95.8581
GNE	0.00361301	0.250564	0.714791	-1.39901	56.9179	79.6287
KRT18	0.00362588	0.250564	0.576772	-1.73379	46.9922	81.4745
PTGFRN	0.00372932	0.250564	0.760514	-1.3149	50.6043	66.5396
GLYR1	0.0037392	0.250564	0.693004	-1.44299	49.5366	71.4811
FAM91A1	0.00382246	0.250564	0.710371	-1.40771	50.1516	70.5992
SQSTM1	0.0038242	0.250564	0.598985	-1.66949	51.5024	85.9827
RGCC	0.00384835	0.250564	0.500964	-1.99615	25.0159	49.9355
CCDC17	0.00384855	0.250564	0.549161	-1.82096	46.1081	83.961
NPEPPS	0.0038492	0.250564	0.672829	-1.48626	51.7335	76.8895
SLC2A1	0.00385002	0.250564	0.635987	-1.57236	46.6411	73.3366
CPNE1	0.00385832	0.250564	0.729949	-1.36996	51.3263	70.3149
KRR1	0.00386108	0.250564	0.763554	-1.30967	50.7567	66.4743
MCL1	0.00386158	0.250564	0.649592	-1.53943	57.8293	89.0241
NDUFA4	0.00387026	0.250564	0.573807	-1.74274	33.3182	58.0652
H2AC8	0.00388339	0.250564	0.345632	-2.89325	13.5563	39.2218
ZCCHC8	0.00388644	0.250564	0.677743	-1.47549	39.0137	57.5641
HLA-DRB1	0.0039561	0.250564	0.390342	-2.56185	25.8679	66.2697
ARPC2	0.00397996	0.250564	0.653042	-1.5313	46.4576	71.1404
OTUB1	0.00399948	0.250564	0.5835	-1.7138	35.4019	60.6717
DNAAF3	0.00400453	0.250564	0.640533	-1.5612	42.4307	66.2428
AUP1	0.0040973	0.250564	0.585489	-1.70798	37.2705	63.6571
CAPN1	0.0041295	0.250564	0.697859	-1.43295	56.5968	81.1006
CAPN2	0.00415767	0.250564	0.600591	-1.66503	54.8326	91.2977
NFKBIA	0.00415836	0.250564	0.649462	-1.53974	48.8881	75.2748
UBXN4	0.00416379	0.250564	0.647156	-1.54522	47.7249	73.7455
MGAT2	0.00417672	0.250564	0.486582	-2.05515	27.1939	55.8876
PPDPF	0.00418165	0.250564	0.493905	-2.02468	29.7248	60.1832
DUSP1	0.00418236	0.250564	0.556436	-1.79715	44.1645	79.3702
C6orf120	0.0042051	0.250564	0.515115	-1.94132	30.1038	58.4411
GLUL	0.00420684	0.250564	0.660924	-1.51303	72.6531	109.927
CEP57	0.00423152	0.250564	0.691766	-1.44557	39.7597	57.4756
NR3C2	0.0042413	0.250564	0.698057	-1.43255	47.3359	67.8109
SCAND1	0.00426447	0.250564	0.368719	-2.71209	18.8209	51.0439
KATNB1	0.00427243	0.250564	0.725278	-1.37878	49.4221	68.1423
MFSD14A	0.00427579	0.250564	0.54342	-1.8402	33.5343	61.7098
NUDC	0.00429638	0.250564	0.659188	-1.51702	45.3646	68.8189
RRAD	0.00429652	0.250564	0.499751	-2.001	35.6377	71.3109
NSFL1C	0.00430553	0.250564	0.715642	-1.39735	47.5252	66.4092
RPS23	0.00431506	0.250564	0.644987	-1.55042	45.4243	70.4266
GTF2IP4	0.0043318	0.250564	0.713642	-1.40126	62.6642	87.809
PTMA	0.00433851	0.250564	0.577359	-1.73202	48.2526	83.5746
RPL35	0.0043453	0.250564	0.468344	-2.13518	29.7248	63.4678
SLC9A3R1	0.00438734	0.250564	0.622191	-1.60722	46.0336	73.9863
GALNT4	0.00442582	0.250564	0.655385	-1.52582	47.932	73.1356
NUMA1	0.00445445	0.250564	0.708796	-1.41084	65.1184	91.8719
ETV6	0.00449992	0.250564	0.689182	-1.451	56.4941	81.9727
WDR33	0.00453125	0.250564	0.768231	-1.30169	59.9685	78.0605
SLC16A3	0.00464292	0.250564	0.598516	-1.6708	41.0984	68.6672
NUP50	0.00465588	0.250564	0.661911	-1.51078	51.9819	78.5331
STK33	0.00466035	0.250564	0.696595	-1.43556	49.8596	71.5762
CCAR1	0.00467252	0.250564	0.714866	-1.39886	48.6029	67.9888
LLGL2	0.00479058	0.250564	0.686075	-1.45757	52.2696	76.1865
YWHAQ	0.00481726	0.250564	0.556977	-1.79541	38.8506	69.7526
SPAG6	0.00499525	0.250564	0.545469	-1.83328	40.4185	74.0986
COMMD8	0.0049969	0.250564	0.46265	-2.16146	18.8209	40.6806
IKZF2	0.00500663	0.250564	0.651671	-1.53452	53.3416	81.8535
CRY1	0.00501019	0.250564	0.624313	-1.60176	33.3182	53.3679
JUNB	0.00501057	0.250564	0.621262	-1.60963	47.0101	75.6686
IRAK1	0.00501222	0.250564	0.609357	-1.64107	38.6722	63.464
ADH7	0.00501799	0.250564	0.518895	-1.92717	41.6948	80.353
RDH10	0.00509927	0.250564	0.578846	-1.72758	50.4082	87.0839
CFAP73	0.00510264	0.250564	0.532644	-1.87743	37.7248	70.8256
PSMA1	0.0051273	0.250564	0.533349	-1.87494	32.2938	60.5491
SF3B1	0.00529711	0.250564	0.645282	-1.54971	54.872	85.0356
LIMA1	0.00532996	0.250564	0.667348	-1.49847	48.2728	72.3352
SYTL2	0.00534536	0.250564	0.663642	-1.50684	59.971	90.3664
TMEM87A	0.00537342	0.250564	0.73369	-1.36297	52.6469	71.7564
DAP	0.00537575	0.250564	0.529302	-1.88928	34.5781	65.3277
CLDN4	0.00537742	0.250564	0.507358	-1.97099	39.4152	77.6871
REST	0.00538841	0.250564	0.739898	-1.35154	52.5914	71.0793
ZNF207	0.00541871	0.250564	0.614057	-1.62851	44.6364	72.6909
SCAMP3	0.00544322	0.250564	0.680208	-1.47014	36.0692	53.0268
KIAA1522	0.0054836	0.250564	0.674024	-1.48363	57.7624	85.6979
HLA-A	0.0054849	0.250564	0.509961	-1.96093	51.4609	100.911
GTF3A	0.00550911	0.250564	0.483721	-2.06731	28.0782	58.0463
VTA1	0.00551837	0.250564	0.757446	-1.32023	45.267	59.7627
RAB11B	0.00552278	0.250564	0.572876	-1.74558	33.9472	59.2574
MARCHF5	0.00554958	0.250564	0.711853	-1.40479	42.5404	59.7602
H2AC17	0.00558062	0.250564	0.388253	-2.57564	13.5563	34.9162
H2BC20P	0.00558217	0.250564	0.452154	-2.21164	16.9208	37.4228
NFKBIZ	0.00565188	0.250564	0.667296	-1.49859	51.1405	76.6385
FBXW4	0.00566735	0.250564	0.735214	-1.36015	45.4805	61.8602
MCRS1	0.00570804	0.250564	0.678966	-1.47283	41.678	61.3845
TMEM14B	0.00574324	0.250564	0.596613	-1.67613	34.5781	57.9573
CREG1	0.00576402	0.250564	0.497115	-2.01161	28.3946	57.1188
PPP2CB	0.00582882	0.250564	0.500215	-1.99914	30.1038	60.1818
PPCS	0.00583153	0.250564	0.661624	-1.51143	37.1299	56.1194
CCPG1	0.00583527	0.250564	0.678254	-1.47437	55.4285	81.7223
INTS10	0.00583723	0.250564	0.700691	-1.42716	44.5669	63.6041
BCL10	0.00583921	0.250564	0.553041	-1.80818	29.2706	52.9266
TCHP	0.00588007	0.250564	0.69672	-1.4353	40.7907	58.5468
ANKRD36C	0.00590618	0.250564	0.683282	-1.46352	68.5039	100.257
GSTK1	0.0059299	0.250564	0.590708	-1.69288	42.2256	71.4831
PRDX1	0.00594817	0.250564	0.579431	-1.72583	50.4007	86.9832
RPSA	0.00596578	0.250564	0.593253	-1.68562	44.7339	75.4044
CD200R1	0.0059792	0.250564	0.581583	-1.71944	36.5063	62.7706
GTF2E2	0.00599911	0.250564	0.616931	-1.62093	34.4249	55.8002
NCL	0.00601455	0.250564	0.705387	-1.41766	56.3368	79.8666
CCDC146	0.00602719	0.250564	0.65535	-1.5259	50.2362	76.6555
ACTG1	0.00606609	0.250564	0.643769	-1.55335	62.8449	97.6202
EWSR1	0.00612362	0.250564	0.683815	-1.46238	55.7042	81.4609
PARL	0.00620914	0.250564	0.611276	-1.63592	32.9916	53.9716
H2BU1	0.00621088	0.250564	0.410966	-2.43329	13.5563	32.9865
ZFY	0.00621317	0.250564	0.386342	-2.58838	18.8209	48.7156
UBR7	0.00622334	0.250564	0.650052	-1.53834	38.0529	58.5383
BCL6	0.00622779	0.250564	0.661639	-1.5114	52.1754	78.8578
KRT19	0.00623037	0.250564	0.613803	-1.62919	59.6024	97.1035
H3C7	0.00631884	0.250564	0.46683	-2.14211	13.5563	29.0391
TIA1	0.00632019	0.250564	0.654428	-1.52805	47.4972	72.5782
PSMD14	0.00632997	0.250564	0.602735	-1.6591	31.9479	53.0048
DMXL2	0.00635251	0.250564	0.717715	-1.39331	60.5937	84.4258
ARPIN-AP3S2	0.00637455	0.250564	0.769945	-1.29879	52.2234	67.8274
SLC25A39	0.00638329	0.250564	0.565561	-1.76816	35.7977	63.296
ALDH3A1	0.00638517	0.250564	0.590554	-1.69333	54.6978	92.6211
IGFBP7	0.00644967	0.250564	0.484225	-2.06515	31.9479	65.9773
RAI1	0.00646171	0.250564	0.752812	-1.32835	56.354	74.858
PLEC	0.00659083	0.250564	0.680563	-1.46937	68.2881	100.341
GDE1	0.00677745	0.250564	0.666408	-1.50058	45.102	67.6793
GRSF1	0.00679333	0.250564	0.784117	-1.27532	52.1335	66.4869
CCDC124	0.00679687	0.250564	0.547357	-1.82696	24.3304	44.4506
PPP4R3A	0.00679855	0.250564	0.718991	-1.39084	52.5323	73.064
H2BC8	0.0068161	0.250564	0.373566	-2.6769	13.5563	36.289
BAG1	0.00684893	0.250564	0.712071	-1.40435	52.0875	73.1493
MED17	0.00685466	0.250564	0.676931	-1.47726	34.8557	51.4908
ALOX15	0.00690085	0.250564	0.594254	-1.68278	53.5959	90.1903
PJA2	0.00690125	0.250564	0.647806	-1.54367	48.3259	74.5993
GRK2	0.00690521	0.250564	0.695299	-1.43823	51.5024	74.0723
CHMP1B	0.00691768	0.250564	0.526934	-1.89777	37.0066	70.2299
ENO1	0.00697211	0.250564	0.657599	-1.52068	53.008	80.6083
B4GALNT3	0.00705943	0.250564	0.749012	-1.33509	55.3876	73.9475
CIB1	0.00706188	0.250564	0.554325	-1.80399	41.0924	74.1304
C11orf98	0.00707115	0.250564	0.474529	-2.10735	22.0088	46.3803
CHMP4B	0.00715	0.250564	0.697615	-1.43346	44.0293	63.1141
TTC17	0.00716889	0.250564	0.728268	-1.37312	52.8016	72.5029
RCC2	0.00719225	0.250564	0.716055	-1.39654	54.117	75.5765
ATG101	0.00721667	0.250564	0.622944	-1.60528	33.5986	53.9353
GNB2	0.00722245	0.250564	0.609377	-1.64102	42.5404	69.8098
TUBB4B	0.00723771	0.250564	0.520975	-1.91948	45.6973	87.715
CNBP	0.00724282	0.250564	0.679316	-1.47207	49.5616	72.9581
F3	0.00727349	0.250564	0.541709	-1.84601	49.9217	92.156
RCN1	0.00729518	0.250564	0.666184	-1.50109	39.3278	59.0344
GAPDH	0.0073335	0.250564	0.618653	-1.61641	55.9055	90.3665
GSDMD	0.00735064	0.250564	0.668038	-1.49692	44.119	66.0426
APPBP2	0.00735273	0.250564	0.742259	-1.34724	47.9535	64.6048
PQBP1	0.00736937	0.250564	0.482849	-2.07104	23.9637	49.6298
HNRNPA3	0.00739331	0.250564	0.725972	-1.37746	55.1228	75.9296
HMGN3	0.00745292	0.250564	0.551266	-1.81401	35.2553	63.9533
EXOC3	0.00745729	0.250564	0.536105	-1.86531	35.5151	66.2465
AKR1A1	0.00750282	0.250564	0.624687	-1.6008	44.7935	71.7056
CANX	0.00752699	0.250564	0.648855	-1.54118	57.9609	89.328
HSPD1	0.00753118	0.250564	0.586691	-1.70447	40.8961	69.7063
ARF6	0.00757905	0.250564	0.681913	-1.46646	47.2755	69.3278
MUC5AC	0.00760142	0.250564	0.577578	-1.73137	67.2996	116.52
HLA-E	0.00760534	0.250564	0.616356	-1.62244	59.291	96.1961
ALKBH3	0.00761117	0.250564	0.692565	-1.44391	35.1535	50.7584
UBXN1	0.0076943	0.250564	0.583578	-1.71357	34.6256	59.3332
TEKT1	0.0076975	0.250564	0.523654	-1.90966	36.9046	70.4752
MYO5C	0.007734	0.250564	0.724373	-1.3805	61.6009	85.0403
BET1	0.00780696	0.250564	0.684546	-1.46082	32.4828	47.4516
TSPAN15	0.00780713	0.250564	0.533611	-1.87402	32.3741	60.6699
PPP1R16A	0.00781509	0.250564	0.625519	-1.59867	45.6161	72.9252
MRAP2	0.00782625	0.250564	0.627438	-1.59378	35.461	56.5171
GOLGA2P7	0.00793784	0.250564	0.712202	-1.4041	60.8089	85.3815
ERGIC3	0.00794194	0.250564	0.649581	-1.53945	47.3368	72.8729
JPT2	0.00795824	0.250564	0.656066	-1.52424	47.562	72.4957
WDR1	0.00796312	0.250564	0.656708	-1.52275	51.807	78.889
LIMK2	0.00799347	0.250564	0.696131	-1.43651	60.9327	87.5304
CALM1	0.00799952	0.250564	0.658322	-1.51901	59.6299	90.5785
FAM107B	0.00800824	0.250564	0.666587	-1.50018	56.3399	84.5199
HLA-F	0.00803586	0.250564	0.511696	-1.95428	40.1533	78.471
NDUFB6	0.0081004	0.250564	0.603237	-1.65772	27.0327	44.8128
GPT2	0.00810355	0.250564	0.739193	-1.35283	55.8336	75.5331
U2AF2	0.00811153	0.250564	0.721544	-1.38592	51.6471	71.5786
NCBP2AS2	0.00812978	0.250564	0.477282	-2.0952	18.8209	39.4335
NFE2L2	0.00821207	0.250564	0.6151	-1.62575	47.3313	76.9489
CTSB	0.00823464	0.250564	0.625977	-1.5975	56.6025	90.4227
TXNRD1	0.00824039	0.250564	0.652002	-1.53374	54.5752	83.7041
TSC22D1	0.00826078	0.250564	0.683115	-1.46388	53.445	78.2371
B2M	0.00826697	0.250564	0.612471	-1.63273	66.2818	108.22
TMLHE	0.00829459	0.250564	0.671576	-1.48904	34.4249	51.2599
SLC6A8	0.00832897	0.250564	0.724181	-1.38087	45.2091	62.4279
SCCPDH	0.00837401	0.250564	0.484934	-2.06214	29.754	61.3569
MAP3K1	0.00839396	0.250564	0.731066	-1.36786	52.8742	72.3248
CFL1	0.00841121	0.250564	0.628227	-1.59178	46.4926	74.0061
SFT2D3	0.00852807	0.250564	0.555509	-1.80015	27.1939	48.9532
PSAP	0.00854892	0.250564	0.610234	-1.63872	56.2912	92.2453
ARL6IP1	0.00863642	0.250564	0.563308	-1.77523	38.1041	67.6434
TRAM1	0.00863899	0.250564	0.63453	-1.57597	46.8997	73.9125
ARHGEF19	0.00864165	0.250564	0.776935	-1.28711	40.6225	52.2856
PRKAR1A	0.00864657	0.250564	0.667658	-1.49777	59.4308	89.0139
RTL6	0.00865266	0.250564	0.752018	-1.32975	46.3974	61.6972
ATL3	0.00866459	0.250564	0.74899	-1.33513	51.513	68.7765
RPS10-NUDT3	0.00874525	0.250564	0.697027	-1.43466	51.1303	73.3548
EIF4G2	0.00875464	0.250564	0.646358	-1.54713	58.5117	90.5251
TET2	0.0087781	0.250564	0.764248	-1.30848	64.3042	84.1404
SLMAP	0.00878634	0.250564	0.72658	-1.37631	53.1801	73.1923
EZR	0.00879388	0.250564	0.596528	-1.67637	56.759	95.1488
PARVA	0.0087985	0.250564	0.746268	-1.34	53.7367	72.0072
RPL26	0.00880154	0.250564	0.620287	-1.61216	39.9348	64.3813
FOSL2	0.00880373	0.250564	0.752186	-1.32946	61.7652	82.1143
ENPP4	0.00881442	0.250564	0.540461	-1.85027	38.0576	70.4169
ASPH	0.00886634	0.250564	0.776902	-1.28716	62.0771	79.9034
PGAM1	0.00890646	0.250564	0.72726	-1.37502	50.3742	69.2657
IBTK	0.00892287	0.250564	0.696852	-1.43502	53.1933	76.3338
CHD2	0.0089295	0.250564	0.749877	-1.33355	68.1147	90.8345
XPO6	0.00901439	0.250564	0.726974	-1.37557	58.1998	80.0577
SUMO2	0.00904209	0.250564	0.67177	-1.48861	45.2554	67.3674
MKLN1	0.0090598	0.250564	0.75645	-1.32196	56.4699	74.6512
RDH14	0.00908965	0.250564	0.405502	-2.46608	18.8209	46.4138
ZNF91	0.00912557	0.250564	0.631648	-1.58316	44.7272	70.8104
EIF5	0.00915891	0.250564	0.686873	-1.45587	55.2497	80.4365
PLXNB1	0.00916107	0.250564	0.692687	-1.44365	62.5216	90.2596
NUP153	0.00917558	0.250564	0.730946	-1.36809	53.6347	73.3771
H2AC21	0.00924083	0.250564	0.42352	-2.36116	13.5563	32.0087
RNF10	0.00924848	0.250564	0.753957	-1.32634	56.2698	74.6326
RAB14	0.00929045	0.250564	0.610493	-1.63802	41.7212	68.3402
NOTCH2NLA	0.00930217	0.250564	0.798881	-1.25175	70.3206	88.0239
NDUFB4	0.00934305	0.250564	0.606766	-1.64808	32.4254	53.4397
PMS2P5	0.00947582	0.250564	0.719171	-1.39049	41.3276	57.4656
CAMSAP1	0.00952202	0.250564	0.731426	-1.36719	56.106	76.7077
HSP90AA1	0.00954582	0.250564	0.623492	-1.60387	58.3839	93.6402
APOO	0.00955246	0.250564	0.546383	-1.83022	26.9159	49.262
LARP1	0.00959481	0.250564	0.750633	-1.33221	62.8241	83.6948
FAM183A	0.00959839	0.250564	0.421252	-2.37388	21.1755	50.2681
ATP6V1C1	0.00960004	0.250564	0.761929	-1.31246	52.103	68.3829
FTL	0.0096207	0.250564	0.681459	-1.46744	65.2969	95.8193
EPN3	0.00964021	0.250564	0.769681	-1.29924	49.2977	64.0495
SRSF1	0.0097807	0.250564	0.679048	-1.47265	52.1496	76.798
DYNC1LI2	0.00984414	0.250564	0.716661	-1.39536	55.1078	76.8952
SNAP23	0.00984793	0.250564	0.60716	-1.64701	35.9956	59.2851
RAB11FIP1	0.00985866	0.250564	0.715029	-1.39855	63.4531	88.742
CELSR1	0.00987506	0.250564	0.7091	-1.41024	64.7974	91.3798
STRBP	0.00987704	0.250564	0.737143	-1.35659	55.3655	75.1083
YWHAB	0.00987871	0.250564	0.601646	-1.66211	43.6055	72.4769
PNPLA2	0.0099131	0.250564	0.662046	-1.51047	45.3714	68.5321
HLA-B	0.00997496	0.250564	0.532492	-1.87796	55.546	104.313
AGFG1	0.0100547	0.250564	0.728257	-1.37314	51.123	70.1991
ABLIM1	0.0100797	0.250564	0.735762	-1.35914	67.5271	91.7785
PRDM2	0.0100988	0.250564	0.827056	-1.20911	61.9939	74.9573
H2BC4	0.0101248	0.250564	0.411515	-2.43004	21.1755	51.4574
PKN2	0.0101521	0.250564	0.725257	-1.37882	54.194	74.7239
TMSB10	0.0101571	0.250564	0.633175	-1.57934	49.5191	78.2077
HDGF	0.0101756	0.250564	0.695882	-1.43703	53.1333	76.3539
MICOS13	0.0102661	0.250564	0.54646	-1.82996	25.8176	47.2452
ARAP2	0.0103088	0.250564	0.763394	-1.30994	61.3492	80.3638
UBALD2	0.0103338	0.250564	0.521159	-1.9188	25.8176	49.5388
PAQR4	0.0103587	0.250564	0.567863	-1.76099	34.1026	60.0542
SLC38A10	0.010365	0.250564	0.6738	-1.48412	49.4221	73.3484
RBM47	0.0104155	0.250564	0.709914	-1.40862	60.8269	85.682
EEF2	0.0104822	0.250564	0.644628	-1.55128	59.4445	92.2152
HNRNPM	0.0105201	0.250564	0.698949	-1.43072	51.4874	73.664
ADGRE5	0.0105359	0.250564	0.728838	-1.37205	55.4633	76.0983
COX8A	0.0105639	0.250564	0.530754	-1.88411	30.7266	57.8922
YME1L1	0.0106148	0.250564	0.708997	-1.41044	51.9464	73.2674
LDHA	0.0106752	0.250564	0.637261	-1.56922	44.2432	69.4272
TMEM243	0.0107646	0.250564	0.500515	-1.99794	24.4874	48.9245
EIF4G1	0.0107743	0.250564	0.753313	-1.32747	67.8491	90.0677
SBNO2	0.010793	0.250564	0.717063	-1.39458	56.4112	78.6698
UHMK1	0.0108437	0.250564	0.684172	-1.46162	56.9843	83.2894
SLC25A36	0.0109427	0.250564	0.650048	-1.53835	47.2652	72.7103
ZNF224	0.0109765	0.250564	0.728806	-1.37211	43.8375	60.1498
BAZ2B	0.0110012	0.250564	0.770289	-1.29821	63.7662	82.7822
AKR1C2	0.0110222	0.250564	0.67322	-1.4854	55.707	82.7471
AFF1	0.0110825	0.250564	0.746196	-1.34013	63.0856	84.5429
TPGS1	0.0112344	0.250564	0.39498	-2.53177	13.5563	34.3215
HERC2P2	0.0112382	0.250564	0.792878	-1.26123	67.7301	85.4231
VPS13D	0.0112525	0.250564	0.792878	-1.26123	72.5894	91.5517
TPP2	0.0112704	0.250564	0.740581	-1.35029	52.7595	71.2408
N4BP1	0.0112955	0.250564	0.757745	-1.31971	56.1801	74.1411
CPSF4	0.0112988	0.250564	0.60644	-1.64897	29.9969	49.464
MUC4	0.0113646	0.250564	0.77345	-1.29291	89.5148	115.734
GTF2I	0.0114023	0.250564	0.724003	-1.38121	65.3114	90.2087
SMARCA2	0.0114055	0.250564	0.762772	-1.31101	61.2378	80.2832
ATP5PB	0.0114577	0.250564	0.705677	-1.41708	44.1993	62.6339
TOMM20	0.0114661	0.250564	0.690844	-1.44751	46.4926	67.2983
STRAP	0.0114846	0.250564	0.606334	-1.64925	35.9956	59.3659
SRPRA	0.0115029	0.250564	0.727346	-1.37486	51.3985	70.6659
FKBP11	0.0115844	0.250564	0.681029	-1.46837	33.5158	49.2135
CORO1B	0.0115945	0.250564	0.756656	-1.3216	57.5492	76.0572
CNOT6L	0.0116823	0.250564	0.794723	-1.2583	54.5914	68.6924
LRP11	0.011703	0.250564	0.551232	-1.81412	44.1575	80.1069
SNRPA1	0.0117083	0.250564	0.506986	-1.97244	23.8238	46.9911
YWHAZ	0.0117632	0.250564	0.663972	-1.50609	59.3859	89.4403
BSPRY	0.0117636	0.250564	0.741858	-1.34797	44.0619	59.394
GPX4	0.0117682	0.250564	0.540144	-1.85136	37.2638	68.9888
CHIC2	0.0117868	0.250564	0.458927	-2.179	22.4936	49.0136
CTNNB1	0.0118094	0.250564	0.624834	-1.60042	50.9928	81.6101
SP3	0.0118192	0.250564	0.751401	-1.33085	58.9203	78.4139
BRD2	0.0118276	0.250564	0.726594	-1.37628	62.7478	86.3588
HSPH1	0.0118288	0.250564	0.662244	-1.51002	53.7929	81.2282
AMDHD2	0.011865	0.250564	0.724254	-1.38073	42.0134	58.0092
HIPK3	0.011872	0.250564	0.699387	-1.42982	58.924	84.2509
TNFRSF19	0.0119068	0.250564	0.672933	-1.48603	46.872	69.6533
RAB11A	0.01203	0.250564	0.678279	-1.47432	50.4941	74.4445
HSPA1B	0.0120581	0.250564	0.571198	-1.75071	60.9197	106.653
DNAJB1	0.0121034	0.250564	0.716934	-1.39483	52.2387	72.864
ALCAM	0.0121088	0.250564	0.586735	-1.70435	53.0956	90.4934
PRKAA1	0.0121156	0.250564	0.671214	-1.48984	49.0748	73.1135
DLEC1	0.0121251	0.250564	0.682987	-1.46416	61.381	89.8714
PPP1R12C	0.0121466	0.250564	0.658186	-1.51933	44.4129	67.4777
RBM7	0.0122119	0.250564	0.657786	-1.52025	34.6108	52.6171
SEMA3C	0.0122138	0.250564	0.636025	-1.57226	45.1447	70.9794
AHNAK	0.0122164	0.250564	0.650045	-1.53836	72.1731	111.028
ZNHIT1	0.0122752	0.250564	0.624944	-1.60014	32.9812	52.7747
CD74	0.0122818	0.250564	0.649302	-1.54011	61.3009	94.4104
SLC26A2	0.0122936	0.250564	0.687306	-1.45496	55.4156	80.6273
RPLP0	0.0123042	0.250564	0.648674	-1.54161	54.3114	83.7268
MTREX	0.0123298	0.250564	0.71703	-1.39464	49.8068	69.4626
RUNDC1	0.0123331	0.250564	0.66961	-1.49341	40.9165	61.1051
PCNX3	0.0123885	0.250564	0.775308	-1.28981	58.8452	75.8991
ERBIN	0.0123917	0.250564	0.703937	-1.42058	57.9275	82.2907
CLCN3	0.012392	0.250564	0.72867	-1.37236	53.856	73.9101
YBX1	0.0123969	0.250564	0.697595	-1.4335	49.0242	70.2761
KRT7	0.0124129	0.250564	0.65387	-1.52936	54.5172	83.3762
HSPBP1	0.0124434	0.250564	0.757277	-1.32052	46.8723	61.8958
PLEKHS1	0.0124521	0.250564	0.72445	-1.38036	62.2596	85.9404
GPAT4	0.0124536	0.250564	0.770895	-1.29719	54.7192	70.9813
NOMO3	0.0124697	0.250564	0.765582	-1.3062	69.5629	90.8628
B4GALT5	0.0124861	0.250564	0.735201	-1.36017	59.6828	81.1788
TRPT1	0.0125536	0.250564	0.530033	-1.88668	27.7679	52.3891
TRAJ25	0.0125662	0.250564	0.589243	-1.69709	13.5563	23.0063
ANKHD1	0.0125966	0.250564	0.74196	-1.34778	61.3857	82.7345
EIF2AK1	0.0126215	0.250564	0.727329	-1.37489	50.3908	69.282
HSPA8	0.0126222	0.250564	0.593569	-1.68472	55.1199	92.8618
PLEKHF2	0.0126516	0.250564	0.549432	-1.82006	33.7448	61.4175
DNAJA1	0.0126577	0.250564	0.66148	-1.51176	50.6143	76.5166
RHNO1	0.0126918	0.250564	0.804371	-1.24321	38.9993	48.4842
ISY1-RAB43	0.0127266	0.250564	0.791922	-1.26275	58.7154	74.1429
MUL1	0.0127355	0.250564	0.618204	-1.61759	31.3732	50.749
D2HGDH	0.0127932	0.250564	0.628897	-1.59009	37.0087	58.847
DUOX2	0.012809	0.250564	0.681233	-1.46793	66.114	97.0504
TWF1	0.0128577	0.250564	0.672639	-1.48668	48.8226	72.5836
KRIT1	0.0128881	0.250564	0.750649	-1.33218	49.5791	66.0483
TMEM189-UBE2V1	0.0129186	0.250564	0.779078	-1.28357	51.663	66.313
ID1	0.0129342	0.250564	0.517546	-1.9322	26.4946	51.1927
RUNX1	0.0129612	0.250564	0.764282	-1.30842	63.3908	82.9416
PITX1	0.0129638	0.250564	0.618451	-1.61694	34.6519	56.0302
EML4	0.012964	0.250564	0.71314	-1.40225	53.0956	74.4533
CALML4	0.0129771	0.250564	0.727888	-1.37384	49.17	67.5516
KIF5B	0.0129817	0.250564	0.688093	-1.45329	59.0761	85.8548
PAPOLA	0.0129821	0.250564	0.71843	-1.39192	57.9992	80.7305
LPGAT1	0.0129941	0.250564	0.74057	-1.35031	55.5025	74.9456
TPI1	0.0130003	0.250564	0.653262	-1.53078	47.9111	73.3413
FANCF	0.0130137	0.250564	0.555831	-1.79911	26.3839	47.4676
LASP1	0.0130234	0.250564	0.706566	-1.4153	55.9985	79.2544
TMBIM6	0.0130428	0.250564	0.632582	-1.58082	57.2514	90.5042
SPPL2A	0.0130502	0.250564	0.755919	-1.32289	53.7787	71.1435
ITPRID2	0.0130572	0.250564	0.71587	-1.3969	58.1941	81.2914
TYMP	0.0131051	0.250564	0.504212	-1.98329	41.5787	82.4627
SGK1	0.0131272	0.250564	0.675114	-1.48123	56.4755	83.6533
CLN5	0.0131438	0.250564	0.705394	-1.41765	42.1225	59.7148
RAB1B	0.0131876	0.250564	0.708352	-1.41173	47.6094	67.2115
C11orf97	0.0132439	0.250564	0.497255	-2.01104	21.1755	42.5848
AGL	0.0133179	0.250564	0.755938	-1.32286	52.7292	69.7533
THRAP3	0.0133799	0.250564	0.733405	-1.3635	58.0277	79.1209
PCM1	0.0133883	0.250564	0.691525	-1.44608	64.3371	93.0366
STIP1	0.0134177	0.250564	0.721613	-1.38578	49.2569	68.2594
CNN3	0.0134264	0.250564	0.67757	-1.47586	46.3334	68.3817
CCDC157	0.0134953	0.250564	0.736102	-1.35851	52.5411	71.3775
RAB43	0.0135466	0.250564	0.777816	-1.28565	56.9872	73.2656
SLU7	0.0135583	0.250564	0.740303	-1.3508	44.8262	60.5511
RC3H1	0.0135975	0.250564	0.77185	-1.29559	61.0415	79.0847
FKBP5	0.0136119	0.250564	0.810844	-1.23328	59.7163	73.6471
AHI1	0.0136318	0.250564	0.750767	-1.33197	56.171	74.8181
NOL6	0.0136328	0.250564	0.751403	-1.33084	56.2573	74.8697
ORMDL2	0.0136754	0.250564	0.661608	-1.51147	35.1602	53.1435
HDAC8	0.0137414	0.250564	0.712487	-1.40353	37.7886	53.0376
EFTUD2	0.0137814	0.250564	0.807246	-1.23878	57.7499	71.5395
MDM2	0.0137821	0.250564	0.720244	-1.38842	63.7604	88.5262
DLD	0.0138018	0.250564	0.740362	-1.35069	48.4215	65.4024
TCIRG1	0.0138093	0.250564	0.626028	-1.59737	48.8697	78.0631
XRN2	0.0138499	0.250564	0.707723	-1.41298	50.1762	70.898
DLG3	0.0138789	0.250564	0.747053	-1.33859	56.1848	75.2085
KDM3B	0.0138802	0.250564	0.748878	-1.33533	60.656	80.9959
PPM1G	0.0138972	0.250564	0.731079	-1.36784	48.5372	66.3912
HNRNPC	0.0139629	0.250564	0.695663	-1.43748	55.9529	80.431
KPNB1	0.0139666	0.250564	0.773371	-1.29304	62.1651	80.382
PDXDC1	0.0140055	0.250564	0.751512	-1.33065	65.0341	86.5376
ILRUN	0.0140076	0.250564	0.73624	-1.35825	54.6274	74.1978
EFCAB7	0.0140609	0.250564	0.527437	-1.89596	26.1256	49.5331
TMEM248	0.0140746	0.250564	0.708892	-1.41065	48.3262	68.1714
SEC16A	0.0140792	0.250564	0.738881	-1.3534	64.6645	87.5168
TSPAN14	0.0141576	0.250564	0.849275	-1.17747	68.1515	80.2467
SAA1	0.0142061	0.250564	0.409916	-2.43952	24.4874	59.7376
CDK5RAP2	0.0142498	0.250564	0.785993	-1.27228	64.1249	81.5846
GFM2	0.0142608	0.250564	0.72424	-1.38076	52.1643	72.0262
FCGBP	0.0142609	0.250564	0.718403	-1.39198	80.3203	111.804
MUC20	0.0142743	0.250564	0.660516	-1.51397	59.3447	89.846
MBTPS1	0.0143175	0.250564	0.730022	-1.36982	54.8732	75.1665
RNASEH2C	0.0143245	0.250564	0.615709	-1.62414	35.0627	56.9468
CLDN3	0.0143747	0.250564	0.438969	-2.27807	25.7236	58.6001
EPAS1	0.0143913	0.250564	0.653196	-1.53093	63.855	97.7578
GPAA1	0.0143944	0.250564	0.606377	-1.64914	37.0375	61.0799
TTC3	0.0144102	0.250564	0.759912	-1.31594	64.6085	85.0211
RPLP2	0.0144383	0.250564	0.568063	-1.76037	38.316	67.4504
ZFP91	0.0144675	0.250564	0.782435	-1.27806	55.8503	71.3801
SORL1	0.0144756	0.250564	0.744366	-1.34342	69.6292	93.5416
AKR1C3	0.0145118	0.250564	0.602861	-1.65876	38.276	63.4906
LY6E	0.0145423	0.250564	0.536947	-1.86238	44.3878	82.6671
RILP	0.0145874	0.250564	0.6825	-1.4652	32.7999	48.0584
UAP1	0.0145906	0.250564	0.630343	-1.58644	45.4192	72.0548
PFN2	0.0145918	0.250564	0.549413	-1.82013	36.1733	65.8399
RPL24	0.0146205	0.250564	0.532835	-1.87675	30.8385	57.8762
TCP1	0.0146678	0.250564	0.649461	-1.53974	45.643	70.2783
NCOA4	0.0146947	0.250564	0.686395	-1.45689	55.9338	81.4892
CFAP97	0.0147132	0.250564	0.721013	-1.38694	46.135	63.9864
LINC00674	0.0147657	0.250564	0.80018	-1.24972	60.5228	75.6365
DDX5	0.0147921	0.250564	0.612292	-1.63321	58.8763	96.1573
PIGY	0.0147998	0.250564	0.541723	-1.84596	26.8421	49.5494
PYURF	0.0147998	0.250564	0.541723	-1.84596	26.8421	49.5494
ATP12A	0.0148471	0.250564	0.749278	-1.33462	57.7048	77.0139
ANKRD42	0.0148672	0.250564	0.764701	-1.3077	52.6482	68.8481
EFR3A	0.0148876	0.250564	0.735831	-1.35901	53.9865	73.3681
MORF4L2	0.0149078	0.250564	0.478722	-2.08889	32.7665	68.4457
KCNE3	0.0149176	0.250564	0.689974	-1.44933	50.8164	73.6497
PDIA3	0.0150902	0.250564	0.640241	-1.56191	51.2184	79.9986
EPS8	0.0151074	0.250564	0.643667	-1.5536	46.8402	72.7708
NUP43	0.0152399	0.250564	0.584999	-1.7094	31.4559	53.7708
SLC25A11	0.0152454	0.250564	0.6143	-1.62787	34.5499	56.2428
ADAR	0.0152502	0.250564	0.705218	-1.418	65.0076	92.1809
PPP1R7	0.0152819	0.250564	0.716251	-1.39616	44.9647	62.7778
TMX4	0.0153121	0.250564	0.758427	-1.31852	50.8879	67.0967
SKP1	0.0153122	0.250564	0.774965	-1.29038	60.6985	78.3242
ACTN4	0.0153162	0.250564	0.71384	-1.40087	64.7732	90.7391
PLXNB2	0.0153746	0.250564	0.661856	-1.5109	63.7543	96.3266
H3C4	0.0153773	0.250564	0.529207	-1.88962	22.5874	42.6816
FUT2	0.0153913	0.250564	0.707404	-1.41362	49.9393	70.5952
LATS1	0.0154092	0.250564	0.787189	-1.27034	52.6218	66.8477
VCL	0.015412	0.250564	0.769378	-1.29975	57.3611	74.5552
AP1G1	0.0154644	0.250564	0.729658	-1.3705	58.023	79.5208
HIBCH	0.0155105	0.250564	0.652633	-1.53226	34.1414	52.3133
SPTAN1	0.015525	0.250564	0.739066	-1.35306	67.6406	91.5218
UPF1	0.0155254	0.250564	0.702936	-1.4226	58.7978	83.6461
RFX3	0.0155277	0.250564	0.696561	-1.43562	57.8035	82.9841
ERICH3	0.0156234	0.250564	0.728935	-1.37187	62.1542	85.2672
PSMA6	0.0156871	0.250564	0.614459	-1.62745	38.3586	62.4267
SOD1	0.0157304	0.250564	0.56386	-1.77349	37.3342	66.2117
G6PD	0.0157537	0.250564	0.619775	-1.61349	36.9046	59.5452
SERBP1	0.0157661	0.250564	0.733054	-1.36416	55.9336	76.3022
SLC9A8	0.0157747	0.250564	0.753813	-1.32659	55.7733	73.9882
BECN1	0.0158081	0.250564	0.707998	-1.41243	48.733	68.8321
MRPS6	0.0158083	0.250564	0.50476	-1.98114	23.8238	47.1983
RPL13A	0.0158326	0.250564	0.638961	-1.56504	53.586	83.8642
RPL8	0.0158543	0.250564	0.632779	-1.58033	47.4236	74.9449
PACSIN2	0.0159041	0.250564	0.73434	-1.36177	52.4506	71.4255
TRMT112	0.0159401	0.250564	0.590192	-1.69436	31.9986	54.2173
TM9SF3	0.0159467	0.250564	0.675491	-1.4804	56.9036	84.2403
PKM	0.0159847	0.250564	0.685929	-1.45788	61.9556	90.3238
TMED2	0.0160083	0.250564	0.604896	-1.65318	42.9775	71.0495
TMEM231	0.0160272	0.250564	0.572311	-1.7473	47.6226	83.2111
CD164L2	0.0160398	0.250564	0.571772	-1.74895	30.9558	54.1402
CCDC88C	0.0160435	0.250564	0.74592	-1.34063	65.7312	88.121
TRIM8	0.0160513	0.250564	0.662087	-1.51037	47.3977	71.5883
ACTR3	0.0160555	0.250564	0.712889	-1.40274	55.8417	78.3317
CELF1	0.0160676	0.250564	0.788685	-1.26793	65.2069	82.678
TRIO	0.0160974	0.250564	0.800605	-1.24906	65.4983	81.811
TCTN3	0.01611	0.250564	0.627634	-1.59329	36.1652	57.6215
RPS18	0.0161496	0.250564	0.528895	-1.89073	38.363	72.5343
HNRNPL	0.0161873	0.250564	0.720216	-1.38847	51.047	70.8774
DNAH7	0.0162801	0.250564	0.69967	-1.42925	65.086	93.0238
IRF2BPL	0.0163134	0.250564	0.699969	-1.42863	45.5207	65.0324
ARHGAP35	0.0163184	0.250564	0.774051	-1.2919	60.3546	77.9724
SDF2	0.0163258	0.250564	0.614219	-1.62808	30.1038	49.0116
FAM120B	0.0163628	0.250564	0.733106	-1.36406	50.5111	68.9001
PCP4L1	0.0163898	0.250564	0.601902	-1.6614	25.8638	42.9701
RBM8A	0.0163949	0.250564	0.786631	-1.27124	53.8442	68.4492
CASC4	0.0164112	0.250564	0.679181	-1.47236	51.3127	75.5509
CTDSP1	0.0164614	0.250564	0.721245	-1.38649	45.5524	63.1579
C1orf174	0.0164669	0.250564	0.583381	-1.71415	28.4839	48.8255
NR1H2	0.0164691	0.250564	0.72737	-1.37482	45.7264	62.8654
ATP13A3	0.0164785	0.250564	0.710907	-1.40665	56.4248	79.3701
STAT1	0.0164816	0.250564	0.648262	-1.54259	58.2998	89.9325
PPM1H	0.016523	0.250564	0.758404	-1.31856	55.9958	73.8337
MYL6	0.0165556	0.250564	0.665881	-1.50177	53.4367	80.2496
KIAA0556	0.016609	0.250564	0.731016	-1.36796	60.3941	82.6167
SARAF	0.0166325	0.250564	0.627188	-1.59442	46.4576	74.0728
SHROOM3	0.016671	0.250564	0.746805	-1.33904	62.824	84.1237
NOMO2	0.0166799	0.250564	0.770491	-1.29787	70.4186	91.3945
PTPN13	0.0167141	0.250564	0.759245	-1.3171	63.5244	83.6679
RPP21	0.0167279	0.250564	0.544421	-1.83681	19.2229	35.3088
FTH1	0.0167969	0.250564	0.696377	-1.436	68.5729	98.4709
ARPC5	0.0168028	0.250564	0.77172	-1.29581	52.7782	68.3903
MFSD10	0.0168585	0.250564	0.566782	-1.76435	33.9472	59.8945
C6orf226	0.0169058	0.250564	0.515027	-1.94165	17.2291	33.4528
SF3B2	0.0169169	0.250564	0.731138	-1.36773	56.8497	77.7551
ESRP2	0.0169419	0.250564	0.731911	-1.36629	49.9409	68.2336
CARMIL1	0.0169601	0.250564	0.794507	-1.25864	58.1574	73.1994
DNAJA4	0.0169995	0.250564	0.631048	-1.58467	48.6567	77.1046
ALDH3A2	0.0170088	0.250564	0.727736	-1.37413	54.2408	74.5336
TDP2	0.017035	0.250564	0.643158	-1.55483	37.8586	58.8635
G3BP2	0.0170532	0.250564	0.728537	-1.37261	53.5209	73.4636
DDOST	0.0170675	0.250564	0.686281	-1.45713	47.2576	68.8604
SRD5A2	0.0170836	0.250564	0.640274	-1.56183	36.1325	56.4329
CC2D2A	0.0171042	0.250564	0.767686	-1.30262	59.7806	77.8712
SEC61B	0.0171399	0.250564	0.449397	-2.22521	21.1755	47.1199
LIME1	0.0171463	0.250564	0.539119	-1.85488	25.5173	47.3315
ARFGEF3	0.0171934	0.250564	0.75618	-1.32244	67.8758	89.7615
HIPK2	0.0172187	0.250564	0.812058	-1.23144	70.3364	86.615
UBR3	0.0172307	0.250564	0.745497	-1.34139	54.0387	72.4867
HDLBP	0.017231	0.250564	0.717345	-1.39403	65.8155	91.7488
SIPA1L1	0.0173398	0.250564	0.775609	-1.28931	64.1584	82.72
NEBL	0.0173597	0.250564	0.740894	-1.34972	64.2967	86.7826
LY75	0.0173892	0.250564	0.726198	-1.37704	55.3358	76.1994
RSPH3	0.0173973	0.250564	0.719749	-1.38937	51.7219	71.8611
UBAP2L	0.0174144	0.250564	0.803656	-1.24431	61.6939	76.7666
CPD	0.0174426	0.250564	0.698033	-1.4326	61.8712	88.6364
MKRN1	0.0174631	0.250564	0.740976	-1.34957	54.6405	73.7412
ZMYND19	0.0175	0.250564	0.588872	-1.69816	26.8421	45.5822
EIF3B	0.0175839	0.250564	0.645873	-1.54829	45.8662	71.0142
KDM7A	0.0176009	0.250564	0.752841	-1.3283	59.9898	79.6846
MFSD11	0.0176126	0.250564	0.772797	-1.294	49.3467	63.8546
EEA1	0.0176401	0.250564	0.748783	-1.3355	56.4336	75.3671
PTGS2	0.0177788	0.250564	0.704548	-1.41935	49.9495	70.8959
RALGAPA2	0.0178303	0.250564	0.729639	-1.37054	63.0198	86.3712
TRAF7	0.0178743	0.250564	0.773513	-1.2928	53.9116	69.6971
ANXA2	0.0178998	0.250564	0.617046	-1.62062	56.8847	92.1888
MUC2	0.0179532	0.250564	0.807483	-1.23842	83.7842	103.76
PTBP3	0.0179586	0.250564	0.730658	-1.36863	60.7396	83.13
SPECC1L-ADORA2A	0.0179639	0.250564	0.805922	-1.24082	54.8338	68.0386
PSMG3	0.0179879	0.250564	0.534568	-1.87067	27.6753	51.7714
NAMPT	0.017997	0.250564	0.717818	-1.39311	66.3788	92.4731
RB1CC1	0.0180109	0.250564	0.724991	-1.37933	55.6786	76.799
CTSD	0.0180622	0.250564	0.608566	-1.64321	57.403	94.3249
AKAP9	0.0180723	0.250564	0.704574	-1.4193	65.1028	92.4002
OAT	0.0180761	0.250564	0.69299	-1.44302	51.9441	74.9565
CBWD1	0.0181297	0.250564	0.728694	-1.37232	44.6364	61.2554
GOLGB1	0.018157	0.250564	0.703615	-1.42123	64.0557	91.038
LRMP	0.0181596	0.250564	0.693544	-1.44187	40.0596	57.7608
SFPQ	0.0181747	0.250564	0.704611	-1.41922	56.648	80.3962
ADNP	0.0181763	0.250564	0.729359	-1.37107	54.117	74.198
RAB5B	0.0181784	0.250564	0.80482	-1.24251	57.6062	71.5765
RPL15	0.018226	0.250564	0.733441	-1.36344	59.4522	81.0593
MYH14	0.0182858	0.250564	0.759172	-1.31723	68.6325	90.4045
SPATA13	0.0182981	0.250564	0.752165	-1.3295	61.6684	81.9879
SEPTIN2	0.0183467	0.250564	0.695814	-1.43717	54.5172	78.3503
COPB1	0.0183612	0.250564	0.698239	-1.43217	51.1365	73.2363
UBE3C	0.0183808	0.250564	0.766398	-1.30481	55.3655	72.2413
ANKRD17	0.0183901	0.250564	0.791768	-1.263	65.432	82.6404
TMEM33	0.0184047	0.250564	0.737392	-1.35613	50.2936	68.2047
SACM1L	0.0184496	0.250564	0.750635	-1.33221	47.6533	63.4841
RAPGEF2	0.0184572	0.250564	0.794052	-1.25936	59.7167	75.205
SLC5A3	0.0184612	0.250564	0.757336	-1.32042	57.8536	76.3909
RANBP2	0.0184758	0.250564	0.751037	-1.33149	65.2828	86.9236
RNF103	0.0184913	0.250564	0.727981	-1.37366	46.249	63.5304
XPOT	0.0185138	0.250564	0.772447	-1.29459	51.3978	66.539
CYTH2	0.0185204	0.250564	0.770482	-1.29789	57.279	74.3418
KIF2A	0.0185611	0.250564	0.696454	-1.43584	48.1414	69.1236
SETX	0.0185701	0.250564	0.743953	-1.34417	63.8075	85.7682
MAPK8IP3	0.0186039	0.250564	0.740115	-1.35114	59.2266	80.0235
NGRN	0.0186257	0.250564	0.746694	-1.33924	52.9997	70.9791
MRPL51	0.0186709	0.250564	0.58935	-1.69678	29.3964	49.8793
RBM27	0.0187076	0.250564	0.794877	-1.25806	54.2555	68.2565
USP24	0.0187206	0.250564	0.788063	-1.26893	63.7338	80.8739
RPL19	0.0187344	0.250564	0.651152	-1.53574	50.3811	77.3722
TOMM6	0.0187691	0.250564	0.555688	-1.79957	26.8421	48.3042
AARS1	0.0187825	0.250564	0.761441	-1.3133	51.0262	67.0127
ISCA1	0.0187871	0.250564	0.506908	-1.97274	23.9637	47.2743
ANKHD1-EIF4EBP3	0.0188086	0.250564	0.758839	-1.3178	63.1475	83.216
USP9X	0.0188132	0.250564	0.718661	-1.39148	59.8175	83.2346
CDKN2AIP	0.0188369	0.250564	0.719068	-1.39069	38.0866	52.9666
CLINT1	0.0188388	0.250564	0.651793	-1.53423	52.983	81.2881
PNN	0.0188763	0.250564	0.794242	-1.25906	54.9065	69.1307
PSD3	0.0189157	0.250564	0.752653	-1.32863	61.8204	82.1367
RPS3	0.0189163	0.250564	0.686279	-1.45713	49.4039	71.9882
CLMN	0.018937	0.250564	0.773345	-1.29308	65.2985	84.4364
ADSS2	0.0189564	0.250564	0.613878	-1.62899	40.5014	65.9762
SIRT7	0.0189725	0.250564	0.574548	-1.7405	32.7665	57.03
AKAP13	0.0189796	0.250564	0.774143	-1.29175	72.7674	93.9973
IER3IP1	0.01898	0.250564	0.633699	-1.57804	33.7532	53.2638
MAT2A	0.0189972	0.250564	0.611549	-1.63519	45.3943	74.2283
RMDN3	0.0190366	0.250564	0.672569	-1.48684	41.4526	61.6333
FBXO28	0.0190887	0.250564	0.658269	-1.51914	41.5787	63.1637
PICALM	0.0191169	0.250564	0.724738	-1.37981	56.3821	77.7965
RBBP4	0.0191425	0.250564	0.795494	-1.25708	57.4901	72.2696
SWSAP1	0.0191484	0.250564	0.559768	-1.78646	18.8209	33.6227
NBEA	0.0191598	0.250564	0.717917	-1.39292	61.3857	85.5053
KLF3	0.0192012	0.250564	0.710794	-1.40688	56.5425	79.5483
COMMD3-BMI1	0.0192117	0.250564	0.590711	-1.69288	37.3312	63.1971
LYN	0.0192359	0.250564	0.734908	-1.36072	59.2413	80.6106
CREBZF	0.0192494	0.250564	0.635595	-1.57333	46.5869	73.2965
PPA1	0.0192675	0.250564	0.673527	-1.48472	39.7459	59.0115
LDHB	0.0192718	0.250564	0.613604	-1.62972	40.1533	65.4384
UBE2J1	0.0194101	0.250564	0.697817	-1.43304	47.0304	67.3964
PLD3	0.0194601	0.250564	0.734252	-1.36193	49.2645	67.0948
SRSF2	0.0194705	0.250564	0.596047	-1.67772	41.945	70.3719
TRAF3	0.0194745	0.250564	0.804498	-1.24301	55.9455	69.5408
WDFY3	0.0194876	0.250564	0.797787	-1.25347	68.9785	86.4623
IL6ST	0.0195947	0.250564	0.64824	-1.54264	50.1159	77.3107
DCXR	0.0196181	0.250564	0.534174	-1.87205	25.6816	48.0771
SNX13	0.0197035	0.250564	0.777816	-1.28565	56.5259	72.6726
PPP6R2	0.0197213	0.250564	0.761159	-1.31379	55.8384	73.3597
WNK1	0.0197297	0.250564	0.784057	-1.27542	68.5067	87.3746
SAT1	0.0198515	0.250564	0.674176	-1.48329	69.0519	102.424
MZT2A	0.0198592	0.250564	0.500606	-1.99758	20.5936	41.1374
SNHG32	0.01987	0.250564	0.631127	-1.58447	29.0981	46.105
OPTN	0.0198771	0.250564	0.728306	-1.37305	52.7145	72.3796
CHKA	0.0198909	0.250564	0.642927	-1.55539	43.2099	67.2081
LUC7L2	0.0198924	0.250564	0.718044	-1.39267	47.9638	66.7979
RIPK1	0.0198944	0.250564	0.732509	-1.36517	48.137	65.7153
GNL3	0.0199169	0.250564	0.722283	-1.3845	47.2338	65.3951
AP2M1	0.0199567	0.250564	0.751979	-1.32982	52.8072	70.2242
MARCKSL1	0.0199945	0.250564	0.620124	-1.61258	34.0185	54.8576
FZD4	0.0200259	0.250564	0.783959	-1.27558	53.2192	67.8851
PTEN	0.020031	0.250564	0.771498	-1.29618	59.5325	77.1648
DDX17	0.0200467	0.250564	0.645108	-1.55013	58.6642	90.937
QSOX1	0.0200681	0.250564	0.763738	-1.30935	63.1394	82.6715
MYLIP	0.0201	0.250564	0.712221	-1.40406	46.3247	65.0426
H2AX	0.0201076	0.250564	0.511889	-1.95355	20.5936	40.2306
UNC13B	0.0201515	0.250564	0.840121	-1.19031	70.1496	83.4995
CFAP43	0.0202138	0.250564	0.687287	-1.455	57.047	83.0032
SON	0.0202538	0.250564	0.687817	-1.45387	61.5895	89.5433
DTHD1	0.0202858	0.250564	0.702288	-1.42392	59.339	84.4939
CCNI	0.020306	0.250564	0.696413	-1.43593	50.0349	71.8466
BCL7B	0.0203921	0.250564	0.686479	-1.45671	37.0087	53.9109
CHPT1	0.0204365	0.250564	0.54296	-1.84176	28.2461	52.0225
SMG1	0.0204502	0.250564	0.762395	-1.31166	71.224	93.4214
RPL6	0.0204772	0.250564	0.687536	-1.45447	49.0748	71.3778
RESF1	0.0204801	0.250564	0.717356	-1.39401	58.5294	81.5904
EP400	0.0206284	0.250564	0.80276	-1.2457	69.5104	86.5892
HSPA1A	0.0206554	0.250564	0.579938	-1.72432	61.0656	105.297
HNRNPD	0.0206587	0.250564	0.705186	-1.41807	47.2437	66.9948
TJP3	0.0206633	0.250564	0.717135	-1.39444	58.2793	81.2668
PRRC2C	0.0206753	0.250564	0.776762	-1.2874	68.5473	88.2475
CAB39	0.0206834	0.250564	0.686757	-1.45612	50.1634	73.0439
CLIC6	0.0207094	0.250564	0.692822	-1.44337	49.9827	72.1436
AMFR	0.0208385	0.250564	0.744145	-1.34382	49.1774	66.0858
BCAS1	0.0208508	0.250564	0.747932	-1.33702	57.8017	77.2821
NDRG1	0.0208642	0.250564	0.815565	-1.22614	53.9557	66.1575
ATPAF1	0.0209002	0.250564	0.610603	-1.63772	29.9969	49.1267
LMNA	0.0209047	0.250564	0.747949	-1.33699	56.781	75.9156
CIRBP	0.0209078	0.250564	0.641238	-1.55948	49.303	76.8872
USP30	0.020912	0.250564	0.728433	-1.37281	40.1864	55.1683
DHX9	0.0209368	0.250564	0.734631	-1.36123	55.6299	75.7249
SUGP2	0.0209449	0.250564	0.731033	-1.36793	55.83	76.3715
KIAA0319L	0.0210105	0.250564	0.734255	-1.36193	57.1378	77.8175
CNN2	0.0210433	0.250564	0.7462	-1.34012	51.8928	69.5428
GABARAPL2	0.02107	0.250564	0.556326	-1.79751	30.7492	55.272
DHRS9	0.0211432	0.250564	0.594551	-1.68194	45.5524	76.6164
PDLIM5	0.0211456	0.250564	0.772739	-1.2941	57.7411	74.7227
SRSF3	0.0211932	0.250564	0.743016	-1.34587	56.294	75.7641
PARP10	0.0212198	0.250564	0.672264	-1.48751	48.1848	71.6755
APPL1	0.0212466	0.250564	0.765643	-1.30609	50.6986	66.217
ASAP2	0.0212479	0.250564	0.802867	-1.24554	57.5934	71.7347
GNG12	0.0212775	0.250564	0.641696	-1.55837	41.4692	64.6244
EMB	0.0213097	0.250564	0.620712	-1.61105	44.1819	71.1795
SORT1	0.0213253	0.250564	0.763075	-1.31049	57.9507	75.9437
CNOT1	0.0213496	0.250564	0.760952	-1.31414	67.5222	88.7339
RNF7	0.0214282	0.250564	0.614438	-1.6275	33.3976	54.3546
CAPN5	0.0214502	0.250564	0.773102	-1.29349	55.5355	71.8347
PRR15	0.0214808	0.250564	0.588769	-1.69846	38.7638	65.8387
UGT2A2	0.0214908	0.250564	0.531916	-1.88	35.9577	67.6003
NOMO1	0.0214976	0.250564	0.764725	-1.30766	68.4264	89.4785
SMCHD1	0.0215114	0.250564	0.729212	-1.37134	62.3685	85.5286
CTNNA1	0.0215139	0.250564	0.692914	-1.44318	62.8648	90.7253
CST3	0.0215642	0.250564	0.740395	-1.35063	54.5462	73.6717
SH3GLB1	0.0215808	0.250564	0.760408	-1.31508	55.405	72.8621
ERAP1	0.0216268	0.250564	0.719004	-1.39081	56.4143	78.4616
ARPP19	0.0216968	0.250564	0.693756	-1.44143	48.7025	70.2012
MGAT1	0.021707	0.250564	0.832677	-1.20095	65.598	78.7797
GATAD2A	0.0217398	0.250564	0.810432	-1.23391	56.4126	69.6081
ZNF664	0.0217578	0.250564	0.684125	-1.46172	52.9629	77.4169
PXN	0.021841	0.250564	0.784737	-1.27431	58.2361	74.211
AASDHPPT	0.021884	0.250564	0.538023	-1.85866	30.1729	56.0811
RNF213	0.0219027	0.250564	0.736717	-1.35737	82.1795	111.548
KRT8	0.0219299	0.250564	0.618914	-1.61573	55.9058	90.3289
ATP6V0C	0.0219748	0.250564	0.581378	-1.72005	32.892	56.5759
MTDH	0.0219768	0.250564	0.771544	-1.2961	54.8967	71.1517
RBM15B	0.0219996	0.250564	0.798189	-1.25284	54.8568	68.7266
TNRC6A	0.0220574	0.250564	0.815734	-1.22589	62.6199	76.7651
S100A11	0.0220741	0.250564	0.609774	-1.63995	45.7417	75.0142
PLS1	0.0221491	0.250564	0.72694	-1.37563	49.2741	67.7829
NIPBL	0.0221542	0.250564	0.774879	-1.29052	62.2164	80.2918
PLBD1	0.0221673	0.250564	0.578689	-1.72804	32.2892	55.7971
SMPDL3A	0.022176	0.250564	0.602909	-1.65862	30.1729	50.0455
CLOCK	0.0221859	0.250564	0.801932	-1.24699	59.7693	74.5316
FAM83H	0.0221893	0.250564	0.740765	-1.34996	54.6269	73.744
CAP1	0.0222009	0.250564	0.757051	-1.32092	59.7036	78.8634
SLC16A11	0.0222119	0.250564	0.610618	-1.63769	23.8528	39.0634
F11R	0.022239	0.250564	0.721641	-1.38573	60.9793	84.501
FRK	0.0223114	0.250564	0.802019	-1.24685	64.3166	80.1934
CCDC113	0.0223266	0.250564	0.717877	-1.393	53.9181	75.1077
EGLN2	0.0223828	0.250564	0.650916	-1.5363	46.8442	71.9667
TTC37	0.0224433	0.250564	0.782451	-1.27804	55.6093	71.0706
GOLPH3	0.0224726	0.250564	0.555103	-1.80147	36.4221	65.6133
DSP	0.0224933	0.250564	0.745298	-1.34175	65.5501	87.9516
PSMB8	0.0225103	0.250564	0.636772	-1.57042	45.102	70.8292
SEC31A	0.0225345	0.250564	0.736288	-1.35816	58.3726	79.2795
LGALS3	0.0225416	0.250564	0.64275	-1.55581	52.4946	81.6719
JUP	0.0225654	0.250564	0.718782	-1.39124	57.6989	80.2732
FADD	0.0225778	0.250564	0.650312	-1.53772	30.9558	47.6015
BEST1	0.0225914	0.250564	0.749296	-1.33459	72.9165	97.3133
SREK1	0.0226151	0.250564	0.785656	-1.27282	59.9253	76.2743
FNIP1	0.0227162	0.250564	0.786056	-1.27217	54.7439	69.6437
CAPRIN1	0.022748	0.250564	0.693048	-1.4429	54.454	78.5718
UQCRBP1	0.0228067	0.250564	0.507254	-1.9714	13.5563	26.7249
RPS10	0.0228115	0.250564	0.677416	-1.4762	45.997	67.9007
PLEKHA7	0.0228949	0.250564	0.783233	-1.27676	62.3986	79.6679
CAMK1D	0.0229541	0.250564	0.815628	-1.22605	60.2956	73.9253
COX7A2	0.0229574	0.250564	0.600807	-1.66443	35.1535	58.5104
DAPP1	0.0229758	0.250564	0.601181	-1.66339	40.437	67.2626
WDFY2	0.0229826	0.250564	0.814915	-1.22712	55.0256	67.5231
GTF2F1	0.0230602	0.250564	0.76456	-1.30794	50.1331	65.5712
NPIPB3	0.0230625	0.250564	0.771644	-1.29593	71.211	92.2848
REV1	0.0230741	0.250564	0.774649	-1.29091	52.4399	67.6951
BOLA3	0.0231271	0.250564	0.518851	-1.92734	18.8209	36.2742
USP17L27	0.0231283	0.250564	0.652668	-1.53217	13.5563	20.7706
H2BC10	0.0231426	0.250564	0.494145	-2.0237	13.5563	27.4339
CHMP5	0.023146	0.250564	0.614812	-1.62651	40.0022	65.0641
KTN1	0.0231506	0.250564	0.713768	-1.40102	58.2631	81.6276
SSRP1	0.0231884	0.250564	0.791707	-1.26309	55.0747	69.5645
OST4	0.0232138	0.250564	0.516277	-1.93694	25.8176	50.0073
KLF10	0.023221	0.250564	0.599077	-1.66924	34.6256	57.7983
CFAP157	0.0232476	0.250564	0.617243	-1.62011	50.6986	82.1371
WDR45	0.023288	0.250564	0.634559	-1.5759	37.8769	59.6901
BLZF1	0.0233128	0.250564	0.625397	-1.59898	37.2491	59.5607
SLC25A43	0.0233189	0.250564	0.564807	-1.77052	21.6514	38.3341
ARFGAP2	0.0233306	0.250564	0.748607	-1.33581	51.5457	68.8556
NHP2	0.0233588	0.250564	0.57174	-1.74905	28.3777	49.634
DARS1	0.0233609	0.250564	0.695771	-1.43726	43.4091	62.3899
CLU	0.0233827	0.250564	0.68934	-1.45066	53.8677	78.1438
SNAPIN	0.0233937	0.250564	0.591677	-1.69011	27.6753	46.7744
BPIFB1	0.0234396	0.250564	0.600329	-1.66575	60.3369	100.506
COBLL1	0.0234744	0.250564	0.804761	-1.2426	57.1938	71.0693
SSR1	0.0234884	0.250564	0.81424	-1.22814	61.2167	75.1826
CES1	0.0234969	0.250564	0.636589	-1.57087	53.3716	83.8399
ZFYVE16	0.0235182	0.250564	0.763059	-1.31051	57.5764	75.4547
USP22	0.0235687	0.250564	0.731314	-1.3674	58.318	79.7441
ANXA11	0.0235916	0.250564	0.738049	-1.35492	65.0827	88.1821
ZBTB38	0.0235923	0.250564	0.776891	-1.28718	56.631	72.8944
NBEAL2	0.0236069	0.250564	0.772082	-1.2952	67.4477	87.3582
UBL3	0.0236239	0.250564	0.668973	-1.49483	47.7721	71.4111
DHRS3	0.0236484	0.250564	0.725659	-1.37806	53.5834	73.841
DNAJC5	0.0236508	0.250564	0.736223	-1.35828	56.1013	76.2015
MRPL9	0.023698	0.250564	0.623121	-1.60482	30.8062	49.4386
SNAPC1	0.0237606	0.250564	0.613225	-1.63072	29.814	48.6185
ARHGEF28	0.0237743	0.250564	0.753207	-1.32766	59.5588	79.0737
FER1L6	0.0238231	0.250564	0.757026	-1.32096	69.2673	91.4992
HTATSF1P2	0.0238485	0.250564	0.733597	-1.36315	38.0024	51.8029
ANXA5	0.0238723	0.250564	0.700378	-1.4278	50.9509	72.7478
AURKAIP1	0.0238805	0.250564	0.47124	-2.12206	23.8238	50.5556
CDS1	0.0239308	0.250564	0.664441	-1.50502	48.6366	73.1992
DDI2	0.0239396	0.250564	0.789901	-1.26598	62.2608	78.8211
DAG1	0.0239888	0.250564	0.802851	-1.24556	57.4296	71.5322
CYP2S1	0.0240932	0.250564	0.776081	-1.28852	50.2758	64.7816
BTBD9	0.0241051	0.250564	0.796779	-1.25505	57.047	71.597
CLTC	0.0241073	0.250564	0.708931	-1.41057	64.6483	91.1912
FEM1C	0.0241215	0.250564	0.768799	-1.30073	50.3532	65.496
FLII	0.0241577	0.250564	0.754001	-1.32626	59.9959	79.57
TPPP	0.0242143	0.250564	0.724419	-1.38042	53.4332	73.76
RPL11	0.0242302	0.250564	0.698037	-1.43259	51.8684	74.3061
SDCBP	0.0242477	0.250564	0.650526	-1.53722	49.17	75.5851
RELCH	0.0242816	0.250564	0.786469	-1.27151	61.1492	77.7516
DUOXA1	0.0242991	0.250564	0.741485	-1.34865	52.2365	70.4485
GRAMD1C	0.0243461	0.250564	0.668136	-1.4967	43.8074	65.5665
KIF13B	0.0243589	0.250564	0.785836	-1.27253	67.121	85.4135
SETD3	0.0243956	0.250564	0.786946	-1.27074	51.1715	65.0255
HSPA13	0.0244171	0.250564	0.609631	-1.64034	30.8062	50.5326
CDHR3	0.0244287	0.250564	0.668397	-1.49612	60.7352	90.867
NDUFB8	0.0244755	0.250564	0.556975	-1.79541	30.8062	55.3099
KIF1C	0.0245089	0.250564	0.826863	-1.20939	69.0702	83.5329
PDLIM1	0.0245246	0.250564	0.664637	-1.50458	47.1854	70.9942
SLC12A2	0.0245656	0.250564	0.739837	-1.35165	56.7237	76.6705
TXN	0.0245774	0.250564	0.511482	-1.9551	36.4158	71.1965
KMT2A	0.0245783	0.250564	0.840865	-1.18925	72.2988	85.9814
GOLGA3	0.0246102	0.250564	0.78952	-1.26659	65.2748	82.6766
AP1G2	0.0246217	0.250564	0.774032	-1.29194	59.5612	76.9493
NDUFA6	0.0246332	0.250564	0.538799	-1.85598	27.4963	51.0326
LYZ	0.0246657	0.250564	0.644319	-1.55203	48.0872	74.6325
NOTCH2	0.0247028	0.250564	0.779597	-1.28271	71.439	91.6359
GOT2	0.024712	0.250564	0.767661	-1.30266	48.101	62.6592
TC2N	0.0247148	0.250564	0.654514	-1.52785	53.7843	82.1743
CALR	0.0247343	0.250564	0.658768	-1.51798	52.9942	80.4444
MAGED2	0.0247382	0.250564	0.659306	-1.51675	49.584	75.2063
TFCP2L1	0.0247596	0.250564	0.752289	-1.32928	65.1842	86.6478
GABRP	0.0248018	0.250564	0.628753	-1.59045	50.5017	80.3205
HIGD2A	0.0248101	0.250564	0.533137	-1.87569	25.8638	48.5124
CNOT11	0.0248193	0.250564	0.680946	-1.46855	42.9307	63.0457
PGD	0.0248271	0.250564	0.712352	-1.4038	56.4972	79.3108
ALMS1	0.0248402	0.250564	0.754616	-1.32518	65.6392	86.9836
CNOT6	0.024849	0.250564	0.791935	-1.26273	54.633	68.9867
OSER1	0.024849	0.250564	0.579279	-1.72629	31.9986	55.2388
EFCAB14	0.0248659	0.250564	0.761676	-1.31289	58.2786	76.5137
CCDC170	0.0249003	0.250564	0.700426	-1.4277	53.8593	76.8951
BDP1	0.0249189	0.250564	0.817805	-1.22279	63.2162	77.2998
RGPD8	0.024924	0.250564	0.824404	-1.213	71.1738	86.3336
RAB31	0.0249244	0.250564	0.778328	-1.28481	53.3869	68.5918
SRSF9	0.0249369	0.250564	0.621559	-1.60886	37.2491	59.9285
TJP2	0.0249933	0.250564	0.74189	-1.34791	61.9964	83.5655
MGAT5	0.0250144	0.250564	0.76174	-1.31278	60.4595	79.3702
DBP	0.0250321	0.250564	0.633184	-1.57932	28.0031	44.2259
SLFN5	0.0250369	0.250564	0.745371	-1.34161	61.6745	82.7434
ECPAS	0.0250913	0.250564	0.794274	-1.25901	63.503	79.951
TTC21A	0.0250987	0.250564	0.763923	-1.30903	58.7337	76.8843
SUN1	0.0251073	0.250564	0.718125	-1.39252	59.0913	82.2855
USP43	0.0251224	0.250564	0.777722	-1.28581	51.4096	66.1029
BBX	0.0252152	0.250564	0.795388	-1.25725	59.0969	74.2994
DIDO1	0.0252186	0.250564	0.783628	-1.27612	62.3955	79.6239
MYO6	0.025262	0.250564	0.768329	-1.30153	62.2651	81.0395
TM9SF2	0.0252683	0.250564	0.616463	-1.62216	49.2741	79.9304
RAB36	0.0252738	0.250564	0.757572	-1.32001	57.0773	75.3424
MX1	0.025328	0.250564	0.678084	-1.47474	63.1968	93.1991
FEM1B	0.0253684	0.250564	0.787531	-1.26979	57.0564	72.4497
FOXP1	0.025396	0.250564	0.827551	-1.20839	64.623	78.0895
H2BC5	0.0253962	0.250564	0.505169	-1.97954	24.4874	48.4738
ACTR2	0.0254083	0.250564	0.718813	-1.39118	54.4704	75.7783
THAP11	0.0254396	0.250564	0.524927	-1.90503	23.8238	45.385
GNS	0.0254522	0.250564	0.718285	-1.3922	57.371	79.8722
SLC15A2	0.0255103	0.250564	0.740049	-1.35126	59.3309	80.1715
DYNC1H1	0.0255847	0.250564	0.787279	-1.2702	77.8908	98.9367
KATNBL1	0.0255937	0.250564	0.745469	-1.34144	36.8787	49.4705
TVP23C	0.0256185	0.250564	0.781669	-1.27931	52.8072	67.5569
ZMYND8	0.0256597	0.250564	0.814366	-1.22795	62.6668	76.9517
ATP5MC2	0.0257571	0.250564	0.74723	-1.33828	46.8471	62.6943
CFLAR	0.0257636	0.250564	0.788371	-1.26844	73.3255	93.0089
ARMC3	0.0257771	0.250564	0.670062	-1.4924	50.8636	75.9087
POC1B-GALNT4	0.0258209	0.250564	0.638441	-1.56632	46.9549	73.5462
TRUB1	0.0258372	0.250564	0.617279	-1.62001	30.8957	50.0514
IREB2	0.0258713	0.250564	0.822652	-1.21558	58.3645	70.9468
CCDC69	0.0258728	0.250564	0.772194	-1.29501	54.1716	70.1529
MED13L	0.0259518	0.250564	0.796519	-1.25546	64.5416	81.0296
SCYL2	0.0260061	0.250564	0.76843	-1.30135	53.8774	70.1135
AK3	0.0260827	0.250564	0.780562	-1.28113	50.7469	65.0133
GSDMB	0.0261024	0.250564	0.734812	-1.36089	46.8132	63.7077
ZNF652	0.0261758	0.250564	0.811424	-1.2324	63.8811	78.7271
ATP5F1A	0.026193	0.250564	0.738658	-1.35381	59.4023	80.4192
IL15	0.0262153	0.250564	0.575396	-1.73793	25.8638	44.9495
MTSS2	0.0262261	0.250564	0.765508	-1.30632	59.7916	78.1071
ZC3H12A	0.0263054	0.250564	0.739605	-1.35207	49.1483	66.4521
IQGAP1	0.026325	0.250564	0.732728	-1.36476	65.0508	88.7789
ITM2B	0.0263311	0.250564	0.742014	-1.34768	65.2254	87.9031
SYNE1	0.0263377	0.250564	0.770858	-1.29726	79.1082	102.624
LRRC10B	0.026338	0.250564	0.604685	-1.65375	38.6718	63.9537
TTC33	0.026366	0.250564	0.608954	-1.64216	31.3732	51.5199
NFIA	0.0263761	0.250564	0.798485	-1.25237	60.6683	75.9792
PRSS23	0.0264166	0.250564	0.690964	-1.44725	65.7228	95.1175
CPEB4	0.0264645	0.250564	0.771636	-1.29595	62.6376	81.1751
NET1	0.0264961	0.250564	0.734273	-1.36189	56.8732	77.4552
SMPD3	0.0265381	0.250564	0.753289	-1.32751	51.0581	67.7803
ACAP2	0.0265519	0.250564	0.717842	-1.39307	53.6628	74.7558
ZMYM2	0.0265589	0.250564	0.780019	-1.28202	61.7168	79.1221
TRIP12	0.0265843	0.250564	0.768047	-1.302	71.0726	92.5368
CCDC82	0.0265876	0.250564	0.769872	-1.29892	49.9191	64.8408
GSN	0.0266138	0.250564	0.727721	-1.37415	66.1564	90.909
VWA3B	0.0266829	0.250564	0.755557	-1.32353	57.4713	76.0648
AQP3	0.0266873	0.250564	0.637587	-1.56841	59.1039	92.6994
DUSP11	0.0267046	0.250564	0.622924	-1.60533	32.3741	51.9712
ZBTB44	0.0267238	0.250564	0.763185	-1.3103	54.28	71.123
SPON2	0.026739	0.250564	0.662186	-1.51015	34.6108	52.2674
HIPK1	0.0268269	0.250564	0.716965	-1.39477	63.5325	88.613
TIPRL	0.026875	0.250564	0.728616	-1.37246	39.7597	54.5688
MUC16	0.0269208	0.250564	0.740196	-1.35099	93.4306	126.224
RNF114	0.0269372	0.250564	0.662236	-1.51004	43.2432	65.2987
MARCKS	0.0269738	0.250564	0.703772	-1.42092	52.4642	74.5472
PRPS2	0.026979	0.250564	0.653261	-1.53078	40.2189	61.5663
TSC2	0.0269935	0.250564	0.788881	-1.26762	62.6025	79.3561
CXCL2	0.0270314	0.250564	0.56925	-1.7567	27.7679	48.7799
LPIN2	0.0271126	0.250564	0.767353	-1.30318	56.2619	73.3194
MDH1	0.0271166	0.250564	0.540444	-1.85033	31.3902	58.0822
LMO4	0.0271724	0.250564	0.676983	-1.47714	45.7062	67.5145
NUFIP2	0.0272308	0.250564	0.747536	-1.33773	63.5508	85.0137
CRB3	0.0272484	0.250564	0.629971	-1.58737	32.8319	52.1165
HNRNPU	0.0272491	0.250564	0.710821	-1.40682	61.0868	85.9383
HSPB1	0.0272788	0.250564	0.577544	-1.73147	39.3278	68.0948
RPL10A	0.0273002	0.250564	0.622657	-1.60602	42.9202	68.9308
TBK1	0.0273175	0.250564	0.669753	-1.49309	41.3659	61.7629
DDR1	0.0273238	0.250564	0.718646	-1.39151	62.9343	87.5735
RPN2	0.0273262	0.250564	0.697969	-1.43273	52.9853	75.9135
HSP90B1	0.0273557	0.250564	0.666518	-1.50033	53.6445	80.4846
DCP2	0.0273585	0.250564	0.814712	-1.22743	57.9673	71.1506
KDM4C	0.0273995	0.250564	0.816519	-1.22471	59.4947	72.8638
PRPF8	0.0274133	0.250564	0.748455	-1.33609	64.6574	86.3878
FH	0.0274174	0.250564	0.623708	-1.60331	34.4644	55.2572
LRRC37A	0.0275278	0.250564	0.817748	-1.22287	71.0717	86.9115
PARP14	0.0275441	0.250564	0.684576	-1.46076	64.2335	93.8296
BMI1	0.0275512	0.250564	0.587699	-1.70155	35.3374	60.1284
NPLOC4	0.0275754	0.250564	0.791377	-1.26362	58.1612	73.4937
BCL2L1	0.0276778	0.250564	0.734811	-1.36089	54.7009	74.4421
C11orf1	0.0276919	0.250564	0.689896	-1.44949	27.6753	40.1153
ZNF700	0.0277116	0.250564	0.571017	-1.75126	30.8062	53.9498
MAP2K2	0.0277193	0.250564	0.741384	-1.34883	45.9164	61.9334
ST8SIA4	0.0277366	0.250564	0.664583	-1.5047	47.3945	71.3147
DLG5	0.0277544	0.250564	0.774228	-1.29161	63.1423	81.5552
GGA2	0.0277794	0.250564	0.80484	-1.24248	59.0858	73.4131
P4HB	0.0278157	0.250564	0.646024	-1.54793	53.7398	83.1855
ABCA13	0.0278178	0.250564	0.660022	-1.5151	73.5356	111.414
CFAP46	0.0278735	0.250564	0.740061	-1.35124	65.474	88.471
MRPS34	0.0278802	0.250564	0.533418	-1.8747	26.1256	48.9777
KLF5	0.0279103	0.250564	0.705016	-1.41841	58.594	83.1101
DSTN	0.0279548	0.250564	0.683329	-1.46342	50.9837	74.6108
CLIP1	0.0279552	0.250564	0.746489	-1.3396	61.6796	82.6263
RNPC3	0.0279613	0.250564	0.577221	-1.73244	33.2506	57.6046
UGT2A1	0.0279923	0.250564	0.604803	-1.65343	43.8375	72.4823
CFB	0.0279924	0.250564	0.682471	-1.46526	58.3645	85.5194
PFKFB3	0.0279958	0.250564	0.767561	-1.30283	59.5325	77.5606
STAT6	0.0279973	0.250564	0.767577	-1.3028	63.9352	83.2948
GALNT3	0.0280465	0.250564	0.575667	-1.73711	37.0309	64.327
PUM1	0.0281133	0.250564	0.756375	-1.3221	58.7508	77.6742
LIMS1	0.0281157	0.250564	0.796903	-1.25486	58.4334	73.3256
TRMT10C	0.0281236	0.250564	0.559915	-1.78599	23.9637	42.7989
DNAJC10	0.0281338	0.250564	0.806366	-1.24013	69.975	86.7782
TSC22D4	0.0281851	0.250564	0.767296	-1.30328	47.5416	61.9599
IGF1R	0.0282056	0.250564	0.784277	-1.27506	67.3915	85.9282
SELENBP1	0.0282084	0.250564	0.624071	-1.60238	49.761	79.7362
NR1D2	0.0282201	0.250564	0.747599	-1.33762	52.6052	70.3656
SEC24D	0.0282322	0.250564	0.782611	-1.27777	55.4765	70.8865
IP6K3	0.0283388	0.250564	0.66759	-1.49793	33.3161	49.9051
DOLK	0.0283552	0.250564	0.603873	-1.65598	29.4901	48.835
PCMTD2	0.0283617	0.250564	0.713155	-1.40222	43.5671	61.0906
MAZ	0.0283836	0.250564	0.676957	-1.4772	45.2091	66.7828
PARP9	0.028391	0.250564	0.756604	-1.32169	61.4996	81.2837
POGLUT3	0.0284045	0.250564	0.666874	-1.49953	39.1965	58.7765
FMNL2	0.0284616	0.250564	0.801347	-1.2479	53.2169	66.4094
SRRM2	0.0284805	0.250564	0.735528	-1.35957	69.8966	95.0292
SAXO2	0.0285403	0.250564	0.651886	-1.53401	49.1745	75.4342
NOS2	0.028583	0.250564	0.737179	-1.35652	59.1005	80.1712
CMTM4	0.0285966	0.250564	0.682418	-1.46538	53.4158	78.2744
ANKRD36B	0.0286071	0.250564	0.756292	-1.32224	63.5655	84.049
CHD6	0.0286373	0.250564	0.802771	-1.24569	67.8879	84.567
RNF14	0.0286475	0.250564	0.783226	-1.27677	47.3178	60.414
SERPINB6	0.0286564	0.250564	0.671682	-1.4888	43.0895	64.1517
STARD7	0.0286595	0.250564	0.712064	-1.40437	51.5457	72.3892
PSMG4	0.0286773	0.250564	0.738528	-1.35404	36.8999	49.9641
COX6A1	0.0287613	0.250564	0.555552	-1.80001	34.5781	62.241
SLPI	0.0288185	0.250564	0.62261	-1.60614	54.7919	88.0036
ARHGEF12	0.0288866	0.250564	0.790124	-1.26562	67.6058	85.5636
PPP1R15A	0.0289081	0.250564	0.721904	-1.38523	55.5834	76.9955
CTNND1	0.0289202	0.250564	0.723488	-1.38219	64.8807	89.6777
CHCHD2	0.0289231	0.250564	0.503115	-1.98762	31.751	63.1089
INPP4B	0.0289304	0.250564	0.804306	-1.24331	55.2926	68.7458
WBP1L	0.0289323	0.250564	0.779149	-1.28345	54.1773	69.534
SELENOH	0.0289683	0.250564	0.575568	-1.73741	32.8319	57.0427
ATP5F1C	0.0289982	0.250564	0.599321	-1.66856	36.5647	61.0103
WAPL	0.0290049	0.250564	0.779573	-1.28275	55.7453	71.5075
CAND1	0.0290781	0.250564	0.770977	-1.29706	58.7131	76.1542
TMEM87B	0.0290875	0.250564	0.732727	-1.36476	51.1715	69.8371
KMT2C	0.0291098	0.250564	0.79816	-1.25288	73.5777	92.1842
BMPR2	0.0291525	0.250564	0.797238	-1.25433	57.7411	72.4265
SNX3	0.0292692	0.250564	0.566618	-1.76486	35.2805	62.265
HES4	0.0292905	0.250564	0.556077	-1.79831	26.0556	46.8561
DIXDC1	0.0293367	0.250564	0.780005	-1.28204	55.7917	71.5274
BLOC1S4	0.0293499	0.250564	0.5636	-1.77431	22.5874	40.077
ATP1A1	0.0293766	0.250564	0.685298	-1.45922	62.8376	91.6939
ARIH2	0.0294027	0.250564	0.808407	-1.237	58.7415	72.6633
FNDC3A	0.0294043	0.250564	0.731576	-1.36691	55.9985	76.545
SCIN	0.0294111	0.250564	0.79717	-1.25444	60.7198	76.1692
TAGLN2	0.0294777	0.250564	0.608695	-1.64286	46.3984	76.226
NIBAN1	0.0295157	0.250564	0.782687	-1.27765	67.4345	86.1577
LZTS3	0.0295652	0.250564	0.781581	-1.27946	51.1572	65.4535
TXNDC17	0.0296013	0.250564	0.584001	-1.71233	28.2184	48.3191
GNG5	0.0296059	0.250564	0.631956	-1.58239	35.9544	56.8938
ZNF770	0.0296086	0.250564	0.665586	-1.50244	42.3736	63.6636
FAM120A	0.0296258	0.250564	0.742613	-1.3466	60.6903	81.7253
CUL3	0.0296507	0.250564	0.748903	-1.33529	50.6345	67.6117
SMARCA5	0.0296523	0.250564	0.781484	-1.27962	58.9798	75.4715
CCDC50	0.0296945	0.250564	0.780016	-1.28203	52.4607	67.256
SERPINB1	0.0297037	0.250564	0.720406	-1.38811	52.1781	72.4288
SLC43A2	0.0297262	0.250564	0.816288	-1.22506	60.9171	74.6269
H3-3B	0.0297297	0.250564	0.69525	-1.43833	59.8231	86.0455
RAB9A	0.0297368	0.250564	0.622666	-1.606	29.7248	47.7379
NAB1	0.0297463	0.250564	0.727266	-1.37501	46.6019	64.0782
C1orf116	0.0299068	0.250564	0.801743	-1.24728	59.6931	74.4542
GALNT5	0.0299791	0.250564	0.754649	-1.32512	58.2365	77.1703
PFKL	0.0299819	0.250564	0.749675	-1.33391	55.0666	73.454
ACADVL	0.0299908	0.250564	0.714496	-1.39959	59.7055	83.5631
RAD21	0.0300151	0.250564	0.665629	-1.50234	45.3952	68.1989
MRPL21	0.030027	0.250564	0.583283	-1.71443	24.4874	41.9821
RPS14	0.030062	0.250564	0.703466	-1.42153	50.3711	71.6042
PNRC1	0.0300675	0.250564	0.633386	-1.57881	43.0668	67.9945
HYDIN	0.0300765	0.250564	0.789017	-1.2674	82.6661	104.771
MOB1A	0.0301518	0.250564	0.656954	-1.52218	50.67	77.1286
SCRN2	0.0301577	0.250564	0.646831	-1.546	33.9933	52.5537
MAP9	0.0301962	0.250564	0.758566	-1.31828	49.4174	65.1458
COQ2	0.0301975	0.250564	0.660456	-1.51411	31.6718	47.9544
PIK3R3	0.0302172	0.250564	0.773736	-1.29243	62.3993	80.6468
CCNO	0.0302363	0.250564	0.563426	-1.77486	37.7984	67.0867
C6orf62	0.0302728	0.250564	0.589649	-1.69593	43.1575	73.1919
LETM1	0.0303008	0.250564	0.802816	-1.24561	54.3835	67.7409
RAB24	0.0303235	0.250564	0.604417	-1.65449	34.4249	56.9555
HPRT1	0.0303546	0.250564	0.566821	-1.76423	20.5992	36.3416
MAML2	0.0303913	0.250564	0.808136	-1.23742	58.359	72.2144
FARP1	0.0304203	0.250564	0.829648	-1.20533	66.8394	80.5636
PYGL	0.0304368	0.250564	0.739357	-1.35253	50.6537	68.5105
TSPAN1	0.0304528	0.250564	0.595497	-1.67927	56.6134	95.0692
GSR	0.0304891	0.250564	0.73338	-1.36355	55.7812	76.0605
MCIDAS	0.0305432	0.250564	0.521345	-1.91811	28.3777	54.4317
TSPAN3	0.0306178	0.250564	0.715039	-1.39852	61.5412	86.0668
HNRNPH1	0.0306255	0.250564	0.683854	-1.4623	55.8682	81.6961
LRRC37A2	0.030631	0.250564	0.819861	-1.21972	72.1203	87.9664
ELF3	0.0306793	0.250564	0.678477	-1.47389	63.5577	93.6771
DNAH5	0.0307452	0.250564	0.717737	-1.39327	70.4073	98.0962
CEACAM5	0.0307551	0.250564	0.69068	-1.44785	63.5101	91.9529
TSTA3	0.0307568	0.250564	0.736271	-1.3582	43.6832	59.3303
RPS29	0.0307577	0.250564	0.761192	-1.31373	55.5379	72.9618
TGOLN2	0.0307744	0.250564	0.754988	-1.32452	58.3706	77.3133
XRN1	0.0308347	0.250564	0.759757	-1.31621	63.6736	83.8079
DYNC2H1	0.0308651	0.250564	0.744937	-1.3424	65.4705	87.8874
WARS1	0.0308724	0.250564	0.663315	-1.50758	51.5457	77.7093
TMA7	0.0309399	0.250564	0.555175	-1.80123	29.0517	52.3289
SLC37A1	0.0309775	0.250564	0.721891	-1.38525	56.7229	78.5754
CMAHP	0.031079	0.250564	0.707922	-1.41259	56.164	79.3365
ALDOA	0.0310817	0.250564	0.703984	-1.42049	61.8	87.7861
RPRM	0.0312198	0.250564	0.590437	-1.69366	26.1256	44.2479
CDIPT	0.0312467	0.250564	0.674478	-1.48263	35.1602	52.1294
UBA6	0.0312974	0.250564	0.764855	-1.30744	59.0338	77.183
PALLD	0.031305	0.250564	0.769063	-1.30028	60.3544	78.4778
MTCH2	0.0313391	0.250564	0.750694	-1.3321	45.4006	60.4782
SBF1	0.0313535	0.250564	0.791863	-1.26284	65.8534	83.1626
ZCCHC3	0.0313601	0.250564	0.635826	-1.57276	30.8385	48.5015
ANKRD28	0.0313849	0.250564	0.77036	-1.29809	62.4187	81.0253
DENR	0.0313928	0.250564	0.799771	-1.25036	48.9123	61.1579
CD82	0.031409	0.250564	0.676594	-1.47799	47.9111	70.8122
ADAM9	0.0314376	0.250564	0.731928	-1.36625	54.2915	74.176
KLHL9	0.0314416	0.250564	0.753177	-1.32771	47.3464	62.8622
ITGB8	0.0314595	0.250564	0.71218	-1.40414	58.2651	81.8124
MBOAT2	0.0314616	0.250564	0.765504	-1.30633	51.2316	66.9253
RPS15A	0.0314831	0.250564	0.741915	-1.34786	50.2626	67.7472
CPLANE1	0.0314893	0.250564	0.742677	-1.34648	65.1003	87.6562
TUBB	0.0314977	0.250564	0.671871	-1.48838	45.9142	68.3378
SS18	0.0315065	0.250564	0.732543	-1.36511	52.5015	71.6702
OGA	0.0315203	0.250564	0.72977	-1.37029	58.5763	80.2668
UQCRC2	0.0315666	0.250564	0.671746	-1.48866	45.2554	67.3698
EIF4A2	0.0316427	0.250564	0.621207	-1.60977	46.8593	75.4327
MRPL40	0.0316427	0.250564	0.623529	-1.60378	30.1038	48.2798
IRF1	0.0316462	0.250564	0.728243	-1.37317	56.8497	78.0641
SNAPC3	0.0316608	0.250564	0.761411	-1.31335	56.7355	74.5137
KIAA1671	0.0316974	0.250564	0.753557	-1.32704	64.0828	85.0404
CEP350	0.0317124	0.250564	0.803707	-1.24423	65.9159	82.0148
TBC1D8	0.0317265	0.250564	0.644178	-1.55237	53.1191	82.4603
ZNF516	0.03174	0.250564	0.794116	-1.25926	58.5096	73.6789
CRY2	0.0318024	0.250564	0.779627	-1.28266	54.7104	70.1751
VCP	0.0318581	0.250564	0.697006	-1.43471	57.0805	81.8938
ZNF800	0.0318838	0.250564	0.693197	-1.44259	42.5	61.3101
RAC1	0.031888	0.250564	0.693566	-1.44182	49.6482	71.584
GOSR2	0.0319219	0.250564	0.835304	-1.19717	55.303	66.2071
AFDN	0.0319233	0.250564	0.74734	-1.33808	68.0847	91.1027
PPP4R3B	0.0319834	0.250564	0.714105	-1.40035	55.8975	78.2763
EEF1A1	0.0319858	0.250564	0.671948	-1.48821	73.0143	108.661
EIF1	0.0320498	0.250564	0.682467	-1.46527	48.5685	71.1662
ARHGAP5	0.032075	0.250564	0.705263	-1.41791	55.604	78.8416
DHX15	0.0321046	0.250564	0.675315	-1.48079	47.9618	71.0214
DNAH12	0.0321083	0.250564	0.694016	-1.44089	64.3023	92.6525
REPIN1	0.0321274	0.250564	0.664772	-1.50428	47.67	71.7088
KCTD3	0.0321331	0.250564	0.781767	-1.27915	49.2977	63.0593
CYP2F1	0.0322238	0.250564	0.734705	-1.36109	57.7694	78.6293
XPR1	0.0322961	0.250564	0.797567	-1.25381	58.6326	73.5143
NF1	0.0323333	0.250564	0.817661	-1.223	68.4229	83.6813
CAPS	0.0323506	0.250564	0.594624	-1.68174	52.6052	88.4681
CD63	0.0323648	0.250564	0.695916	-1.43695	54.8716	78.848
PLAC8	0.0323686	0.250564	0.582953	-1.7154	44.7963	76.8438
FRYL	0.0323761	0.250564	0.81045	-1.23388	65.7117	81.0805
SMG5	0.032458	0.250564	0.818946	-1.22108	62.0081	75.7169
INAVA	0.0324943	0.250564	0.782134	-1.27855	60.7944	77.7288
TAF10	0.0324999	0.250564	0.813406	-1.2294	57.298	70.4421
GGA3	0.0325596	0.250564	0.824023	-1.21356	53.8421	65.3404
TRAK1	0.0326203	0.250581	0.782634	-1.27774	68.9773	88.1349
HNRNPAB	0.0327108	0.250581	0.655633	-1.52524	41.0543	62.6177
CKB	0.0327411	0.250581	0.532086	-1.8794	29.9969	56.3761
SF3B5	0.0327534	0.250581	0.552093	-1.81129	25.6816	46.5167
GPR137B	0.0328466	0.250581	0.603855	-1.65603	31.4559	52.0918
LONP2	0.032891	0.250581	0.75633	-1.32217	59.0153	78.0286
SLC11A2	0.0329795	0.250581	0.801099	-1.24829	57.3967	71.6475
PURA	0.0330129	0.250581	0.828247	-1.20737	59.6156	71.978
NBEAL1	0.0330294	0.250581	0.78448	-1.27473	62.4671	79.6287
CTBP1	0.0330521	0.250581	0.651006	-1.53609	45.291	69.5708
RPS3A	0.0330607	0.250581	0.698662	-1.43131	51.4735	73.6744
BCLAF1	0.0330927	0.250581	0.764865	-1.30742	63.4007	82.8913
RPUSD1	0.0331598	0.250581	0.595938	-1.67803	29.1901	48.9817
SPG7	0.0332009	0.250581	0.721109	-1.38675	51.4434	71.3393
CD2BP2	0.0332592	0.250581	0.790543	-1.26495	53.1439	67.2245
H2BC21	0.0332598	0.250581	0.552646	-1.80948	36.4897	66.0271
MFN2	0.0333114	0.250581	0.803188	-1.24504	60.1501	74.8892
GFPT1	0.0333277	0.250581	0.779436	-1.28298	63.8554	81.9251
HK1	0.0333438	0.250581	0.813125	-1.22982	63.0752	77.5713
GOLPH3L	0.0333683	0.250581	0.67053	-1.49136	43.1204	64.308
KIAA1109	0.0334997	0.250581	0.804947	-1.24232	72.4184	89.9668
AGRN	0.0335196	0.250581	0.74906	-1.33501	63.6952	85.0334
PMS2P9	0.0335218	0.250581	0.775326	-1.28978	57.7347	74.4651
TMEM123	0.0335389	0.250581	0.61638	-1.62237	50.0894	81.2637
DNM2	0.0335888	0.250581	0.76258	-1.31134	58.8942	77.2302
PRRC2B	0.0336055	0.250581	0.789649	-1.26638	69.024	87.4109
ENTPD4	0.0336472	0.250581	0.796306	-1.2558	58.7851	73.8223
CTSH	0.0336549	0.250581	0.727596	-1.37439	53.6316	73.7107
STAT2	0.0336787	0.250581	0.739686	-1.35193	62.9028	85.0398
ADAM28	0.0337833	0.250581	0.744399	-1.34337	61.0175	81.9689
H2AC20	0.0337882	0.250581	0.549082	-1.82122	28.3946	51.7129
ASL	0.0337945	0.250581	0.786566	-1.27135	49.9651	63.5231
SBF2	0.0338441	0.250581	0.815451	-1.22632	59.4449	72.8982
KIF24	0.033865	0.250581	0.768813	-1.30071	52.7234	68.5776
HDAC1	0.033869	0.250581	0.759398	-1.31683	49.1141	64.6751
ELK4	0.0339363	0.250581	0.79073	-1.26465	57.9852	73.3312
CLPTM1	0.0339366	0.250581	0.783403	-1.27648	50.551	64.5275
GPRC5A	0.0339523	0.250581	0.814337	-1.22799	58.4985	71.8356
CAPSL	0.0339849	0.250581	0.586848	-1.70402	33.9532	57.8569
UBE2H	0.034022	0.250585	0.742175	-1.34739	58.1464	78.3459
TMF1	0.034099	0.250678	0.710963	-1.40654	53.6713	75.491
PTBP1	0.0341778	0.250678	0.648494	-1.54203	49.1271	75.7557
C8orf76	0.0341946	0.250678	0.525724	-1.90214	28.2461	53.728
BRWD1	0.0342018	0.250678	0.802234	-1.24652	68.6946	85.6292
XK	0.0342251	0.250678	0.610066	-1.63917	25.8679	42.4018
CABCOCO1	0.0342683	0.250678	0.622445	-1.60657	35.1211	56.4244
MED31	0.0343111	0.250678	0.649072	-1.54066	30.8062	47.462
CDRT4	0.0343231	0.250678	0.69174	-1.44563	38.3643	55.4605
SAFB	0.0343315	0.250678	0.78048	-1.28126	57.0773	73.1311
NUCB2	0.0343914	0.250678	0.653746	-1.52965	49.7698	76.1302
UTRN	0.0344738	0.250678	0.765962	-1.30555	71.2345	93
DGKH	0.0344786	0.250678	0.792084	-1.26249	67.5409	85.2699
COLCA2	0.0344903	0.250678	0.777493	-1.28618	45.102	58.0095
RPS9	0.0345982	0.250678	0.589805	-1.69548	43.0714	73.0266
MAST3	0.0346354	0.250678	0.846969	-1.18068	54.3743	64.1987
USP34	0.0346699	0.250678	0.782421	-1.27808	69.1699	88.405
CMTM6	0.03467	0.250678	0.682887	-1.46437	49.8378	72.9811
DDX3X	0.0346757	0.250678	0.702797	-1.42289	62.3449	88.7097
METTL23	0.0347563	0.250678	0.542005	-1.845	23.8238	43.955
OTUD1	0.0347788	0.250678	0.57079	-1.75196	30.3611	53.1914
PITPNM1	0.0347912	0.250678	0.734352	-1.36174	57.0138	77.6382
ATP6V1A	0.0348266	0.250678	0.748223	-1.3365	54.6849	73.0864
HELZ	0.0348306	0.250678	0.838818	-1.19215	67.3498	80.2914
OSBPL8	0.0348572	0.250678	0.786741	-1.27107	57.7831	73.4461
GGH	0.034902	0.250678	0.555899	-1.79889	24.4874	44.0501
RAN	0.0349358	0.250678	0.673545	-1.48468	43.3467	64.356
ARL1	0.0349588	0.250678	0.655606	-1.52531	44.4472	67.7955
WWP2	0.0350018	0.250678	0.815732	-1.22589	61.5094	75.4039
SYNE2	0.0350723	0.250678	0.76038	-1.31513	77.8894	102.435
SZRD1	0.0350857	0.250678	0.750375	-1.33267	50.8784	67.804
SPAG16	0.0350962	0.250678	0.72158	-1.38585	47.1101	65.2874
MAP2K7	0.0351211	0.250678	0.755789	-1.32312	41.4436	54.8349
USP7	0.0351697	0.250678	0.808215	-1.23729	60.4616	74.8088
UQCR11	0.0351758	0.250678	0.659133	-1.51714	36.1733	54.8801
MRPS36	0.0351764	0.250678	0.569332	-1.75645	22.4936	39.5089
SPINT2	0.0351885	0.250678	0.57972	-1.72497	44.1645	76.1825
LMTK2	0.0352653	0.250678	0.789721	-1.26627	61.2189	77.5196
THBS3	0.0353013	0.250678	0.751875	-1.33001	55.1766	73.3854
DBNL	0.0353906	0.250678	0.780329	-1.28151	63.7932	81.7517
SLC34A3	0.035414	0.250678	0.677711	-1.47556	36.3771	53.6765
SCAF11	0.035446	0.250678	0.749096	-1.33494	59.2669	79.1178
IFT74	0.0354514	0.250678	0.78871	-1.26789	51.8349	65.7211
COMMD3	0.0354798	0.250678	0.55449	-1.80346	29.814	53.7684
MYO5B	0.0355212	0.250678	0.800249	-1.24961	68.7957	85.9679
TINF2	0.035597	0.250678	0.702887	-1.4227	41.2455	58.6801
ZNF688	0.0356189	0.250678	0.604027	-1.65556	29.8364	49.3958
C11orf88	0.0356467	0.250678	0.626272	-1.59675	35.3913	56.5111
DDX60	0.0356474	0.250678	0.721001	-1.38696	55.9499	77.6003
NCOA2	0.0356628	0.250678	0.783818	-1.27581	61.9783	79.0723
STAG3L5P	0.0356735	0.250678	0.460603	-2.17107	22.5874	49.0387
RNF40	0.0356913	0.250678	0.787279	-1.2702	60.0505	76.2759
C2CD5	0.0357401	0.250678	0.779044	-1.28362	53.6461	68.8614
SPTLC2	0.0357458	0.250678	0.758695	-1.31805	58.3963	76.9693
MED24	0.0358249	0.250678	0.816075	-1.22538	57.9195	70.9733
DDX21	0.0358587	0.250678	0.801055	-1.24835	55.5076	69.293
ESYT2	0.0358637	0.250678	0.739454	-1.35235	56.2153	76.0227
JARID2	0.0358857	0.250678	0.840271	-1.19009	59.2916	70.5625
TRA2B	0.0358943	0.250678	0.762845	-1.31088	51.0079	66.8653
AFF4	0.0358985	0.250678	0.76331	-1.31008	63.9995	83.8447
TPCN1	0.0358992	0.250678	0.780844	-1.28067	60.6565	77.6807
TRIM22	0.035947	0.250678	0.683664	-1.46271	55.3738	80.9957
PSMD2	0.0359794	0.250678	0.783105	-1.27697	59.4889	75.9654
UBN2	0.0359881	0.250678	0.84101	-1.18905	65.6397	78.0486
POP7	0.0359997	0.250678	0.586031	-1.70639	23.8238	40.6528
DDX19B	0.0360311	0.250678	0.799985	-1.25002	51.5699	64.4635
TMPRSS4	0.0360738	0.250678	0.775386	-1.28968	64.6428	83.3686
ITGA2	0.0361019	0.250678	0.765042	-1.30712	56.1945	73.4528
CAMSAP2	0.0361393	0.250678	0.827415	-1.20858	52.9217	63.9603
NIN	0.0362108	0.250678	0.812446	-1.23085	65.8302	81.0271
GNAS	0.0362458	0.250678	0.778635	-1.2843	63.4654	81.5085
ATP2A2	0.0362617	0.250678	0.709191	-1.41006	61.4069	86.5872
LRRC40	0.0363547	0.250678	0.710186	-1.40808	33.7532	47.5273
RPL3	0.0363548	0.250678	0.654003	-1.52905	52.6097	80.4426
TEPSIN	0.0363634	0.250678	0.706463	-1.4155	38.3053	54.2213
GOLT1B	0.0363992	0.250678	0.571611	-1.74944	30.8062	53.8937
SBDSP1	0.0364393	0.250678	0.610042	-1.63923	27.2012	44.5891
CRIP2	0.0364498	0.250678	0.696545	-1.43566	44.8262	64.3551
CILK1	0.0364716	0.250678	0.703321	-1.42183	49.9747	71.0553
PHF2	0.0364796	0.250678	0.824523	-1.21282	56.2211	68.1862
EXOC7	0.0365448	0.250678	0.780215	-1.2817	62.9585	80.6938
PAICS	0.0365757	0.250678	0.822985	-1.21509	47.8684	58.1644
TP53I11	0.0366206	0.250678	0.810576	-1.23369	54.8271	67.6397
EHF	0.0366224	0.250678	0.699728	-1.42913	62.5718	89.423
MAU2	0.0366302	0.250678	0.81147	-1.23233	56.836	70.0407
ATG7	0.0366408	0.250678	0.813137	-1.22981	57.912	71.2205
CEP192	0.0366431	0.250678	0.809616	-1.23515	59.5106	73.5047
KATNBL1P6	0.0366748	0.250678	0.622194	-1.60722	27.1939	43.7065
ANTKMT	0.0366877	0.250678	0.526551	-1.89915	25.6816	48.7732
BOD1L1	0.0366937	0.250678	0.824286	-1.21317	65.1492	79.0372
DMTF1	0.0367215	0.250678	0.769009	-1.30038	52.7782	68.6315
SNRNP200	0.0368416	0.250678	0.771953	-1.29542	65.8333	85.2815
DTX3L	0.0368547	0.250678	0.744534	-1.34312	56.3092	75.6301
OXR1	0.0368876	0.250678	0.752749	-1.32846	53.485	71.0529
S100A14	0.0369073	0.250678	0.744665	-1.34289	50.7027	68.088
RAB6A	0.0369127	0.250678	0.766377	-1.30484	52.8218	68.9241
VPS13A	0.0369146	0.250678	0.815153	-1.22676	66.8175	81.9692
SLK	0.0369996	0.250678	0.760021	-1.31575	62.8582	82.7059
STK24	0.0370028	0.250678	0.799849	-1.25024	61.5984	77.0125
LPP	0.0370271	0.250678	0.790312	-1.26532	67.6056	85.543
RREB1	0.037039	0.250678	0.818463	-1.2218	64.945	79.35
IFI16	0.0370467	0.250678	0.730204	-1.36948	63.5826	87.0751
SRP14	0.037147	0.250678	0.648511	-1.54199	41.2455	63.6003
NIPSNAP3A	0.0372527	0.250678	0.482606	-2.07208	20.5936	42.6716
CKAP4	0.0373216	0.250678	0.626179	-1.59699	39.0931	62.4312
SPATA2L	0.0373364	0.250678	0.610481	-1.63805	29.0517	47.5881
KMT2D	0.0373649	0.250678	0.846904	-1.18077	77.588	91.6136
CGN	0.0374052	0.250678	0.782091	-1.27862	62.2114	79.545
GCN1	0.0374278	0.250678	0.796145	-1.25605	66.0413	82.9513
DNAH6	0.0376637	0.250678	0.75471	-1.32501	69.9735	92.7158
PIGV	0.0376702	0.250678	0.59659	-1.67619	30.8062	51.6372
CAAP1	0.0376945	0.250678	0.61393	-1.62885	31.9186	51.9907
AMPD3	0.0377013	0.250678	0.793462	-1.2603	57.8348	72.8892
GCC1	0.0377351	0.250678	0.757366	-1.32037	44.119	58.2532
PIGR	0.0377464	0.250678	0.623818	-1.60303	69.8394	111.955
UGCG	0.0378406	0.250678	0.644214	-1.55228	48.102	74.6677
LARS1	0.0378411	0.250678	0.810395	-1.23397	56.8613	70.1649
ZDHHC20	0.0378906	0.250678	0.676825	-1.47749	48.2728	71.3224
HNRNPDL	0.0379361	0.250678	0.665704	-1.50217	48.5391	72.9139
TP53INP1	0.0379386	0.250678	0.659257	-1.51686	50.1762	76.1102
ASS1	0.0379489	0.250678	0.730603	-1.36873	57.4036	78.5702
NLRC5	0.0380242	0.250678	0.803338	-1.24481	66.8031	83.1568
HSPA4	0.0380685	0.250678	0.785322	-1.27336	57.8626	73.6801
COPS4	0.0380687	0.250678	0.630341	-1.58644	29.754	47.2031
PFKP	0.0380998	0.250678	0.763042	-1.31054	54.1916	71.0204
CCDC81	0.0381624	0.250678	0.723851	-1.3815	47.3313	65.3881
WFDC2	0.0381888	0.250678	0.555852	-1.79904	46.9853	84.5283
XPO4	0.0381892	0.250678	0.8324	-1.20135	56.2588	67.5863
NTS	0.0381991	0.250678	0.513504	-1.9474	27.1939	52.9576
PTP4A1	0.0382032	0.250678	0.685986	-1.45775	50.1108	73.0493
MGST1	0.0382368	0.250678	0.585962	-1.7066	33.5986	57.3393
MACF1	0.0382433	0.250678	0.779858	-1.28229	76.4354	98.012
CASP3	0.0382616	0.250678	0.618554	-1.61667	40.2672	65.0989
USO1	0.0382616	0.250678	0.672957	-1.48598	48.162	71.5677
BAZ2A	0.0382829	0.250678	0.829942	-1.2049	66.5939	80.2392
RBL2	0.0382922	0.250678	0.748161	-1.33661	54.8053	73.2533
COL21A1	0.0383118	0.250678	0.765156	-1.30692	47.1826	61.664
SOCS6	0.0383348	0.250678	0.684471	-1.46098	43.4735	63.514
ERBB3	0.0383387	0.250678	0.790834	-1.26449	65.8879	83.3145
APOL1	0.038364	0.250678	0.73995	-1.35144	51.2097	69.2069
EIF3CL	0.0384589	0.250678	0.780667	-1.28096	68.9002	88.2581
CSDE1	0.0384752	0.250678	0.716851	-1.39499	61.0801	85.2061
UBXN11	0.0384866	0.250678	0.640584	-1.56107	46.4737	72.5489
CDH1	0.038489	0.250678	0.718603	-1.39159	60.1959	83.768
TEX26	0.0385732	0.250678	0.710267	-1.40792	35.0423	49.3368
EIF6	0.0385809	0.250678	0.608738	-1.64274	38.5609	63.3457
PARP12	0.0385834	0.250678	0.655329	-1.52595	44.0293	67.1866
SPATA5	0.0386028	0.250678	0.827415	-1.20858	47.3492	57.2254
MVP	0.0386122	0.250678	0.730936	-1.36811	59.9916	82.0751
ZNF746	0.0386235	0.250678	0.82832	-1.20726	47.3016	57.1055
JUND	0.0386557	0.250678	0.579692	-1.72505	32.7665	56.524
TRIB2	0.0386603	0.250678	0.679251	-1.47221	45.3755	66.8022
CISD1	0.0386783	0.250678	0.643241	-1.55463	30.8062	47.8922
PTPN3	0.0386975	0.250678	0.781153	-1.28016	62.7462	80.3251
SLTM	0.0387046	0.250678	0.743218	-1.3455	54.4261	73.2303
SLC38A2	0.0387866	0.250678	0.649498	-1.53965	51.095	78.6684
RXRA	0.0387878	0.250678	0.78738	-1.27003	58.6086	74.4349
DCTN1	0.0388073	0.250678	0.82844	-1.20709	64.8741	78.3087
VAMP8	0.0388128	0.250678	0.686956	-1.4557	44.2432	64.4048
TNPO3	0.0388129	0.250678	0.811773	-1.23187	56.6644	69.8032
FNDC3B	0.0388193	0.250678	0.788928	-1.26754	62.8132	79.6184
RNF135	0.0388604	0.250678	0.590383	-1.69382	30.1038	50.9904
RPS17	0.0388643	0.250678	0.514878	-1.94221	40.25	78.1739
CCDC190	0.0388701	0.250678	0.541624	-1.8463	38.8443	71.7182
SUSD6	0.0388877	0.250678	0.774508	-1.29114	56.348	72.7533
RFK	0.0389019	0.250678	0.652591	-1.53235	35.2805	54.0621
HNRNPUL1	0.0389559	0.250947	0.781041	-1.28034	60.6172	77.6107
RAB40C	0.0389962	0.251053	0.722053	-1.38494	40.2326	55.7197
ARHGAP39	0.0389967	0.251053	0.756887	-1.3212	54.947	72.596
RACK1	0.0390453	0.251109	0.648065	-1.54306	47.7998	73.7577
YTHDC2	0.0390501	0.251109	0.802129	-1.24668	56.7896	70.7987
CDC42	0.0390563	0.251109	0.780123	-1.28185	63.7335	81.6967
PSMD12	0.0390785	0.251109	0.762198	-1.312	50.1594	65.8089
PTGES3	0.0391441	0.251171	0.683617	-1.46281	50.2626	73.5246
MBD1	0.039179	0.251171	0.832484	-1.20122	58.5393	70.3189
FMR1	0.0392784	0.251381	0.662239	-1.51003	41.8098	63.134
DLAT	0.039282	0.251381	0.773483	-1.29285	49.7698	64.3451
NAP1L1	0.0393018	0.251381	0.814219	-1.22817	63.4325	77.9059
EYA1	0.0393109	0.251381	0.771721	-1.29581	53.9518	69.911
LAP3	0.0394969	0.251662	0.629238	-1.58922	48.5238	77.1151
PDXK	0.0395094	0.251662	0.770883	-1.29721	59.9941	77.8252
ZNF593	0.0395249	0.251662	0.520679	-1.92057	18.8209	36.1468
SMC4	0.0395444	0.251662	0.762281	-1.31185	50.027	65.628
PLCE1	0.0395699	0.251662	0.820427	-1.21888	65.0435	79.28
TIMM17B	0.0395986	0.251662	0.587064	-1.70339	26.8421	45.7225
CCT3	0.0396298	0.251662	0.762187	-1.31201	52.6832	69.1212
OXLD1	0.039677	0.251662	0.551694	-1.8126	23.8238	43.1831
CYBA	0.0397125	0.251662	0.521891	-1.91611	35.3913	67.8137
DDX39A	0.0397848	0.251662	0.617692	-1.61893	36.8247	59.6166
BAG6	0.0398003	0.251662	0.787956	-1.26911	63.212	80.2228
NUCKS1	0.0398005	0.251662	0.78231	-1.27827	59.875	76.5361
CTNNAL1	0.0398047	0.251662	0.695692	-1.43742	39.1965	56.3418
ATP1B1	0.0398379	0.251662	0.629655	-1.58817	54.1011	85.9218
PRDX6	0.0400546	0.251921	0.62212	-1.60741	41.2455	66.2983
FABP6	0.0400826	0.251921	0.616331	-1.62251	30.8385	50.0356
GAK	0.0400984	0.251921	0.766739	-1.30422	60.3888	78.7606
KMT2E	0.0401447	0.251921	0.814439	-1.22784	64.5152	79.2143
LY75-CD302	0.0401464	0.251921	0.765434	-1.30645	59.4508	77.6694
TMEM35B	0.0401703	0.251994	0.581959	-1.71833	25.8638	44.4426
TMC5	0.0402103	0.25204	0.72275	-1.3836	63.7874	88.2565
EGFR	0.0402144	0.25204	0.804397	-1.24317	64.3748	80.0286
ATP2A3	0.0402411	0.252131	0.771536	-1.29612	58.6749	76.0494
OSBP	0.0402958	0.25218	0.783063	-1.27704	55.2616	70.5711
TPR	0.0403115	0.25218	0.764926	-1.30732	63.3916	82.8728
TFRC	0.0404241	0.25218	0.743756	-1.34453	51.6844	69.4912
CHP1	0.0404322	0.25218	0.766487	-1.30465	53.9828	70.4288
RIN2	0.0404578	0.25218	0.782454	-1.27803	55.6293	71.096
MAPK15	0.0405579	0.25218	0.607132	-1.64709	48.3543	79.6439
HSBP1L1	0.0405581	0.25218	0.496405	-2.01449	22.5874	45.502
BACH1	0.0405693	0.25218	0.762292	-1.31183	54.1776	71.072
OAZ1	0.0406035	0.25218	0.621327	-1.60946	47.8964	77.0872
ZFP36	0.0406103	0.25218	0.627353	-1.594	48.0867	76.6501
EPS8L1	0.0406417	0.25218	0.756511	-1.32186	59.0981	78.1194
MPP5	0.0406507	0.25218	0.787696	-1.26952	49.1901	62.4481
GSTA1	0.0406763	0.25218	0.526591	-1.89901	40.987	77.8347
REEP5	0.0406773	0.25218	0.676569	-1.47805	41.2455	60.9627
ARFGEF1	0.0408404	0.252519	0.737652	-1.35565	59.9034	81.2083
EIF1AY	0.0408572	0.252519	0.559106	-1.78857	22.7112	40.6205
H3C15	0.0408891	0.252519	0.494523	-2.02215	23.8238	48.1754
GOLGA5	0.0409322	0.252544	0.75942	-1.31679	47.4972	62.544
ZFC3H1	0.0409499	0.252547	0.796878	-1.2549	58.5018	73.4137
NOC4L	0.0410041	0.252633	0.703905	-1.42065	35.6377	50.6286
SENP3-EIF4A1	0.0410107	0.252633	0.741817	-1.34804	61.4351	82.8171
ASAH1	0.0411018	0.252958	0.6315	-1.58353	50.3154	79.676
ZZEF1	0.0411775	0.252958	0.814594	-1.2276	69.2904	85.0612
ARF1	0.0411842	0.252958	0.636049	-1.57221	49.6859	78.1164
RAB8A	0.0411873	0.252958	0.80926	-1.2357	54.0444	66.7825
ANXA3	0.0411946	0.252958	0.700322	-1.42792	44.8607	64.0572
GUK1	0.0412552	0.252958	0.63803	-1.56732	43.2827	67.8379
HSH2D	0.0412786	0.252958	0.789235	-1.26705	51.4434	65.1814
DDX23	0.0413131	0.252958	0.707131	-1.41417	49.7289	70.3249
ATP7B	0.0413143	0.252958	0.736899	-1.35704	60.2132	81.7117
OGFRL1	0.0413508	0.252958	0.763239	-1.31021	52.7314	69.089
UBE2D3	0.0414046	0.252958	0.756735	-1.32147	61.1316	80.7834
WDR6	0.0414161	0.252958	0.752317	-1.32923	50.8164	67.5465
TUBA1A	0.0414553	0.252958	0.67172	-1.48871	58.2341	86.694
MAL2	0.0414857	0.252958	0.624821	-1.60046	47.0886	75.3634
SP1	0.041489	0.252958	0.793305	-1.26055	62.0082	78.1644
H3C14	0.0415122	0.252958	0.494267	-2.0232	23.8238	48.2004
ATP2B4	0.0415398	0.252999	0.818049	-1.22242	67.7773	82.8523
LSM7	0.0415662	0.252999	0.557881	-1.7925	20.1511	36.1207
PSMB1	0.0415997	0.252999	0.525226	-1.90394	32.7706	62.3934
GOLGA8B	0.0417129	0.253063	0.808759	-1.23646	77.6371	95.9953
ATP11B	0.0418265	0.253063	0.756245	-1.32232	54.459	72.0125
GALNT2	0.0418347	0.253063	0.830632	-1.2039	58.2535	70.1316
GNB4	0.0418384	0.253063	0.76993	-1.29882	48.5874	63.1062
PAK2	0.041904	0.253063	0.768198	-1.30175	54.8223	71.3648
ARFGEF2	0.0419215	0.253063	0.801721	-1.24732	64.4754	80.4213
WSB1	0.0419774	0.253063	0.674073	-1.48352	52.4545	77.8173
ANK3	0.0419925	0.253063	0.804758	-1.24261	72.8998	90.5861
LYSMD3	0.0420059	0.253063	0.671513	-1.48918	37.6088	56.0061
UBB	0.0420137	0.253063	0.582273	-1.71741	46.6325	80.0871
TMSB4X	0.0420807	0.253063	0.619623	-1.61389	50.7127	81.8445
H2AC6	0.0420879	0.253063	0.536654	-1.8634	28.2184	52.5821
UFM1	0.0421015	0.253063	0.728519	-1.37265	48.0465	65.9509
TSGA10	0.0421055	0.253063	0.766291	-1.30499	53.2311	69.4659
SORD	0.0421436	0.253063	0.747272	-1.3382	61.8998	82.8343
DHCR24	0.0421601	0.253063	0.685286	-1.45925	56.6118	82.6105
CCDC180	0.042275	0.253063	0.815188	-1.22671	65.957	80.9101
ACBD5	0.0422806	0.253063	0.813501	-1.22926	51.1333	62.8559
MTOR	0.042297	0.253063	0.848934	-1.17795	67.4966	79.5075
ATP9A	0.0422997	0.253063	0.783073	-1.27702	63.5856	81.2001
RAPGEFL1	0.0423006	0.253063	0.810296	-1.23412	56.1086	69.2446
PTPA	0.0423253	0.253063	0.785496	-1.27308	55.0815	70.1232
GPD1L	0.04249	0.253203	0.750861	-1.3318	52.1157	69.4079
EMC9	0.0425094	0.253203	0.653402	-1.53045	30.9558	47.3764
SPAG8	0.0425156	0.253203	0.721707	-1.3856	50.1634	69.5066
BIRC6	0.0425263	0.253203	0.789433	-1.26673	72.9363	92.3907
GAS8	0.0425962	0.253353	0.758162	-1.31898	53.3875	70.417
CLIP4	0.0426168	0.253353	0.757764	-1.31967	52.0932	68.746
VIM	0.0426215	0.253353	0.704878	-1.41869	44.7963	63.5519
ARFGAP1	0.0426252	0.253353	0.76599	-1.3055	54.4752	71.1173
G3BP1	0.0426817	0.253469	0.786428	-1.27157	63.4919	80.7346
BID	0.0427205	0.253627	0.666568	-1.50022	36.4629	54.7024
ATP10B	0.0427383	0.253633	0.81354	-1.2292	65.2027	80.1469
NARS1	0.0428836	0.253743	0.612025	-1.63392	44.2125	72.2398
DNAH11	0.0429278	0.253803	0.740146	-1.35109	72.1541	97.4864
NACC1	0.042946	0.253803	0.811551	-1.23221	55.1187	67.9177
PDCD6IP	0.0429473	0.253803	0.734926	-1.36068	57.5177	78.2633
RPL17	0.0429812	0.253824	0.642017	-1.55759	43.9126	68.3979
PROM1	0.0430701	0.253824	0.622264	-1.60704	55.1228	88.5843
LRBA	0.0430725	0.253824	0.777894	-1.28552	67.1571	86.332
GAPVD1	0.0431349	0.253824	0.784448	-1.27478	65.636	83.6715
MAT2B	0.0431421	0.253824	0.613919	-1.62888	38.8506	63.283
ANKRD13A	0.0431625	0.253824	0.747419	-1.33794	53.1898	71.1645
DAZAP2	0.0431642	0.253824	0.741063	-1.34941	56.4112	76.122
EIF2AK2	0.0431951	0.253824	0.775256	-1.2899	63.4151	81.7989
CYB561D2	0.0432042	0.253824	0.664425	-1.50506	32.9199	49.5465
CFAP54	0.043207	0.253824	0.737933	-1.35514	62.7229	84.9981
PBRM1	0.0432198	0.253824	0.808886	-1.23627	62.1388	76.8202
ZMYND10	0.0432654	0.253866	0.627489	-1.59365	47.6235	75.8952
IGF2R	0.0433013	0.253866	0.81169	-1.232	72.6508	89.5056
SPTBN1	0.0433157	0.253866	0.755752	-1.32318	70.7124	93.5656
PCNA	0.0433416	0.253866	0.57074	-1.75211	29.4901	51.67
ARFGAP3	0.0433445	0.253866	0.72255	-1.38399	48.1667	66.662
LMO7	0.0434335	0.254197	0.760516	-1.3149	71.2607	93.7005
ARHGAP32	0.0434696	0.254197	0.795532	-1.25702	67.3304	84.6357
ST6GAL1	0.0434996	0.254197	0.72483	-1.37963	57.5331	79.3746
H2BC7	0.0435836	0.254405	0.551115	-1.8145	16.9208	30.7029
NRDC	0.0435844	0.254405	0.781498	-1.27959	59.8669	76.6053
SLC44A4	0.0435925	0.254405	0.687345	-1.45487	57.9927	84.372
ATF4	0.0436842	0.25445	0.577601	-1.7313	41.8541	72.4621
WDR66	0.04371	0.25445	0.747141	-1.33844	59.0528	79.0383
KIF3B	0.0437236	0.25445	0.802898	-1.24549	61.2332	76.2652
OGT	0.0437557	0.25445	0.704738	-1.41897	53.4561	75.8524
CORO7	0.0438294	0.25445	0.772556	-1.29441	55.777	72.1981
SP100	0.0438331	0.25445	0.794409	-1.2588	65.5297	82.4886
GRN	0.0438426	0.25445	0.644142	-1.55245	51.3478	79.7149
ANXA1	0.0438492	0.25445	0.661101	-1.51263	62.4293	94.4323
HYPK	0.043856	0.25445	0.723701	-1.38179	40.0895	55.3951
ATP8B1	0.043857	0.25445	0.767805	-1.30241	57.3363	74.6756
CROCC	0.0438605	0.25445	0.763258	-1.31017	66.3183	86.8885
HNRNPUL2	0.0438844	0.25445	0.80967	-1.23507	58.0757	71.7276
LGALS8	0.0439536	0.254708	0.788693	-1.26792	61.2218	77.6244
FCHSD2	0.0439924	0.254861	0.763434	-1.30987	51.7316	67.7617
NBPF11	0.044025	0.254907	0.815186	-1.22671	65.3366	80.1494
C6orf132	0.0440923	0.255009	0.840056	-1.1904	61.7652	73.5251
CLASP1	0.044117	0.255009	0.850005	-1.17646	64.5028	75.8852
RANBP9	0.0441403	0.255009	0.655403	-1.52578	42.8511	65.3813
MAPK1	0.0441416	0.255009	0.740946	-1.34963	53.8677	72.7012
PCMTD1	0.0442067	0.255151	0.708336	-1.41176	48.5704	68.5697
TRIM56	0.0442356	0.255151	0.832016	-1.2019	69.0442	82.9841
ARHGAP26	0.0442589	0.255151	0.839378	-1.19136	64.7567	77.1484
TREX1	0.0442912	0.255229	0.612136	-1.63362	33.6124	54.91
PUM2	0.0443606	0.255375	0.673533	-1.48471	54.6543	81.1457
PTPRF	0.044406	0.255375	0.760323	-1.31523	69.4054	91.284
PPTC7	0.0444105	0.255375	0.794296	-1.25898	53.7122	67.6224
TAL2	0.0444446	0.255375	0.599353	-1.66847	13.5563	22.6182
TRIM33	0.0445073	0.255375	0.800185	-1.24971	60.6172	75.754
IFI44	0.0445289	0.255375	0.630809	-1.58527	46.4576	73.6477
KPNA4	0.0445396	0.255375	0.820619	-1.21859	60.2926	73.4721
EIF3C	0.0446001	0.255375	0.792645	-1.2616	69.8821	88.1632
GLT8D1	0.0446063	0.255375	0.713992	-1.40058	44.3947	62.1781
KYAT3	0.0446264	0.255375	0.801751	-1.24727	44.2536	55.1962
PPM1B	0.0446754	0.25556	0.774325	-1.29145	49.843	64.3696
GOLGA8A	0.0447909	0.255853	0.812731	-1.23042	78.1161	96.1156
CYC1	0.0449201	0.256072	0.647961	-1.5433	36.6568	56.5725
ZDHHC6	0.0449962	0.256072	0.784706	-1.27436	48.733	62.1035
VPS41	0.0450296	0.256072	0.836181	-1.19591	57.5156	68.7837
ZNF106	0.0450342	0.256072	0.793713	-1.2599	67.2146	84.6837
EIF4B	0.0451152	0.256285	0.754005	-1.32625	60.5122	80.2544
BTBD3	0.0451585	0.256285	0.720022	-1.38885	51.3208	71.2767
HSBP1	0.0454119	0.256732	0.809716	-1.235	56.3748	69.6229
WDR19	0.0454939	0.257054	0.759413	-1.31681	51.9082	68.3531
KBTBD3	0.0455941	0.257181	0.708828	-1.41078	31.4133	44.3172
GAA	0.0456165	0.257181	0.810834	-1.2333	54.5694	67.3003
WEE1	0.0456202	0.257181	0.765337	-1.30661	48.4949	63.3641
HSP90AB1	0.0456562	0.257181	0.63686	-1.5702	54.5901	85.7176
ZNF24	0.0456869	0.257181	0.771198	-1.29668	57.1938	74.1623
RGPD6	0.0456878	0.257181	0.840203	-1.19019	74.4179	88.5713
CHD3	0.0457011	0.257181	0.849282	-1.17747	72.5239	85.3943
TADA3	0.0458768	0.257181	0.793235	-1.26066	51.5121	64.9393
CD2AP	0.0459115	0.257181	0.751538	-1.3306	54.1776	72.089
RBM15	0.0459343	0.257181	0.581908	-1.71848	35.1489	60.4027
CAPN7	0.045975	0.257181	0.678489	-1.47386	46.4155	68.4102
RNPEP	0.0460203	0.257181	0.767446	-1.30302	50.9928	66.4448
SEC22C	0.046025	0.257181	0.822178	-1.21628	51.2497	62.3341
RPL36	0.0460273	0.257181	0.618379	-1.61713	39.4804	63.845
NBR1	0.0460921	0.257181	0.775049	-1.29024	60.0926	77.534
LSR	0.046118	0.257181	0.714474	-1.39963	46.2228	64.6948
XBP1	0.0461491	0.257181	0.543951	-1.8384	46.4926	85.4721
PRKDC	0.0461811	0.257181	0.798795	-1.25188	70.7283	88.5438
SPTBN2	0.0463358	0.257181	0.837773	-1.19364	68.8618	82.1962
POC5	0.0464294	0.257181	0.675132	-1.48119	32.4828	48.1133
DDX39B	0.0464798	0.257181	0.732305	-1.36555	51.9819	70.984
LITAF	0.0464867	0.257181	0.781544	-1.27952	59.7118	76.4023
CASC3	0.0464989	0.257181	0.807387	-1.23856	54.4253	67.4091
MYO1B	0.0465009	0.257181	0.774503	-1.29115	58.4673	75.4901
HYOU1	0.0465108	0.257181	0.81536	-1.22645	62.8111	77.0348
DDX56	0.0465284	0.257181	0.684084	-1.46181	43.3758	63.4072
RIOK3	0.0465304	0.257181	0.734793	-1.36093	50.4908	68.7143
TIMM10B	0.0465693	0.257181	0.780521	-1.28119	50.4082	64.5827
IFI6	0.0465964	0.257181	0.654215	-1.52855	52.0348	79.5378
AUTS2	0.0465995	0.257181	0.861383	-1.16092	65.5439	76.0914
EIF5A	0.0466312	0.257181	0.733768	-1.36283	50.7468	69.1593
HECTD1	0.0466438	0.257181	0.748313	-1.33634	68.8535	92.0117
BIVM-ERCC5	0.0466465	0.257181	0.787867	-1.26925	55.9709	71.041
IFI27	0.0466905	0.257181	0.563162	-1.77569	44.3729	78.7924
PIAS3	0.0466991	0.257181	0.792393	-1.262	57.4901	72.5524
SH3YL1	0.0467352	0.257181	0.819819	-1.21978	52.2502	63.7338
PARP6	0.0467711	0.257181	0.845757	-1.18237	57.7347	68.2639
IGHV3-79	0.0468408	0.257181	0.642947	-1.55534	13.5563	21.0847
CDKN1C	0.0468721	0.257181	0.560758	-1.7833	22.5874	40.2801
GEMIN7	0.0468852	0.257181	0.654226	-1.52852	32.2849	49.3482
ALKBH5	0.0468918	0.257181	0.740087	-1.35119	51.2984	69.314
STK39	0.0469224	0.257181	0.761082	-1.31392	53.9099	70.8332
KHSRP	0.0469292	0.257181	0.808645	-1.23664	57.8456	71.534
BAD	0.0469441	0.257181	0.529163	-1.88978	26.8421	50.7255
AKT1	0.0469608	0.257181	0.694553	-1.43977	51.3964	73.9993
CBR3	0.0469894	0.257181	0.72425	-1.38074	32.2849	44.577
FAM111A	0.0470155	0.257181	0.759611	-1.31646	49.9611	65.7719
CACUL1	0.0470339	0.257181	0.847211	-1.18034	62.1809	73.3948
BAIAP2L1	0.04705	0.257181	0.726032	-1.37735	52.7841	72.7021
DMXL1	0.0470719	0.257181	0.80517	-1.24197	62.6018	77.7498
SAMD12	0.047072	0.257181	0.839751	-1.19083	60.6809	72.2605
COX11	0.0471019	0.257181	0.589062	-1.69761	32.7665	55.6249
HNRNPH2	0.0471311	0.257187	0.701473	-1.42557	43.2606	61.6712
TOP1	0.0472036	0.257256	0.792373	-1.26203	53.7989	67.8959
POFUT2	0.047225	0.257256	0.697888	-1.4329	48.8627	70.0151
SPAG9	0.0472333	0.257256	0.815688	-1.22596	62.8472	77.0481
TBCC	0.0472403	0.257256	0.590419	-1.69371	29.0517	49.2052
ERBB2	0.047267	0.257265	0.770734	-1.29747	66.2253	85.925
PNRC2	0.0472819	0.257278	0.628984	-1.58987	43.5545	69.2459
TRIM44	0.0474051	0.25754	0.848286	-1.17885	66.3372	78.2014
POR	0.0474648	0.257572	0.667207	-1.49879	53.0658	79.5343
ZNF292	0.0475189	0.257572	0.815749	-1.22587	63.9989	78.4541
SEL1L3	0.0475195	0.257572	0.725575	-1.37822	56.4212	77.7607
SMURF1	0.0475235	0.257572	0.791755	-1.26302	57.655	72.8193
TBC1D14	0.0476031	0.25766	0.79777	-1.25349	57.7252	72.3582
AGR3	0.0476182	0.25766	0.516163	-1.93737	25.8176	50.0183
MCM3AP	0.0476485	0.25766	0.785763	-1.27265	60.6939	77.242
DDX3Y	0.0477057	0.25766	0.467056	-2.14107	30.7556	65.8499
LGALS3BP	0.0477348	0.25766	0.615812	-1.62387	50.7903	82.477
KIAA1217	0.0477536	0.25766	0.822417	-1.21593	67.3041	81.837
XPO1	0.0477758	0.25766	0.747217	-1.3383	57.5647	77.0388
SMARCA4	0.0478124	0.25766	0.829139	-1.20607	64.7146	78.0503
ME3	0.0478129	0.25766	0.69618	-1.43641	49.0737	70.4899
NCK1	0.0479023	0.25766	0.713636	-1.40127	42.3736	59.377
RNASEL	0.0479958	0.258022	0.784155	-1.27526	49.0242	62.5185
RAI14	0.0480223	0.258035	0.815229	-1.22665	58.7132	72.0205
TCF12	0.0480482	0.258107	0.830409	-1.20423	59.1232	71.1976
H4C8	0.0480665	0.258109	0.561104	-1.7822	24.4874	43.6415
NBN	0.0481016	0.25813	0.780814	-1.28071	54.9366	70.3581
ARL17A	0.048145	0.25813	0.847902	-1.17938	77.4518	91.3453
LARP4B	0.0481653	0.25813	0.802986	-1.24535	61.1446	76.1465
STOM	0.0482175	0.25819	0.630943	-1.58493	43.3656	68.7314
DYNC1I2	0.0482651	0.25819	0.785761	-1.27265	51.4096	65.4266
ACACA	0.0482676	0.25819	0.860138	-1.1626	71.6373	83.2858
COPA	0.0482953	0.25819	0.795402	-1.25723	64.6895	81.3293
RNF145	0.0483594	0.25819	0.680859	-1.46873	52.3475	76.8844
SYNCRIP	0.0483643	0.25819	0.774795	-1.29066	59.3858	76.6472
RBM38	0.0484542	0.258603	0.752093	-1.32962	44.2625	58.8525
SPI1	0.0484804	0.258656	0.655456	-1.52566	35.585	54.2905
PPP6R3	0.0485027	0.258656	0.785037	-1.27382	61.3517	78.1514
SEPTIN9	0.0485271	0.258656	0.775287	-1.28985	63.657	82.1077
TACSTD2	0.0485707	0.258804	0.603938	-1.6558	50.4019	83.4555
CD44	0.0485855	0.258804	0.791503	-1.26342	61.9882	78.3172
ETS2	0.0486801	0.258804	0.751213	-1.33118	56.701	75.4792
PPM1L	0.0488947	0.259408	0.8191	-1.22085	59.5497	72.7013
AKAP14	0.0489292	0.259465	0.632281	-1.58158	30.4315	48.1296
STK38	0.0489685	0.259465	0.691355	-1.44643	53.3386	77.1507
NFE2L1	0.0490165	0.259577	0.733523	-1.36328	58.7567	80.102
PHC3	0.0490466	0.259577	0.816907	-1.22413	63.1527	77.307
DPP8	0.0491608	0.259852	0.831477	-1.20268	56.1848	67.5723
PABPN1	0.0491934	0.259852	0.782039	-1.27871	55.5415	71.0214
XRCC5	0.0492511	0.259852	0.729611	-1.37059	56.8448	77.9111
CTXN1	0.0493653	0.259943	0.510358	-1.95941	25.8176	50.5873
BSG	0.0494012	0.259943	0.70488	-1.41868	53.5572	75.9806
RAB7A	0.0494022	0.259943	0.755974	-1.3228	53.0145	70.1274
GNPTAB	0.049404	0.259943	0.812623	-1.23058	57.1244	70.2963
UBE4B	0.0494373	0.259943	0.848548	-1.17848	57.1696	67.3735
CCAR2	0.04948	0.260101	0.78397	-1.27556	60.3439	76.9722
CRYBG3	0.0495855	0.260477	0.790541	-1.26496	59.0528	74.6992
IDH2	0.0496107	0.260477	0.659503	-1.51629	47.8801	72.6002
KDM2A	0.0496149	0.260477	0.808136	-1.23741	65.9561	81.615
UBE2D1	0.049664	0.260514	0.623557	-1.6037	34.5896	55.4715
ZNHIT2	0.0497464	0.260514	0.461532	-2.1667	20.5936	44.6201
TTLL5	0.0497842	0.260514	0.829161	-1.20604	60.7565	73.2747
GHITM	0.0498032	0.260514	0.709549	-1.40935	48.4172	68.2366
NACC2	0.0498274	0.260514	0.82529	-1.2117	56.3039	68.2231
SRPK1	0.0498868	0.260514	0.814737	-1.22739	55.7197	68.3899
SERPINB3	0.0499065	0.260514	0.616104	-1.6231	57.0926	92.6672
TMEM183A	0.049938	0.260514	0.794642	-1.25843	53.5834	67.4308
ZNF710	0.0499481	0.260514	0.794629	-1.25845	52.1786	65.664
CERS6	0.0499639	0.260514	0.755241	-1.32408	56.1658	74.3681
VPS13B	0.0499778	0.260514	0.83778	-1.19363	69.0028	82.3638
ADD3	0.0499792	0.260514	0.753042	-1.32795	56.7645	75.3802

## Sheet: Severe vs Moderate Up
Feature ID	P-value (Severe/Critical vs. Moderate)	FDR step up (Severe/Critical vs. Moderate)	Ratio (Severe/Critical vs. Moderate)	Fold change (Severe/Critical vs. Moderate)	LSMean(Severe/Critical) (Severe/Critical vs. Moderate)	LSMean(Moderate) (Severe/Critical vs. Moderate)
CT47A3	0.000149284	0.250564	2.29903	2.29903	38.456	16.727
CT47A4	0.000247785	0.250564	2.50422	2.50422	41.8882	16.727
CT47A2	0.000659949	0.250564	1.99662	1.99662	33.3976	16.727
ARL10	0.00138318	0.250564	1.57208	1.57208	63.9741	40.694
SYNPO2	0.00185776	0.250564	1.37421	1.37421	72.655	52.8702
CDHR1	0.00217879	0.250564	1.79138	1.79138	65.6676	36.6577
ADCY5	0.00221099	0.250564	1.56155	1.56155	61.9939	39.7003
SPATA31D3	0.0022968	0.250564	1.95607	1.95607	78.4632	40.1127
KCNA2	0.0024306	0.250564	1.77135	1.77135	66.5099	37.5475
ARHGEF25	0.00251974	0.250564	1.80067	1.80067	56.2289	31.2266
SPATA31D4	0.00258029	0.250564	2.06893	2.06893	78.679	38.0288
COL4A6	0.00258712	0.250564	1.3656	1.3656	63.6803	46.6317
UNC79	0.00259393	0.250564	1.56115	1.56115	67.6599	43.3397
IGHV1-17	0.00287008	0.250564	2.06498	2.06498	32.1611	15.5745
CT47A10	0.00291159	0.250564	2.34372	2.34372	48.9724	20.8952
IGHD3-10	0.00312686	0.250564	1.76547	1.76547	27.4963	15.5745
OR8K5	0.00323429	0.250564	1.92712	1.92712	35.4375	18.3889
IGKV2D-10	0.00334411	0.250564	2.16564	2.16564	43.3378	20.0115
USP17L15	0.00334541	0.250564	1.885	1.885	78.937	41.8763
DEFB115	0.00355461	0.250564	1.90576	1.90576	35.1211	18.4289
FGF16	0.00356041	0.250564	2.20916	2.20916	37.7412	17.0839
IGLVI-20	0.00356673	0.250564	1.90252	1.90252	38.1041	20.0282
GFRA1	0.00357442	0.250564	1.80331	1.80331	66.4313	36.8385
KCNC4	0.00366385	0.250564	1.38258	1.38258	75.6801	54.7381
RELN	0.00371206	0.250564	1.87718	1.87718	68.2336	36.349
PDLIM3	0.00386561	0.250564	1.78075	1.78075	52.1781	29.3012
FREM1	0.00397148	0.250564	1.75687	1.75687	69.9522	39.8163
TRBV22-1	0.00408868	0.250564	2.18698	2.18698	34.0612	15.5745
ESAM	0.00425652	0.250564	1.8079	1.8079	52.8016	29.206
KIF5C	0.00428392	0.250564	1.69087	1.69087	63.8094	37.7376
GRIN2B	0.00429011	0.250564	1.77872	1.77872	82.3068	46.2729
DEFB105A	0.00439917	0.250564	2.31456	2.31456	48.372	20.899
KRTAP9-2	0.00440326	0.250564	2.38875	2.38875	50.2795	21.0485
DCN	0.00459534	0.250564	1.87846	1.87846	60.4042	32.1561
IGKV2-29	0.00464093	0.250564	1.99375	1.99375	34.0612	17.0839
KCNU1	0.00464543	0.250564	1.83661	1.83661	57.4548	31.283
MUC6	0.0046529	0.250564	1.4762	1.4762	87.7584	59.4486
CDH10	0.00470014	0.250564	1.97862	1.97862	50.3811	25.4627
GRXCR1	0.00472506	0.250564	2.16176	2.16176	46.0979	21.3243
CECR2	0.00474117	0.250564	1.79951	1.79951	64.6222	35.911
DEFB105B	0.00474364	0.250564	2.29436	2.29436	47.355	20.6398
SLCO1A2	0.0047504	0.250564	1.71886	1.71886	62.0634	36.1073
SPATA31D1	0.00476944	0.250564	1.96029	1.96029	65.4388	33.3822
NEGR1	0.00491336	0.250564	1.65367	1.65367	64.2229	38.8367
COL3A1	0.00493818	0.250564	1.77291	1.77291	57.9364	32.6788
PKHD1	0.00499144	0.250564	1.78434	1.78434	72.7968	40.7977
NEB	0.0050441	0.250564	1.32285	1.32285	87.5901	66.213
RYR2	0.00515557	0.250564	1.6131	1.6131	73.3512	45.4721
PIEZO2	0.00516401	0.250564	1.4869	1.4869	68.9137	46.3474
NRG1	0.00523007	0.250564	1.61785	1.61785	72.3135	44.6973
LRRC7	0.00533592	0.250564	1.79072	1.79072	73.5013	41.0457
FLRT2	0.0054336	0.250564	1.78018	1.78018	75.1072	42.1908
NXF4	0.00545957	0.250564	1.94723	1.94723	55.7951	28.6536
DTNA	0.00546175	0.250564	1.77865	1.77865	66.325	37.2896
GRIN2A	0.00552496	0.250564	1.81283	1.81283	68.2178	37.6306
TEAD2	0.00557422	0.250564	1.83537	1.83537	61.9883	33.7742
SCN4A	0.00558551	0.250564	1.78067	1.78067	63.8826	35.8755
MROH5	0.00563985	0.250564	1.84939	1.84939	65.8979	35.6323
MUCL3	0.00568765	0.250564	1.75808	1.75808	69.1641	39.3406
ANO2	0.00569428	0.250564	1.7071	1.7071	61.8993	36.2599
PAGE4	0.00573998	0.250564	1.96716	1.96716	37.3416	18.9825
GUCA2B	0.00579046	0.250564	2.02562	2.02562	41.5787	20.5264
MYBPC2	0.00584542	0.250564	1.78854	1.78854	66.6039	37.2392
SLC6A17	0.00600758	0.250564	1.85008	1.85008	63.6234	34.3896
MYH4	0.00602132	0.250564	1.91453	1.91453	62.5299	32.6607
GOLGA8J	0.00602417	0.250564	1.50099	1.50099	74.5218	49.6484
KHDC3L	0.00603226	0.250564	2.04088	2.04088	38.5609	18.8943
IGHV3-37	0.00604812	0.250564	2.02792	2.02792	38.316	18.8943
KCNA1	0.00606806	0.250564	1.63311	1.63311	61.828	37.8591
KSR2	0.00609104	0.250564	1.78027	1.78027	76.0205	42.7016
MTUS2	0.00609353	0.250564	1.56589	1.56589	62.1523	39.6914
ITGA10	0.00609731	0.250564	1.55474	1.55474	67.4567	43.3878
SPATA19	0.00610297	0.250564	2.16344	2.16344	53.7929	24.8645
NTRK3	0.00610671	0.250564	1.88547	1.88547	75.8526	40.2301
ST8SIA2	0.00617778	0.250564	1.80113	1.80113	61.7102	34.2619
USP17L18	0.00627055	0.250564	1.85732	1.85732	73.0191	39.3142
COL19A1	0.00627098	0.250564	1.79914	1.79914	61.9485	34.4324
CACNA1S	0.0063379	0.250564	1.82766	1.82766	67.3526	36.8519
KCNJ5	0.00633962	0.250564	1.72147	1.72147	62.1073	36.078
RGS9	0.00635314	0.250564	1.824	1.824	64.2312	35.2145
KIF2B	0.00636592	0.250564	2.02669	2.02669	51.9334	25.6248
WDR87	0.00637214	0.250564	1.87287	1.87287	69.6357	37.1814
MMP16	0.00639519	0.250564	1.82536	1.82536	59.8543	32.7905
COL2A1	0.00640302	0.250564	1.86423	1.86423	69.6287	37.3499
KRTAP13-4	0.00647843	0.250564	2.03629	2.03629	34.0612	16.727
COL5A3	0.006608	0.250564	1.73822	1.73822	75.8436	43.6329
LCE2D	0.00661164	0.250564	2.1049	2.1049	41.2319	19.5885
SLC6A10P	0.00675275	0.250564	1.94389	1.94389	70.1983	36.1123
IQCA1L	0.00676555	0.250564	1.91534	1.91534	61.7168	32.2224
NPHS1	0.00679803	0.250564	1.7984	1.7984	64.7284	35.9923
OVCH1	0.00680602	0.250564	1.79428	1.79428	67.1037	37.3987
CNTNAP4	0.00685144	0.250564	1.92707	1.92707	65.3894	33.932
PRDM16	0.00687784	0.250564	1.74425	1.74425	63.6327	36.4814
KRT9	0.00688182	0.250564	1.89898	1.89898	65.9	34.7029
FAM205C	0.00688834	0.250564	2.07748	2.07748	45.7176	22.0063
IGLV3-16	0.00690599	0.250564	1.87533	1.87533	35.3913	18.872
GRM4	0.00699943	0.250564	1.72405	1.72405	66.4357	38.5346
UGT3A1	0.00700067	0.250564	1.79281	1.79281	60.7067	33.8611
TRGV11	0.00700645	0.250564	1.77833	1.77833	29.3964	16.5303
ROBO4	0.0070398	0.250564	1.85063	1.85063	62.143	33.5794
KLHL40	0.00705254	0.250564	1.97597	1.97597	47.4817	24.0296
MYO18B	0.00707196	0.250564	1.86077	1.86077	71.1907	38.2586
MYT1L	0.0070781	0.250564	1.77949	1.77949	66.656	37.4579
POTEA	0.00713871	0.250564	1.87726	1.87726	44.6364	23.7774
MYH15	0.00715372	0.250564	1.35257	1.35257	65.595	48.4964
C3P1	0.00720595	0.250564	1.84751	1.84751	64.2549	34.7792
GAS2L1P2	0.00722633	0.250564	1.94298	1.94298	50.5252	26.004
ATP1A4	0.00722855	0.250564	1.84731	1.84731	65.4568	35.4335
ZNF385B	0.00725049	0.250564	1.66451	1.66451	58.9444	35.4123
HTR3C	0.00726139	0.250564	1.99225	1.99225	50.3011	25.2484
GSTM5	0.0072782	0.250564	1.95155	1.95155	57.5033	29.4654
GOLGA6C	0.00736385	0.250564	1.57587	1.57587	87.3848	55.4518
CALR4P	0.00737206	0.250564	1.9399	1.9399	48.2497	24.8722
INS-IGF2	0.00746801	0.250564	1.63803	1.63803	64.6868	39.4907
PRKCG	0.00748723	0.250564	1.80568	1.80568	58.2415	32.2546
CCN4	0.00749752	0.250564	1.79644	1.79644	52.9711	29.4867
SRRM4	0.00749931	0.250564	1.75484	1.75484	68.4812	39.0242
LUM	0.00758497	0.250564	2.07767	2.07767	40.3601	19.4257
KIF5A	0.00767748	0.250564	1.79907	1.79907	66.5721	37.0036
EBF2	0.00769062	0.250564	1.78815	1.78815	61.3311	34.2986
SCN5A	0.00771892	0.250564	1.72382	1.72382	67.4545	39.1309
LAMB4	0.00776074	0.250564	1.77245	1.77245	62.2056	35.0959
SPATA31D5P	0.00777442	0.250564	1.9528	1.9528	64.4618	33.0099
RUNX1T1	0.00779214	0.250564	1.79286	1.79286	67.3652	37.5741
MBD3L5	0.00780029	0.250564	2.16648	2.16648	39.7346	18.3406
KRT76	0.00782602	0.250564	2.03298	2.03298	54.7256	26.919
TMPRSS11GP	0.00789801	0.250564	1.90928	1.90928	37.7921	19.7939
IGKV1-39	0.00792032	0.250564	2.09371	2.09371	41.7698	19.9501
COL6A1	0.007924	0.250564	1.43747	1.43747	60.8426	42.3262
MYO3B	0.00794086	0.250564	1.7438	1.7438	63.4677	36.3961
GABRA1	0.00797134	0.250564	1.93944	1.93944	56.251	29.0036
GABRB3	0.00800488	0.250564	1.46595	1.46595	59.9685	40.9076
NUGGC	0.00805318	0.250564	1.80846	1.80846	60.7242	33.5779
GOLGA8G	0.00807436	0.250564	1.7625	1.7625	76.484	43.3952
ADCYAP1R1	0.00813238	0.250564	1.82089	1.82089	68.1254	37.4132
COL6A5	0.0081526	0.250564	1.83031	1.83031	64.7299	35.3655
PTPRO	0.00816641	0.250564	1.66746	1.66746	64.5894	38.7353
KRTAP9-3	0.00819229	0.250564	2.14331	2.14331	45.1225	21.0527
DUXAP8	0.00823496	0.250564	1.6305	1.6305	60.2657	36.9615
B4GALNT1	0.008275	0.250564	1.83082	1.83082	65.709	35.8905
PRSS45P	0.0083318	0.250564	1.88988	1.88988	48.8135	25.8288
TRBV12-2	0.00841807	0.250564	1.79697	1.79697	36.1733	20.1301
GRIA1	0.00843646	0.250564	1.83904	1.83904	66.9494	36.4045
MYO15A	0.00854076	0.250564	1.3626	1.3626	72.3381	53.0883
UNC13A	0.00854237	0.250564	1.80865	1.80865	75.6597	41.8322
ENPEP	0.00856158	0.250564	1.80669	1.80669	59.6417	33.0116
ADAM23	0.00861323	0.250564	1.76976	1.76976	63.5996	35.9369
IGSF1	0.00863747	0.250564	1.84207	1.84207	54.878	29.7914
KRTAP9-8	0.0086927	0.250564	2.25257	2.25257	51.1692	22.716
KRTAP3-3	0.00876823	0.250564	1.99373	1.99373	48.5685	24.3606
CD1C	0.00876939	0.250564	1.88229	1.88229	57.118	30.345
DCC	0.00878176	0.250564	1.7304	1.7304	63.9476	36.9553
LDB3	0.00882698	0.250564	1.61933	1.61933	66.4356	41.0266
COL1A2	0.00883066	0.250564	1.74124	1.74124	60.7065	34.8639
GPX5	0.00883164	0.250564	1.96914	1.96914	53.4893	27.1638
L1CAM	0.00883835	0.250564	1.78208	1.78208	55.7628	31.2908
ADGRG4	0.00887077	0.250564	1.94322	1.94322	62.7106	32.2715
HOXC4	0.00893966	0.250564	1.76932	1.76932	49.6587	28.0666
IGHV7-27	0.0089428	0.250564	1.78312	1.78312	30.7266	17.2319
CPB2	0.00900585	0.250564	1.94452	1.94452	50.3588	25.8978
KRTAP20-2	0.00901859	0.250564	1.82314	1.82314	28.3946	15.5745
FCN2	0.00904125	0.250564	2.02103	2.02103	47.2407	23.3746
IGHVII-51-2	0.00920516	0.250564	1.85874	1.85874	35.3913	19.0405
DCX	0.00923129	0.250564	1.81665	1.81665	60.3062	33.1963
MTRNR2L1	0.00926098	0.250564	1.75807	1.75807	56.6316	32.2123
MAS1	0.00926298	0.250564	1.87673	1.87673	66.5784	35.4757
COL4A3	0.00928739	0.250564	1.51635	1.51635	65.573	43.244
MYH8	0.00940667	0.250564	1.84614	1.84614	62.8981	34.0701
SYT3	0.00940761	0.250564	1.72237	1.72237	61.6583	35.7985
OR10G7	0.00942509	0.250564	1.96941	1.96941	35.3913	17.9705
COL11A1	0.00948456	0.250564	1.84694	1.84694	61.3081	33.1944
FAM135B	0.00954316	0.250564	1.83254	1.83254	63.118	34.4429
SLC4A10	0.00957251	0.250564	1.65095	1.65095	61.8233	37.4471
SEMA6D	0.00959825	0.250564	1.72623	1.72623	63.4949	36.7823
ZNF806	0.00961183	0.250564	1.80849	1.80849	58.3604	32.2703
F8	0.00962781	0.250564	1.36441	1.36441	59.7718	43.8077
GJC1	0.00963853	0.250564	1.68703	1.68703	58.4372	34.639
ABCA17P	0.00969067	0.250564	1.73638	1.73638	58.5722	33.7324
TAS2R16	0.00969779	0.250564	1.96596	1.96596	42.2179	21.4744
SLC6A11	0.00974146	0.250564	1.83269	1.83269	69.6312	37.994
DPYSL5	0.00977023	0.250564	1.80311	1.80311	63.9983	35.4933
ABCG4	0.00978155	0.250564	1.73324	1.73324	56.2641	32.4618
PEG3	0.00979439	0.250564	1.67137	1.67137	66.376	39.7135
GABRA6	0.00982987	0.250564	1.91352	1.91352	47.4949	24.8207
MGAT4C	0.00984082	0.250564	1.8728	1.8728	66.9905	35.7702
DPPA5	0.00985024	0.250564	1.9785	1.9785	41.4841	20.9675
SDK2	0.00990368	0.250564	1.50018	1.50018	72.3838	48.25
PCK1	0.00996369	0.250564	1.87725	1.87725	59.574	31.7347
LAMC3	0.00997024	0.250564	1.71408	1.71408	62.6921	36.5747
PDE3A	0.0100502	0.250564	1.69366	1.69366	60.4942	35.718
TPTE	0.010058	0.250564	1.81241	1.81241	65.6857	36.2421
LINGO2	0.0100656	0.250564	1.59371	1.59371	65.7545	41.2588
IGKV1D-39	0.0100667	0.250564	2.06323	2.06323	43.3055	20.9892
KCNH8	0.0100667	0.250564	1.72294	1.72294	56.6118	32.8577
ZAN	0.0100685	0.250564	1.87716	1.87716	76.921	40.9774
GPR179	0.0100941	0.250564	1.62349	1.62349	68.0366	41.9077
MPP2	0.0100956	0.250564	1.6944	1.6944	62.2402	36.733
SCN10A	0.0101155	0.250564	1.87479	1.87479	63.9987	34.1365
SPEG	0.0101344	0.250564	1.67015	1.67015	73.8024	44.189
ADAMTS5	0.0101381	0.250564	1.7988	1.7988	57.197	31.7973
FBN3	0.0101403	0.250564	1.66817	1.66817	71.8463	43.0688
MUC19	0.0101881	0.250564	1.71634	1.71634	80.1391	46.6918
REG1CP	0.0102217	0.250564	1.97255	1.97255	51.4434	26.0797
TUBB4A	0.0102338	0.250564	1.85215	1.85215	56.3819	30.4413
CCDC141	0.0102387	0.250564	1.67636	1.67636	66.7992	39.8477
VAT1L	0.0102469	0.250564	1.75515	1.75515	55.0983	31.3924
OTOS	0.010251	0.250564	1.88747	1.88747	29.3964	15.5745
ASTN2	0.0102598	0.250564	1.26172	1.26172	67.6249	53.5973
SPRED3	0.0102619	0.250564	1.71614	1.71614	63.4434	36.9686
WSCD2	0.0102689	0.250564	1.67401	1.67401	58.117	34.7172
KRTAP3-2	0.0102743	0.250564	2.05463	2.05463	45.5524	22.1706
ZNF280A	0.0102952	0.250564	1.95235	1.95235	45.4034	23.2558
CDO1	0.0103114	0.250564	1.93073	1.93073	54.9445	28.4579
RGS6	0.0103267	0.250564	1.77948	1.77948	64.7278	36.3746
GSTM2P1	0.0103732	0.250564	2.07996	2.07996	55.0391	26.4615
SLC24A2	0.010375	0.250564	1.82228	1.82228	64.1298	35.192
EBF1	0.0103985	0.250564	1.74504	1.74504	63.7626	36.5393
MUC7	0.0104669	0.250564	1.78882	1.78882	63.4643	35.4784
RYR1	0.0104711	0.250564	1.43235	1.43235	81.2799	56.7459
EPHA5	0.0105415	0.250564	1.80169	1.80169	61.1697	33.9513
STC2	0.0106018	0.250564	1.67688	1.67688	56.4248	33.6486
ZNF423	0.010626	0.250564	1.78221	1.78221	62.6019	35.1259
TCP10L2	0.0106603	0.250564	1.76308	1.76308	53.6316	30.4192
TRPC3	0.0106629	0.250564	1.73571	1.73571	57.394	33.0666
TMEM255A	0.0106935	0.250564	1.73425	1.73425	53.5858	30.8985
TG	0.0107032	0.250564	1.40997	1.40997	69.7894	49.4972
PRAME	0.0107143	0.250564	1.86159	1.86159	53.1933	28.5742
ANTXRL	0.0107273	0.250564	1.86839	1.86839	59.0176	31.5874
ASPA	0.0107291	0.250564	1.74619	1.74619	57.6072	32.9902
IGF2	0.0107382	0.250564	1.66104	1.66104	66.506	40.0387
ROPN1	0.010744	0.250564	1.81663	1.81663	58.3836	32.1384
MYT1	0.0107607	0.250564	1.81234	1.81234	61.6939	34.041
RIMS2	0.0107733	0.250564	1.59798	1.59798	65.0159	40.6864
UNC13C	0.010783	0.250564	1.77848	1.77848	64.0826	36.0322
ACSM5	0.0108014	0.250564	1.61543	1.61543	52.514	32.5077
CHRNB3	0.0108411	0.250564	2.09864	2.09864	44.971	21.4286
MYH2	0.0108571	0.250564	1.90797	1.90797	64.8487	33.9883
ST8SIA3	0.0108604	0.250564	1.7928	1.7928	59.5325	33.2065
PRR11	0.0108633	0.250564	1.6046	1.6046	59.5887	37.1361
IGKV1-35	0.0108711	0.250564	1.85923	1.85923	40.5295	21.7991
BMP15	0.0108755	0.250564	1.95278	1.95278	38.0576	19.4889
CNGA2	0.0108844	0.250564	2.03321	2.03321	49.9495	24.5668
KIRREL1	0.0108891	0.250564	1.53053	1.53053	65.0812	42.5221
OTOG	0.0108901	0.250564	1.79316	1.79316	73.0164	40.7195
ATP1A3	0.0108915	0.250564	1.72743	1.72743	61.5455	35.6283
RETN	0.0108976	0.250564	2.00424	2.00424	48.2949	24.0963
MAGEA2	0.0109122	0.250564	2.10915	2.10915	54.4074	25.7958
CHIA	0.0109294	0.250564	1.88932	1.88932	54.1618	28.6674
SLC6A5	0.0109613	0.250564	1.76779	1.76779	56.7414	32.0974
RNASE13	0.0109942	0.250564	1.87064	1.87064	55.4824	29.6596
TESPA1	0.011039	0.250564	1.69629	1.69629	62.3053	36.7303
XKR4	0.0110468	0.250564	1.73401	1.73401	64.1298	36.9836
ASB11	0.0110674	0.250564	2.11599	2.11599	42.3133	19.9969
CACNA1A	0.0110741	0.250564	1.33494	1.33494	69.7425	52.2441
GOLGA8DP	0.0110821	0.250564	1.70501	1.70501	76.5848	44.9175
MYOM3	0.0110896	0.250564	1.7727	1.7727	65.953	37.2049
TRPM1	0.0111345	0.250564	1.78186	1.78186	65.2389	36.6128
OPCML	0.0111713	0.250564	1.8197	1.8197	62.5431	34.37
KIAA1210	0.0112086	0.250564	1.77489	1.77489	54.4265	30.6648
OR51G2	0.011245	0.250564	2.00161	2.00161	40.2468	20.1072
ATP1B4	0.0112574	0.250564	1.9211	1.9211	55.6362	28.9606
ADD2	0.011316	0.250564	1.757	1.757	67.2326	38.2655
USP17L13	0.011334	0.250564	1.96126	1.96126	69.2461	35.3069
CTRC	0.0113708	0.250564	1.74733	1.74733	55.3104	31.6542
PRAMEF33	0.0113772	0.250564	2.22168	2.22168	50.4507	22.7084
CTCFL	0.0113825	0.250564	1.73477	1.73477	62.0771	35.784
PAH	0.0114081	0.250564	1.9438	1.9438	57.0647	29.3573
TMEM132B	0.0114204	0.250564	1.74461	1.74461	63.0844	36.1597
SLITRK2	0.0114483	0.250564	1.84878	1.84878	52.1185	28.1907
SLC26A10	0.0114566	0.250564	1.76651	1.76651	59.7795	33.8404
CCL22	0.0114693	0.250564	1.74613	1.74613	55.9431	32.0384
TRAV18	0.0114963	0.250564	1.65489	1.65489	29.3964	17.7633
PROKR2	0.0115246	0.250564	1.96046	1.96046	51.0279	26.0285
FCRL5	0.0115271	0.250564	1.65581	1.65581	57.3001	34.6054
DNAJC5G	0.0116018	0.250564	1.79632	1.79632	50.7747	28.266
OPRM1	0.0116165	0.250564	1.73675	1.73675	67.9156	39.1049
CYP1A2	0.0116251	0.250564	1.87342	1.87342	54.3213	28.9958
AEBP1	0.01164	0.250564	1.58918	1.58918	60.3913	38.0017
MASP1	0.0116593	0.250564	1.81543	1.81543	66.6099	36.6909
SAGE1	0.0116596	0.250564	2.01443	2.01443	51.1287	25.3813
LGR6	0.0116703	0.250564	1.57871	1.57871	60.3983	38.2579
IGLV2-5	0.0116792	0.250564	1.81821	1.81821	35.7495	19.6619
TENM2	0.0116896	0.250564	1.62949	1.62949	67.6475	41.5145
DEFA6	0.011717	0.250564	1.89473	1.89473	33.7448	17.8098
HRC	0.01172	0.250564	1.81969	1.81969	55.8503	30.6922
NTNG1	0.0117218	0.250564	1.79525	1.79525	58.0311	32.3247
SSC5D	0.0117361	0.250564	1.55843	1.55843	68.588	44.0109
IGHVIII-26-1	0.0117398	0.250564	1.5608	1.5608	29.4901	18.8943
SMYD1	0.0117443	0.250564	1.85058	1.85058	61.1562	33.047
KCNJ6	0.011762	0.250564	1.71417	1.71417	70.9845	41.4105
HEYL	0.011763	0.250564	1.80656	1.80656	59.4456	32.9053
BEND2	0.0117824	0.250564	1.99723	1.99723	47.7912	23.9287
C3orf70	0.0117894	0.250564	1.70359	1.70359	61.3517	36.0132
FAT3	0.0117957	0.250564	1.56295	1.56295	70.9957	45.4241
OR4B1	0.0118172	0.250564	1.92223	1.92223	40.5295	21.0847
GAGE2A	0.0118179	0.250564	1.78002	1.78002	63.1201	35.4604
HOXC9	0.0118181	0.250564	1.99539	1.99539	49.0614	24.5874
NOS1	0.0118597	0.250564	1.79775	1.79775	73.7882	41.0448
COL4A1	0.0118807	0.250564	1.63477	1.63477	65.9219	40.3249
ATCAY	0.0119153	0.250564	1.74983	1.74983	59.4448	33.9718
MRO	0.0119645	0.250564	1.7956	1.7956	61.883	34.4637
PSD2	0.0120215	0.250564	1.75555	1.75555	59.7697	34.0462
TRDV1	0.0120382	0.250564	2.01007	2.01007	38.6254	19.216
PHF24	0.0120996	0.250564	1.66331	1.66331	58.8617	35.3884
STAB2	0.0121101	0.250564	1.67362	1.67362	70.5242	42.1388
HFM1	0.0121209	0.250564	1.69163	1.69163	53.3094	31.5137
ZNF556	0.0121757	0.250564	1.65014	1.65014	58.2241	35.2844
FAM90A7P	0.0122754	0.250564	2.09586	2.09586	58.8746	28.0909
ADCY1	0.0122769	0.250564	1.54971	1.54971	70.556	45.5286
PTGER3	0.0123148	0.250564	1.57932	1.57932	62.0614	39.2963
COL12A1	0.0123602	0.250564	1.48295	1.48295	67.3412	45.4102
CACNG2	0.0123611	0.250564	1.76069	1.76069	58.5082	33.2302
MYADML	0.0123653	0.250564	1.71589	1.71589	56.2873	32.8035
NES	0.0123895	0.250564	1.7204	1.7204	57.446	33.3911
WTIP	0.0123952	0.250564	1.30992	1.30992	68.2672	52.1155
IGF2BP1	0.0123989	0.250564	1.75171	1.75171	61.7068	35.2267
FAM155A	0.0124229	0.250564	1.83335	1.83335	63.2426	34.4957
SHANK1	0.0124256	0.250564	1.73024	1.73024	72.8233	42.0884
EPHA3	0.0124283	0.250564	1.8241	1.8241	57.6169	31.5865
PCBP3	0.0124729	0.250564	1.73193	1.73193	59.6188	34.4234
C6orf58	0.0125096	0.250564	1.95019	1.95019	43.108	22.1046
GJA5	0.0125225	0.250564	1.8029	1.8029	54.4742	30.2148
NLRP11	0.0125418	0.250564	1.70873	1.70873	50.9928	29.8426
SLC6A7	0.0125804	0.250564	1.75087	1.75087	58.2103	33.2466
KCNQ2	0.0126712	0.250564	1.69169	1.69169	65.0931	38.4782
CCDC105	0.0126951	0.250564	1.90822	1.90822	48.4215	25.3752
PCDH15	0.0126955	0.250564	1.75406	1.75406	69.8109	39.7996
MUC3A	0.0127124	0.250564	1.7553	1.7553	81.2071	46.264
EFCAB3	0.0127306	0.250564	1.79032	1.79032	48.297	26.9767
PGA5	0.0127479	0.250564	1.84091	1.84091	68.5386	37.2309
SFTPA2	0.0127778	0.250564	1.82817	1.82817	50.4228	27.5809
ADAMTS9	0.0128401	0.250564	1.2975	1.2975	62.8393	48.4309
GRAP2	0.0128509	0.250564	1.46702	1.46702	64.4006	43.899
NPAS3	0.0128617	0.250564	1.57655	1.57655	55.2984	35.0755
ACTN2	0.0128661	0.250564	1.75804	1.75804	56.4275	32.0969
ABCC8	0.0128829	0.250564	1.78037	1.78037	61.478	34.5309
NRG3	0.0128871	0.250564	1.76948	1.76948	59.6923	33.7343
MBD3L3	0.0129059	0.250564	2.16372	2.16372	56.7188	26.2136
FEV	0.012906	0.250564	1.96715	1.96715	40.987	20.8357
SLC13A5	0.0129093	0.250564	1.74402	1.74402	56.5496	32.4248
KIF12	0.0129292	0.250564	1.83887	1.83887	53.7989	29.2565
PPP1R2C	0.0129638	0.250564	1.85227	1.85227	34.0612	18.3889
PAK3	0.01297	0.250564	1.69752	1.69752	60.2142	35.4718
ITPRID1	0.0129721	0.250564	1.7788	1.7788	66.0909	37.1547
OR4F4	0.0129756	0.250564	2.09639	2.09639	47.0592	22.4477
PTGIS	0.0129831	0.250564	1.75391	1.75391	55.2817	31.519
C4orf50	0.0129833	0.250564	1.74355	1.74355	60.7767	34.8579
IQGAP3	0.0129976	0.250564	1.70353	1.70353	68.8205	40.3986
GAD2	0.0130756	0.250564	1.68385	1.68385	56.4699	33.5362
EXOC1L	0.0130905	0.250564	1.87581	1.87581	37.2638	19.8654
IGHVII-40-1	0.0131023	0.250564	1.52965	1.52965	23.8236	15.5745
DSCAM	0.0131117	0.250564	1.76284	1.76284	64.5158	36.5976
ZFR2	0.013139	0.250564	1.67987	1.67987	59.63	35.4968
SIGLEC6	0.0131649	0.250564	1.79022	1.79022	53.9362	30.1282
LCE1A	0.0131795	0.250564	1.89305	1.89305	42.0682	22.2224
SPATA31C1	0.0132004	0.250564	1.81952	1.81952	61.7143	33.918
ZSCAN5B	0.0132103	0.250564	1.86185	1.86185	44.1993	23.7395
CHRNA2	0.013248	0.250564	1.75762	1.75762	63.319	36.0255
TRIM77	0.0132787	0.250564	1.94221	1.94221	42.9202	22.0987
GPR26	0.0132817	0.250564	1.73976	1.73976	64.2896	36.9531
RIMBP3	0.0132922	0.250564	1.52775	1.52775	57.7361	37.7915
ZNF285	0.0132961	0.250564	1.82353	1.82353	56.6446	31.0632
FCRL2	0.0133012	0.250564	1.9153	1.9153	48.733	25.444
ANGPT4	0.0133056	0.250564	1.76801	1.76801	55.2005	31.2219
GAGE1	0.0133146	0.250564	1.82324	1.82324	53.4561	29.3193
CELF3	0.0133287	0.250564	1.68803	1.68803	67.8446	40.1915
FGF1	0.0133661	0.250564	1.8232	1.8232	61.9093	33.9564
CACNA1E	0.0133899	0.250564	1.56524	1.56524	75.833	48.4481
NCAM1	0.0133948	0.250564	1.68434	1.68434	67.0737	39.822
KIAA1755	0.0133994	0.250564	1.79309	1.79309	62.9201	35.0902
STAC2	0.0134137	0.250564	1.71588	1.71588	58.6165	34.1611
BHMG1	0.0134618	0.250564	1.65714	1.65714	54.9657	33.169
ST6GAL2	0.0134939	0.250564	1.55727	1.55727	56.0893	36.0177
IGHV4-34	0.0134992	0.250564	1.64616	1.64616	29.4901	17.9145
BNIP5	0.0135175	0.250564	1.72469	1.72469	58.0218	33.6418
LRTM1	0.0135176	0.250564	1.97664	1.97664	44.0293	22.2748
USP17L5	0.0135198	0.250564	2.05511	2.05511	64.7168	31.4906
XCR1	0.0135247	0.250564	1.63739	1.63739	57.6494	35.2081
CIDEA	0.0135495	0.250564	1.89265	1.89265	50.1042	26.4731
PCSK2	0.0135636	0.250564	1.80118	1.80118	56.1936	31.1981
ATP1B2	0.013573	0.250564	1.72904	1.72904	60.3816	34.922
CNTN1	0.0135741	0.250564	1.82416	1.82416	58.4103	32.0203
GSTT4	0.0135879	0.250564	1.98154	1.98154	46.9637	23.7006
GAGE12C	0.0135958	0.250564	1.67661	1.67661	61.8057	36.8634
RGSL1	0.0136066	0.250564	1.82891	1.82891	57.9992	31.7124
ITIH5	0.0137169	0.250564	1.59423	1.59423	61.0389	38.2875
GGT3P	0.0137877	0.250564	1.61073	1.61073	60.0845	37.3025
KCNA7	0.0137988	0.250564	1.69004	1.69004	58.1982	34.4359
DISP3	0.0138904	0.250564	1.72343	1.72343	63.156	36.6455
RGS8	0.0138932	0.250564	1.86744	1.86744	58.4031	31.2744
IGKV1D-32	0.013901	0.250564	1.81584	1.81584	33.8494	18.6412
CD248	0.0139061	0.250564	1.63492	1.63492	48.9261	29.9257
FAM163B	0.0139099	0.250564	1.78629	1.78629	51.9334	29.0734
EFCAB8	0.0139163	0.250564	1.69192	1.69192	61.8348	36.5471
C16orf92	0.0139241	0.250564	1.96044	1.96044	49.6766	25.3395
PRAMEF6	0.0139275	0.250564	1.87427	1.87427	58.4103	31.1643
APLP1	0.013944	0.250564	1.69912	1.69912	56.8474	33.4569
ISLR	0.0139699	0.250564	1.54851	1.54851	56.2021	36.2942
DNAJA1P5	0.0139902	0.250564	1.91522	1.91522	47.7998	24.9579
CASP14	0.0140401	0.250564	1.77414	1.77414	59.4508	33.5097
POTEC	0.0140497	0.250564	1.7764	1.7764	58.6934	33.0407
IGKV5-2	0.0140591	0.250564	1.669	1.669	34.0967	20.4295
PGA3	0.0140768	0.250564	1.83508	1.83508	75.866	41.3422
POTEM	0.0141072	0.250564	1.75488	1.75488	75.4859	43.0149
ROR2	0.0141366	0.250564	1.6288	1.6288	56.9872	34.9871
MYPN	0.0141609	0.250564	1.79505	1.79505	67.0398	37.3471
MUC22	0.0141655	0.250564	1.76084	1.76084	63.5861	36.1112
OR5V1	0.0142088	0.250564	1.9665	1.9665	42.8604	21.7953
ABCC12	0.014228	0.250564	1.83289	1.83289	59.5477	32.4884
GREM1	0.0143034	0.250564	1.71584	1.71584	66.1149	38.532
MYOCD	0.0143039	0.250564	1.72946	1.72946	64.7368	37.4319
CCBE1	0.0143364	0.250564	1.52898	1.52898	57.51	37.6132
NOSTRIN	0.0143497	0.250564	1.7772	1.7772	55.1487	31.0312
HERC2P4	0.0144422	0.250564	1.73002	1.73002	62.8239	36.3141
NLGN1	0.0145176	0.250564	1.76451	1.76451	67.9423	38.505
CDH19	0.0145186	0.250564	1.93326	1.93326	56.0342	28.9844
GOLGA8F	0.0145349	0.250564	1.67865	1.67865	76.1687	45.3749
SV2B	0.0145466	0.250564	1.78891	1.78891	66.6066	37.233
CNTNAP2	0.014564	0.250564	1.70678	1.70678	64.0718	37.5396
PTPRD	0.0145688	0.250564	1.78401	1.78401	68.4913	38.3917
C8B	0.0145809	0.250564	1.88638	1.88638	53.1915	28.1977
WT1	0.0145836	0.250564	1.7673	1.7673	55.4618	31.3822
COL6A3	0.0146251	0.250564	1.58348	1.58348	68.7164	43.3958
DRAXIN	0.0146312	0.250564	1.69859	1.69859	60.3369	35.5217
ACCSL	0.0146521	0.250564	1.94982	1.94982	52.1553	26.7487
KRT78	0.0146879	0.250564	1.48908	1.48908	63.0055	42.3118
NRK	0.0146953	0.250564	1.78195	1.78195	56.1501	31.5105
TAF1L	0.0147008	0.250564	1.65546	1.65546	57.9852	35.0267
SLC25A51P4	0.0147022	0.250564	1.89556	1.89556	46.4926	24.5271
MYH1	0.0147224	0.250564	1.81356	1.81356	63.3103	34.9094
LMX1B	0.0147434	0.250564	1.70204	1.70204	60.1698	35.3515
SGCD	0.014744	0.250564	1.77534	1.77534	58.7671	33.1019
PLD5	0.0147705	0.250564	1.76401	1.76401	58.8279	33.349
NAV3	0.0147789	0.250564	1.51509	1.51509	62.25	41.0866
OR7E156P	0.0147812	0.250564	1.93639	1.93639	51.8407	26.7718
CACNG8	0.014784	0.250564	1.70359	1.70359	68.3976	40.1492
JAKMIP1	0.014812	0.250564	1.60814	1.60814	55.8703	34.7423
NPC1L1	0.0148309	0.250564	1.80917	1.80917	65.7291	36.331
SLC22A6	0.0148634	0.250564	1.77613	1.77613	55.6122	31.3109
ENPP7P13	0.0148766	0.250564	1.8288	1.8288	58.3097	31.884
CACNG5	0.0148808	0.250564	1.72979	1.72979	65.1804	37.6812
OPN1MW2	0.0148824	0.250564	1.98509	1.98509	57.1958	28.8127
PREX2	0.0148928	0.250564	1.69972	1.69972	61.7524	36.3309
SATB2	0.014942	0.250564	1.58414	1.58414	61.487	38.8141
SLC6A18	0.0149556	0.250564	1.71756	1.71756	51.4735	29.969
PIK3C2G	0.0149729	0.250564	1.68761	1.68761	53.4245	31.6568
NBPF6	0.014978	0.250564	1.85248	1.85248	69.1415	37.3238
PDGFRB	0.0150447	0.250564	1.79195	1.79195	63.106	35.2163
ZNF385D	0.0150515	0.250564	1.77744	1.77744	63.1153	35.5092
ARPP21	0.0150682	0.250564	1.73885	1.73885	63.8348	36.711
COL27A1	0.0150749	0.250564	1.54236	1.54236	70.1683	45.494
TNR	0.015111	0.250564	1.70718	1.70718	70.2126	41.1279
GOLGA6L7	0.0151249	0.250564	1.74613	1.74613	61.9625	35.4856
POU6F2	0.0151357	0.250564	1.75465	1.75465	61.9883	35.328
VWA5B1	0.0151378	0.250564	1.63537	1.63537	64.4456	39.4074
SYT14	0.015138	0.250564	1.73779	1.73779	61.7445	35.5304
C1orf127	0.015172	0.250564	1.76421	1.76421	54.1211	30.6773
NALCN	0.0151888	0.250564	1.81215	1.81215	63.2526	34.9048
GPX6	0.0151963	0.250564	1.7825	1.7825	52.9629	29.7128
AMOTL1	0.0152201	0.250564	1.25969	1.25969	64.6061	51.2871
TTBK1	0.0153094	0.250564	1.67045	1.67045	60.5153	36.2269
ACVR1C	0.01531	0.250564	1.57053	1.57053	56.6185	36.0506
LRRC15	0.0153405	0.250564	1.87342	1.87342	58.7132	31.3401
GKN2	0.0154134	0.250564	1.90407	1.90407	40.987	21.526
IGLV11-55	0.0154421	0.250564	1.7342	1.7342	32.7665	18.8943
SLC7A14	0.0154658	0.250564	1.72985	1.72985	61.5174	35.5622
TRAV5	0.0154892	0.250564	1.66801	1.66801	31.3902	18.8189
PCDH11X	0.0155079	0.250564	1.89397	1.89397	55.0617	29.0721
SALL2	0.0155528	0.250564	1.58355	1.58355	58.3182	36.8274
ADGRA1	0.0155564	0.250564	1.64954	1.64954	56.3626	34.1686
SPOCK1	0.015557	0.250564	1.54103	1.54103	54.0204	35.0548
GRM1	0.0156192	0.250564	1.76761	1.76761	57.9459	32.782
OR51B6	0.0156693	0.250564	2.00223	2.00223	38.363	19.1601
ERICH6B	0.0156965	0.250564	1.72314	1.72314	58.3871	33.8841
FAM205BP	0.0157166	0.250564	1.88567	1.88567	62.8193	33.314
FCRL4	0.0157328	0.250564	1.67804	1.67804	55.2801	32.9434
KBTBD13	0.0157427	0.250564	1.78643	1.78643	53.4311	29.9095
FLT4	0.015747	0.250564	1.77733	1.77733	63.5855	35.7758
RNF17	0.0157806	0.250564	1.69186	1.69186	56.8585	33.6071
PDGFRA	0.0158184	0.250564	1.57052	1.57052	58.8746	37.4874
TOPAZ1	0.0158407	0.250564	1.70567	1.70567	54.3929	31.8895
SI	0.0158415	0.250564	1.77669	1.77669	58.2647	32.794
MS4A10	0.0158422	0.250564	1.9186	1.9186	54.0982	28.1966
MS4A18	0.0158551	0.250564	1.84616	1.84616	53.9452	29.2203
OPRD1	0.0158863	0.250564	1.73068	1.73068	62.0232	35.8375
RPH3A	0.0158915	0.250564	1.70204	1.70204	66.3387	38.9759
H2AC2P	0.0159026	0.250564	1.8023	1.8023	35.2805	19.5752
C12orf54	0.0159029	0.250564	1.8899	1.8899	48.5066	25.6663
FGD5	0.015922	0.250564	1.62011	1.62011	63.109	38.9535
SYT15	0.0159272	0.250564	1.29709	1.29709	67.7865	52.2605
ZNF536	0.0159553	0.250564	1.66413	1.66413	58.9431	35.4197
OR3A2	0.0159912	0.250564	1.91482	1.91482	44.0619	23.011
ITIH3	0.0160222	0.250564	1.72169	1.72169	57.7898	33.5657
SCN1A	0.0160342	0.250564	1.77917	1.77917	67.479	37.9273
MOXD1	0.0160405	0.250564	1.73103	1.73103	51.8805	29.9709
BSND	0.016046	0.250564	1.55502	1.55502	67.7263	43.5533
CD1E	0.0160518	0.250564	1.85221	1.85221	56.5979	30.5569
SLC6A2	0.016065	0.250564	1.70055	1.70055	55.6362	32.7165
TRIM15	0.0160707	0.250564	1.89578	1.89578	47.562	25.0884
SHISA9	0.0160854	0.250564	1.49828	1.49828	66.5674	44.4293
CSN2	0.0160948	0.250564	1.87358	1.87358	47.6528	25.4341
AGXT2	0.0161194	0.250564	1.8715	1.8715	54.0224	28.8658
NRXN1	0.0161326	0.250564	1.69227	1.69227	65.8493	38.9118
CAMK2B	0.0162026	0.250564	1.76066	1.76066	63.2869	35.945
GABRQ	0.0162353	0.250564	1.81458	1.81458	54.1773	29.8566
PRSS47	0.0162749	0.250564	1.77621	1.77621	58.0329	32.6722
KRT1	0.0162887	0.250564	1.69581	1.69581	52.9592	31.2294
MARCOL	0.0163042	0.250564	1.92811	1.92811	40.2189	20.8593
KALRN	0.0163112	0.250564	1.18501	1.18501	77.0295	65.0032
HEPH	0.016349	0.250564	1.76805	1.76805	60.6997	34.3315
BCL6B	0.0163527	0.250564	1.76424	1.76424	55.7822	31.6183
SLC30A8	0.0164697	0.250564	1.70626	1.70626	56.728	33.247
CYP27C1	0.0165002	0.250564	1.67088	1.67088	56.2054	33.6383
HS6ST3	0.0165022	0.250564	1.74622	1.74622	56.7188	32.4808
HPSE2	0.0165027	0.250564	1.73863	1.73863	58.464	33.6264
ALLC	0.0165147	0.250564	1.98725	1.98725	48.9599	24.637
XKR5	0.0165442	0.250564	1.73751	1.73751	55.4156	31.8936
FSCN3	0.0165499	0.250564	1.86224	1.86224	52.2705	28.0686
TAAR6	0.0165513	0.250564	1.89782	1.89782	38.8443	20.4678
SLC38A3	0.0165518	0.250564	1.75658	1.75658	51.8245	29.5031
RFX4	0.0165752	0.250564	1.67402	1.67402	59.1664	35.3438
COL26A1	0.0165817	0.250564	1.75327	1.75327	49.1929	28.0579
CNTN2	0.0165969	0.250564	1.50063	1.50063	63.1901	42.1091
IGHV3-47	0.0166332	0.250564	1.76302	1.76302	29.4901	16.727
TRPV5	0.0166815	0.250564	1.84011	1.84011	58.231	31.6454
CDH2	0.0166845	0.250564	1.78211	1.78211	52.5865	29.508
TRAPPC3L	0.0167156	0.250564	1.94651	1.94651	44.0293	22.6196
TAL1	0.0167277	0.250564	1.66956	1.66956	54.4174	32.5938
JPH4	0.016734	0.250564	1.65218	1.65218	59.0818	35.76
KLF18	0.0167386	0.250564	1.8574	1.8574	49.5852	26.696
GABRA4	0.0167615	0.250564	1.69421	1.69421	58.9936	34.8208
POU3F4	0.0168135	0.250564	1.9431	1.9431	49.8731	25.6668
PRTG	0.016863	0.250564	1.67006	1.67006	63.7975	38.2007
PDILT	0.0168903	0.250564	1.70508	1.70508	52.0518	30.5275
SLCO5A1	0.0169907	0.250564	1.66277	1.66277	58.7508	35.333
KEL	0.0170175	0.250564	1.65803	1.65803	59.6417	35.9714
PGLYRP2	0.0170304	0.250564	1.80164	1.80164	54.4812	30.2397
OR12D1	0.0170385	0.250564	1.902	1.902	36.6568	19.2727
LY6G6C	0.0170495	0.250564	1.71135	1.71135	51.3864	30.0268
PTPRR	0.0170687	0.250564	1.84806	1.84806	52.6857	28.5086
SUPT20HL1	0.0170734	0.250564	1.82609	1.82609	51.0852	27.9751
SMIM21	0.017077	0.250564	1.82242	1.82242	50.7988	27.8744
TRAV27	0.0170786	0.250564	1.90074	1.90074	36.7677	19.3439
IL1RAPL1	0.0170817	0.250564	1.85274	1.85274	45.1318	24.3595
C20orf203	0.017101	0.250564	1.72451	1.72451	56.9179	33.0052
SERPINA6	0.0171124	0.250564	1.83462	1.83462	49.8378	27.1652
USP17L20	0.0171174	0.250564	1.77219	1.77219	62.3388	35.1762
OR4D10	0.0171438	0.250564	1.97418	1.97418	39.6963	20.1077
LCN9	0.017155	0.250564	1.84086	1.84086	45.7062	24.8288
TRPC4	0.0171559	0.250564	1.79726	1.79726	55.0763	30.6445
FOLR2	0.0171652	0.250564	1.80501	1.80501	50.7469	28.1145
PDCD6IPP2	0.0171653	0.250564	1.6745	1.6745	56.7083	33.8659
GABBR2	0.0171723	0.250564	1.75811	1.75811	57.6708	32.8027
IGFN1	0.017195	0.250564	1.75722	1.75722	85.1399	48.4516
STON1	0.017197	0.250564	1.62518	1.62518	53.0601	32.6487
NBPF22P	0.017218	0.250564	1.76539	1.76539	50.1762	28.4222
TRBV5-5	0.0172331	0.250564	1.83744	1.83744	34.422	18.7337
MS4A2	0.0172388	0.250564	1.7207	1.7207	55.4711	32.2375
IGKV3-11	0.0172425	0.250564	1.77954	1.77954	36.7677	20.6614
CUX2	0.0172629	0.250564	1.74865	1.74865	66.0274	37.759
KCNC2	0.017271	0.250564	1.679	1.679	55.0225	32.771
EFNA2	0.0172792	0.250564	1.91571	1.91571	45.6869	23.8486
CUBN	0.0173157	0.250564	1.23381	1.23381	72.7264	58.9447
OR1A2	0.0173355	0.250564	1.79509	1.79509	38.9374	21.6911
NLRP8	0.0173496	0.250564	1.84347	1.84347	57.7048	31.3023
CD8B2	0.0173698	0.250564	1.70189	1.70189	60.7416	35.6907
AKNAD1	0.0174509	0.250564	1.85045	1.85045	53.3201	28.8146
LRRC72	0.0174635	0.250564	1.82235	1.82235	41.2319	22.6257
MRVI1	0.0174716	0.250564	1.28876	1.28876	64.9945	50.4319
NUP210L	0.0175001	0.250564	1.52846	1.52846	62.787	41.0786
IGHVIII-5-2	0.0175049	0.250564	1.76544	1.76544	35.3913	20.0468
NPAP1	0.0175156	0.250564	1.68753	1.68753	60.1583	35.6488
A1CF	0.0175166	0.250564	1.56623	1.56623	57.0876	36.449
OR5M11	0.0175297	0.250564	1.86918	1.86918	33.2867	17.8081
CSMD3	0.0175365	0.250564	1.76614	1.76614	65.0984	36.8591
CDH6	0.0175528	0.250564	1.73325	1.73325	60.9593	35.1706
DGCR5	0.0175648	0.250564	1.80602	1.80602	54.9065	30.4019
EDNRA	0.017569	0.250564	1.55556	1.55556	55.7873	35.8632
TRIM72	0.0175742	0.250564	1.67004	1.67004	63.9459	38.29
SMCP	0.017629	0.250564	1.85269	1.85269	40.3799	21.7953
NRXN2	0.0176304	0.250564	1.5919	1.5919	62.47	39.2423
DEFB119	0.017666	0.250564	1.91654	1.91654	43.3269	22.6068
ZNF804B	0.0177605	0.250564	1.81921	1.81921	58.2345	32.0109
OLFM4	0.0177632	0.250564	1.85601	1.85601	49.6766	26.7653
ANKRD30B	0.0177654	0.250564	1.71095	1.71095	58.7402	34.3318
ASTN1	0.0177669	0.250564	1.77005	1.77005	62.1691	35.1228
SPTA1	0.017775	0.250564	1.72421	1.72421	69.4474	40.2777
SPANXN3	0.0177838	0.250564	1.78401	1.78401	29.4901	16.5303
XIRP2	0.0177922	0.250564	1.77065	1.77065	67.4393	38.0873
STX1B	0.0177961	0.250564	1.56647	1.56647	56.2182	35.8884
NOTCH4	0.0178462	0.250564	1.45265	1.45265	67.7915	46.6674
OR13F1	0.01786	0.250564	1.94501	1.94501	38.456	19.7716
DLGAP2	0.0178683	0.250564	1.67008	1.67008	65.3564	39.1336
HEPACAM	0.0178758	0.250564	1.79106	1.79106	56.894	31.7656
OR51M1	0.0178843	0.250564	1.93218	1.93218	43.3055	22.4128
NOBOX	0.017941	0.250564	1.842	1.842	52.3475	28.4188
NBPF4	0.0179495	0.250564	1.77697	1.77697	64.276	36.1717
MYO3A	0.0179639	0.250564	1.64621	1.64621	59.6541	36.2372
DPRX	0.0179944	0.250564	1.86821	1.86821	44.616	23.8817
TBR1	0.018006	0.250564	1.76618	1.76618	55.0983	31.1963
SEMA3G	0.0180133	0.250564	1.75912	1.75912	62.9368	35.7775
NXF5	0.0180149	0.250564	1.81932	1.81932	57.869	31.808
FFAR4	0.018028	0.250564	1.87932	1.87932	59.3898	31.6017
EDDM3A	0.0180562	0.250564	1.90405	1.90405	40.0052	21.0105
C12orf42	0.0180568	0.250564	1.80022	1.80022	50.5109	28.0582
SLC24A3	0.0180769	0.250564	1.65264	1.65264	61.2914	37.087
ITGAD	0.0180979	0.250564	1.56778	1.56778	60.995	38.9053
CALN1	0.018107	0.250564	1.80158	1.80158	64.2041	35.6377
HHLA1	0.0181116	0.250564	1.94144	1.94144	57.0999	29.4111
CSAG4	0.0181136	0.250564	1.90589	1.90589	39.3878	20.6664
TIMD4	0.0181179	0.250564	1.797	1.797	52.6857	29.3187
TRPC6	0.0181342	0.250564	1.6584	1.6584	55.7365	33.6086
NLN	0.018141	0.250564	1.28885	1.28885	62.5084	48.4993
MS4A3	0.0181647	0.250564	1.88395	1.88395	47.3313	25.1234
PRR20G	0.0181657	0.250564	1.93256	1.93256	48.0965	24.8875
FAM189A1	0.0181941	0.250564	1.79165	1.79165	58.2548	32.5146
GHR	0.0182271	0.250564	1.67092	1.67092	57.5956	34.4694
SLC6A19	0.0182438	0.250564	1.67166	1.67166	57.1938	34.2138
SIGLECL1	0.018246	0.250564	1.80657	1.80657	50.5017	27.9545
CA10	0.0182489	0.250564	1.7402	1.7402	55.9842	32.1712
CD1A	0.0182746	0.250564	1.75083	1.75083	52.7841	30.148
GRIK3	0.0183221	0.250564	1.76799	1.76799	68.3095	38.6369
SGIP1	0.0183414	0.250564	1.76977	1.76977	62.1375	35.1105
VSTM4	0.0183454	0.250564	1.67731	1.67731	62.3364	37.1644
HNF4A	0.0183583	0.250564	1.77227	1.77227	64.4212	36.3496
SYNPO2L	0.0183749	0.250564	1.71898	1.71898	63.4325	36.9012
KCNQ5	0.0183842	0.250564	1.68537	1.68537	58.6854	34.8205
ALPK2	0.0184181	0.250564	1.71183	1.71183	59.1099	34.5303
SEZ6L	0.0184341	0.250564	1.77073	1.77073	60.8237	34.3496
CDHR2	0.0184354	0.250564	1.53846	1.53846	66.5654	43.2674
ADAMTS18	0.0184579	0.250564	1.71813	1.71813	56.7728	33.0434
HS3ST5	0.018459	0.250564	1.98887	1.98887	46.0336	23.1456
HECW1	0.0184852	0.250564	1.64726	1.64726	65.1114	39.5272
SLC14A2	0.0184863	0.250564	1.62595	1.62595	61.315	37.7102
TFAP2B	0.0184933	0.250564	1.69932	1.69932	56.4615	33.226
PGA4	0.0185518	0.250564	1.79966	1.79966	74.3372	41.3064
PIANP	0.018561	0.250564	1.68865	1.68865	61.1508	36.2128
FAM205A	0.0185886	0.250564	1.79861	1.79861	60.4406	33.6041
DIPK2B	0.0185916	0.250564	1.83576	1.83576	54.0204	29.4268
GCKR	0.0186214	0.250564	1.81416	1.81416	58.1376	32.0466
ADAMTS7P1	0.0186306	0.250564	1.2607	1.2607	71.4009	56.6359
PLA2G4D	0.0186364	0.250564	1.83678	1.83678	62.2609	33.8968
C1orf105	0.0186735	0.250564	1.84656	1.84656	45.9352	24.8761
ART1	0.0186832	0.250564	1.72845	1.72845	48.5685	28.0995
HSD3BP4	0.018684	0.250564	1.70825	1.70825	64.2392	37.6054
GREB1	0.0186884	0.250564	1.67126	1.67126	72.1712	43.1838
FCRLA	0.018696	0.250564	1.76609	1.76609	50.972	28.8616
KIF1A	0.0187069	0.250564	1.70106	1.70106	69.5768	40.902
KCNH4	0.0187272	0.250564	1.72483	1.72483	62.2295	36.0786
AADACL3	0.0187489	0.250564	1.7573	1.7573	54.9904	31.2926
DGKK	0.0187625	0.250564	1.72918	1.72918	55.4816	32.0854
PRICKLE1	0.0187633	0.250564	1.66191	1.66191	58.862	35.4182
THBS4	0.018773	0.250564	1.56059	1.56059	58.5157	37.4958
SFTA3	0.0187749	0.250564	1.88382	1.88382	49.5491	26.3025
FABP1	0.0187751	0.250564	1.88199	1.88199	38.5609	20.4894
TMEM239	0.0187783	0.250564	1.92954	1.92954	57.3449	29.7195
DUSP27	0.0188025	0.250564	1.79408	1.79408	60.6903	33.828
FAM238B	0.0188151	0.250564	1.66091	1.66091	54.3208	32.7055
PLXNA4	0.0188241	0.250564	1.70751	1.70751	71.8188	42.0606
MALRD1	0.0188289	0.250564	1.7174	1.7174	61.631	35.8863
KRTAP15-1	0.0188388	0.250564	1.77176	1.77176	32.7665	18.4937
TNFRSF13B	0.0188505	0.250564	1.80768	1.80768	52.2299	28.8934
USP17L17	0.0188512	0.250564	1.97635	1.97635	67.8597	34.3359
ARMH2	0.0188559	0.250564	1.84618	1.84618	39.6963	21.5018
KRT82	0.0188694	0.250564	1.81753	1.81753	56.9456	31.3313
RAB3C	0.0189426	0.250564	1.75079	1.75079	59.4915	33.9799
CFHR4	0.0189777	0.250564	1.91427	1.91427	45.2805	23.6542
SLC4A3	0.0189986	0.250564	1.50194	1.50194	60.5812	40.3353
CNTNAP5	0.0190047	0.250564	1.73137	1.73137	67.6306	39.0619
NCKAP5	0.0190512	0.250564	1.51662	1.51662	63.7626	42.0425
PGC	0.0190587	0.250564	1.89029	1.89029	59.6959	31.5803
AFP	0.0190643	0.250564	1.95842	1.95842	49.5137	25.2824
FGF23	0.0190864	0.250564	1.78862	1.78862	48.0843	26.8834
ANTXRLP1	0.0191009	0.250564	1.78425	1.78425	51.7759	29.0184
OR2AT4	0.0191084	0.250564	1.9346	1.9346	49.1025	25.3813
TLL2	0.0191125	0.250564	1.68162	1.68162	61.8203	36.7623
COL20A1	0.0191181	0.250564	1.65396	1.65396	62.1254	37.5615
PLA2G2D	0.0191322	0.250564	1.77602	1.77602	51.1715	28.8124
PPEF2	0.0191509	0.250564	1.72713	1.72713	55.8436	32.3331
KRT35	0.0191683	0.250564	1.79693	1.79693	54.5475	30.356
SCN2A	0.0191687	0.250564	1.64927	1.64927	59.9996	36.3794
TBX22	0.0191829	0.250564	1.8819	1.8819	49.472	26.2883
IGHV3-73	0.0191884	0.250564	1.84788	1.84788	34.422	18.6278
KIAA1614	0.0192146	0.250564	1.43438	1.43438	64.6141	45.0468
COL13A1	0.019226	0.250564	1.60649	1.60649	58.4416	36.3785
OR9Q1	0.0192341	0.250564	1.9249	1.9249	48.5685	25.2318
CDH18	0.019245	0.250564	1.7655	1.7655	55.7602	31.5832
ZNF695	0.0192491	0.250564	1.72608	1.72608	52.3635	30.3367
NTM	0.0192585	0.250564	1.79844	1.79844	61.993	34.4704
CADPS	0.0192828	0.250564	1.8061	1.8061	61.8788	34.261
RGMA	0.0193173	0.250564	1.55641	1.55641	67.701	43.4982
PDX1	0.0193337	0.250564	1.79671	1.79671	59.6065	33.1755
CRYGB	0.0193749	0.250564	1.81796	1.81796	44.0293	24.2191
MINAR2	0.0193756	0.250564	1.8533	1.8533	44.7646	24.154
GOLGA8CP	0.0193764	0.250564	1.66975	1.66975	78.4565	46.987
OR5H14	0.0193792	0.250564	1.7585	1.7585	30.7266	17.4731
COL15A1	0.019418	0.250564	1.71792	1.71792	63.3433	36.8721
C13orf42	0.0194313	0.250564	1.87739	1.87739	46.4818	24.7587
SPATA31C2	0.0194349	0.250564	1.83324	1.83324	64.7864	35.3399
ZIM2	0.0194393	0.250564	1.61291	1.61291	51.7482	32.0837
INSRR	0.0194427	0.250564	1.73371	1.73371	61.2335	35.3194
OBP2B	0.0194473	0.250564	1.81407	1.81407	47.7418	26.3175
POPDC3	0.0194594	0.250564	1.77119	1.77119	43.5273	24.5752
CAPN6	0.019481	0.250564	1.8439	1.8439	52.6261	28.5407
CASR	0.0194815	0.250564	1.78175	1.78175	62.7128	35.1972
GTF2A1L	0.0194953	0.250564	1.81674	1.81674	47.0597	25.9034
CACNA1B	0.019507	0.250564	1.52058	1.52058	69.518	45.7181
RNF165	0.019541	0.250564	1.57637	1.57637	66.7866	42.3674
SLC34A1	0.0195614	0.250564	1.68194	1.68194	57.24	34.032
BTN1A1	0.019582	0.250564	1.70555	1.70555	54.1314	31.7383
HCN1	0.0195946	0.250564	1.65898	1.65898	56.5859	34.1089
FIBCD1	0.0195952	0.250564	1.70719	1.70719	53.8877	31.5651
LMAN1L	0.0196269	0.250564	1.67077	1.67077	54.1792	32.4276
TMEM100	0.0196414	0.250564	1.80563	1.80563	48.8607	27.0601
BCORL1	0.0196639	0.250564	1.32733	1.32733	62.4729	47.0665
GPRIN2	0.0196689	0.250564	1.4752	1.4752	70.1238	47.5352
DCHS1	0.0196807	0.250564	1.62245	1.62245	67.1034	41.3594
CSMD2	0.0197408	0.250564	1.66855	1.66855	74.9824	44.9386
HOXB8	0.0197613	0.250564	1.81489	1.81489	46.0151	25.3541
COL6A4P2	0.0197659	0.250564	1.73771	1.73771	64.9674	37.3867
MUC17	0.0197691	0.250564	1.76255	1.76255	76.6191	43.4705
GRK1	0.0197797	0.250564	1.72513	1.72513	48.733	28.2488
IGDCC3	0.0197916	0.250564	1.74421	1.74421	59.1408	33.9069
RBP3	0.0198126	0.250564	1.76708	1.76708	51.2856	29.0227
NOS2P3	0.0198176	0.250564	1.7518	1.7518	53.6769	30.6409
SORCS3	0.0198271	0.250564	1.66003	1.66003	59.3658	35.7618
MBD3L2B	0.0198339	0.250564	2.09181	2.09181	47.1826	22.5559
CCN6	0.0198403	0.250564	1.74374	1.74374	53.0033	30.3963
DISP2	0.0198504	0.250564	1.6243	1.6243	63.2531	38.9417
ERG	0.0198796	0.250564	1.70439	1.70439	61.0252	35.8047
IGKV1D-35	0.0198843	0.250564	1.85276	1.85276	41.3846	22.3367
EGFEM1P	0.0198939	0.250564	1.67334	1.67334	53.2475	31.821
PRR30	0.0199182	0.250564	1.82884	1.82884	58.8359	32.1712
HTR5A	0.0199205	0.250564	1.81508	1.81508	54.2974	29.9147
GOLGA6A	0.0199384	0.250564	1.56649	1.56649	79.3913	50.6811
PKLR	0.0199556	0.250564	1.66065	1.66065	56.4287	33.98
MEIS3	0.0199745	0.250564	1.76058	1.76058	55.2119	31.36
KRTAP5-6	0.0199777	0.250564	1.79423	1.79423	32.7204	18.2365
TDRD5	0.0200027	0.250564	1.67549	1.67549	52.6364	31.4155
GPRC6A	0.0200153	0.250564	1.87571	1.87571	47.9638	25.571
ARHGAP36	0.0200329	0.250564	1.77458	1.77458	49.3383	27.8028
NOVA2	0.0200353	0.250564	1.73011	1.73011	63.1869	36.5218
XPNPEP2	0.0200493	0.250564	1.81668	1.81668	50.8421	27.9862
PIWIL2	0.0200496	0.250564	1.63562	1.63562	60.0458	36.7113
IL2	0.0200642	0.250564	1.72331	1.72331	33.7448	19.5814
OTOP3	0.0200767	0.250564	1.82822	1.82822	51.8805	28.3775
TBXT	0.0201025	0.250564	1.71848	1.71848	49.6587	28.8969
GOLGA8EP	0.0201096	0.250564	1.67839	1.67839	81.1533	48.352
LHX9	0.0201124	0.250564	1.77495	1.77495	59.9925	33.7995
ELAVL4	0.0201169	0.250564	1.66077	1.66077	55.7812	33.5876
SCUBE1	0.020131	0.250564	1.34633	1.34633	62.6988	46.5703
NPFFR1	0.0201385	0.250564	1.62914	1.62914	60.7187	37.2705
HMCN1	0.0201845	0.250564	1.55525	1.55525	71.7662	46.1446
MAPK4	0.0202194	0.250564	1.73152	1.73152	58.6847	33.8921
SSX8P	0.0202264	0.250564	1.90284	1.90284	45.2805	23.7963
MTRNR2L10	0.0202444	0.250564	1.87286	1.87286	52.2561	27.9018
DLK1	0.0202552	0.250564	1.6631	1.6631	57.7094	34.6998
GABRG3	0.0202853	0.250564	1.693	1.693	61.7973	36.5016
SLC12A3	0.020296	0.250564	1.61595	1.61595	63.2507	39.1414
ZNF705G	0.0202979	0.250564	1.89363	1.89363	59.0782	31.1984
A1BG	0.0203038	0.250564	1.65645	1.65645	50.6986	30.6068
FGB	0.0203345	0.250564	1.65469	1.65469	50.1827	30.3275
HSPA12B	0.0203727	0.250564	1.70002	1.70002	54.5172	32.0686
CHD5	0.0203862	0.250564	1.59325	1.59325	66.5897	41.7949
FBN2	0.0204276	0.250564	1.46534	1.46534	64.4032	43.951
PKNOX2	0.0204383	0.250564	1.75668	1.75668	55.604	31.653
TRIM71	0.0204396	0.250564	1.83959	1.83959	62.8219	34.1499
YIPF7	0.0204591	0.250564	1.72206	1.72206	38.8443	22.5569
TBC1D3P2	0.0204747	0.250564	1.78179	1.78179	51.6281	28.9755
SLC22A31	0.020482	0.250564	1.8065	1.8065	45.2491	25.0479
MYL3	0.0205098	0.250564	1.83456	1.83456	51.3999	28.0175
UNC80	0.02051	0.250564	1.78476	1.78476	72.5898	40.6721
LEP	0.0205103	0.250564	1.76193	1.76193	56.4159	32.0194
TBC1D27P	0.0205129	0.250564	1.75788	1.75788	55.3403	31.4812
PSG7	0.0205221	0.250564	1.7502	1.7502	51.896	29.6514
ADAMTS12	0.0205699	0.250564	1.67958	1.67958	65.3225	38.8921
MAGEA10	0.0205827	0.250564	1.8613	1.8613	43.5558	23.4007
NYAP2	0.0205842	0.250564	1.68883	1.68883	60.9106	36.0668
HSD17B6	0.0205926	0.250564	1.72835	1.72835	46.0535	26.6459
OR10G8	0.0205967	0.250564	1.7826	1.7826	37.8198	21.2162
CCNYL3	0.0206191	0.250564	1.73965	1.73965	50.8056	29.2045
OR2T12	0.0206213	0.250564	1.99246	1.99246	41.3846	20.7706
RBFOX1	0.0206261	0.250564	1.69698	1.69698	64.1605	37.8087
DNAH8	0.0206262	0.250564	1.63261	1.63261	67.3721	41.2666
CTNNA3	0.0206342	0.250564	1.66181	1.66181	61.973	37.2925
OR9I1	0.0206347	0.250564	1.88278	1.88278	43.2305	22.961
GOLGA6L1	0.0206418	0.250564	1.85563	1.85563	89.0204	47.9732
GALNTL5	0.0206657	0.250564	1.81693	1.81693	49.745	27.3786
C4orf54	0.0206879	0.250564	1.69335	1.69335	63.143	37.2888
LCE1E	0.0206968	0.250564	1.87492	1.87492	46.6325	24.8717
IGHVIII-22-2	0.0207037	0.250564	1.7997	1.7997	38.5745	21.4338
TMEM74	0.0207059	0.250564	1.70018	1.70018	54.2211	31.8915
SSX7	0.0207063	0.250564	1.91477	1.91477	50.5304	26.3898
KCNK10	0.0207068	0.250564	1.75731	1.75731	65.4228	37.229
NCAN	0.020716	0.250564	1.68738	1.68738	59.6534	35.3527
TINCR	0.0207206	0.250564	1.63383	1.63383	57.4969	35.1916
PRRG3	0.0207226	0.250564	1.70345	1.70345	55.3827	32.5121
CLEC11A	0.0207248	0.250564	1.70286	1.70286	52.7493	30.9768
OR6P1	0.0207339	0.250564	1.89281	1.89281	43.3356	22.8948
CALD1	0.0207394	0.250564	1.54884	1.54884	63.1537	40.7748
ADAMTS20	0.0207506	0.250564	1.64241	1.64241	55.5523	33.8236
TNNI1	0.0207793	0.250564	1.7363	1.7363	60.3769	34.7734
KRTAP10-1	0.0207815	0.250564	1.73701	1.73701	49.8169	28.6797
GOLGA8S	0.0208046	0.250564	1.54743	1.54743	77.7851	50.2671
TBX4	0.0208086	0.250564	1.74133	1.74133	54.5449	31.3237
GOLGA2P9	0.0208252	0.250564	1.78499	1.78499	55.0039	30.8148
TNNT2	0.0208273	0.250564	1.71299	1.71299	55.9924	32.687
HCG22	0.0208324	0.250564	1.75564	1.75564	48.102	27.3985
VSX1	0.0208384	0.250564	1.69951	1.69951	52.1553	30.6884
DLC1	0.0208483	0.250564	1.77494	1.77494	63.5487	35.8032
C20orf202	0.0208494	0.250564	1.81113	1.81113	42.0566	23.2211
RNASE8	0.0208688	0.250564	1.93775	1.93775	38.1041	19.6641
THSD7B	0.0209061	0.250564	1.71346	1.71346	57.4359	33.5204
SUPT20HL2	0.0209088	0.250564	1.86087	1.86087	49.1025	26.3868
LRIT1	0.0209108	0.250564	1.91249	1.91249	44.1845	23.1032
SLC66A1L	0.0209183	0.250564	1.86321	1.86321	42.8511	22.9986
ZNF560	0.0209198	0.250564	1.76523	1.76523	48.5603	27.5094
ABLIM3	0.020922	0.250564	1.47055	1.47055	65.8206	44.7592
SLC1A7	0.0209797	0.250564	1.91725	1.91725	55.9958	29.2064
PALM3	0.0210402	0.250564	1.67674	1.67674	66.7149	39.7885
GALNT8	0.0210698	0.250564	1.78581	1.78581	55.6189	31.1449
LRRC3	0.0210729	0.250564	1.54577	1.54577	62.3324	40.3245
GFY	0.0210773	0.250564	1.73083	1.73083	56.894	32.8709
TMEM179	0.0210915	0.250564	1.71619	1.71619	60.7695	35.4095
GPR4	0.0210945	0.250564	1.71824	1.71824	57.3268	33.3636
CADM3	0.0211178	0.250564	1.68361	1.68361	59.6593	35.4353
MBD3L4	0.0211218	0.250564	2.09788	2.09788	55.1884	26.3068
CLCN1	0.021124	0.250564	1.74827	1.74827	64.8222	37.078
GLI1	0.0211335	0.250564	1.4965	1.4965	60.3129	40.3025
NLRP5	0.0211457	0.250564	1.77708	1.77708	58.1376	32.7152
GRIK5	0.0211716	0.250564	1.66027	1.66027	62.0915	37.3984
CACNA1C	0.0211752	0.250564	1.68202	1.68202	77.824	46.2682
PDE4DIPP1	0.021196	0.250564	1.62881	1.62881	58.1157	35.6799
DAO	0.0212014	0.250564	1.74431	1.74431	54.0119	30.9647
KRT16P3	0.0212089	0.250564	1.71448	1.71448	58.76	34.2728
ADGRL3	0.0212094	0.250564	1.63469	1.63469	65.1998	39.885
ANKRD34C	0.0212096	0.250564	1.81557	1.81557	53.5511	29.4955
MAGEB10	0.0212126	0.250564	1.91897	1.91897	38.178	19.895
LRRTM4	0.0212131	0.250564	1.83613	1.83613	56.3271	30.677
MCM10	0.0212218	0.250564	1.61338	1.61338	58.3975	36.1959
GAST	0.0214706	0.250564	1.91628	1.91628	41.6935	21.7575
H2BW3P	0.0214733	0.250564	1.96018	1.96018	44.6364	22.7715
RBM46	0.0214828	0.250564	1.72111	1.72111	50.7469	29.4849
FRMPD1	0.0215026	0.250564	1.71129	1.71129	56.8177	33.2017
SLC22A8	0.0215548	0.250564	1.805	1.805	52.343	28.9988
ITGA2B	0.0215623	0.250564	1.65805	1.65805	58.5428	35.3082
DPEP3	0.0215687	0.250564	1.76078	1.76078	53.0801	30.1457
FSTL5	0.02157	0.250564	1.73919	1.73919	49.1025	28.2329
GOLGA6L2	0.0215725	0.250564	1.74886	1.74886	70.8233	40.4969
ELFN2	0.0215939	0.250564	1.61879	1.61879	64.2151	39.6685
KCNV1	0.0216067	0.250564	1.80961	1.80961	59.8809	33.0905
TGM7	0.0216975	0.250564	1.69036	1.69036	53.5329	31.6695
MGARP	0.0217425	0.250564	1.84561	1.84561	42.5653	23.0629
ADRA1A	0.0217563	0.250564	1.74024	1.74024	59.7381	34.3274
ULBP1	0.0217594	0.250564	1.72672	1.72672	54.9567	31.8272
CBLIF	0.0217636	0.250564	1.77367	1.77367	51.5545	29.0666
KCNK3	0.0217691	0.250564	1.69276	1.69276	55.6921	32.9002
TENM1	0.0217852	0.250564	1.62769	1.62769	63.7855	39.1878
NLGN4X	0.0217906	0.250564	1.7287	1.7287	56.648	32.7692
ZNF99	0.0218117	0.250564	1.68885	1.68885	51.9344	30.7513
SLIT3	0.0218131	0.250564	1.68945	1.68945	73.0894	43.2623
PIK3R6	0.0218175	0.250564	1.50971	1.50971	61.692	40.8635
LRRC74A	0.0218669	0.250564	1.77211	1.77211	53.6818	30.2926
KCNH5	0.0218878	0.250564	1.68453	1.68453	61.4511	36.4796
ATP2B2	0.0218987	0.250564	1.64246	1.64246	66.8227	40.6846
APOB	0.0218999	0.250564	1.6644	1.6644	67.1378	40.3375
B4GALNT2	0.0219076	0.250564	1.69883	1.69883	60.3022	35.4963
TMSB15B	0.0219267	0.250564	1.68334	1.68334	50.6537	30.0912
IL13RA2	0.02193	0.250564	1.87597	1.87597	39.3878	20.9959
TUBA3E	0.0219313	0.250564	1.82428	1.82428	46.9242	25.7221
OR1B1	0.0219655	0.250564	1.84148	1.84148	39.2769	21.329
GRIA2	0.0219669	0.250564	1.70233	1.70233	54.8089	32.1963
NLRP4	0.0219695	0.250564	1.80042	1.80042	56.0389	31.1255
SLC17A4	0.0219869	0.250564	1.85363	1.85363	56.728	30.6037
TUBA3C	0.0220049	0.250564	1.90698	1.90698	45.8506	24.0436
FCRL3	0.022014	0.250564	1.70018	1.70018	54.8043	32.2343
C10orf53	0.0220142	0.250564	1.64096	1.64096	53.6347	32.685
RASGRF1	0.0220323	0.250564	1.45632	1.45632	63.8486	43.8425
KIRREL2	0.0220479	0.250564	1.70241	1.70241	55.8371	32.7988
PEAR1	0.0220497	0.250564	1.60162	1.60162	59.9709	37.444
TRPA1	0.0221085	0.250564	1.65054	1.65054	55.8724	33.851
GAGE12F	0.0221174	0.250564	1.70279	1.70279	56.8646	33.3949
SHISAL1	0.0221408	0.250564	1.7103	1.7103	57.936	33.8748
GGT2	0.0221555	0.250564	1.62462	1.62462	63.1285	38.8573
IL22RA1	0.0221568	0.250564	1.37291	1.37291	56.194	40.9306
FRRS1L	0.0221648	0.250564	1.75138	1.75138	57.0695	32.5854
UNC45B	0.0221692	0.250564	1.65237	1.65237	56.9999	34.4959
FAM9A	0.0221748	0.250564	1.88447	1.88447	45.5991	24.1973
PTCHD1	0.0221909	0.250564	1.77977	1.77977	59.875	33.6419
USP17L12	0.0221942	0.250564	1.87817	1.87817	73.3947	39.0777
IZUMO2	0.0222261	0.250564	1.65945	1.65945	51.3217	30.9269
JCAD	0.0222283	0.250564	1.73784	1.73784	66.3683	38.1901
TMEM196	0.0222415	0.250564	1.72182	1.72182	52.928	30.7396
SHH	0.0222853	0.250564	1.79906	1.79906	54.8633	30.4955
ST6GALNAC5	0.0223009	0.250564	1.64342	1.64342	52.3099	31.8299
SH2D6	0.0223079	0.250564	1.67588	1.67588	56.9843	34.0026
HRK	0.0223251	0.250564	1.49966	1.49966	56.3846	37.5983
OTOGL	0.0223445	0.250564	1.74271	1.74271	64.6224	37.0816
TRBV21-1	0.0223597	0.250564	1.72312	1.72312	32.1611	18.6645
KRTAP10-3	0.0223873	0.250564	1.71745	1.71745	50.0958	29.1687
WFIKKN2	0.0223874	0.250564	1.63278	1.63278	52.1873	31.9621
POTEF	0.0224199	0.250564	1.64537	1.64537	59.2242	35.9945
INSC	0.02243	0.250564	1.82485	1.82485	55.9985	30.6867
XKR6	0.0224517	0.250564	1.54278	1.54278	57.9852	37.5848
GPA33	0.0224544	0.250564	1.79076	1.79076	55.2054	30.8279
SLC8A3	0.0224557	0.250564	1.72217	1.72217	59.8065	34.7273
GOLGA8IP	0.0224669	0.250564	1.64898	1.64898	57.3247	34.7638
CPT1C	0.0224708	0.250564	1.65713	1.65713	62.2187	37.5461
NELL1	0.0224785	0.250564	1.78608	1.78608	56.5632	31.669
MORC1	0.0224897	0.250564	1.68784	1.68784	52.5237	31.1189
KRT17P5	0.0225229	0.250564	1.7317	1.7317	56.7448	32.7683
MAGEA2B	0.0225589	0.250564	1.83449	1.83449	52.6923	28.7232
COL5A1	0.0225599	0.250564	1.51847	1.51847	67.8207	44.6638
BIRC7	0.0225615	0.250564	1.78986	1.78986	42.3736	23.6742
NPAS4	0.0225922	0.250564	1.71632	1.71632	49.9651	29.1117
BGN	0.0226081	0.250564	1.77573	1.77573	48.8464	27.5078
PAX1	0.0226217	0.250564	1.69044	1.69044	59.0377	34.9244
PRAMENP	0.0226246	0.250564	1.78031	1.78031	53.8753	30.2618
MDGA2	0.0226319	0.250564	1.65588	1.65588	55.4827	33.5065
HERC2P10	0.0226427	0.250564	1.79569	1.79569	37.8586	21.0831
IL20	0.022668	0.250564	1.78029	1.78029	43.0895	24.2037
LVRN	0.022677	0.250564	1.69626	1.69626	53.7405	31.6818
STC1	0.0226853	0.250564	1.66788	1.66788	55.4824	33.2653
GOLGA6B	0.0226996	0.250564	1.59352	1.59352	78.2067	49.078
TRAV25	0.022702	0.250564	1.99869	1.99869	37.3002	18.6623
KRTAP27-1	0.0227062	0.250564	1.85301	1.85301	32.7665	17.6828
ASIC2	0.022727	0.250564	1.72447	1.72447	55.9729	32.458
PRKAG3	0.0227438	0.250564	1.73322	1.73322	57.6656	33.2708
FIGN	0.0227654	0.250564	1.67946	1.67946	60.6712	36.1255
SCML2	0.0228029	0.250564	1.80153	1.80153	51.7759	28.74
OR1F12	0.0228317	0.250564	1.85376	1.85376	42.0682	22.6935
PM20D1	0.0228483	0.250564	1.6359	1.6359	58.6875	35.8748
TMEM255B	0.0228571	0.250564	1.59827	1.59827	58.8107	36.7964
MROH2A	0.0228586	0.250564	1.66992	1.66992	62.6885	37.5397
BMPER	0.0228723	0.250564	1.60679	1.60679	57.1378	35.5603
GNAO1	0.0228872	0.250564	1.70241	1.70241	63.568	37.3401
KCTD16	0.0228882	0.250564	1.68909	1.68909	60.9956	36.1115
SERPINA13P	0.0229158	0.250564	1.90139	1.90139	44.5803	23.4462
ADAMTS6	0.0229606	0.250564	1.62973	1.62973	61.3887	37.668
BMS1P17	0.022969	0.250564	1.7328	1.7328	49.324	28.4649
MARK2P9	0.0230073	0.250564	1.78324	1.78324	37.3416	20.9404
OR4K2	0.0230223	0.250564	1.84461	1.84461	40.5295	21.9718
ADAMTS4	0.0230405	0.250564	1.55508	1.55508	64.4187	41.4247
PDE1B	0.0230461	0.250564	1.54647	1.54647	63.1936	40.8632
ACOXL	0.0230779	0.250564	1.5617	1.5617	60.0926	38.4789
SNAP91	0.0230863	0.250564	1.64889	1.64889	58.1374	35.2585
CNN1	0.0231023	0.250564	1.64818	1.64818	54.1792	32.8721
DCAF4L2	0.0231157	0.250564	1.67737	1.67737	49.6416	29.5949
SPZ1	0.0231318	0.250564	1.67674	1.67674	46.4222	27.6859
CXXC1P1	0.0231415	0.250564	1.84502	1.84502	48.372	26.2176
GOLGA6D	0.0231604	0.250564	1.54746	1.54746	86.7073	56.0321
NOL4	0.0231661	0.250564	1.59604	1.59604	51.4789	32.254
MAP2	0.0231765	0.250564	1.51016	1.51016	63.7827	42.2356
CPLX3	0.023204	0.250564	1.77425	1.77425	49.3383	27.8079
ATP8A2	0.0232101	0.250564	1.62467	1.62467	67.8012	41.7322
SRL	0.0232232	0.250564	1.70306	1.70306	61.0599	35.8531
SLC24A4	0.0232266	0.250564	1.62109	1.62109	61.221	37.7653
PPP2R2C	0.0232508	0.250564	1.67601	1.67601	54.9435	32.7823
LAMA1	0.0232685	0.250564	1.57821	1.57821	67.0423	42.48
ABCC9	0.0233154	0.250564	1.73376	1.73376	63.7772	36.7855
ACSM2A	0.0233509	0.250564	1.79476	1.79476	60.1698	33.5252
AADACL4	0.0233544	0.250564	1.93468	1.93468	49.8378	25.7602
STMN4	0.0233637	0.250564	1.77863	1.77863	54.8621	30.8452
PRAMEF20	0.0233687	0.250564	1.97233	1.97233	54.0119	27.3849
CPA6	0.0233828	0.250564	1.82462	1.82462	47.932	26.2696
TRAV12-3	0.0233919	0.250564	1.6645	1.6645	31.3902	18.8587
TRAJ53	0.0233938	0.250564	1.44426	1.44426	22.4936	15.5745
ERICH4	0.0234094	0.250564	1.78504	1.78504	46.751	26.1905
CACNA1G	0.0234347	0.250564	1.6171	1.6171	65.419	40.4545
TNFRSF8	0.0234466	0.250564	1.57177	1.57177	59.2913	37.7227
GRIK4	0.0234551	0.250564	1.65249	1.65249	61.0985	36.9736
OR52J3	0.0234787	0.250564	1.84801	1.84801	39.4152	21.3285
DACH2	0.0234955	0.250564	1.87652	1.87652	46.7925	24.9359
CYP26B1	0.0235428	0.250564	1.60822	1.60822	52.6887	32.7621
CD5L	0.0235483	0.250564	1.75786	1.75786	51.9866	29.5739
SEMA5B	0.0235745	0.250564	1.62856	1.62856	60.8371	37.3564
MYBPC1	0.0235775	0.250564	1.52165	1.52165	55.9563	36.7733
CA11	0.0236082	0.250564	1.47404	1.47404	60.0091	40.7105
FGF10	0.0236131	0.250564	1.66791	1.66791	55.2092	33.1009
GABRB2	0.0236182	0.250564	1.62082	1.62082	57.6873	35.5914
GAGE12G	0.0236555	0.250564	1.7232	1.7232	63.8548	37.0559
USH2A	0.0236636	0.250564	1.5609	1.5609	73.0247	46.7837
OR2L2	0.0236706	0.250564	1.77101	1.77101	37.709	21.2923
TMEM233	0.0236922	0.250564	1.72306	1.72306	50.1594	29.1106
USP17L11	0.0237234	0.250564	1.7719	1.7719	83.8004	47.2941
CCDC155	0.0237552	0.250564	1.72462	1.72462	56.3782	32.6901
NLRP13	0.0237728	0.250564	1.80552	1.80552	49.9827	27.6833
CNTFR	0.0237733	0.250564	1.56347	1.56347	56.3846	36.0637
WNT9B	0.023788	0.250564	1.85353	1.85353	58.6871	31.6623
GLP1R	0.0238143	0.250564	1.6849	1.6849	60.6609	36.0026
UMOD	0.0238165	0.250564	1.82457	1.82457	50.9928	27.9478
CTNNA2	0.023837	0.250564	1.70685	1.70685	59.5	34.8595
ADCY8	0.0238418	0.250564	1.72795	1.72795	55.4928	32.1147
PDZRN4	0.0238547	0.250564	1.77002	1.77002	51.1519	28.899
KRT84	0.0238739	0.250564	1.78298	1.78298	51.7828	29.0428
TEX15	0.0238936	0.250564	1.66723	1.66723	56.1762	33.6944
GJD2	0.0238947	0.250564	1.76599	1.76599	51.1886	28.9859
IGKV7-3	0.0238984	0.250564	1.67099	1.67099	32.7204	19.5814
EMX2	0.0239132	0.250564	1.7202	1.7202	53.9357	31.3542
GFI1B	0.0239145	0.250564	1.75069	1.75069	56.8541	32.4752
ADORA1	0.0239329	0.250564	1.82911	1.82911	55.0617	30.103
NBPF7	0.0239401	0.250564	1.83811	1.83811	48.9221	26.6155
STUM	0.023945	0.250564	1.72427	1.72427	58.8065	34.1051
EPHA10	0.0239485	0.250564	1.55154	1.55154	64.9543	41.8644
FNDC1	0.0239728	0.250564	1.68245	1.68245	62.3012	37.0301
C4orf51	0.0239775	0.250564	1.79059	1.79059	45.7176	25.5322
TRAV22	0.0239881	0.250564	1.81917	1.81917	38.5609	21.197
ZG16	0.0239979	0.250564	1.7738	1.7738	54.3025	30.6136
LHCGR	0.0239996	0.250564	1.76131	1.76131	51.7935	29.4062
TENM3	0.0240172	0.250564	1.61387	1.61387	65.5958	40.6452
ROR1	0.0240191	0.250564	1.69383	1.69383	56.6185	33.4263
SBF1P1	0.0240243	0.250564	1.68845	1.68845	55.301	32.7524
KCNK12	0.0240514	0.250564	1.60932	1.60932	68.9973	42.8735
SLC22A11	0.0240654	0.250564	1.63596	1.63596	55.166	33.7209
CDH7	0.0240809	0.250564	1.58352	1.58352	58.9203	37.2085
CCDC54	0.02415	0.250564	1.78149	1.78149	37.0253	20.7833
CDH22	0.0241507	0.250564	1.71313	1.71313	56.4615	32.9582
PLEKHG4B	0.0241611	0.250564	1.41806	1.41806	67.7914	47.8057
COL14A1	0.0241941	0.250564	1.72348	1.72348	63.8675	37.0573
ANKRD1	0.0241979	0.250564	1.85891	1.85891	52.1781	28.0692
HPCAL4	0.0242306	0.250564	1.6237	1.6237	48.9622	30.1548
ADGRB3	0.0242372	0.250564	1.71581	1.71581	55.8491	32.5498
FAM169B	0.0243027	0.250564	1.73753	1.73753	64.0829	36.8815
PITX2	0.0243292	0.250564	1.58124	1.58124	57.3462	36.2665
MGAT5B	0.024345	0.250564	1.65536	1.65536	55.3088	33.412
CLSPN	0.0243577	0.250564	1.52031	1.52031	66.1181	43.49
LIPG	0.0243743	0.250564	1.61704	1.61704	63.9012	39.5173
OR11H2	0.0244395	0.250564	1.94862	1.94862	44.3149	22.7417
SLC4A1	0.024466	0.250564	1.76233	1.76233	65.088	36.9329
CDX2	0.0244922	0.250564	1.64998	1.64998	56.4112	34.1889
MN1	0.0245065	0.250564	1.54839	1.54839	57.9657	37.4361
ACTN3	0.0245105	0.250564	1.63705	1.63705	57.6015	35.1861
C7	0.0245177	0.250564	1.7179	1.7179	58.5117	34.0599
CLEC4M	0.0245585	0.250564	1.81164	1.81164	50.8636	28.0759
PCOLCE2	0.0245823	0.250564	1.69983	1.69983	42.4056	24.947
BRINP3	0.0245978	0.250564	1.85003	1.85003	51.8805	28.0431
ATP1A2	0.0246293	0.250564	1.77366	1.77366	66.5686	37.5318
CASQ1	0.0246368	0.250564	1.66247	1.66247	55.604	33.4466
NRCAM	0.024679	0.250564	1.59289	1.59289	62.9051	39.4911
RIMS4	0.024685	0.250564	1.64636	1.64636	56.3667	34.2372
ISX	0.0246851	0.250564	1.88706	1.88706	49.4842	26.2229
CA5A	0.024718	0.250564	1.74621	1.74621	51.8407	29.6875
GRM3	0.0247254	0.250564	1.64189	1.64189	53.6511	32.6764
TMEM269	0.0247292	0.250564	1.64676	1.64676	52.0783	31.6247
IGHV3-75	0.024742	0.250564	1.85012	1.85012	36.4158	19.6829
GCK	0.0247455	0.250564	1.60396	1.60396	53.1933	33.1638
PRR23D1	0.0247548	0.250564	1.90085	1.90085	54.8801	28.8714
EGFLAM	0.0247634	0.250564	1.6524	1.6524	59.6299	36.0869
FGF14	0.0248121	0.250564	1.26357	1.26357	67.1363	53.1323
CYP1A1	0.0248389	0.250564	1.794	1.794	49.1855	27.4167
MDFIC2	0.0248462	0.250564	1.82057	1.82057	45.8175	25.1666
NKAIN1	0.0248539	0.250564	1.63825	1.63825	49.288	30.0857
ACKR1	0.0248626	0.250564	1.85133	1.85133	42.5404	22.9783
ROBO2	0.0248642	0.250564	1.63246	1.63246	65.4477	40.0916
MB21D2	0.0248736	0.250564	1.6507	1.6507	47.7351	28.9181
PPFIA4	0.0249085	0.250564	1.63288	1.63288	67.2466	41.1829
MS4A4E	0.0249097	0.250564	1.77628	1.77628	44.7778	25.2088
VSTM5	0.0249325	0.250564	1.76686	1.76686	49.9191	28.2531
GLP2R	0.0249724	0.250564	1.67964	1.67964	52.6832	31.3657
DEFB128	0.0249799	0.250564	1.79482	1.79482	45.8154	25.5265
ONECUT3	0.0249864	0.250564	1.68973	1.68973	59.9628	35.4866
KIR3DL2	0.0250164	0.250564	1.7077	1.7077	53.1847	31.1441
ZMAT4	0.0250595	0.250564	1.71258	1.71258	43.3821	25.3314
MS4A14	0.0250988	0.250564	1.71806	1.71806	54.1058	31.4924
DAPK2	0.0251249	0.250564	1.23904	1.23904	66.6073	53.7571
CD163L1	0.0251395	0.250564	1.56301	1.56301	61.3081	39.2245
MYH7	0.0251694	0.250564	1.61632	1.61632	69.9369	43.2691
NTRK1	0.0251872	0.250564	1.66198	1.66198	53.1439	31.9763
CEACAM20	0.0251893	0.250564	1.79133	1.79133	53.9357	30.1093
CHRD	0.0251934	0.250564	1.67706	1.67706	58.9651	35.1598
PRDM7	0.025211	0.250564	1.66749	1.66749	56.0184	33.5945
SPATA31E1	0.0252214	0.250564	1.71883	1.71883	52.744	30.6861
INKA2	0.0252226	0.250564	1.31311	1.31311	61.9141	47.1508
TRIM51	0.0252252	0.250564	1.71468	1.71468	48.8398	28.4834
ST18	0.0252317	0.250564	1.54521	1.54521	67.4433	43.6468
MMRN1	0.0252713	0.250564	1.70683	1.70683	41.2455	24.1649
ROBO3	0.0252841	0.250564	1.67163	1.67163	65.773	39.3466
KCNN1	0.0252885	0.250564	1.60079	1.60079	50.7662	31.7133
H2AB2	0.0252901	0.250564	1.9673	1.9673	51.9823	26.4231
NID1	0.0253349	0.250564	1.51528	1.51528	61.7838	40.7739
DAB1	0.0253443	0.250564	1.54762	1.54762	59.8682	38.684
FABP4	0.0253932	0.250564	1.78631	1.78631	32.7204	18.3173
GUCA2A	0.0254109	0.250564	1.71028	1.71028	39.6963	23.2104
COL22A1	0.025432	0.250564	1.70148	1.70148	69.8004	41.0233
PRAMEF14	0.0254536	0.250564	1.85282	1.85282	59.5145	32.1211
SIGLEC8	0.0254633	0.250564	1.67216	1.67216	49.9611	29.8781
MAGEB6	0.0254723	0.250564	1.92147	1.92147	40.5014	21.0784
FGF18	0.0254765	0.250564	1.67694	1.67694	49.869	29.7381
CYP4F24P	0.0254889	0.250564	1.86092	1.86092	54.5919	29.336
SERPINA12	0.0255021	0.250564	1.78399	1.78399	47.7249	26.7517
SAGE2P	0.0255059	0.250564	1.71369	1.71369	31.9186	18.6256
IGSF11	0.0255425	0.250564	1.60465	1.60465	58.3389	36.356
CTNND2	0.0255792	0.250564	1.62288	1.62288	58.7132	36.1785
KRT74	0.0255843	0.250564	1.70934	1.70934	47.5416	27.8128
SGCZ	0.0255848	0.250564	1.7412	1.7412	53.5858	30.7753
ANKRD55	0.0256271	0.250564	1.68067	1.68067	47.5762	28.3079
FAR2P1	0.0256341	0.250564	1.65195	1.65195	56.4159	34.1511
NEUROD1	0.0256424	0.250564	1.61795	1.61795	55.5488	34.3329
DCLK3	0.0256657	0.250564	1.75029	1.75029	58.2815	33.2982
KRT42P	0.0256739	0.250564	1.63085	1.63085	61.0686	37.446
TEX35	0.0256802	0.250564	1.75689	1.75689	49.8378	28.3671
DPT	0.0256831	0.250564	1.80032	1.80032	46.0366	25.5713
PNLIPRP1	0.0256983	0.250564	1.77501	1.77501	47.7998	26.9293
AGTR2	0.0257237	0.250564	1.86878	1.86878	41.3659	22.1352
MYH6	0.0257249	0.250564	1.61394	1.61394	67.0504	41.5447
HNRNPA1P33	0.0257347	0.250564	1.79648	1.79648	50.4073	28.0589
KIF4B	0.0257597	0.250564	1.67604	1.67604	55.4618	33.0911
GLRA4	0.025787	0.250564	1.83887	1.83887	52.0082	28.2827
IGHVII-15-1	0.0258187	0.250564	1.7715	1.7715	31.3902	17.7195
KCNT2	0.0258375	0.250564	1.72577	1.72577	54.0989	31.3478
SUSD5	0.0258526	0.250564	1.72776	1.72776	55.9587	32.3879
GDPD4	0.0258671	0.250564	1.62965	1.62965	52.1486	31.9999
BCRP2	0.0258864	0.250564	1.6192	1.6192	62.2823	38.4649
RIMBP3B	0.0259054	0.250564	1.48694	1.48694	54.9512	36.9559
CCDC27	0.0259074	0.250564	1.74029	1.74029	56.0201	32.1901
FKBP10	0.0259296	0.250564	1.598	1.598	53.5209	33.4924
TMEM202	0.0259469	0.250564	1.79669	1.79669	45.4805	25.3135
GHRHR	0.0259525	0.250564	1.69289	1.69289	52.6823	31.1198
P2RX6P	0.0259734	0.250564	1.66373	1.66373	31.9186	19.185
IGDCC4	0.0259801	0.250564	1.65974	1.65974	59.2186	35.6793
CATSPER1	0.0259815	0.250564	1.65205	1.65205	53.2148	32.2114
TP63	0.026003	0.250564	1.26518	1.26518	59.6339	47.1349
LOXL2	0.0260061	0.250564	1.51964	1.51964	57.24	37.6669
KRT16P2	0.0260239	0.250564	1.73393	1.73393	54.3105	31.3222
NEFM	0.0260394	0.250564	1.6649	1.6649	59.9685	36.0192
SPOCK3	0.0260416	0.250564	1.64248	1.64248	48.5391	29.5523
CYP17A1	0.0260545	0.250564	1.5483	1.5483	53.2942	34.4211
PGR	0.0260629	0.250564	1.59147	1.59147	57.3967	36.0652
TSBP1	0.0260631	0.250564	1.64874	1.64874	54.0453	32.7797
OR5K2	0.0260977	0.250564	1.80053	1.80053	35.0859	19.4864
AMHR2	0.026102	0.250564	1.75344	1.75344	54.4256	31.0393
VWA5B2	0.0261241	0.250564	1.50982	1.50982	53.344	35.3313
POTEG	0.026129	0.250564	1.68157	1.68157	56.9776	33.8836
PRAMEF13	0.0261472	0.250564	1.88402	1.88402	58.8942	31.2598
OPN1MW	0.026173	0.250564	1.87052	1.87052	62.1051	33.2021
ACTL6B	0.0261797	0.250564	1.79168	1.79168	58.0757	32.4141
IL1RAPL2	0.0262185	0.250564	1.76767	1.76767	44.5781	25.2186
TRIM43B	0.0262258	0.250564	1.74203	1.74203	52.5237	30.1509
PRR36	0.0262325	0.250564	1.53643	1.53643	62.6253	40.7603
TMC2	0.0262721	0.250564	1.76312	1.76312	57.7684	32.7648
GATA4	0.026279	0.250564	1.67506	1.67506	54.1075	32.3017
ZNF521	0.0262823	0.250564	1.73876	1.73876	53.5209	30.7811
TRIM51EP	0.0263397	0.250564	1.85131	1.85131	55.858	30.1722
KLHL1	0.0263482	0.250564	1.60987	1.60987	48.2949	29.9993
SLC6A1	0.0263763	0.250564	1.7251	1.7251	59.7262	34.6219
TMED11P	0.0264171	0.250564	1.81002	1.81002	41.8629	23.1284
ANKRD30BP2	0.0264278	0.250564	1.67945	1.67945	59.9628	35.7038
LRRC53	0.0264982	0.250564	1.77722	1.77722	54.5914	30.7173
PRLHR	0.0264992	0.250564	1.59584	1.59584	49.761	31.1817
SULT1C2P1	0.0265004	0.250564	1.81026	1.81026	50.2447	27.7555
SLC25A48	0.0265341	0.250564	1.75265	1.75265	56.1796	32.0541
SCN3A	0.0265407	0.250564	1.56535	1.56535	58.9132	37.6357
IGLV3-27	0.0265529	0.250564	1.7338	1.7338	32.7204	18.872
MOV10L1	0.0265727	0.250564	1.66879	1.66879	59.8883	35.8873
KCNJ16	0.0265831	0.250564	1.5998	1.5998	57.2689	35.7975
NFAM1	0.0266235	0.250564	1.3049	1.3049	66.4923	50.9558
MLXIPL	0.026637	0.250564	1.61471	1.61471	56.2688	34.8476
RTL1	0.0266393	0.250564	1.64319	1.64319	51.8474	31.5529
TRIM67	0.0266434	0.250564	1.76054	1.76054	63.1847	35.8894
WNT7A	0.0266435	0.250564	1.72309	1.72309	55.4943	32.2064
HNF1B	0.0266673	0.250564	1.64193	1.64193	56.2873	34.2812
STRA8	0.0266862	0.250564	1.68091	1.68091	48.0359	28.5773
CYB5RL	0.0267247	0.250564	1.2917	1.2917	62.9855	48.7616
OSTCP1	0.0267341	0.250564	1.76137	1.76137	43.6362	24.774
HKDC1	0.0267532	0.250564	1.63788	1.63788	58.2706	35.5768
ACTL7B	0.0267814	0.250564	1.86208	1.86208	45.7264	24.5567
PGBD5	0.0267818	0.250564	1.66997	1.66997	62.8351	37.6266
LIN28B	0.0267869	0.250564	1.71753	1.71753	50.8657	29.6156
TP53TG3	0.0268097	0.250564	1.67249	1.67249	58.2158	34.8078
OR2G3	0.0268212	0.250564	1.83851	1.83851	42.6031	23.1727
STRIP2	0.0268375	0.250564	1.49801	1.49801	61.9539	41.3574
KCNA4	0.0268425	0.250564	1.67622	1.67622	50.972	30.4089
CHRDL1	0.0268633	0.250564	1.92389	1.92389	49.324	25.6376
OR5AC2	0.0268884	0.250564	1.62624	1.62624	30.7266	18.8943
SPEM3	0.0269292	0.250564	1.70818	1.70818	63.6769	37.2776
ATP6V0D2	0.0269394	0.250564	1.69065	1.69065	51.4454	30.4293
OR2T5	0.0269905	0.250564	1.68867	1.68867	49.5554	29.3459
TRABD2B	0.0269908	0.250564	1.65537	1.65537	59.2505	35.7928
OR6B1	0.0270243	0.250564	1.82851	1.82851	40.7454	22.2834
KCNH2	0.0270601	0.250564	1.61563	1.61563	56.2588	34.8215
DACH1	0.0270756	0.250564	1.60161	1.60161	53.5698	33.4475
APLNR	0.0270798	0.250564	1.70735	1.70735	56.5464	33.1194
DPF3	0.0270844	0.250564	1.68268	1.68268	60.8553	36.1657
TNFSF11	0.0270935	0.250564	1.69355	1.69355	47.3313	27.948
ADAM19	0.0271144	0.250564	1.28502	1.28502	65.9562	51.3271
ANO5	0.0271228	0.250564	1.64454	1.64454	58.5504	35.603
PAX4	0.0271229	0.250564	1.66787	1.66787	55.065	33.0152
PSG1	0.0271291	0.250564	1.67707	1.67707	53.7787	32.067
NANOG	0.0271529	0.250564	1.59947	1.59947	58.3706	36.4937
XYLT1	0.0271558	0.250564	1.35739	1.35739	66.6812	49.1245
NEFH	0.0271671	0.250564	1.64646	1.64646	56.2919	34.1896
PIWIL3	0.0271723	0.250564	1.72035	1.72035	52.7095	30.6388
KRT37	0.027176	0.250564	1.68255	1.68255	48.54	28.849
SYT13	0.0272323	0.250564	1.69067	1.69067	53.5858	31.695
AMER3	0.0272446	0.250564	1.70487	1.70487	53.7207	31.5101
LINC02203	0.0272726	0.250564	1.92302	1.92302	52.4506	27.2752
KRT17P1	0.0272748	0.250564	1.72604	1.72604	56.6478	32.8196
CELF5	0.0273052	0.250564	1.67469	1.67469	57.8075	34.5184
ARHGAP22	0.0273277	0.250564	1.32887	1.32887	59.5981	44.8488
HSPB6	0.0273394	0.250564	1.6217	1.6217	55.1747	34.0228
FMOD	0.0273839	0.250564	1.63317	1.63317	51.5121	31.5411
DPP10	0.0273935	0.250564	1.60189	1.60189	57.4937	35.8912
SLC18A1	0.0274039	0.250564	1.69998	1.69998	54.0554	31.7977
TRIM49	0.0274069	0.250564	1.71898	1.71898	52.9982	30.8312
FCER2	0.0274264	0.250564	1.59417	1.59417	53.7814	33.7363
ZIM3	0.0274284	0.250564	1.71362	1.71362	49.6416	28.9688
FAAHP1	0.0274319	0.250564	1.83395	1.83395	49.1996	26.8271
PNLIPRP2	0.0274328	0.250564	1.69563	1.69563	50.8164	29.969
MYH13	0.0274377	0.250564	1.59312	1.59312	62.9554	39.5169
OR51D1	0.0274699	0.250564	1.87417	1.87417	40.4122	21.5627
GSG1	0.0274754	0.250564	1.72332	1.72332	52.9622	30.7327
KIR2DS4	0.0275017	0.250564	1.87144	1.87144	57.7361	30.8512
AACSP1	0.0275274	0.250564	1.65478	1.65478	52.2397	31.5689
IGHE	0.0276084	0.250564	1.79911	1.79911	45.7767	25.444
PRAMEF25	0.0276393	0.250564	1.91158	1.91158	59.5106	31.1316
TMEM132D	0.0276743	0.250564	1.70224	1.70224	55.1789	32.4154
KCNA5	0.0276943	0.250564	1.5706	1.5706	50.1594	31.9365
PNPLA1	0.0277087	0.250564	1.64653	1.64653	48.8398	29.6623
PROX1	0.0277129	0.250564	1.49598	1.49598	59.075	39.4891
SEPTIN3	0.0277217	0.250564	1.55097	1.55097	64.6439	41.6796
CDK15	0.0277364	0.250564	1.73815	1.73815	55.5713	31.9714
ASB17	0.0277701	0.250564	1.69136	1.69136	37.8198	22.3606
CACNA1H	0.0277795	0.250564	1.46081	1.46081	62.8371	43.0151
IQCM	0.0278205	0.250564	1.70745	1.70745	51.3704	30.086
KIR3DL3	0.0278237	0.250564	1.76508	1.76508	48.2728	27.3488
CTAGE6	0.0278493	0.250564	1.54173	1.54173	59.339	38.4886
H2AB3	0.0278681	0.250564	1.83916	1.83916	44.8897	24.4078
ABCG2	0.0278893	0.250564	1.58521	1.58521	55.0016	34.6967
KCP	0.0279121	0.250564	1.51927	1.51927	64.8718	42.6994
ABCB5	0.027918	0.250564	1.59594	1.59594	62.102	38.9125
ARSL	0.0279182	0.250564	1.86627	1.86627	55.4618	29.718
KANK4	0.0279369	0.250564	1.62968	1.62968	51.4514	31.5715
FGF3	0.0279629	0.250564	1.78126	1.78126	43.5273	24.4362
CNBD2	0.0279817	0.250564	1.63714	1.63714	56.5043	34.5139
PHOX2B	0.0280257	0.250564	1.71691	1.71691	51.8371	30.1921
LRRC37A6P	0.0280739	0.250564	1.52202	1.52202	56.0319	36.8142
GAGE12D	0.0280827	0.250564	1.78382	1.78382	53.0601	29.7452
AFF2	0.0280891	0.250564	1.58676	1.58676	62.1726	39.1822
TFAP2D	0.0281035	0.250564	1.83397	1.83397	55.1199	30.0549
CAMK2N1	0.0281048	0.250564	1.62288	1.62288	50.3908	31.0503
CORIN	0.0281183	0.250564	1.61414	1.61414	56.206	34.821
VAX1	0.0281519	0.250564	1.61248	1.61248	56.6238	35.116
CDH11	0.0281608	0.250564	1.55353	1.55353	57.0543	36.7255
DIAPH3	0.0281675	0.250564	1.56304	1.56304	55.5074	35.5124
SIM1	0.0281688	0.250564	1.70061	1.70061	53.1551	31.2564
PIWIL1	0.0281737	0.250564	1.7131	1.7131	55.5579	32.4311
POU4F1	0.0281925	0.250564	1.70238	1.70238	53.4954	31.424
OR52B2	0.0282002	0.250564	1.79317	1.79317	40.5295	22.6022
SV2A	0.0282005	0.250564	1.58895	1.58895	62.1742	39.1292
ENPP1	0.0282333	0.250564	1.56486	1.56486	57.5598	36.7826
UROC1	0.0282419	0.250564	1.72209	1.72209	58.0247	33.6944
SLC36A3	0.0282448	0.250564	1.63115	1.63115	51.1886	31.382
MEX3B	0.0282647	0.250564	1.65676	1.65676	47.6099	28.7368
GPR12	0.0282656	0.250564	1.81727	1.81727	46.4784	25.5759
VRTN	0.0282671	0.250564	1.64623	1.64623	49.9342	30.3324
OTOA	0.0282683	0.250564	1.57679	1.57679	63.6006	40.3355
SLC35F4	0.0282749	0.250564	1.69304	1.69304	57.8035	34.1418
LCN10	0.0282826	0.250564	1.60934	1.60934	49.2645	30.6116
MYO7B	0.0283472	0.250564	1.50965	1.50965	66.0148	43.7284
DBH	0.0283502	0.250564	1.72303	1.72303	52.8803	30.6903
TRPM3	0.0283529	0.250564	1.6099	1.6099	67.8245	42.1296
LY6L	0.0283667	0.250564	1.67573	1.67573	56.31	33.6034
ALOXE3	0.028376	0.250564	1.60674	1.60674	58.1612	36.1983
TP53TG3C	0.0283836	0.250564	1.67802	1.67802	66.7734	39.793
OR2H1	0.0284011	0.250564	1.77279	1.77279	50.86	28.6893
POTEI	0.0284045	0.250564	1.40161	1.40161	69.5063	49.5902
FUNDC2P2	0.0284328	0.250564	1.77468	1.77468	45.0888	25.4068
GAGE12E	0.0284402	0.250564	1.71062	1.71062	57.0046	33.3239
ASTL	0.0284802	0.250564	1.59453	1.59453	48.6299	30.498
PTH2R	0.0284906	0.250564	1.73003	1.73003	53.2361	30.7719
PDZRN3	0.0284908	0.250564	1.65771	1.65771	56.3399	33.9866
RHCG	0.0284913	0.250564	1.57957	1.57957	56.5186	35.781
BRDT	0.0284944	0.250564	1.71315	1.71315	53.6316	31.3058
GRIA4	0.0284995	0.250564	1.59769	1.59769	56.9456	35.6425
SLC30A3	0.0285017	0.250564	1.61203	1.61203	56.1796	34.8502
TEX49	0.0285362	0.250564	1.84439	1.84439	43.2305	23.4389
PSG4	0.0285429	0.250564	1.7028	1.7028	48.4393	28.4468
TNN	0.028552	0.250564	1.59839	1.59839	57.0647	35.7013
ADGRD1	0.0286267	0.250564	1.62689	1.62689	59.4047	36.5143
CRP	0.0286345	0.250564	1.79066	1.79066	49.5038	27.6456
LRRC3B	0.0286391	0.250564	1.74208	1.74208	50.972	29.2593
YPEL4	0.0286475	0.250564	1.6586	1.6586	52.6364	31.7355
DMBT1	0.0286514	0.250564	1.64941	1.64941	80.7501	48.9568
ADAM6	0.0286595	0.250564	1.75038	1.75038	41.9479	23.9649
IQSEC3	0.028661	0.250564	1.51885	1.51885	61.258	40.3318
SLC19A3	0.0286744	0.250564	1.66358	1.66358	54.9762	33.0469
NPR3	0.0287076	0.250564	1.58244	1.58244	54.2974	34.3125
BHLHE22	0.0287128	0.250564	1.78354	1.78354	47.6178	26.6984
TP53TG3B	0.0287235	0.250564	1.66949	1.66949	66.7996	40.0119
ITIH2	0.0287293	0.250564	1.65685	1.65685	59.4078	35.8559
UNC93A	0.0288053	0.250564	1.77757	1.77757	50.1106	28.1905
MRGPRX4	0.0288063	0.250564	1.71248	1.71248	42.9202	25.0632
ARHGAP31	0.0288385	0.250564	1.20974	1.20974	65.5472	54.1831
NXNL1	0.0288433	0.250564	1.63466	1.63466	37.2491	22.7871
PRSS58	0.0288534	0.250564	1.79032	1.79032	43.7151	24.4174
UPK2	0.028877	0.250564	1.79234	1.79234	56.4885	31.5166
FAM47C	0.0288845	0.250564	1.7733	1.7733	46.249	26.0808
OR13C2	0.0289021	0.250564	1.94134	1.94134	44.9821	23.1706
ELAVL3	0.0289143	0.250564	1.68768	1.68768	57.8673	34.2881
C1orf94	0.0289221	0.250564	1.6791	1.6791	51.4713	30.6541
SHE	0.0289278	0.250564	1.68964	1.68964	59.5588	35.2494
SPAM1	0.0289771	0.250564	1.7624	1.7624	47.2378	26.8031
ROS1	0.0290098	0.250564	1.6842	1.6842	58.682	34.8426
KIR3DX1	0.0290271	0.250564	1.74041	1.74041	55.97	32.159
ADAMTS10	0.0290307	0.250564	1.60223	1.60223	61.172	38.1792
HNRNPKP3	0.0290405	0.250564	1.80416	1.80416	39.6776	21.9922
CXorf51B	0.0290417	0.250564	1.92986	1.92986	43.9079	22.7519
DNASE1L3	0.0290719	0.250564	1.82256	1.82256	46.4926	25.5095
ETNPPL	0.0290945	0.250564	1.70966	1.70966	53.6091	31.3567
FAIM2	0.029095	0.250564	1.60281	1.60281	63.0166	39.3162
STK32A	0.029096	0.250564	1.71696	1.71696	56.7887	33.0751
APBA1	0.0291046	0.250564	1.43387	1.43387	58.7851	40.9974
CLDN14	0.0291283	0.250564	1.76743	1.76743	53.6511	30.3555
TMEM35A	0.0291347	0.250564	1.79392	1.79392	42.0566	23.4439
ZP4	0.0291362	0.250564	1.77512	1.77512	47.1826	26.5799
NCAM2	0.0291519	0.250564	1.65394	1.65394	56.9036	34.4049
DSG1	0.0291561	0.250564	1.6482	1.6482	53.6877	32.5736
GJA8	0.0291631	0.250564	1.68026	1.68026	42.3386	25.1976
GUCY2EP	0.0292445	0.250564	1.68745	1.68745	55.1263	32.6683
CHIAP2	0.0293069	0.250564	1.87198	1.87198	51.0079	27.2481
ZBED2	0.0293172	0.250564	1.6998	1.6998	45.5693	26.8086
TICRR	0.0293255	0.250564	1.52215	1.52215	61.1983	40.2052
KRT31	0.0293334	0.250564	1.80889	1.80889	49.8812	27.5756
FLG2	0.0293427	0.250564	1.6644	1.6644	59.5132	35.7565
TCEAL5	0.0293652	0.250564	1.86963	1.86963	44.1993	23.6406
MYOZ3	0.0293856	0.250564	1.78795	1.78795	56.2976	31.4873
SEMG1	0.0294178	0.250564	1.83902	1.83902	42.5549	23.14
CYP4F8	0.0294818	0.250564	1.6863	1.6863	56.1796	33.3154
USP17L7	0.0294922	0.250564	1.80539	1.80539	52.5774	29.1224
PDYN	0.0294975	0.250564	1.71022	1.71022	52.3945	30.6361
ADAMTS2	0.0295052	0.250564	1.46268	1.46268	61.283	41.8979
OR2H2	0.0295057	0.250564	1.79421	1.79421	43.8375	24.4327
OR10G9	0.0295238	0.250564	1.81459	1.81459	46.2763	25.5023
OR1D4	0.029524	0.250564	1.76603	1.76603	44.7963	25.3656
RTBDN	0.0295757	0.250564	1.70187	1.70187	55.1747	32.42
GABBR1	0.0295836	0.250564	1.40948	1.40948	69.3389	49.1947
FAM133A	0.0295943	0.250564	1.84525	1.84525	44.0293	23.8609
CRNN	0.0296296	0.250564	1.69105	1.69105	64.6119	38.2082
ANK2	0.0296421	0.250564	1.44022	1.44022	72.3466	50.2332
SLC17A2	0.0296425	0.250564	1.69865	1.69865	48.0867	28.3089
GAP43	0.0296475	0.250564	1.64229	1.64229	51.9492	31.6321
ACSM2B	0.0296851	0.250564	1.66142	1.66142	58.7355	35.3525
AMER2	0.0296858	0.250564	1.66451	1.66451	56.5517	33.9751
ADAMTSL1	0.0296921	0.250564	1.55431	1.55431	64.549	41.5291
FAM163A	0.0296937	0.250564	1.54861	1.54861	55.2988	35.7086
LCT	0.0297163	0.250564	1.61588	1.61588	59.6173	36.8947
RHAG	0.0297216	0.250564	1.68535	1.68535	47.1249	27.9615
F2	0.0297612	0.250564	1.71524	1.71524	53.5298	31.2084
KLK12	0.0297672	0.250564	1.60481	1.60481	52.6052	32.7797
CACNA1I	0.0297909	0.250564	1.56268	1.56268	65.9921	42.2301
ANP32D	0.0298119	0.250564	1.74072	1.74072	51.2097	29.4187
SPDYC	0.0298281	0.250564	1.77682	1.77682	47.7912	26.897
SLC12A5	0.0298295	0.250564	1.68465	1.68465	64.9692	38.5654
VN1R3	0.0298506	0.250564	1.71609	1.71609	39.6963	23.1318
ASB10	0.0298523	0.250564	1.76271	1.76271	51.5822	29.2631
CNR2	0.0298744	0.250564	1.67119	1.67119	51.1087	30.5821
OR7C1	0.0299357	0.250564	1.72173	1.72173	49.5457	28.7766
ZNF728	0.0299433	0.250564	1.79862	1.79862	44.2536	24.6042
CA6	0.0299483	0.250564	1.75555	1.75555	47.562	27.0924
KPRP	0.0299579	0.250564	1.73749	1.73749	56.7119	32.6402
MAGEB18	0.0299593	0.250564	1.76708	1.76708	38.5609	21.8219
OR2C3	0.0299617	0.250564	1.75332	1.75332	46.4423	26.4882
C18orf54	0.0299644	0.250564	1.54915	1.54915	57.1938	36.9194
RP1L1	0.0299738	0.250564	1.5298	1.5298	62.8947	41.1131
OR2AK2	0.0299789	0.250564	1.78808	1.78808	38.5585	21.5642
SSX5	0.0299916	0.250564	1.83694	1.83694	40.6559	22.1324
RXRG	0.030001	0.250564	1.74668	1.74668	51.7549	29.6305
LYPD4	0.0300013	0.250564	1.66616	1.66616	53.465	32.0887
SLC1A6	0.0300373	0.250564	1.72316	1.72316	60.0588	34.854
CLIP3	0.0300628	0.250564	1.62108	1.62108	62.641	38.6415
MROH2B	0.0300758	0.250564	1.66827	1.66827	58.2078	34.8912
HEMGN	0.0301032	0.250564	1.74825	1.74825	47.2296	27.0154
CTAGE15	0.0301036	0.250564	1.44911	1.44911	58.1941	40.1584
PSG9	0.0301129	0.250564	1.84645	1.84645	45.6748	24.7365
GABRA2	0.0301364	0.250564	1.66085	1.66085	55.7602	33.5734
MGAT4EP	0.0301804	0.250564	1.74748	1.74748	46.1159	26.39
C2orf91	0.0301874	0.250564	1.67691	1.67691	54.8887	32.732
GALR1	0.0302111	0.250564	1.69115	1.69115	59.5588	35.2179
NOX5	0.0302167	0.250564	1.57555	1.57555	67.3312	42.735
NPR1	0.0302612	0.250564	1.66893	1.66893	62.7521	37.6002
CCNB3	0.0302683	0.250564	1.60966	1.60966	52.7099	32.746
ADAM33	0.0302917	0.250564	1.62393	1.62393	54.8881	33.7996
KLHL10	0.0303022	0.250564	1.76339	1.76339	53.5094	30.3445
SCN9A	0.0303059	0.250564	1.49794	1.49794	57.1244	38.1352
CDH20	0.0303247	0.250564	1.65355	1.65355	52.8957	31.9893
GHRH	0.0303543	0.250564	1.72623	1.72623	38.8443	22.5024
A4GNT	0.030375	0.250564	1.72136	1.72136	47.1752	27.4059
HOXC12	0.0304287	0.250564	1.64928	1.64928	50.5697	30.6617
SSX4B	0.0304439	0.250564	1.74181	1.74181	53.3548	30.6318
AVPR1B	0.0304694	0.250564	1.59732	1.59732	56.4143	35.3182
GHSR	0.0305085	0.250564	1.67756	1.67756	48.6812	29.019
CYP4F62P	0.0305162	0.250564	1.69325	1.69325	58.1495	34.3418
GPR55	0.0305165	0.250564	1.63888	1.63888	56.0879	34.2233
GSG1L	0.0305298	0.250564	1.66919	1.66919	71.852	43.046
BPIFA4P	0.0305616	0.250564	1.75217	1.75217	48.8107	27.8573
NOVA1	0.0305633	0.250564	1.55068	1.55068	58.5592	37.7636
GAGE10	0.0306258	0.250564	1.79935	1.79935	52.3342	29.0851
LDB2	0.0306458	0.250564	1.60905	1.60905	51.6464	32.0974
AANAT	0.0306525	0.250564	1.52657	1.52657	54.8887	35.9556
OR10G2	0.0306761	0.250564	1.79222	1.79222	40.5479	22.6244
ZC4H2	0.0306982	0.250564	1.70443	1.70443	42.7296	25.0697
DDX11L5	0.0307392	0.250564	1.51574	1.51574	60.1964	39.7142
CLEC4F	0.0307908	0.250564	1.70521	1.70521	49.6227	29.1007
OR13C5	0.0308104	0.250564	1.86524	1.86524	46.3083	24.827
SLITRK1	0.0308292	0.250564	1.71537	1.71537	52.3945	30.5442
GABRR1	0.0308366	0.250564	1.65079	1.65079	53.2148	32.236
GOLGA6L4	0.0308581	0.250564	1.31163	1.31163	66.0283	50.3406
DEFB132	0.0308783	0.250564	1.70659	1.70659	47.0889	27.5924
RHBDL3	0.0308821	0.250564	1.58759	1.58759	55.4203	34.9085
SH2D2A	0.0308952	0.250564	1.67091	1.67091	53.1218	31.7922
NAT8L	0.0309001	0.250564	1.63529	1.63529	58.6192	35.8464
TRBV7-5	0.0309213	0.250564	1.66698	1.66698	33.7448	20.2431
SLC13A1	0.030941	0.250564	1.61302	1.61302	53.8677	33.3954
CCL25	0.0309522	0.250564	1.80809	1.80809	49.5791	27.4207
IGFL4	0.0309644	0.250564	1.57341	1.57341	52.0441	33.0772
KCNT1	0.0309737	0.250564	1.52483	1.52483	61.2716	40.1826
IGKV2-26	0.0310082	0.250564	1.70603	1.70603	30.1673	17.6828
PRKD1	0.0310106	0.250564	1.63034	1.63034	55.3507	33.9503
ZDHHC22	0.0310187	0.250564	1.72705	1.72705	57.069	33.0442
PROP1	0.0310398	0.250564	1.78482	1.78482	54.0447	30.2803
ONECUT2	0.0310425	0.250564	1.59971	1.59971	61.0685	38.1747
UNC5D	0.0310876	0.250564	1.59243	1.59243	56.2216	35.3055
CD300LG	0.0310946	0.250564	1.68878	1.68878	53.1333	31.4626
SVOP	0.0311157	0.250564	1.6393	1.6393	58.5813	35.7356
OPN5	0.0311466	0.250564	1.68713	1.68713	52.1754	30.9255
ECE2	0.031196	0.250564	1.6722	1.6722	56.2289	33.6256
NTRK2	0.0312203	0.250564	1.48995	1.48995	72.79	48.8539
CPXM2	0.031231	0.250564	1.63934	1.63934	50.7951	30.9851
FOXF1	0.0312379	0.250564	1.7551	1.7551	43.3055	24.6741
RNF182	0.0312827	0.250564	1.71921	1.71921	47.9352	27.8821
ADAM30	0.0313641	0.250564	1.73145	1.73145	46.0854	26.6167
PRB3	0.0313889	0.250564	1.77355	1.77355	53.6091	30.227
SSTR3	0.0314261	0.250564	1.57394	1.57394	60.4844	38.4287
GALNT17	0.0314302	0.250564	1.57866	1.57866	53.4657	33.8677
CHI3L2	0.0314603	0.250564	1.65063	1.65063	49.6263	30.065
CD209	0.03147	0.250564	1.56232	1.56232	57.1315	36.5684
CRYGN	0.031497	0.250564	1.70598	1.70598	53.2657	31.2228
S100A7A	0.0315173	0.250564	1.68832	1.68832	53.6628	31.7848
CALHM5	0.0315264	0.250564	1.60761	1.60761	53.5659	33.3201
SCN7A	0.0315441	0.250564	1.63705	1.63705	55.2817	33.769
SOX11	0.0315565	0.250564	1.61667	1.61667	57.6848	35.6813
CD34	0.0315599	0.250564	1.61204	1.61204	63.1222	39.1567
GOLGA8M	0.0315618	0.250564	1.43286	1.43286	67.6888	47.2402
KRT3	0.0316526	0.250564	1.67111	1.67111	54.7269	32.7489
CLVS2	0.0316984	0.250564	1.69839	1.69839	56.1221	33.0443
SULT4A1	0.0317577	0.250564	1.67577	1.67577	48.9622	29.2178
TRAV37	0.0317671	0.250564	1.70128	1.70128	42.0682	24.7275
GOLGA6L6	0.0317788	0.250564	1.72437	1.72437	86.0827	49.9213
PAGE3	0.0317912	0.250564	1.78985	1.78985	32.0674	17.9163
TMPRSS15	0.0318054	0.250564	1.74474	1.74474	53.0079	30.3815
KNCN	0.0318264	0.250564	1.6671	1.6671	54.3651	32.6107
PRAMEF1	0.0318439	0.250564	1.69691	1.69691	55.2092	32.5352
TCF15	0.0319214	0.250564	1.74779	1.74779	38.9374	22.2781
TRDN	0.0319367	0.250564	1.64363	1.64363	58.3066	35.4744
KLHL33	0.0319477	0.250564	1.66556	1.66556	60.4059	36.2676
PKD1L1	0.0319624	0.250564	1.47418	1.47418	68.4302	46.4191
APOL5	0.0319728	0.250564	1.66	1.66	46.4465	27.9799
CLEC1B	0.0319831	0.250564	1.69116	1.69116	41.839	24.7398
GFPT2	0.0319969	0.250564	1.65442	1.65442	53.7227	32.4723
EXTL1	0.0320199	0.250564	1.79152	1.79152	56.4567	31.5132
ADARB2	0.0320433	0.250564	1.41144	1.41144	60.9523	43.1845
MBD3L2	0.0320464	0.250564	1.93307	1.93307	43.9525	22.7371
ENAM	0.0320576	0.250564	1.59837	1.59837	58.0214	36.3005
MPIG6B	0.0320602	0.250564	1.52676	1.52676	55.9633	36.6549
CPA5	0.0320825	0.250564	1.6872	1.6872	53.0624	31.45
PXDNL	0.0320906	0.250564	1.62019	1.62019	54.1792	33.44
CXorf65	0.0321503	0.250564	1.83811	1.83811	45.4135	24.7067
SLC16A10	0.0321885	0.250564	1.49083	1.49083	55.6293	37.3144
RALYL	0.0322033	0.250564	1.71336	1.71336	55.117	32.1689
MIP	0.0322137	0.250564	1.65327	1.65327	51.672	31.2544
FAT4	0.0322154	0.250564	1.48896	1.48896	67.6768	45.4524
OR1F1	0.032235	0.250564	1.80013	1.80013	53.3663	29.6458
ZNF732	0.0322386	0.250564	1.75073	1.75073	47.9938	27.4136
KLK14	0.0322446	0.250564	1.75901	1.75901	55.0225	31.2803
SPATA16	0.0322548	0.250564	1.60938	1.60938	48.5325	30.156
C10orf90	0.0322588	0.250564	1.62057	1.62057	53.6316	33.0943
PLA2G5	0.0323296	0.250564	1.80142	1.80142	47.9648	26.626
ST8SIA6	0.0323417	0.250564	1.63053	1.63053	54.4933	33.4205
C19orf84	0.0323483	0.250564	1.67254	1.67254	56.3271	33.6776
COL7A1	0.032374	0.250564	1.20485	1.20485	77.538	64.3547
H2AP	0.0323777	0.250564	1.62792	1.62792	30.8664	18.9606
TEK	0.0323896	0.250564	1.5794	1.5794	58.0771	36.7716
PDE11A	0.0324121	0.250564	1.57473	1.57473	61.261	38.9026
TRAV31	0.0324178	0.250564	1.67264	1.67264	31.751	18.9825
PGLYRP4	0.0324246	0.250564	1.63369	1.63369	52.7782	32.306
TBX5	0.0324323	0.250564	1.72576	1.72576	60.6712	35.1563
BRINP1	0.0324541	0.250564	1.65496	1.65496	51.8354	31.3214
SLFN14	0.0324553	0.250564	1.51367	1.51367	58.0294	38.3367
SKINT1L	0.0324792	0.250564	1.73379	1.73379	48.6299	28.0483
KCNC1	0.0324901	0.250564	1.6439	1.6439	59.7736	36.3609
CABP5	0.0325142	0.250564	1.68604	1.68604	50.5697	29.9932
CUZD1	0.0325406	0.250564	1.67043	1.67043	46.8442	28.0433
ILDR2	0.0325546	0.250564	1.61526	1.61526	63.6691	39.4174
FSHR	0.0325581	0.250564	1.68841	1.68841	49.7555	29.4688
POU3F2	0.0325737	0.250579	1.6651	1.6651	52.4438	31.4958
PEBP4	0.0326027	0.250581	1.75835	1.75835	44.0293	25.0402
CRHBP	0.0326415	0.250581	1.73451	1.73451	46.4926	26.8044
GABRR2	0.0326423	0.250581	1.5733	1.5733	54.1618	34.4257
CYLC2	0.032664	0.250581	1.70859	1.70859	53.4164	31.2635
CBX2	0.0326767	0.250581	1.67408	1.67408	54.3187	32.4468
CPED1	0.0326769	0.250581	1.47626	1.47626	56.2801	38.1234
C1QTNF9	0.0326837	0.250581	1.71625	1.71625	49.5137	28.8499
CES5A	0.032698	0.250581	1.67349	1.67349	53.54	31.9929
SLC22A7	0.0327323	0.250581	1.78382	1.78382	54.4138	30.504
SDR16C6P	0.0328004	0.250581	1.70216	1.70216	32.1611	18.8943
GREM2	0.0328867	0.250581	1.60058	1.60058	52.4088	32.7436
CLC	0.032891	0.250581	1.71266	1.71266	43.3269	25.2981
KLK2	0.0328958	0.250581	1.73108	1.73108	52.0172	30.049
SLC6A16	0.0329047	0.250581	1.39975	1.39975	62.1502	44.4008
CCM2L	0.0329322	0.250581	1.71901	1.71901	52.2705	30.4074
NEFL	0.0329334	0.250581	1.59828	1.59828	48.3262	30.2364
CSNKA2IP	0.0329606	0.250581	1.70483	1.70483	52.5015	30.7958
PLCXD3	0.0329638	0.250581	1.57059	1.57059	51.0969	32.5336
ITGA8	0.0329647	0.250581	1.62301	1.62301	61.1066	37.6503
OR4K5	0.0329656	0.250581	1.75441	1.75441	41.2455	23.5096
TRBV26OR9-2	0.0329831	0.250581	1.74195	1.74195	30.8664	17.7195
VSTM2A	0.0330345	0.250581	1.59112	1.59112	55.457	34.8541
DUSP13	0.0330919	0.250581	1.5747	1.5747	46.6979	29.6552
ADCY10	0.033104	0.250581	1.51742	1.51742	61.8405	40.7538
PLA2G2F	0.033108	0.250581	1.62332	1.62332	51.4735	31.7087
MBD3L1	0.0331386	0.250581	1.64168	1.64168	37.0797	22.5864
OPN4	0.03314	0.250581	1.72629	1.72629	55.0016	31.8611
THRSP	0.033145	0.250581	1.66084	1.66084	38.5745	23.226
LYZL1	0.0331734	0.250581	1.7862	1.7862	42.1005	23.5699
OR5AN1	0.0332166	0.250581	1.72153	1.72153	39.5081	22.9494
DMBX1	0.033249	0.250581	1.67988	1.67988	54.6033	32.5043
ITGB3	0.033249	0.250581	1.70884	1.70884	64.3797	37.6745
KRTAP11-1	0.0332732	0.250581	1.74383	1.74383	36.1575	20.7345
ITGBL1	0.0332907	0.250581	1.46532	1.46532	59.737	40.7672
PDE1C	0.033326	0.250581	1.40305	1.40305	64.1813	45.7442
KRT75	0.0333474	0.250581	1.74015	1.74015	52.2705	30.0379
NRSN1	0.0333651	0.250581	1.63561	1.63561	44.971	27.4949
NSG2	0.0333989	0.250581	1.70068	1.70068	51.1519	30.0773
EN2	0.0334002	0.250581	1.63408	1.63408	52.8031	32.3137
CLEC17A	0.0334006	0.250581	1.81944	1.81944	59.7252	32.8261
BPIFC	0.0334386	0.250581	1.65883	1.65883	51.8371	31.2492
OR4A47	0.0334913	0.250581	1.75264	1.75264	35.1489	20.0547
IGSF9B	0.0334957	0.250581	1.40072	1.40072	58.0599	41.4499
LBP	0.0335094	0.250581	1.69295	1.69295	51.1983	30.242
IQCF6	0.03351	0.250581	1.65852	1.65852	39.9348	24.0786
TRAV32	0.0335124	0.250581	1.72645	1.72645	33.5374	19.4257
RIMBP3C	0.0335307	0.250581	1.45376	1.45376	54.5952	37.5545
GGT5	0.03354	0.250581	1.53434	1.53434	57.0199	37.1625
GRIA3	0.0335414	0.250581	1.60658	1.60658	51.5718	32.1003
ASB15	0.0335571	0.250581	1.67175	1.67175	53.9187	32.2529
PAX6	0.0335606	0.250581	1.28517	1.28517	70.7038	55.015
P4HA3	0.0335653	0.250581	1.66044	1.66044	55.1395	33.2078
GLRA2	0.0335755	0.250581	1.79562	1.79562	43.6025	24.2826
TEX36	0.0335837	0.250581	1.74754	1.74754	43.108	24.6678
ZP2	0.033632	0.250581	1.74113	1.74113	53.6918	30.8373
FAM180A	0.0336452	0.250581	1.55741	1.55741	51.5098	33.0741
GFRA2	0.0336938	0.250581	1.66985	1.66985	60.461	36.2074
PRAMEF5	0.0337068	0.250581	1.7686	1.7686	58.1731	32.8922
FBN1	0.0337193	0.250581	1.45932	1.45932	71.4976	48.9939
DSC1	0.0337235	0.250581	1.78222	1.78222	53.6713	30.1148
PTGS1	0.0337269	0.250581	1.46569	1.46569	57.9502	39.5377
CYP4F2	0.033741	0.250581	1.70076	1.70076	51.7362	30.4195
LPAL2	0.0337445	0.250581	1.68682	1.68682	53.8592	31.9295
ARSH	0.0337704	0.250581	1.787	1.787	46.7946	26.1862
SLC1A2	0.0338153	0.250581	1.37978	1.37978	65.0107	47.1167
PNMA2	0.0338245	0.250581	1.5805	1.5805	51.1886	32.3877
POM121L10P	0.0338748	0.250581	1.51548	1.51548	68.4505	45.1676
RBPMS2	0.0338785	0.250581	1.77274	1.77274	54.4812	30.7327
SNTG1	0.0338794	0.250581	1.62953	1.62953	53.6713	32.9366
VIT	0.0338809	0.250581	1.55904	1.55904	52.8906	33.9252
CEACAM7	0.0339108	0.250581	1.67275	1.67275	50.0276	29.9074
IFNA10	0.0339463	0.250581	1.71645	1.71645	37.1258	21.6294
CPLX2	0.0339498	0.250581	1.63058	1.63058	61.6475	37.8072
KRT71	0.0339674	0.250581	1.85804	1.85804	51.4514	27.6912
POM121L9P	0.0339784	0.250581	1.49914	1.49914	62.9299	41.9774
APOH	0.0339815	0.250581	1.72977	1.72977	45.938	26.5573
MSGN1	0.0339834	0.250581	1.74786	1.74786	39.8943	22.8247
SPDYE4	0.034017	0.250585	1.64309	1.64309	48.3272	29.4124
OR10K2	0.0340191	0.250585	1.80814	1.80814	39.6776	21.9438
AGTR1	0.0341356	0.250678	1.75997	1.75997	46.6019	26.4788
MEI4	0.0341728	0.250678	1.62223	1.62223	48.9622	30.182
OR13C3	0.0341905	0.250678	1.7948	1.7948	36.4158	20.2896
ZNF114	0.0342119	0.250678	1.60998	1.60998	54.818	34.0488
KRTAP21-2	0.0342186	0.250678	1.64009	1.64009	34.5781	21.0831
ADM5	0.0342319	0.250678	1.5043	1.5043	49.7976	33.1035
PNMA6F	0.0342368	0.250678	1.75194	1.75194	48.8989	27.9113
CT45A5	0.0342376	0.250678	1.74858	1.74858	60.5658	34.6372
CDH4	0.0342675	0.250678	1.64615	1.64615	58.0312	35.2527
LRFN2	0.0342689	0.250678	1.59777	1.59777	51.1087	31.9876
HNRNPA3P1	0.0342759	0.250678	1.60247	1.60247	51.2298	31.9693
EXD1	0.0342948	0.250678	1.59526	1.59526	50.0837	31.3952
BEST2	0.0343033	0.250678	1.71913	1.71913	54.1995	31.5273
SPHKAP	0.0343584	0.250678	1.51404	1.51404	58.4134	38.5811
RAMP2	0.0343827	0.250678	1.72358	1.72358	49.7199	28.8468
MLN	0.0343859	0.250678	1.75042	1.75042	35.9544	20.5405
KRTAP10-5	0.0344652	0.250678	1.74924	1.74924	45.1588	25.8162
POM121L4P	0.034475	0.250678	1.75675	1.75675	52.8397	30.0781
PTPN5	0.034484	0.250678	1.67231	1.67231	57.9959	34.6802
TRAV39	0.0344972	0.250678	1.71777	1.71777	35.1489	20.4619
MCHR2	0.03451	0.250678	1.67616	1.67616	50.1516	29.9206
PSAPL1	0.0345109	0.250678	1.64379	1.64379	52.0462	31.6623
GPC6	0.0345595	0.250678	1.68411	1.68411	53.8877	31.9977
ANKLE1	0.0345874	0.250678	1.63193	1.63193	54.9289	33.6588
DENND2A	0.0345943	0.250678	1.68119	1.68119	60.1021	35.7498
SPEM2	0.0346357	0.250678	1.70037	1.70037	49.9702	29.3878
BPIFB6	0.0346464	0.250678	1.68964	1.68964	49.288	29.1706
C11orf21	0.034653	0.250678	1.69204	1.69204	51.1087	30.2054
PMCHL2	0.0346782	0.250678	1.73735	1.73735	37.8198	21.7686
HSPB2	0.0347402	0.250678	1.72416	1.72416	35.9544	20.8533
OR2L8	0.034751	0.250678	1.72832	1.72832	38.8506	22.4788
GALNT15	0.0347672	0.250678	1.66925	1.66925	55.83	33.4463
ZNF385A	0.0347902	0.250678	1.25343	1.25343	58.9503	47.0313
SCARA5	0.0347962	0.250678	1.65742	1.65742	52.6952	31.7935
UGT2B10	0.0348029	0.250678	1.77352	1.77352	42.5549	23.9946
RPL23AP32	0.0348377	0.250678	1.64533	1.64533	35.1489	21.3628
CAPN11	0.0349149	0.250678	1.6968	1.6968	56.4087	33.2443
FAM92A1P2	0.0349277	0.250678	1.69793	1.69793	43.5273	25.6355
STON1-GTF2A1L	0.0349308	0.250678	1.64501	1.64501	53.0801	32.2672
CHRM5	0.0349402	0.250678	1.5424	1.5424	57.5561	37.316
MGAM2	0.0349432	0.250678	1.60353	1.60353	67.9827	42.3957
SCN2B	0.0349997	0.250678	1.69835	1.69835	57.7898	34.0271
LRRC55	0.035005	0.250678	1.68273	1.68273	51.6464	30.6921
CA7	0.0350226	0.250678	1.72547	1.72547	52.6072	30.4886
KLK6	0.0350346	0.250678	1.54232	1.54232	56.0268	36.3264
CETN4P	0.0350363	0.250678	1.70406	1.70406	32.7665	19.2285
OR4C5	0.0350838	0.250678	1.73495	1.73495	40.5326	23.3624
SMIM10L2A	0.0350876	0.250678	1.68198	1.68198	52.1274	30.9917
KRTDAP	0.0351023	0.250678	1.68104	1.68104	41.839	24.8887
SPATA31A5	0.0351525	0.250678	1.71566	1.71566	64.5116	37.6017
IL25	0.0351953	0.250678	1.78152	1.78152	43.5671	24.455
FOXL2NB	0.035203	0.250678	1.69688	1.69688	54.4204	32.0709
CST9L	0.03521	0.250678	1.69887	1.69887	37.0309	21.7975
HYAL4	0.0352256	0.250678	1.79984	1.79984	46.0336	25.5765
SPATA31A6	0.0352296	0.250678	1.6203	1.6203	57.6425	35.5752
PODN	0.0352429	0.250678	1.58948	1.58948	56.2293	35.376
SLC22A12	0.0352639	0.250678	1.69979	1.69979	54.9329	32.3175
TRAV15	0.0352859	0.250678	1.78883	1.78883	31.8556	17.8081
DAAM2	0.0353396	0.250678	1.57547	1.57547	67.4719	42.8266
SLC35F1	0.0353596	0.250678	1.64895	1.64895	52.6469	31.9276
TGM6	0.0353762	0.250678	1.67972	1.67972	53.6091	31.9155
SUN5	0.035417	0.250678	1.81692	1.81692	51.5024	28.346
CNTN4	0.0354637	0.250678	1.48635	1.48635	61.0912	41.1016
ACER1	0.0354897	0.250678	1.73645	1.73645	47.0656	27.1045
COL23A1	0.0355167	0.250678	1.5559	1.5559	58.4231	37.5494
TCEAL2	0.0355439	0.250678	1.72872	1.72872	41.7584	24.1557
GPR83	0.0355504	0.250678	1.61549	1.61549	51.4459	31.8454
BPIFB3	0.0355557	0.250678	1.67776	1.67776	51.0409	30.422
TRIM64B	0.0355704	0.250678	1.78389	1.78389	47.355	26.546
FBXO17	0.0355784	0.250678	1.65684	1.65684	55.2947	33.3736
INSYN1	0.0355947	0.250678	1.66852	1.66852	55.8491	33.4722
TMEM132C	0.0356151	0.250678	1.71702	1.71702	56.2873	32.7819
POTEH	0.035633	0.250678	1.58586	1.58586	54.0475	34.0808
MYO1H	0.0356493	0.250678	1.4967	1.4967	59.0755	39.4705
DCLK2	0.0356652	0.250678	1.47656	1.47656	54.3448	36.8049
OR4K1	0.035678	0.250678	1.7412	1.7412	37.0066	21.2535
ANKRD26P3	0.035768	0.250678	1.65629	1.65629	54.1686	32.7048
GUSBP10	0.0357713	0.250678	1.79677	1.79677	43.8725	24.4175
HIVEP3	0.0358254	0.250678	1.2034	1.2034	73.2035	60.8305
NR5A1	0.0358366	0.250678	1.72943	1.72943	48.3859	27.978
SPINK13	0.0358445	0.250678	1.69665	1.69665	41.839	24.6597
XKR7	0.0358752	0.250678	1.62448	1.62448	62.7716	38.6411
IGHVII-44-2	0.0358859	0.250678	1.67156	1.67156	32.1611	19.2402
REG4	0.0359224	0.250678	1.64463	1.64463	51.0852	31.0618
PCSK9	0.0359866	0.250678	1.64811	1.64811	58.1426	35.2784
LRIT3	0.0360063	0.250678	1.61175	1.61175	55.4514	34.4044
KRT16P1	0.0360064	0.250678	1.64847	1.64847	56.8847	34.5076
RHOJ	0.0360304	0.250678	1.71271	1.71271	50.2757	29.3545
TMC3	0.0360413	0.250678	1.48848	1.48848	58.7571	39.4747
MMP27	0.0360522	0.250678	1.60458	1.60458	41.839	26.0747
CILP2	0.0360634	0.250678	1.53034	1.53034	54.9065	35.8786
DNTT	0.0360668	0.250678	1.72743	1.72743	46.4155	26.8697
OR6S1	0.0361015	0.250678	1.72751	1.72751	39.3878	22.8002
PRR23D2	0.0361211	0.250678	1.85217	1.85217	51.7372	27.9332
KCNH6	0.0361252	0.250678	1.59635	1.59635	52.0527	32.6073
AP3B2	0.0361375	0.250678	1.41734	1.41734	65.2188	46.0148
COLEC12	0.0361441	0.250678	1.61529	1.61529	54.6147	33.8112
OR8G2P	0.0361901	0.250678	1.74093	1.74093	33.8187	19.4257
OR6Q1	0.0361958	0.250678	1.84456	1.84456	32.0674	17.3849
PRAMEF11	0.0362013	0.250678	1.68334	1.68334	55.75	33.1187
DLX6	0.036275	0.250678	1.69285	1.69285	45.938	27.1365
CIDEC	0.0362985	0.250678	1.71784	1.71784	51.1405	29.7702
HNF1A	0.0363427	0.250678	1.53909	1.53909	55.457	36.0324
DLX1	0.0363441	0.250678	1.77502	1.77502	49.17	27.7011
GPR139	0.0363485	0.250678	1.76597	1.76597	47.1101	26.6766
HIF3A	0.036377	0.250678	1.5582	1.5582	67.5968	43.3813
KRT2	0.0363814	0.250678	1.6276	1.6276	51.8769	31.8732
LPAR4	0.0363965	0.250678	1.73871	1.73871	41.8629	24.077
EPHA6	0.0364042	0.250678	1.57472	1.57472	63.576	40.373
TRIM54	0.0364045	0.250678	1.71118	1.71118	49.1483	28.7218
GCSAML	0.036468	0.250678	1.677	1.677	49.7348	29.6571
XG	0.0365016	0.250678	1.72182	1.72182	51.4722	29.8941
C20orf173	0.0365039	0.250678	1.71478	1.71478	53.1218	30.9788
LINC02218	0.0365465	0.250678	1.70027	1.70027	45.4034	26.7036
REXO1L2P	0.0365681	0.250678	1.54237	1.54237	84.3675	54.6999
GRID1	0.0366091	0.250678	1.60264	1.60264	57.3629	35.7927
MEI1	0.0366896	0.250678	1.46747	1.46747	56.2641	38.341
CDH5	0.0366972	0.250678	1.60589	1.60589	51.5024	32.071
OR2T33	0.0367069	0.250678	1.81155	1.81155	44.7863	24.7227
DACT1	0.036742	0.250678	1.53944	1.53944	51.5024	33.4551
CEACAM18	0.036748	0.250678	1.86683	1.86683	44.3149	23.7381
HOXA11	0.0367747	0.250678	1.63155	1.63155	48.1524	29.5132
ADGRE4P	0.0368011	0.250678	1.56176	1.56176	53.1564	34.0363
CHRNA5	0.0368123	0.250678	1.69854	1.69854	51.8112	30.5034
SMR3B	0.0368166	0.250678	1.769	1.769	48.5741	27.4584
SMOC2	0.0368255	0.250678	1.55942	1.55942	49.5684	31.7865
MATK	0.0368283	0.250678	1.46303	1.46303	53.5029	36.57
ODF3	0.0368355	0.250678	1.78194	1.78194	51.9797	29.1703
FAM78B	0.0368683	0.250678	1.63613	1.63613	59.3738	36.2891
TKTL2	0.0368757	0.250678	1.67064	1.67064	42.8511	25.6496
IGKJ3	0.0369165	0.250678	1.84271	1.84271	32.5843	17.6828
PLGLA	0.0369352	0.250678	1.70267	1.70267	39.6776	23.3031
PABPC1L2B	0.0369434	0.250678	1.75664	1.75664	45.4006	25.8451
ANHX	0.0369446	0.250678	1.75579	1.75579	45.0096	25.6349
BSN	0.0369532	0.250678	1.40871	1.40871	70.4617	50.0187
DRD1	0.0369748	0.250678	1.8026	1.8026	49.7199	27.5824
PRPS1L1	0.03704	0.250678	1.72581	1.72581	38.1041	22.079
OR2G6	0.0370433	0.250678	1.77226	1.77226	37.7921	21.3243
JAM2	0.037077	0.250678	1.53843	1.53843	51.7037	33.6081
C1orf61	0.0370869	0.250678	1.72023	1.72023	53.3201	30.9959
OR6C75	0.0371031	0.250678	1.77235	1.77235	35.4416	19.9969
PNCK	0.0371052	0.250678	1.72052	1.72052	51.7482	30.0771
NLRP10	0.0371713	0.250678	1.67435	1.67435	47.562	28.4062
FOXI3	0.0371891	0.250678	1.72941	1.72941	45.3952	26.249
GATA3	0.0372425	0.250678	1.4748	1.4748	58.7372	39.8273
CPNE4	0.0372439	0.250678	1.64389	1.64389	59.6087	36.2607
ADAM29	0.0372501	0.250678	1.62972	1.62972	46.3043	28.4125
INHBE	0.0372866	0.250678	1.69807	1.69807	50.3811	29.6696
LRTM2	0.0372917	0.250678	1.54607	1.54607	52.1043	33.7012
CAMK2A	0.0373538	0.250678	1.6732	1.6732	63.475	37.9363
MRGPRX2	0.0373672	0.250678	1.77728	1.77728	49.199	27.6823
PLCL1	0.0373708	0.250678	1.46206	1.46206	55.3927	37.8868
ELAVL2	0.0373716	0.250678	1.58646	1.58646	56.5498	35.6452
COL11A2	0.0373747	0.250678	1.58722	1.58722	75.8234	47.7711
SEMA3D	0.0374074	0.250678	1.57433	1.57433	52.5863	33.4025
ZBTB8B	0.0374113	0.250678	1.53473	1.53473	59.3072	38.6433
CNKSR2	0.0374335	0.250678	1.60636	1.60636	53.3439	33.2079
OR6K2	0.0374358	0.250678	1.82157	1.82157	43.9217	24.112
HOXD1	0.0375295	0.250678	1.69836	1.69836	44.0619	25.9438
SERPINC1	0.0375364	0.250678	1.6782	1.6782	48.2764	28.7668
L1TD1	0.037546	0.250678	1.64068	1.64068	51.4459	31.3564
BCHE	0.0375571	0.250678	1.74461	1.74461	42.6031	24.4198
PRSS1	0.0375984	0.250678	1.64315	1.64315	47.5686	28.9495
MPPED2	0.0376094	0.250678	1.62849	1.62849	60.6322	37.2322
KDR	0.0376257	0.250678	1.46913	1.46913	58.895	40.0883
CHRDL2	0.0376347	0.250678	1.65283	1.65283	59.875	36.2257
APOBEC1	0.0376589	0.250678	1.76544	1.76544	45.475	25.7585
NXNL2	0.0377157	0.250678	1.6349	1.6349	42.2179	25.8228
PEG10	0.0377289	0.250678	1.55175	1.55175	53.5671	34.5204
UBE2QL1	0.0377342	0.250678	1.59399	1.59399	49.4636	31.0314
H2AB1	0.0377599	0.250678	1.93188	1.93188	50.1927	25.9813
TPTE2P1	0.0377615	0.250678	1.59958	1.59958	56.4587	35.2959
SLC7A10	0.0377764	0.250678	1.59583	1.59583	48.2459	30.2324
HTR4	0.0378053	0.250678	1.61912	1.61912	55.2984	34.1533
SLC6A3	0.037819	0.250678	1.66458	1.66458	51.5474	30.9673
IGHM	0.0378373	0.250678	1.69269	1.69269	48.1108	28.4228
LIM2	0.0378868	0.250678	1.61722	1.61722	48.8814	30.2256
DPP6	0.0378896	0.250678	1.5877	1.5877	63.5303	40.0141
OR10A2	0.0379026	0.250678	1.75747	1.75747	42.6218	24.2518
PRR27	0.0379095	0.250678	1.76986	1.76986	49.5461	27.9943
MAST1	0.0379364	0.250678	1.52651	1.52651	57.9903	37.9887
APLN	0.0379441	0.250678	1.7141	1.7141	49.7555	29.0272
ATRNL1	0.0379533	0.250678	1.55401	1.55401	54.0554	34.7845
IGHV3-41	0.0379598	0.250678	1.69032	1.69032	34.0967	20.1718
KCNK17	0.0379638	0.250678	1.70553	1.70553	45.2992	26.5601
OR51G1	0.0379711	0.250678	1.74032	1.74032	37.7921	21.7156
KRT222	0.0379738	0.250678	1.70608	1.70608	46.0979	27.0197
DUXAP9	0.0379952	0.250678	1.51769	1.51769	73.5973	48.4929
CREG2	0.0379985	0.250678	1.54097	1.54097	47.8801	31.0713
TMEM130	0.0380121	0.250678	1.46795	1.46795	53.4245	36.3941
ABCG8	0.0380659	0.250678	1.59195	1.59195	58.5082	36.7525
ARHGAP28	0.038078	0.250678	1.63519	1.63519	59.8175	36.5814
FTHL18	0.0380909	0.250678	1.63364	1.63364	30.8664	18.8943
TRAV14DV4	0.0380947	0.250678	1.60852	1.60852	31.3902	19.5149
KCNIP1	0.038102	0.250678	1.64058	1.64058	51.1365	31.1697
GSDMA	0.0381155	0.250678	1.58711	1.58711	53.3869	33.6378
HS3ST4	0.0381197	0.250678	1.6122	1.6122	46.6829	28.956
LMOD3	0.0381323	0.250678	1.69959	1.69959	55.3655	32.5758
ADIPOQ	0.0381361	0.250678	1.61618	1.61618	50.2255	31.0767
MAP4K1	0.038158	0.250678	1.37606	1.37606	60.8421	44.2146
BEND4	0.0381661	0.250678	1.56482	1.56482	49.0304	31.3329
NANOS2	0.038184	0.250678	1.75531	1.75531	43.2432	24.6357
CYSLTR2	0.0381987	0.250678	1.59214	1.59214	51.959	32.6347
EDN3	0.0382124	0.250678	1.71202	1.71202	47.1854	27.5611
FADS6	0.0382201	0.250678	1.66892	1.66892	51.5822	30.9075
GPR1	0.0382488	0.250678	1.73746	1.73746	48.9123	28.1516
IGHV3-19	0.0382591	0.250678	1.66243	1.66243	29.3964	17.6828
RFPL4A	0.0382604	0.250678	1.81872	1.81872	44.1807	24.2921
PAK5	0.038265	0.250678	1.7355	1.7355	56.9872	32.8361
PROKR1	0.0382668	0.250678	1.69305	1.69305	38.8506	22.9471
CX3CR1	0.0382759	0.250678	1.5992	1.5992	55.9453	34.9833
NIBAN3	0.0383284	0.250678	1.48949	1.48949	56.8904	38.1946
PANX3	0.0383411	0.250678	1.71883	1.71883	48.0465	27.953
SFTPB	0.03836	0.250678	1.65559	1.65559	57.3001	34.61
ITIH1	0.0383824	0.250678	1.59483	1.59483	51.7037	32.4195
TRIM49C	0.0384503	0.250678	1.62642	1.62642	51.6757	31.7726
NACAD	0.0385529	0.250678	1.67652	1.67652	63.1088	37.6427
TGM3	0.038585	0.250678	1.52299	1.52299	61.7298	40.532
DCHS2	0.038585	0.250678	1.46388	1.46388	57.7447	39.4463
DIO3	0.0385913	0.250678	1.75519	1.75519	49.3992	28.1447
TECTB	0.0386138	0.250678	1.68468	1.68468	48.162	28.5882
RAMP3	0.0386367	0.250678	1.83391	1.83391	41.5283	22.6446
OR6J1	0.0386406	0.250678	1.75113	1.75113	36.7168	20.9675
SYN3	0.0386407	0.250678	1.55245	1.55245	68.2845	43.9851
FRZB	0.0386437	0.250678	1.80234	1.80234	48.5635	26.9447
TH	0.0386495	0.250678	1.63433	1.63433	52.4824	32.1125
FAM155B	0.0386501	0.250678	1.68419	1.68419	50.0631	29.7254
RFX6	0.0387231	0.250678	1.69064	1.69064	52.2705	30.9177
GAGE12J	0.0387749	0.250678	1.59941	1.59941	59.8707	37.4329
CDK5R2	0.0387911	0.250678	1.66349	1.66349	51.1047	30.7215
DDC	0.0388129	0.250678	1.58365	1.58365	54.7439	34.5681
CTXND1	0.038813	0.250678	1.56618	1.56618	54.1523	34.576
CHRNA4	0.0388274	0.250678	1.6263	1.6263	55.457	34.1002
LAMB1	0.038829	0.250678	1.19108	1.19108	60.1346	50.4875
KCNIP3	0.0388975	0.250678	1.65279	1.65279	51.1715	30.9607
RPL13AP3	0.0390298	0.251109	1.81749	1.81749	38.675	21.2794
FOXN1	0.0390763	0.251109	1.58033	1.58033	55.7276	35.2633
DIRAS1	0.039091	0.251111	1.59764	1.59764	54.3032	33.9896
PAX5	0.039127	0.251171	1.56245	1.56245	63.0449	40.35
SLC26A3	0.0391279	0.251171	1.50886	1.50886	49.4842	32.7957
NMUR2	0.0391729	0.251171	1.69912	1.69912	47.2338	27.799
C18orf63	0.0391777	0.251171	1.63564	1.63564	46.4665	28.4088
NKAIN3	0.0391856	0.251171	1.67329	1.67329	47.3945	28.3241
KNG1	0.0392138	0.251274	1.6689	1.6689	49.7199	29.792
SLITRK3	0.039294	0.251381	1.61598	1.61598	51.9819	32.1673
RNASE11	0.0393089	0.251381	1.71251	1.71251	44.0619	25.7294
OR5AP2	0.039316	0.251381	1.75149	1.75149	38.1041	21.7553
TIE1	0.0393474	0.251439	1.60693	1.60693	57.7049	35.9101
C1orf68	0.0393605	0.251439	1.71399	1.71399	39.6932	23.1583
SEPTIN14	0.0393618	0.251439	1.72457	1.72457	49.8731	28.9192
OR10K1	0.03941	0.251662	1.71107	1.71107	44.7646	26.1618
ACOT12	0.0394332	0.251662	1.62735	1.62735	44.2536	27.1937
SUGCT	0.039461	0.251662	1.62294	1.62294	45.7035	28.1609
TNFRSF9	0.0394818	0.251662	1.55702	1.55702	53.0928	34.0989
GALNT16	0.0395076	0.251662	1.60983	1.60983	60.6507	37.6752
SLC17A8	0.0395432	0.251662	1.6809	1.6809	51.5643	30.6765
TAS2R41	0.0395723	0.251662	1.72591	1.72591	42.5653	24.6625
SYT9	0.0395825	0.251662	1.61838	1.61838	51.6475	31.9132
KRT77	0.0396288	0.251662	1.6346	1.6346	51.1715	31.3053
CENPA	0.039651	0.251662	1.60516	1.60516	42.8243	26.6792
SLC5A5	0.0396951	0.251662	1.64076	1.64076	57.5321	35.0642
AMBN	0.0397242	0.251662	1.71077	1.71077	48.8709	28.5665
OR10G4	0.0397326	0.251662	1.80438	1.80438	42.8604	23.7535
OR5M10	0.0397368	0.251662	1.70697	1.70697	38.6718	22.6553
OR11A1	0.0397455	0.251662	1.69781	1.69781	46.8471	27.5926
CELA2B	0.0397484	0.251662	1.74383	1.74383	47.4949	27.236
ATP8B2	0.0397562	0.251662	1.19802	1.19802	65.8185	54.9393
CYP11B1	0.0397686	0.251662	1.69656	1.69656	54.7447	32.2681
ACTL9	0.0397706	0.251662	1.66721	1.66721	42.3736	25.4158
DEFB121	0.0398058	0.251662	1.68405	1.68405	35.4375	21.0431
CALHM1	0.0398133	0.251662	1.68939	1.68939	50.4631	29.8706
PRSS30P	0.0398317	0.251662	1.65614	1.65614	41.3671	24.9781
FRMD1	0.0398486	0.251662	1.61317	1.61317	59.6339	36.967
OTOAP1	0.0398658	0.251693	1.57743	1.57743	62.5559	39.6568
FGA	0.0398828	0.251724	1.67285	1.67285	49.7555	29.743
LRRC32	0.0399112	0.251826	1.56294	1.56294	52.4645	33.5677
CES1P2	0.0399312	0.251875	1.67922	1.67922	48.733	29.0211
C22orf31	0.039945	0.251885	1.65349	1.65349	37.8769	22.9072
OR8K3	0.0400104	0.251921	1.81183	1.81183	28.2184	15.5745
SYCP2L	0.04007	0.251921	1.61598	1.61598	57.7656	35.7465
ZFP37	0.0400874	0.251921	1.60834	1.60834	51.4351	31.9803
KRT73	0.0401082	0.251921	1.59775	1.59775	47.773	29.9002
RPEL1	0.0401108	0.251921	1.70295	1.70295	46.8471	27.5094
TCHHL1	0.0401218	0.251921	1.63305	1.63305	48.9261	29.9599
WNT8A	0.0401229	0.251921	1.71488	1.71488	47.3368	27.6036
TCF23	0.0401398	0.251921	1.66379	1.66379	55.9058	33.6015
LTBP2	0.0401412	0.251921	1.19458	1.19458	65.1283	54.5201
TRAV12-2	0.0401431	0.251921	1.59556	1.59556	35.1211	22.0118
GAL3ST3	0.0401459	0.251921	1.65212	1.65212	49.1518	29.7508
OLFM1	0.04021	0.25204	1.5805	1.5805	53.5834	33.9028
CNGB1	0.0402551	0.252142	1.49275	1.49275	66.0209	44.2277
TNIK	0.0403635	0.25218	1.45179	1.45179	66.1825	45.5867
NKAIN2	0.0403835	0.25218	1.52098	1.52098	51.959	34.1615
TAFA3	0.0404078	0.25218	1.74024	1.74024	45.2805	26.0196
LCNL1	0.0404455	0.25218	1.70746	1.70746	44.7272	26.1952
FRG2C	0.0404491	0.25218	1.72015	1.72015	52.8951	30.7502
OR6W1P	0.0404501	0.25218	1.65458	1.65458	45.1588	27.2931
SSX4	0.0405037	0.25218	1.66587	1.66587	54.7447	32.8626
TBX15	0.0405208	0.25218	1.59383	1.59383	53.6603	33.6676
SERPINA9	0.0405262	0.25218	1.62228	1.62228	44.8607	27.6528
HSD3B2	0.0405434	0.25218	1.64163	1.64163	42.2179	25.717
HHIPL1	0.0405621	0.25218	1.6074	1.6074	61.5343	38.2818
OR4F5	0.0405633	0.25218	1.76609	1.76609	46.4645	26.3092
KIRREL3	0.0405791	0.25218	1.57081	1.57081	61.2316	38.981
CACNA1F	0.0405792	0.25218	1.48731	1.48731	63.3427	42.5889
BNC2	0.0405928	0.25218	1.5969	1.5969	65.5979	41.0782
CTSE	0.0406013	0.25218	1.62769	1.62769	51.4628	31.617
FGFR4	0.040606	0.25218	1.53056	1.53056	55.2141	36.0744
XIRP1	0.0406253	0.25218	1.58281	1.58281	53.4606	33.7757
CHAT	0.0406523	0.25218	1.56823	1.56823	50.986	32.5119
UPK1A	0.0406644	0.25218	1.69844	1.69844	52.3099	30.7989
PTCHD3	0.040717	0.252263	1.66715	1.66715	45.2114	27.1191
PLAC1	0.0407209	0.252263	1.79803	1.79803	34.104	18.9674
KIAA1549L	0.0407275	0.252263	1.37508	1.37508	67.4761	49.0706
DEFB130B	0.0407598	0.252388	2.21114	2.21114	34.4374	15.5745
IGSF22	0.0407772	0.252419	1.6043	1.6043	62.7562	39.1176
REEP2	0.0408039	0.252491	1.66429	1.66429	49.4067	29.6863
OPRPN	0.0408134	0.252491	1.69747	1.69747	53.5743	31.5613
KIAA0408	0.0408815	0.252519	1.56149	1.56149	57.7271	36.9693
SEC14L6	0.0408901	0.252519	1.56342	1.56342	54.6127	34.9316
PDZD3	0.0408925	0.252519	1.41651	1.41651	54.0985	38.1915
RBFOX3	0.0409069	0.252519	1.71718	1.71718	58.1157	33.8436
SPACA1	0.0409159	0.252519	1.71422	1.71422	42.1005	24.5596
LUZP4	0.0409573	0.252547	1.68829	1.68829	34.0967	20.196
DRD5P2	0.0410121	0.252633	1.50076	1.50076	54.3092	36.1877
TBC1D26	0.0410317	0.252633	1.76676	1.76676	49.8731	28.2285
CXorf51A	0.0410325	0.252633	1.83366	1.83366	43.9079	23.9454
CDH15	0.0411633	0.252958	1.7057	1.7057	52.5893	30.8314
NAP1L6P	0.0411848	0.252958	1.72554	1.72554	42.5653	24.6678
CALCR	0.0411996	0.252958	1.60239	1.60239	48.5685	30.3101
C9orf57	0.0412097	0.252958	1.72475	1.72475	41.3583	23.9793
RSPO1	0.041228	0.252958	1.552	1.552	50.6549	32.6386
IGKV1D-37	0.0412576	0.252958	1.69032	1.69032	34.0967	20.1718
FCGR2B	0.0413411	0.252958	1.36162	1.36162	63.0936	46.337
ACSL6	0.0413519	0.252958	1.51441	1.51441	58.9503	38.9262
LZTS1	0.0413587	0.252958	1.549	1.549	55.9823	36.141
CCL7	0.0413607	0.252958	1.67645	1.67645	37.9514	22.6379
ANKRD26P1	0.0413854	0.252958	1.64995	1.64995	56.1013	34.0017
SYT6	0.0413928	0.252958	1.68489	1.68489	53.2721	31.6175
OR9K2	0.0413982	0.252958	1.73883	1.73883	34.0612	19.5885
HAP1	0.0414229	0.252958	1.52466	1.52466	56.2577	36.8986
CST2	0.0414243	0.252958	1.70382	1.70382	40.3799	23.6996
HOXB9	0.041482	0.252958	1.60201	1.60201	49.3263	30.7902
HOXC6	0.0414976	0.252958	1.77144	1.77144	50.1219	28.2944
ZNF676	0.0415013	0.252958	1.6925	1.6925	41.3846	24.4517
ALDH8A1	0.041515	0.252958	1.48017	1.48017	48.3259	32.649
C20orf141	0.0415633	0.252999	1.7379	1.7379	40.5014	23.3047
COL25A1	0.0415847	0.252999	1.57226	1.57226	60.8563	38.7063
TMEM108	0.0415948	0.252999	1.48932	1.48932	51.3704	34.4925
GABRR3	0.0416077	0.252999	1.67623	1.67623	43.6362	26.0323
DNAJB8	0.0416381	0.253063	1.71823	1.71823	54.5449	31.7448
SEPTIN12	0.0416873	0.253063	1.7219	1.7219	50.86	29.5372
F9	0.041697	0.253063	1.72467	1.72467	42.7204	24.7701
MYBL2	0.041698	0.253063	1.56227	1.56227	49.9611	31.9797
PSG11	0.0417025	0.253063	1.69821	1.69821	41.6935	24.5515
CRHR1	0.0417073	0.253063	1.60985	1.60985	53.2582	33.0828
SLC38A8	0.0417409	0.253063	1.74239	1.74239	45.7389	26.2507
FNDC4	0.0417733	0.253063	1.75613	1.75613	46.8997	26.7064
CDC42P3	0.0417851	0.253063	1.74746	1.74746	46.5732	26.6519
VCAM1	0.0418391	0.253063	1.59429	1.59429	50.9474	31.9561
SLC8A2	0.0418489	0.253063	1.454	1.454	56.6342	38.9507
TRIM9	0.041851	0.253063	1.50667	1.50667	53.8753	35.7579
KRTAP4-6	0.0418723	0.253063	1.68695	1.68695	40.947	24.2727
G6PC2	0.0418773	0.253063	1.65989	1.65989	44.2497	26.6581
NT5C1A	0.0419061	0.253063	1.71872	1.71872	45.8154	26.6567
SLC27A6	0.041915	0.253063	1.62597	1.62597	46.4737	28.582
SLC5A4	0.0419319	0.253063	1.72047	1.72047	55.1556	32.0584
LCE5A	0.0419966	0.253063	1.65053	1.65053	41.2319	24.9811
POM121L8P	0.042025	0.253063	1.5237	1.5237	66.8328	43.8621
ARHGEF15	0.0420705	0.253063	1.63666	1.63666	57.6722	35.2378
BVES	0.0421145	0.253063	1.56783	1.56783	48.4779	30.9203
GOLGA2P6	0.042126	0.253063	1.56891	1.56891	59.2913	37.7914
AMBP	0.0421344	0.253063	1.63924	1.63924	51.1886	31.2271
ABCC2	0.0421432	0.253063	1.47453	1.47453	66.1737	44.8779
GRID2	0.042174	0.253063	1.61366	1.61366	55.9336	34.6626
BASP1P1	0.0421784	0.253063	1.74446	1.74446	47.6099	27.292
CNNM1	0.0421984	0.253063	1.45211	1.45211	61.811	42.5663
OR10Z1	0.0422083	0.253063	1.73751	1.73751	33.4865	19.2727
CALB2	0.0422403	0.253063	1.7272	1.7272	53.6565	31.0655
TRIM10	0.0422477	0.253063	1.67788	1.67788	51.4789	30.6809
CFAP97D1	0.0422981	0.253063	1.60554	1.60554	51.896	32.323
ZNF488	0.0422983	0.253063	1.60447	1.60447	52.2076	32.5389
SYCE1	0.0423221	0.253063	1.51775	1.51775	47.8183	31.506
ADAM2	0.042323	0.253063	1.70363	1.70363	47.1702	27.6881
NREP	0.0423259	0.253063	1.55541	1.55541	55.3993	35.6172
SLC45A1	0.0423307	0.253063	1.56554	1.56554	50.2913	32.124
PDE6H	0.0423512	0.253071	1.65593	1.65593	40.4694	24.4391
CLPSL1	0.0423719	0.253071	1.74172	1.74172	45.6973	26.2369
CPZ	0.0423726	0.253071	1.56273	1.56273	48.8585	31.265
ODF1	0.0423812	0.253071	1.69658	1.69658	37.0066	21.8125
C17orf64	0.042431	0.253203	1.68522	1.68522	41.9479	24.8916
CCDC169	0.0424425	0.253203	1.57994	1.57994	56.7188	35.8994
BRSK1	0.0424646	0.253203	1.55052	1.55052	51.0969	32.9548
SLC22A3	0.0424967	0.253203	1.58409	1.58409	49.1745	31.0427
CCDC3	0.0425037	0.253203	1.65351	1.65351	51.4722	31.129
SLC12A1	0.0425241	0.253203	1.58064	1.58064	54.4472	34.4462
ANKRD60	0.0425393	0.253208	1.69249	1.69249	48.3262	28.5533
PDZD4	0.0425651	0.253288	1.54366	1.54366	49.9409	32.3522
SLC17A7	0.0426548	0.253384	1.72366	1.72366	56.6446	32.863
TSPEAR	0.042655	0.253384	1.6469	1.6469	50.9833	30.957
RYR3	0.0427512	0.253633	1.36445	1.36445	77.8398	57.0483
SULT6B1	0.0427585	0.253633	1.66782	1.66782	44.7778	26.8481
TAFA4	0.0427912	0.253743	1.73622	1.73622	49.472	28.4941
ZIC5	0.0428202	0.253743	1.57813	1.57813	45.7656	28.9998
RFPL2	0.0428358	0.253743	1.67994	1.67994	52.1754	31.0579
GLDC	0.0428386	0.253743	1.53528	1.53528	54.6998	35.6286
PIN4P1	0.042846	0.253743	1.76609	1.76609	45.4243	25.7203
TPTE2	0.0428519	0.253743	1.54662	1.54662	49.7991	32.1986
NRAP	0.0428834	0.253743	1.55459	1.55459	63.178	40.6397
CDSN	0.0428879	0.253743	1.55326	1.55326	49.1631	31.6516
ART5	0.0429422	0.253803	1.73688	1.73688	45.4006	26.1391
HOXD12	0.0430355	0.253824	1.62562	1.62562	49.9611	30.7336
ABCA8	0.0430392	0.253824	1.59046	1.59046	58.5757	36.8293
MSH4	0.0430591	0.253824	1.47978	1.47978	46.8821	31.6818
CAMK4	0.0430915	0.253824	1.44031	1.44031	60.0458	41.6896
TBX3	0.0430982	0.253824	1.58246	1.58246	54.4679	34.4197
KCNN2	0.0431113	0.253824	1.56109	1.56109	51.0969	32.7315
AZGP1P1	0.043121	0.253824	1.67579	1.67579	40.3799	24.096
NAP1L2	0.0431652	0.253824	1.71572	1.71572	45.475	26.5049
AQP7P3	0.0431721	0.253824	1.5112	1.5112	56.9872	37.7098
S100Z	0.0431969	0.253824	1.6481	1.6481	39.2769	23.8317
OPRL1	0.043222	0.253824	1.53185	1.53185	51.4952	33.6164
ADAMTSL2	0.0432605	0.253866	1.53108	1.53108	51.516	33.6468
CARMIL3	0.0432743	0.253866	1.43976	1.43976	67.5254	46.9005
TRPV3	0.0432787	0.253866	1.46192	1.46192	62.9491	43.0593
[truncated: 265 more rows]

## Sheet: Severe vs Mild Down
Feature ID	P-value (Severe/Critical vs. Asymp/Mild)	FDR step up (Severe/Critical vs. Asymp/Mild)	Ratio (Severe/Critical vs. Asymp/Mild)	Fold change (Severe/Critical vs. Asymp/Mild)	LSMean(Severe/Critical) (Severe/Critical vs. Asymp/Mild)	LSMean(Asymp/Mild) (Severe/Critical vs. Asymp/Mild)
SERP1	2.98169e-05	0.502721	0.528417	-1.89244	33.5158	63.4267
BET1L	7.70887e-05	0.529368	0.662961	-1.50838	37.1594	56.0507
DNAJC3	0.000210502	0.649958	0.624665	-1.60086	37.0498	59.3115
S100A16	0.000229528	0.649958	0.662551	-1.50932	40.4248	61.0138
IARS2	0.000261006	0.649958	0.66421	-1.50555	39.5837	59.5951
KMT5A	0.000283949	0.649958	0.707792	-1.41284	38.3063	54.1209
RBBP8	0.000416874	0.858802	0.591652	-1.69018	33.6067	56.8014
RPS2	0.000524188	0.981709	0.617259	-1.62007	42.9754	69.623
PDCD6	0.000630985	0.990315	0.645352	-1.54954	35.461	54.9483
PPP1R2	0.000686189	0.990315	0.637129	-1.56954	35.1535	55.1749
PGK1	0.000707865	0.990315	0.651298	-1.5354	42.1154	64.6638
DSG2	0.000735288	0.990315	0.694529	-1.43982	41.0543	59.1109
GON7	0.000837177	0.990315	0.497893	-2.00846	22.0088	44.2038
TRIM39-RPP21	0.000959574	0.990315	0.634143	-1.57693	30.9742	48.8442
UBFD1	0.00105011	0.990315	0.667379	-1.4984	38.2934	57.3788
CRIP1	0.00113274	0.990315	0.562872	-1.7766	31.4133	55.809
RPRD1A	0.0011408	0.990315	0.625393	-1.599	33.9933	54.3552
RHNO1	0.00115393	0.990315	0.737802	-1.35538	38.9993	52.8587
GLOD4	0.001159	0.990315	0.696377	-1.436	38.0024	54.5717
FOS	0.00127359	0.990315	0.64641	-1.54701	43.5671	67.3985
CDC37	0.00134883	0.990315	0.461072	-2.16886	24.4874	53.1098
EIF3K	0.00144779	0.990315	0.600772	-1.66453	31.9479	53.1781
TMEM183B	0.0015617	0.990315	0.391395	-2.55496	16.9208	43.2321
C20orf85	0.00161747	0.990315	0.405343	-2.46704	22.5874	55.7241
PSMD14	0.00184003	0.990315	0.622233	-1.60711	31.9479	51.3439
RPL27	0.00185038	0.990315	0.514867	-1.94225	29.754	57.7898
S100A6	0.00196363	0.990315	0.589312	-1.69689	49.5191	84.0287
EEF1B2	0.0019703	0.990315	0.58339	-1.71412	30.8221	52.8327
ARHGEF19	0.0019729	0.990315	0.746198	-1.34013	40.6225	54.4393
TBC1D24	0.00198762	0.990315	0.770651	-1.2976	42.1974	54.7555
REXO2	0.0019905	0.990315	0.547413	-1.82677	25.8176	47.163
BET1	0.00199559	0.990315	0.651142	-1.53576	32.4828	49.8859
ADH1C	0.00229203	0.990315	0.573379	-1.74405	42.0187	73.2825
RPS20	0.00254225	0.990315	0.668995	-1.49478	46.872	70.0633
RPS18	0.00262324	0.990315	0.535953	-1.86583	38.363	71.5791
WLS	0.00278145	0.990315	0.584621	-1.71051	32.6597	55.8647
C11orf1	0.00282185	0.990315	0.600569	-1.66509	27.6753	46.0819
SYTL1	0.00300121	0.990315	0.617422	-1.61964	35.9331	58.1986
POLR1D	0.00324983	0.990315	0.671559	-1.48907	35.9956	53.6
ZCCHC8	0.00341628	0.990315	0.701787	-1.42493	39.0137	55.5919
EID1	0.00352368	0.990315	0.539347	-1.85409	30.4315	56.4228
PCP4L1	0.00378546	0.990315	0.539046	-1.85513	25.8638	47.9806
RPL10	0.00400612	0.990315	0.616522	-1.622	42.3637	68.7141
BICDL2	0.00408044	0.990315	0.616526	-1.62199	34.5499	56.0397
RAB11FIP3	0.00419215	0.990315	0.702898	-1.42268	39.9696	56.864
SNF8	0.00475144	0.990315	0.755836	-1.32304	38.316	50.6936
VTA1	0.00478869	0.990315	0.771776	-1.29571	45.267	58.653
LIN7C	0.00517575	0.990315	0.695646	-1.43751	40.5326	58.2661
MED17	0.00521982	0.990315	0.683271	-1.46355	34.8557	51.013
SCAMP3	0.00526621	0.990315	0.699574	-1.42944	36.0692	51.5589
ARCN1	0.00534655	0.990315	0.728029	-1.37357	47.3626	65.0559
CAPZB	0.00535307	0.990315	0.715694	-1.39724	41.7002	58.2654
TMLHE	0.00538388	0.990315	0.670136	-1.49223	34.4249	51.37
MIPEP	0.00618196	0.990315	0.67165	-1.48887	36.0748	53.7107
GCFC2	0.00650672	0.990315	0.705361	-1.41771	36.6998	52.0298
RPL26	0.00666378	0.990315	0.642131	-1.55732	39.9348	62.1912
CCND1	0.00683196	0.990315	0.697896	-1.43288	46.3974	66.4818
MIF	0.00691544	0.990315	0.44546	-2.24487	18.8209	42.2504
AP3S2	0.0069531	0.990315	0.778553	-1.28443	47.938	61.5732
NDUFA4	0.00696138	0.990315	0.625249	-1.59936	33.3182	53.288
SLC30A5	0.0071307	0.990315	0.639363	-1.56406	34.5174	53.9872
NABP1	0.00724513	0.990315	0.661488	-1.51174	37.3084	56.4007
PYGO2	0.00730222	0.990315	0.709009	-1.41042	35.4359	49.9795
ZFP36L1	0.00737	0.990315	0.750134	-1.33309	53.4777	71.2909
RPS23	0.0079681	0.990315	0.686442	-1.45679	45.4243	66.1735
CCDC6	0.00806594	0.990315	0.750721	-1.33205	48.1414	64.1269
MLH1	0.00819847	0.990315	0.732337	-1.36549	40.0767	54.7244
TCTEX1D2	0.00825844	0.990315	0.481617	-2.07634	19.2229	39.9132
MIDN	0.00843006	0.990315	0.699237	-1.43013	43.3467	61.9914
PTPN2	0.00843665	0.990315	0.724978	-1.37935	39.8952	55.0295
CEP57	0.00844627	0.990315	0.736768	-1.35728	39.7597	53.965
NME2	0.00856749	0.990315	0.579189	-1.72655	30.1225	52.0082
FAU	0.00877833	0.990315	0.450062	-2.22191	22.4936	49.979
TLE5	0.00888616	0.990315	0.682761	-1.46464	47.579	69.6862
FAM174A	0.0090596	0.990315	0.567246	-1.7629	26.8421	47.3199
H2AC17	0.00920127	0.990315	0.419145	-2.38581	13.5563	32.3428
TMSB10	0.00936928	0.990315	0.66448	-1.50494	49.5191	74.5231
RAB10	0.00958654	0.990315	0.684132	-1.46171	42.3736	61.9377
PIM3	0.00982371	0.990315	0.572025	-1.74817	30.7492	53.755
BEX2	0.00984685	0.990315	0.469314	-2.13077	16.9208	36.0544
RNH1	0.00993331	0.990315	0.691031	-1.44711	38.3063	55.4336
ALKBH3	0.0100601	0.990315	0.722457	-1.38417	35.1535	48.6583
DNAJB12	0.0100877	0.990315	0.742897	-1.34608	41.4671	55.8182
PPCS	0.0101418	0.990315	0.705928	-1.41658	37.1299	52.5973
APRT	0.0103062	0.990315	0.48815	-2.04855	20.5936	42.187
SERF2	0.0104995	0.990315	0.721982	-1.38508	50.933	70.5461
ECT2	0.0105297	0.990315	0.773913	-1.29213	40.1801	51.9182
PSMB9	0.0106751	0.990315	0.681858	-1.46658	38.8443	56.9683
FKBP11	0.0107592	0.990315	0.690549	-1.44812	33.5158	48.535
ACTB	0.0108066	0.990315	0.724605	-1.38006	67.4553	93.0925
RPL8	0.011026	0.990315	0.655502	-1.52555	47.4236	72.3469
PTMA	0.0115444	0.990315	0.650632	-1.53697	48.2526	74.1627
RPLP0	0.0115477	0.990315	0.681942	-1.4664	54.3114	79.6423
EFHD2	0.0115578	0.990315	0.719494	-1.38987	45.2992	62.9598
HLA-DRB5	0.011606	0.990315	0.420358	-2.37893	19.2229	45.7298
COMMD8	0.0117537	0.990315	0.52563	-1.90248	18.8209	35.8063
LIMA1	0.0118106	0.990315	0.721475	-1.38605	48.2728	66.9084
RHPN1	0.0118245	0.990315	0.735545	-1.35954	41.9318	57.0079
RPL19	0.0119702	0.990315	0.676533	-1.47812	50.3811	74.4695
RPSA	0.0121185	0.990315	0.651185	-1.53566	44.7339	68.6961
H3C4	0.0122822	0.990315	0.536608	-1.86356	22.5874	42.0929
RPL35	0.0124594	0.990315	0.53229	-1.87868	29.7248	55.8432
ANAPC16	0.0125678	0.990315	0.724097	-1.38103	43.2827	59.7746
POLR2L	0.0128372	0.990315	0.520698	-1.9205	22.4936	43.199
SH3BP4	0.0129861	0.990315	0.787592	-1.26969	49.8963	63.3529
ST13	0.0132518	0.990315	0.690213	-1.44883	43.3055	62.7423
MKNK2	0.0137189	0.990315	0.735137	-1.36029	49.8569	67.8198
IRAK1	0.0138593	0.990315	0.682523	-1.46515	38.6722	56.6607
PRKAB1	0.0138717	0.990315	0.6451	-1.55015	33.7448	52.3094
MTCH1	0.0142282	0.990315	0.694056	-1.44081	43.0352	62.0054
PTGFRN	0.0143864	0.990315	0.81324	-1.22965	50.6043	62.2256
YWHAE	0.0145011	0.990315	0.693637	-1.44168	46.727	67.3652
GLYR1	0.0146336	0.990315	0.762085	-1.31219	49.5366	65.0015
TCHP	0.0148153	0.990315	0.758373	-1.31861	40.7907	53.7871
MCRS1	0.0151754	0.990315	0.747914	-1.33705	41.678	55.7256
CFL1	0.0152149	0.990315	0.686935	-1.45574	46.4926	67.6813
MYL12B	0.0153533	0.990315	0.594025	-1.68343	38.316	64.5024
MACROH2A1	0.0155358	0.990315	0.63665	-1.57072	37.6641	59.1599
BBOF1	0.0158622	0.990315	0.742322	-1.34712	43.8074	59.014
ANKRD50	0.0163309	0.990315	0.78443	-1.27481	48.3552	61.6438
BCL10	0.0164326	0.990315	0.61777	-1.61872	29.2706	47.3809
SPAG6	0.0165508	0.990315	0.636046	-1.57221	40.4185	63.5466
GKN1	0.0166673	0.990315	0.492482	-2.03053	13.5563	27.5265
TMED10	0.0168728	0.990315	0.708228	-1.41198	45.5524	64.3188
KRT19	0.0170099	0.990315	0.691231	-1.44669	59.6024	86.2264
PARVA	0.0173315	0.990315	0.788284	-1.26858	53.7367	68.1691
KRT18	0.0175782	0.990315	0.672142	-1.48778	46.9922	69.9141
TUBB4B	0.017685	0.990315	0.601436	-1.66269	45.6973	75.9803
RPP21	0.0180314	0.990315	0.543267	-1.84071	19.2229	35.3838
RTL6	0.0180685	0.990315	0.791456	-1.26349	46.3974	58.6229
RHOA	0.0182933	0.990315	0.693038	-1.44292	48.2949	69.6857
SLU7	0.018401	0.990315	0.774487	-1.29118	44.8262	57.8786
SLC25A43	0.0184271	0.990315	0.56491	-1.77019	21.6514	38.3271
ACTG1	0.0186659	0.990315	0.712464	-1.40358	62.8449	88.2078
SLC6A14	0.0189823	0.990315	0.60465	-1.65385	36.1668	59.8144
CRY1	0.0192375	0.990315	0.705447	-1.41754	33.3182	47.23
SPATA5	0.0194531	0.990315	0.819842	-1.21975	47.3492	57.754
ATG101	0.0196812	0.990315	0.687659	-1.45421	33.5986	48.8595
H2AC21	0.0197645	0.990315	0.456251	-2.19178	13.5563	29.7124
IGFBP7	0.0197878	0.990315	0.584847	-1.70985	31.9479	54.6261
PMS2P5	0.0198586	0.990315	0.767722	-1.30255	41.3276	53.8314
RPS10-NUDT3	0.0200529	0.990315	0.748078	-1.33676	51.1303	68.3489
OTUB1	0.020126	0.990315	0.678531	-1.47377	35.4019	52.1743
HDAC8	0.02017	0.990315	0.758767	-1.31793	37.7886	49.8027
GDI2	0.0203319	0.990315	0.719612	-1.38964	45.2634	62.8998
GRSF1	0.0207805	0.990315	0.832355	-1.20141	52.1335	62.6338
TXNIP	0.020877	0.990315	0.704768	-1.41891	57.5659	81.6807
PRDM2	0.0209296	0.990315	0.855413	-1.16903	61.9939	72.4725
VDAC1	0.0209728	0.990315	0.65898	-1.5175	38.0619	57.7589
KATNBL1	0.0210834	0.990315	0.753806	-1.3266	36.8787	48.9234
EEF1A1	0.0210911	0.990315	0.702123	-1.42425	73.0143	103.991
RPL13A	0.021101	0.990315	0.689207	-1.45094	53.586	77.7502
KRT5	0.0211935	0.990315	0.730964	-1.36806	47.7351	65.3043
FBXW4	0.0212646	0.990315	0.787088	-1.27051	45.4805	57.7833
PRDX1	0.0214196	0.990315	0.675906	-1.4795	50.4007	74.5676
RCN1	0.0215907	0.990315	0.73563	-1.35938	39.3278	53.4614
RPS3	0.0219156	0.990315	0.718835	-1.39114	49.4039	68.7278
ST14	0.0219291	0.990315	0.713314	-1.40191	48.3859	67.8326
EZR	0.0220701	0.990315	0.675604	-1.48016	56.759	84.0122
ADH7	0.0221509	0.990315	0.62822	-1.5918	41.6948	66.3697
KRR1	0.0221834	0.990315	0.824852	-1.21234	50.7567	61.5343
PPP2CA	0.0222963	0.990315	0.766278	-1.30501	47.3359	61.7738
ARPIN-AP3S2	0.0224007	0.990315	0.818903	-1.22115	52.2234	63.7723
ARPC2	0.022452	0.990315	0.739037	-1.35311	46.4576	62.8624
H2BC8	0.0225186	0.990315	0.435364	-2.29693	13.5563	31.1379
NDUFB6	0.0226196	0.990315	0.671405	-1.48941	27.0327	40.2629
RRAD	0.0227506	0.990315	0.604415	-1.65449	35.6377	58.9624
FOXJ1	0.0229303	0.990315	0.636489	-1.57112	44.0381	69.1891
EEF2	0.023148	0.990315	0.708812	-1.41081	59.4445	83.865
REST	0.0233135	0.990315	0.801522	-1.24763	52.5914	65.6145
ZNF91	0.0233721	0.990315	0.708931	-1.41057	44.7272	63.0911
KLHL24	0.0234093	0.990315	0.801963	-1.24694	51.4172	64.1141
PLEKHB2	0.0237435	0.990315	0.771348	-1.29643	49.8962	64.687
CSNK1A1	0.0239582	0.990315	0.71389	-1.40078	52.0783	72.95
KLF6	0.0240165	0.990315	0.763191	-1.31029	49.6376	65.0396
YBX1	0.0240306	0.990315	0.744659	-1.3429	49.0242	65.8344
DDX42	0.0241484	0.990315	0.749782	-1.33372	47.2941	63.0771
RPS27	0.0241817	0.990315	0.520005	-1.92306	34.422	66.1955
ALOX15	0.0242598	0.990315	0.68301	-1.46411	53.5959	78.4701
UBC	0.0243811	0.990315	0.711029	-1.40641	68.8367	96.8127
NCL	0.0245301	0.990315	0.770853	-1.29726	56.3368	73.0837
CFAP298	0.0246768	0.990315	0.779216	-1.28334	47.6025	61.0902
TADA1	0.025191	0.990315	0.77214	-1.2951	34.6256	44.8437
H2BC4	0.0257056	0.990315	0.491928	-2.03282	21.1755	43.0459
RPL11	0.0258481	0.990315	0.727525	-1.37452	51.8684	71.2943
RBM7	0.0258603	0.990315	0.706344	-1.41574	34.6108	48.9999
SLC9A3R1	0.0260089	0.990315	0.710756	-1.40695	46.0336	64.7671
H2BC5	0.0262136	0.990315	0.550963	-1.815	24.4874	44.4448
RPLP2	0.0263375	0.990315	0.610249	-1.63867	38.316	62.7875
FTL	0.0270668	0.990315	0.749171	-1.33481	65.2969	87.1589
HEXIM1	0.0271103	0.990315	0.793531	-1.26019	46.2082	58.2312
H2AC8	0.0271706	0.990315	0.427942	-2.33677	13.5563	31.6779
CCAR1	0.0271819	0.990315	0.7934	-1.2604	48.6029	61.259
MIB1	0.0275366	0.990315	0.790929	-1.26434	52.9003	66.8837
STK33	0.0275488	0.990315	0.773514	-1.2928	49.8596	64.4586
AUP1	0.0278745	0.990315	0.698679	-1.43127	37.2705	53.3443
UBR7	0.0282073	0.990315	0.739501	-1.35226	38.0529	51.4575
MYH9	0.0284326	0.990315	0.780911	-1.28055	64.0353	82.0007
SQSTM1	0.0286212	0.990315	0.70184	-1.42483	51.5024	73.3819
TIPRL	0.0287322	0.990315	0.760613	-1.31473	39.7597	52.2732
GDE1	0.0290887	0.990315	0.749924	-1.33347	45.102	60.1421
RACK1	0.0292301	0.990315	0.680771	-1.46892	47.7998	70.2142
VILL	0.0292382	0.990315	0.758006	-1.31925	47.112	62.1525
PPP2CB	0.029332	0.990315	0.596588	-1.6762	30.1038	50.4601
PEX7	0.0293744	0.990315	0.721963	-1.38511	31.8048	44.0532
MYL6	0.02966	0.990315	0.723981	-1.38125	53.4367	73.8095
SLC16A11	0.0296859	0.990315	0.630016	-1.58726	23.8528	37.8606
RTL5	0.029794	0.990315	0.747063	-1.33858	37.1816	49.7703
RPS15A	0.0298704	0.990315	0.758861	-1.31776	50.2626	66.2343
MORF4L2	0.0301281	0.990315	0.554369	-1.80385	32.7665	59.1059
JPT2	0.0302055	0.990315	0.72668	-1.37612	47.562	65.451
RILP	0.0302321	0.990315	0.73763	-1.35569	32.7999	44.4665
INTS10	0.0304447	0.990315	0.772558	-1.2944	44.5669	57.6874
TMEM14B	0.0311388	0.990315	0.677714	-1.47555	34.5781	51.0216
GARS1	0.0312468	0.990315	0.81814	-1.22228	46.2104	56.4823
PAICS	0.0312486	0.990315	0.828483	-1.20703	47.8684	57.7784
RPLP1	0.0314064	0.990315	0.711091	-1.40629	51.0364	71.772
GTF2E2	0.0320371	0.990315	0.713395	-1.40175	34.4249	48.255
YWHAQ	0.03207	0.990315	0.65338	-1.5305	38.8506	59.4609
LRMP	0.0324833	0.990315	0.730511	-1.3689	40.0596	54.8378
DNAAF3	0.0325585	0.990315	0.745429	-1.34151	42.4307	56.9212
MFSD14A	0.0325823	0.990315	0.662978	-1.50835	33.5343	50.5813
ALDH3A1	0.0327001	0.990315	0.697351	-1.434	54.6978	78.4365
PARL	0.0329543	0.990315	0.70389	-1.42068	32.9916	46.8704
DAP	0.0332947	0.990315	0.622498	-1.60643	34.5781	55.5473
ZNHIT1	0.0332965	0.990315	0.692748	-1.44353	32.9812	47.6093
CRACR2B	0.033376	0.990315	0.71843	-1.39192	41.3459	57.5503
PRKCH	0.0336614	0.990315	0.830064	-1.20473	50.9196	61.3442
CNBP	0.0336772	0.990315	0.759535	-1.31659	49.5616	65.2525
FADD	0.0339398	0.990315	0.682668	-1.46484	30.9558	45.3454
SPEF1	0.0339643	0.990315	0.683672	-1.46269	33.2774	48.6746
UQCRBP1	0.034346	0.990315	0.523136	-1.91155	13.5563	25.9136
GOLGA2P10	0.0343624	0.990315	0.78075	-1.28082	61.3179	78.5371
RPL3	0.0345409	0.990315	0.699027	-1.43056	52.6097	75.2613
HLA-DRB1	0.0346798	0.990315	0.520216	-1.92228	25.8679	49.7253
HMGN3	0.034716	0.990315	0.640495	-1.56129	35.2553	55.0438
UBXN1	0.0348675	0.990315	0.670684	-1.49102	34.6256	51.6273
TMEM259	0.0351277	0.990315	0.706469	-1.41549	40.8499	57.8226
TMEM131	0.0354404	0.990315	0.774278	-1.29153	52.5672	67.8919
RPL6	0.0357545	0.990315	0.736734	-1.35734	49.0748	66.6113
ODF3B	0.0357967	0.990315	0.579996	-1.72415	30.8957	53.2688
APOO	0.0358588	0.990315	0.628884	-1.59012	26.9159	42.7995
CPSF4	0.0361504	0.990315	0.672733	-1.48647	29.9969	44.5897
CCDC124	0.0363723	0.990315	0.646839	-1.54598	24.3304	37.6143
IGHV3-35	0.0363767	0.990315	0.560508	-1.7841	13.5563	24.1858
CYBC1	0.0365652	0.990315	0.668959	-1.49486	33.6124	50.2458
EEF1D	0.0367657	0.990315	0.753233	-1.32761	48.2995	64.123
WARS1	0.0370059	0.990315	0.7069	-1.41463	51.5457	72.918
HSPBP1	0.0371025	0.990315	0.811384	-1.23246	46.8723	57.7683
RCC2	0.0372287	0.990315	0.791348	-1.26367	54.117	68.3858
ESRRA	0.0373339	0.990315	0.665613	-1.50237	34.2587	51.4693
ISCA1	0.0373373	0.990315	0.582679	-1.71621	23.9637	41.1268
SRD5A2	0.0373382	0.990315	0.685354	-1.4591	36.1325	52.7209
MICOS13	0.0377268	0.990315	0.613678	-1.62952	25.8176	42.0703
RAB11B	0.0377887	0.990315	0.678099	-1.47471	33.9472	50.0623
SPAG1	0.0380149	0.990315	0.764982	-1.30722	47.9603	62.6947
KIF1C	0.0382092	0.990315	0.851373	-1.17457	69.0702	81.128
RDH14	0.0385143	0.990315	0.501572	-1.99373	18.8209	37.5238
DBP	0.0385969	0.990315	0.656715	-1.52273	28.0031	42.6412
TOMM20	0.038814	0.990315	0.761799	-1.31268	46.4926	61.03
SDF2	0.0388329	0.990315	0.667296	-1.49859	30.1038	45.1132
UBALD2	0.0390767	0.990315	0.589481	-1.69641	25.8176	43.7972
SDR16C5	0.0393672	0.990315	0.733163	-1.36395	36.839	50.2467
CD74	0.0395624	0.990315	0.729474	-1.37085	61.3009	84.0343
CNOT6L	0.0397674	0.990315	0.844186	-1.18457	54.5914	64.6675
MACC1	0.0399618	0.990315	0.789036	-1.26737	57.0461	72.2985
TEKT1	0.0399886	0.990315	0.632788	-1.58031	36.9046	58.3207
FASN	0.0399947	0.990315	0.805365	-1.24167	57.7285	71.68
CALM1	0.0400059	0.990315	0.750066	-1.33322	59.6299	79.4995
HSPB1	0.0400123	0.990315	0.624921	-1.6002	39.3278	62.9324
RGCC	0.0401512	0.990315	0.619103	-1.61524	25.0159	40.4066
NSFL1C	0.0402289	0.990315	0.808902	-1.23624	47.5252	58.7528
TSPAN15	0.040279	0.990315	0.656589	-1.52302	32.3741	49.3066
IGLV2-8	0.0402819	0.990315	0.569542	-1.7558	13.5563	23.8021
CYP2S1	0.0403316	0.990315	0.811025	-1.23301	50.2758	61.9904
SNHG32	0.0404791	0.990315	0.670874	-1.49059	29.0981	43.3734
PDK3	0.0404991	0.990315	0.843961	-1.18489	53.0181	62.8205
MAST3	0.0409173	0.990315	0.86198	-1.16012	54.3743	63.0807
GSDMB	0.0413936	0.990315	0.78197	-1.27882	46.8132	59.8657
RPS11	0.0417411	0.990315	0.689572	-1.45017	49.5653	71.8784
C11orf98	0.0423596	0.990315	0.575264	-1.73833	22.0088	38.2586
GAPDH	0.0423986	0.990315	0.722847	-1.38342	55.9055	77.3407
EPAS1	0.0426489	0.990315	0.729617	-1.37058	63.855	87.5185
USP30	0.0430674	0.990315	0.777473	-1.28622	40.1864	51.6885
TRAK2	0.0431639	0.990315	0.795685	-1.25678	57.3003	72.0137
MRPL51	0.0431794	0.990315	0.653242	-1.53083	29.3964	45.0007
GTF3A	0.0432295	0.990315	0.595267	-1.67992	28.0782	47.1692
EIF4G2	0.0434419	0.990315	0.740874	-1.34976	58.5117	78.9766
H3C6	0.0436756	0.990315	0.579717	-1.72498	13.5563	23.3844
RPS14	0.0437251	0.990315	0.741101	-1.34934	50.3711	67.968
NUDC	0.0439093	0.990315	0.76501	-1.30717	45.3646	59.2993
CCNI	0.0440019	0.990315	0.754388	-1.32558	50.0349	66.3252
CAPN1	0.0441633	0.990315	0.798741	-1.25197	56.5968	70.8575
BSPRY	0.04431	0.990315	0.806922	-1.23928	44.0619	54.6049
LATS1	0.0445199	0.990315	0.83435	-1.19854	52.6218	63.0692
PPT1	0.0446136	0.990315	0.78568	-1.27278	50.2853	64.0022
SLMAP	0.0451911	0.990315	0.80213	-1.24668	53.1801	66.2986
GTF2IP1	0.0454123	0.990315	0.814186	-1.22822	63.6708	78.2018
JUNB	0.0456232	0.990315	0.73782	-1.35534	47.0101	63.7148
RPS3A	0.0457304	0.990315	0.734895	-1.36074	51.4735	70.042
CAPN2	0.0459656	0.990315	0.724066	-1.38109	54.8326	75.7287
RALGDS	0.0459701	0.990315	0.803652	-1.24432	51.3822	63.9358
PPDPF	0.0460026	0.990315	0.628523	-1.59103	29.7248	47.2931
RUNDC1	0.0461278	0.990315	0.756622	-1.32166	40.9165	54.0779
IGKV3D-25	0.0461539	0.990315	0.550725	-1.81579	13.5563	24.6154
PFN2	0.0461813	0.990315	0.634433	-1.57621	36.1733	57.0167
EIF2AK1	0.0463817	0.990315	0.792024	-1.26259	50.3908	63.6228
PQBP1	0.0464957	0.990315	0.584088	-1.71207	23.9637	41.0276
AMPD2	0.0466166	0.990315	0.836142	-1.19597	50.8967	60.8709
MUL1	0.0467989	0.990315	0.6986	-1.43143	31.3732	44.9087
CD200R1	0.0468507	0.990315	0.717994	-1.39277	36.5063	50.8449
BAG1	0.0469028	0.990315	0.796849	-1.25494	52.0875	65.3668
RPS6	0.0472523	0.990315	0.692514	-1.44401	50.7468	73.2791
UHMK1	0.0472604	0.990315	0.766659	-1.30436	56.9843	74.3281
RBM8A	0.0472707	0.990315	0.833174	-1.20023	53.8442	64.6254
H2BC10	0.0475526	0.990315	0.537219	-1.86144	13.5563	25.2342
APPBP2	0.0480216	0.990315	0.819485	-1.22028	47.9535	58.5166
HNRNPA3	0.0482627	0.990315	0.806494	-1.23993	55.1228	68.3487
CPNE1	0.0483221	0.990315	0.822866	-1.21526	51.3263	62.375
SFT2D3	0.0483295	0.990315	0.655746	-1.52498	27.1939	41.4703
YWHAB	0.0485071	0.990315	0.694377	-1.44014	43.6055	62.798
HSPD1	0.0488198	0.990315	0.693913	-1.4411	40.8961	58.9354
ABHD12B	0.0489261	0.990315	0.697037	-1.43464	32.2892	46.3234
HSPA8	0.0492073	0.990315	0.688507	-1.45242	55.1199	80.0571
PLEKHF2	0.0495123	0.990315	0.634111	-1.57701	33.7448	53.2159
ANXA2	0.0495949	0.990315	0.70803	-1.41237	56.8847	80.3423
FAM107B	0.0496385	0.990315	0.771019	-1.29699	56.3399	73.072
AARS1	0.0497828	0.990315	0.814667	-1.2275	51.0262	62.6345

## Sheet: Severe vs Mild Up
Feature ID	P-value (Severe/Critical vs. Asymp/Mild)	FDR step up (Severe/Critical vs. Asymp/Mild)	Ratio (Severe/Critical vs. Asymp/Mild)	Fold change (Severe/Critical vs. Asymp/Mild)	LSMean(Severe/Critical) (Severe/Critical vs. Asymp/Mild)	LSMean(Asymp/Mild) (Severe/Critical vs. Asymp/Mild)
CT47A3	4.88055e-05	0.502721	2.13848	2.13848	38.456	17.9828
CT47A2	0.000131878	0.649958	1.9534	1.9534	33.3976	17.0971
CT47A4	0.000165688	0.649958	2.20407	2.20407	41.8882	19.005
IGLVI-20	0.00117684	0.990315	1.93115	1.93115	38.1041	19.7313
IGHVIII-26-1	0.00123194	0.990315	1.7026	1.7026	29.4901	17.3207
DEFB115	0.00370731	0.990315	1.72377	1.72377	35.1211	20.3745
IGHD3-10	0.00473339	0.990315	1.56369	1.56369	27.4963	17.5842
NXNL1	0.00499107	0.990315	1.79025	1.79025	37.2491	20.8066
TRAV18	0.00529664	0.990315	1.62654	1.62654	29.3964	18.0729
IGLV3-16	0.00537846	0.990315	1.7067	1.7067	35.3913	20.7368
PAGE4	0.0057727	0.990315	1.76096	1.76096	37.3416	21.2053
IGKV1D-32	0.0058272	0.990315	1.74316	1.74316	33.8494	19.4185
IGKV5-2	0.00587888	0.990315	1.66489	1.66489	34.0967	20.4799
TRBV12-2	0.00642007	0.990315	1.70442	1.70442	36.1733	21.2232
IGHVII-40-1	0.00754068	0.990315	1.50221	1.50221	23.8236	15.859
TMPRSS11GP	0.00788665	0.990315	1.70584	1.70584	37.7921	22.1546
MBD3L1	0.00799663	0.990315	1.73137	1.73137	37.0797	21.4163
ASB17	0.00837599	0.990315	1.72053	1.72053	37.8198	21.9815
IGHV4-34	0.00849539	0.990315	1.58884	1.58884	29.4901	18.5608
IGHVII-51-2	0.00910487	0.990315	1.69042	1.69042	35.3913	20.9364
IGKV1-35	0.0095062	0.990315	1.72559	1.72559	40.5295	23.4873
GUCA2B	0.0104823	0.990315	1.72297	1.72297	41.5787	24.1319
YIPF7	0.010815	0.990315	1.67287	1.67287	38.8443	23.2202
IGHD4-17	0.0118219	0.990315	1.36198	1.36198	20.5936	15.1203
P2RX6P	0.0122293	0.990315	1.62174	1.62174	31.9186	19.6818
IGKV2D-10	0.0122669	0.990315	1.73791	1.73791	43.3378	24.9367
RPL23AP32	0.0122744	0.990315	1.63562	1.63562	35.1489	21.4896
OR8K5	0.0124968	0.990315	1.62619	1.62619	35.4375	21.7917
IGKV3-11	0.0130007	0.990315	1.64645	1.64645	36.7677	22.3315
IQCF6	0.0150639	0.990315	1.66055	1.66055	39.9348	24.0491
ARMH2	0.015397	0.990315	1.65182	1.65182	39.6963	24.0318
CT47A10	0.0155385	0.990315	1.74	1.74	48.9724	28.145
IGHV1-17	0.0159311	0.990315	1.58045	1.58045	32.1611	20.3494
IGLV2-5	0.0160748	0.990315	1.64057	1.64057	35.7495	21.7909
TRGV11	0.0161055	0.990315	1.50685	1.50685	29.3964	19.5085
TRBV6-7	0.0170295	0.990315	1.56373	1.56373	30.8664	19.739
H2AC2P	0.0170454	0.990315	1.61894	1.61894	35.2805	21.7923
IGHVIII-67-2	0.0172364	0.990315	1.50506	1.50506	24.1318	16.0338
OR5AN1	0.0174285	0.990315	1.67391	1.67391	39.5081	23.6022
ASB9P1	0.017563	0.990315	1.70197	1.70197	41.9603	24.6539
TRAJ53	0.0177831	0.990315	1.40154	1.40154	22.4936	16.0492
IL2	0.0178587	0.990315	1.57139	1.57139	33.7448	21.4745
IGHVII-53-1	0.0180022	0.990315	1.54905	1.54905	31.3902	20.2642
KRTAP20-2	0.0182003	0.990315	1.60623	1.60623	28.3946	17.6778
TEX43	0.018575	0.990315	1.59772	1.59772	32.1611	20.1294
TRAV5	0.0188943	0.990315	1.51682	1.51682	31.3902	20.6947
IGHV7-27	0.0191154	0.990315	1.52147	1.52147	30.7266	20.1953
SPINT4	0.021518	0.990315	1.5778	1.5778	34.0967	21.6102
GDF3	0.0223573	0.990315	1.58618	1.58618	35.3913	22.3124
DPPA5	0.0230139	0.990315	1.63853	1.63853	41.4841	25.3179
OR1A2	0.0232473	0.990315	1.6212	1.6212	38.9374	24.0176
OR1E3	0.0240659	0.990315	1.56613	1.56613	34.0612	21.7486
GIMD1	0.0241632	0.990315	1.4838	1.4838	27.4963	18.531
SLC25A2	0.0242312	0.990315	1.59158	1.59158	41.3659	25.9905
OVOL3	0.0242651	0.990315	1.5888	1.5888	38.276	24.0912
IGLV11-55	0.0250191	0.990315	1.52013	1.52013	32.7665	21.5551
KHDC3L	0.0256862	0.990315	1.57576	1.57576	38.5609	24.4714
C7orf77	0.0263617	0.990315	1.5636	1.5636	32.1611	20.5686
DEFA11P	0.0268654	0.990315	1.50901	1.50901	31.3902	20.8018
VN1R3	0.026971	0.990315	1.59292	1.59292	39.6963	24.9205
MYF5	0.0277384	0.990315	1.61697	1.61697	39.5081	24.4335
ASIP	0.0279283	0.990315	1.58981	1.58981	40.4122	25.4196
H2AP	0.0281413	0.990315	1.51855	1.51855	30.8664	20.3263
MT1HL1	0.0294202	0.990315	1.49934	1.49934	30.7266	20.4934
NKX2-5	0.0297061	0.990315	1.62334	1.62334	40.3137	24.8339
IGKV1D-39	0.0305846	0.990315	1.6053	1.6053	43.3055	26.9766
OR6A2	0.0311657	0.990315	1.60268	1.60268	46.0336	28.7229
CSAG4	0.0312766	0.990315	1.57923	1.57923	39.3878	24.9411
C6orf58	0.031375	0.990315	1.61043	1.61043	43.108	26.768
SAGE2P	0.0320814	0.990315	1.51148	1.51148	31.9186	21.1174
IFNB1	0.0320931	0.990315	1.53058	1.53058	31.9186	20.8539
TRAV34	0.032647	0.990315	1.59668	1.59668	38.675	24.2222
KLRC3	0.0326883	0.990315	1.60843	1.60843	44.1711	27.4622
IGHVIII-5-2	0.0329047	0.990315	1.51802	1.51802	35.3913	23.3141
TRAV32	0.0329685	0.990315	1.54085	1.54085	33.5374	21.7655
RETN	0.0338545	0.990315	1.60279	1.60279	48.2949	30.1317
TRBV21-1	0.034523	0.990315	1.51487	1.51487	32.1611	21.2303
KRTAP3-1	0.0347037	0.990315	1.51679	1.51679	35.1489	23.1732
OR4B1	0.0347409	0.990315	1.55484	1.55484	40.5295	26.0667
DEFB127	0.0361446	0.990315	1.54122	1.54122	33.5374	21.7603
GUCA2A	0.0363301	0.990315	1.55505	1.55505	39.6963	25.5273
SLC25A3P1	0.0366305	0.990315	1.58859	1.58859	38.5585	24.2721
ARL5C	0.0366655	0.990315	1.56986	1.56986	40.4185	25.7466
OR5AC2	0.0368167	0.990315	1.46826	1.46826	30.7266	20.9272
KRTAP9-3	0.0372184	0.990315	1.60253	1.60253	45.1225	28.157
OR13C4	0.0382194	0.990315	1.57823	1.57823	39.3402	24.9268
LECT2	0.0384381	0.990315	1.56751	1.56751	40.4122	25.7812
TAS2R16	0.0387861	0.990315	1.55179	1.55179	42.2179	27.206
METTL11B	0.0390162	0.990315	1.56075	1.56075	39.5081	25.3135
THRSP	0.0390773	0.990315	1.50127	1.50127	38.5745	25.6946
MYL1	0.0407098	0.990315	1.5488	1.5488	41.839	27.0139
DEFB128	0.0408187	0.990315	1.59161	1.59161	45.8154	28.7857
OXT	0.0419542	0.990315	1.52105	1.52105	33.3976	21.9569
FAM24B	0.0423993	0.990315	1.50753	1.50753	37.7921	25.0689
TRAV12-3	0.0426982	0.990315	1.44513	1.44513	31.3902	21.7213
CTSL3P	0.0439657	0.990315	1.52878	1.52878	38.3586	25.0909
IGLVI-68	0.0441578	0.990315	1.48016	1.48016	25.7236	17.379
IGHVII-67-1	0.0442102	0.990315	1.32187	1.32187	20.5936	15.5792
FTHL18	0.044253	0.990315	1.46875	1.46875	30.8664	21.0154
TRAJ1	0.0442602	0.990315	1.43603	1.43603	24.1318	16.8045
MARK2P9	0.0445977	0.990315	1.50766	1.50766	37.3416	24.768
CT47A5	0.0450097	0.990315	1.30955	1.30955	20.5936	15.7257
CFHR3	0.0450625	0.990315	1.57598	1.57598	42.2334	26.7982
LRRC72	0.0452365	0.990315	1.53145	1.53145	41.2319	26.9234
ANXA2R	0.0453699	0.990315	1.47598	1.47598	34.0967	23.101
MBLAC1	0.0457136	0.990315	1.52916	1.52916	41.0161	26.8225
TBX22	0.0457498	0.990315	1.58819	1.58819	49.472	31.1499
OR1B1	0.0463775	0.990315	1.51582	1.51582	39.2769	25.9114
GSTT4	0.0466307	0.990315	1.56164	1.56164	46.9637	30.0733
KCNG2	0.0466873	0.990315	1.5548	1.5548	35.0859	22.5661
OR10AG1	0.0467072	0.990315	1.47998	1.47998	32.5843	22.0167
KRTDAP	0.0468586	0.990315	1.53114	1.53114	41.839	27.3254
HTN1	0.0468898	0.990315	1.51956	1.51956	38.6718	25.4494
TRBV28	0.047642	0.990315	1.47013	1.47013	32.7204	22.2568
VHLL	0.0478273	0.990315	1.52338	1.52338	37.2491	24.4516
TRAV12-2	0.0479113	0.990315	1.47046	1.47046	35.1211	23.8845
MGARP	0.0480844	0.990315	1.52358	1.52358	42.5653	27.9377
IGKV2-26	0.0485912	0.990315	1.46747	1.46747	30.1673	20.5574
TRBV24-1	0.049016	0.990315	1.56815	1.56815	28.7966	18.3635

## Sheet: Moderate vs Mild Down
Feature ID	P-value (Moderate vs. Asymp/Mild)	FDR step up (Moderate vs. Asymp/Mild)	Ratio (Moderate vs. Asymp/Mild)	Fold change (Moderate vs. Asymp/Mild)	LSMean(Moderate) (Moderate vs. Asymp/Mild)	LSMean(Asymp/Mild) (Moderate vs. Asymp/Mild)
MTRNR2L1	2.28275e-07	0.00470269	0.48895	-2.0452	32.2123	65.8807
UNC79	2.84596e-06	0.0202889	0.668209	-1.49654	43.3397	64.8596
ARL10	4.4703e-06	0.0202889	0.694313	-1.44027	40.694	58.6105
COL4A6	4.48968e-06	0.0202889	0.76183	-1.31263	46.6317	61.2102
TP63	5.89519e-06	0.0202889	0.746283	-1.33997	47.1349	63.1595
SYNPO2	5.90911e-06	0.0202889	0.768871	-1.30061	52.8702	68.7635
USP17L15	7.25788e-06	0.02039	0.563544	-1.77448	41.8763	74.3089
SPATA31D3	8.47584e-06	0.02039	0.566668	-1.7647	40.1127	70.7869
MTRNR2L10	8.9078e-06	0.02039	0.480633	-2.08059	27.9018	58.0521
RYR2	1.14923e-05	0.0213264	0.641278	-1.55939	45.4721	70.9086
ADCY5	1.17209e-05	0.0213264	0.691235	-1.44669	39.7003	57.4338
MTRNR2L9	1.36366e-05	0.0213264	0.505651	-1.97765	26.2268	51.8675
GAGE12C	1.50264e-05	0.0213264	0.56112	-1.78215	36.8634	65.6961
SPATA31D4	1.50809e-05	0.0213264	0.539325	-1.85417	38.0288	70.5119
ARHGEF25	1.55282e-05	0.0213264	0.614685	-1.62685	31.2266	50.801
KCNA2	1.67096e-05	0.0215147	0.627953	-1.59248	37.5475	59.7936
CDHR1	1.80263e-05	0.0218447	0.62829	-1.59162	36.6577	58.3451
KIF5C	1.9733e-05	0.0225239	0.630566	-1.58588	37.7376	59.8472
KCNC4	2.07735e-05	0.0225239	0.764678	-1.30774	54.7381	71.5832
RIMBP3	2.67327e-05	0.0247974	0.652903	-1.53162	37.7915	57.8823
PKHD1	2.78579e-05	0.0247974	0.602379	-1.66009	40.7977	67.7277
NEGR1	2.83758e-05	0.0247974	0.643975	-1.55286	38.8367	60.3078
COL6A1	2.94865e-05	0.0247974	0.720153	-1.38859	42.3262	58.774
COL3A1	2.98924e-05	0.0247974	0.60735	-1.6465	32.6788	53.8055
NRG1	3.00925e-05	0.0247974	0.659206	-1.51698	44.6973	67.8047
CECR2	3.62655e-05	0.026355	0.60384	-1.65607	35.911	59.471
PIEZO2	3.6373e-05	0.026355	0.71879	-1.39123	46.3474	64.4797
WTIP	3.67639e-05	0.026355	0.770944	-1.29711	52.1155	67.5996
MTUS2	3.71e-05	0.026355	0.674941	-1.48161	39.6914	58.8072
GFRA1	3.98073e-05	0.0271645	0.62237	-1.60676	36.8385	59.1907
GRIN2B	4.08766e-05	0.0271645	0.618053	-1.61798	46.2729	74.8688
RELN	4.30987e-05	0.0274446	0.59721	-1.67445	36.349	60.8648
COL19A1	4.59452e-05	0.0274446	0.593707	-1.68433	34.4324	57.9956
GOLGA8J	4.78353e-05	0.0274446	0.709064	-1.41031	49.6484	70.0197
PRDM16	4.79544e-05	0.0274446	0.611931	-1.63417	36.4814	59.6168
DTNA	4.79592e-05	0.0274446	0.612006	-1.63397	37.2896	60.9301
SLCO1A2	5.1713e-05	0.0284697	0.646265	-1.54735	36.1073	55.8707
KCNU1	5.32977e-05	0.0284697	0.603033	-1.65829	31.283	51.8761
KALRN	5.38963e-05	0.0284697	0.847821	-1.17949	65.0032	76.671
FREM1	5.77017e-05	0.0290985	0.638288	-1.56669	39.8163	62.3799
FLRT2	5.92085e-05	0.0290985	0.615942	-1.62353	42.1908	68.498
LAMB1	6.30057e-05	0.0290985	0.82113	-1.21783	50.4875	61.4854
GABRB3	6.34762e-05	0.0290985	0.726151	-1.37712	40.9076	56.3349
MUC6	6.45156e-05	0.0290985	0.730376	-1.36916	59.4486	81.3945
SPATA31D1	6.68531e-05	0.0290985	0.56774	-1.76137	33.3822	58.7984
INS-IGF2	6.79152e-05	0.0290985	0.655458	-1.52565	39.4907	60.249
PDLIM3	6.88679e-05	0.0290985	0.637807	-1.56787	29.3012	45.9405
LTBP2	6.90762e-05	0.0290985	0.815812	-1.22577	54.5201	66.8292
CDH10	6.92116e-05	0.0290985	0.559447	-1.78748	25.4627	45.5141
SPARC	7.47703e-05	0.0306425	0.629691	-1.58808	31.6531	50.2676
USP17L18	7.73462e-05	0.0306425	0.591764	-1.68986	39.3142	66.4356
SCN4A	8.21713e-05	0.0319398	0.62078	-1.61088	35.8755	57.791
SCN5A	8.51149e-05	0.0324713	0.619267	-1.61481	39.1309	63.1891
GOLGA6C	8.80931e-05	0.0328441	0.67891	-1.47295	55.4518	81.6777
LRRC7	9.04908e-05	0.0328441	0.624728	-1.6007	41.0457	65.7017
KSR2	9.08749e-05	0.0328441	0.619627	-1.61387	42.7016	68.915
ST6GAL2	9.97568e-05	0.0349279	0.665973	-1.50156	36.0177	54.0828
KRT78	0.000100031	0.0349279	0.686405	-1.45687	42.3118	61.6426
COL7A1	0.000107035	0.0367504	0.820088	-1.21938	64.3547	78.4729
ST8SIA2	0.00011028	0.0372437	0.615345	-1.62511	34.2619	55.6792
FCRL5	0.00011359	0.0374908	0.63079	-1.58531	34.6054	54.8605
MUCL3	0.000114651	0.0374908	0.633005	-1.57977	39.3406	62.1489
CACNA1A	0.0001192	0.0383695	0.781286	-1.27994	52.2441	66.8693
RIMBP3C	0.000123381	0.0387807	0.674048	-1.48357	37.5545	55.7149
KCNJ5	0.000124984	0.0387807	0.64013	-1.56218	36.078	56.3604
ZNF385B	0.000127076	0.0387807	0.660166	-1.51477	35.4123	53.6416
ADAMTS9	0.000128008	0.0387807	0.797817	-1.25342	48.4309	60.7043
GGT3P	0.000132001	0.039411	0.637871	-1.56771	37.3025	58.4797
NTRK3	0.000135058	0.0394659	0.596268	-1.6771	40.2301	67.4698
NAV3	0.00013674	0.0394659	0.679476	-1.47172	41.0866	60.468
DUXAP8	0.00013818	0.0394659	0.665753	-1.50206	36.9615	55.5183
NPAS3	0.000139984	0.0394659	0.663332	-1.50754	35.0755	52.8778
NXF4	0.000141764	0.0394659	0.578633	-1.72821	28.6536	49.5195
SPOCK1	0.000145759	0.0399712	0.669604	-1.49342	35.0548	52.3516
C10orf71	0.000147459	0.0399712	0.621475	-1.60907	33.2104	53.438
RGPD4	0.000153321	0.0408099	0.790666	-1.26476	50.8629	64.3292
LINGO2	0.000156616	0.0408099	0.672314	-1.4874	41.2588	61.3684
PEG3	0.000158331	0.0408099	0.642404	-1.55665	39.7135	61.8201
SYT3	0.000163056	0.0410434	0.627828	-1.59279	35.7985	57.0196
PAK3	0.000164953	0.0410434	0.616924	-1.62094	35.4718	57.4978
UGT3A1	0.000167438	0.0410434	0.623172	-1.60469	33.8611	54.3367
GRIN2A	0.000170044	0.0410434	0.629948	-1.58743	37.6306	59.7361
KIRREL1	0.000175153	0.0410434	0.695462	-1.43789	42.5221	61.1422
RYR1	0.000176799	0.0410434	0.736952	-1.35694	56.7459	77.0008
KCNA1	0.000176828	0.0410434	0.685568	-1.45864	37.8591	55.2229
SYT15	0.000177099	0.0410434	0.79113	-1.26401	52.2605	66.058
MYO15A	0.000178826	0.0410434	0.776953	-1.28708	53.0883	68.3288
TG	0.000181662	0.0410434	0.749308	-1.33456	49.4972	66.0572
COL27A1	0.000182374	0.0410434	0.673134	-1.48559	45.494	67.5853
MYT1L	0.000184198	0.0410434	0.630972	-1.58486	37.4579	59.3653
DCN	0.000185284	0.0410434	0.620503	-1.6116	32.1561	51.8227
TENM2	0.000188157	0.0412364	0.655483	-1.52559	41.5145	63.3342
VAT1L	0.000195854	0.0416578	0.615185	-1.62553	31.3924	51.0293
WDR87	0.000198648	0.0416578	0.609146	-1.64164	37.1814	61.0385
MMP16	0.000199114	0.0416578	0.623191	-1.60465	32.7905	52.6171
PRKCG	0.000199365	0.0416578	0.618616	-1.61651	32.2546	52.1399
WNT2B	0.000201107	0.0416578	0.828806	-1.20655	54.4557	65.7038
COL5A3	0.000203558	0.0416578	0.646369	-1.5471	43.6329	67.5047
ITGA10	0.000205367	0.0416578	0.709739	-1.40897	43.3878	61.1321
SCUBE1	0.000206257	0.0416578	0.759931	-1.31591	46.5703	61.2823
SLC6A17	0.000211075	0.042217	0.617717	-1.61886	34.3896	55.672
DCC	0.000213506	0.0422926	0.638266	-1.56675	36.9553	57.8995
CCBE1	0.000216348	0.0424474	0.689096	-1.45118	37.6132	54.5834
IGSF1	0.000223931	0.0434641	0.595631	-1.67889	29.7914	50.0166
AMOTL1	0.000225749	0.0434641	0.819727	-1.21992	51.2871	62.5661
ACSM5	0.000232936	0.0444096	0.672901	-1.4861	32.5077	48.3099
BEND4	0.000239833	0.0444096	0.620861	-1.61067	31.3329	50.4669
FAT3	0.000241875	0.0444096	0.686658	-1.45633	45.4241	66.1524
RIMBP3B	0.000242219	0.0444096	0.681728	-1.46686	36.9559	54.2091
RIMS2	0.000245526	0.0444096	0.678042	-1.47483	40.6864	60.0057
ATP1A4	0.000245589	0.0444096	0.609574	-1.64049	35.4335	58.1283
MMRN1	0.000247564	0.0444096	0.57567	-1.73711	24.1649	41.9771
NEB	0.000250209	0.0444096	0.812751	-1.23039	66.213	81.4677
IGF2BP1	0.000255793	0.0444096	0.611489	-1.63535	35.2267	57.608
ZNF385A	0.000256838	0.0444096	0.795715	-1.25673	47.0313	59.1057
PDGFRA	0.00025694	0.0444096	0.668698	-1.49544	37.4874	56.0603
KCNQ2	0.000257441	0.0444096	0.630963	-1.58488	38.4782	60.9833
ESAM	0.000258684	0.0444096	0.64622	-1.54746	29.206	45.1951
KIAA1210	0.000265999	0.0449999	0.61693	-1.62093	30.6648	49.7054
MYO18B	0.000266492	0.0449999	0.610405	-1.63826	38.2586	62.6775
XKR4	0.000271008	0.0453626	0.628544	-1.59098	36.9836	58.8401
MGAT4C	0.000275195	0.0453626	0.587653	-1.70169	35.7702	60.8696
ANO2	0.000277322	0.0453626	0.672501	-1.48699	36.2599	53.918
HOXC4	0.000277447	0.0453626	0.626544	-1.59606	28.0666	44.7958
KLK10	0.000282367	0.0458034	0.803116	-1.24515	46.2466	57.5839
ZMAT4	0.000284627	0.0458094	0.595183	-1.68016	25.3314	42.5607
BPIFB4	0.000287922	0.0459805	0.643378	-1.5543	30.7833	47.8464
PROX1	0.000291905	0.046258	0.67074	-1.49089	39.4891	58.8739
UNC13C	0.000308302	0.0477293	0.617272	-1.62003	36.0322	58.3732
STC2	0.000308366	0.0477293	0.654797	-1.52719	33.6486	51.3878
SLC6A5	0.000312299	0.0477293	0.617964	-1.61822	32.0974	51.9405
COL1A2	0.000312774	0.0477293	0.644017	-1.55275	34.8639	54.135
NUGGC	0.000318947	0.0477816	0.620917	-1.61052	33.5779	54.0779
GRM4	0.000319266	0.0477816	0.661812	-1.511	38.5346	58.2259
IGF2	0.000321475	0.0477816	0.663845	-1.50638	40.0387	60.3132
COL6A5	0.000322394	0.0477816	0.61838	-1.61713	35.3655	57.1907
FBN3	0.000325425	0.0478862	0.662332	-1.50982	43.0688	65.0261
LGR6	0.00033527	0.0482025	0.690142	-1.44898	38.2579	55.4349
CD248	0.000335448	0.0482025	0.656933	-1.52223	29.9257	45.5536
CHRM3	0.000335587	0.0482025	0.737689	-1.35558	42.3605	57.4232
LAMB4	0.000336972	0.0482025	0.643207	-1.55471	35.0959	54.5639
SLC6A10P	0.000341721	0.0482025	0.592825	-1.68684	36.1123	60.9156
COL11A1	0.00034306	0.0482025	0.604	-1.65563	33.1944	54.9577
COL12A1	0.000343952	0.0482025	0.724991	-1.37933	45.4102	62.6355
CCDC141	0.000352113	0.0490127	0.654533	-1.52781	39.8477	60.8796
RUNX1T1	0.000358152	0.0495188	0.634685	-1.57558	37.5741	59.2011
EBF1	0.000362608	0.0498006	0.634112	-1.57701	36.5393	57.6228
MYO3B	0.00036656	0.0500099	0.649574	-1.53947	36.3961	56.0308
NKAIN1	0.000375154	0.0507163	0.615339	-1.62512	30.0857	48.8929
SPEG	0.000378289	0.0507163	0.662585	-1.50924	44.189	66.6918
ACTN2	0.000379123	0.0507163	0.617555	-1.61929	32.0969	51.9742
SPATA31D5P	0.000383049	0.0509109	0.585894	-1.70679	33.0099	56.341
MROH5	0.000389064	0.0513789	0.64181	-1.55809	35.6323	55.5184
L1CAM	0.0003936	0.051513	0.630411	-1.58627	31.2908	49.6356
ABCG4	0.000395081	0.051513	0.645074	-1.55021	32.4618	50.3225
WSCD2	0.000404972	0.0518493	0.671067	-1.49017	34.7172	51.7343
KIF5A	0.000408925	0.0518493	0.639574	-1.56354	37.0036	57.8566
GAD2	0.000414645	0.0518493	0.648172	-1.5428	33.5362	51.7397
STON1	0.000414782	0.0518493	0.646126	-1.54769	32.6487	50.5299
COL26A1	0.000415656	0.0518493	0.604235	-1.65498	28.0579	46.4353
ROBO4	0.00041907	0.0518493	0.628961	-1.58992	33.5794	53.3887
CCN4	0.000419428	0.0518493	0.637725	-1.56807	29.4867	46.2372
PRSS45P	0.000421826	0.0518493	0.60002	-1.66661	25.8288	43.0466
EBF2	0.000422548	0.0518493	0.645905	-1.54822	34.2986	53.1016
NLRP11	0.000422828	0.0518493	0.638746	-1.56557	29.8426	46.7206
ABCC8	0.000433109	0.052647	0.612984	-1.63136	34.5309	56.3325
KCNJ6	0.000434445	0.052647	0.64503	-1.55032	41.4105	64.1994
GABRA6	0.000439947	0.0530021	0.586423	-1.70525	24.8207	42.3256
A1CF	0.000451543	0.0532068	0.680186	-1.47019	36.449	53.5868
GPR179	0.000456112	0.0532068	0.679827	-1.47096	41.9077	61.6447
ENPEP	0.000456558	0.0532068	0.631736	-1.58294	33.0116	52.2553
COL13A1	0.000462405	0.0532068	0.654473	-1.52795	36.3785	55.5844
POTEC	0.000462641	0.0532068	0.60911	-1.64174	33.0407	54.2443
MUC19	0.000463864	0.0532068	0.652377	-1.53286	46.6918	71.5718
GOLGA6L4	0.000464634	0.0532068	0.770591	-1.29771	50.3406	65.3273
LAMC3	0.000465182	0.0532068	0.657432	-1.52107	36.5747	55.6327
COL6A3	0.000467474	0.0532068	0.675567	-1.48024	43.3958	64.2361
SLC6A11	0.000473373	0.0535822	0.620236	-1.61229	37.994	61.2574
DCX	0.000477694	0.0537626	0.625839	-1.59785	33.1963	53.0429
ADAM19	0.000480187	0.0537626	0.800803	-1.24875	51.3271	64.0945
TTBK1	0.000485744	0.0538087	0.647932	-1.54337	36.2269	55.9116
FBN2	0.000490654	0.0538087	0.717263	-1.39419	43.951	61.2761
SLC6A2	0.000491979	0.0538087	0.632876	-1.58009	32.7165	51.695
PTGS1	0.000492186	0.0538087	0.683914	-1.46217	39.5377	57.811
TNFRSF13B	0.000499321	0.0538087	0.577755	-1.73084	28.8934	50.0098
GABRQ	0.000500732	0.0538087	0.585572	-1.70773	29.8566	50.987
NES	0.00050077	0.0538087	0.644849	-1.55075	33.3911	51.7813
CACNA1S	0.000501898	0.0538087	0.648924	-1.54101	36.8519	56.7892
ITIH5	0.000504106	0.0538087	0.680047	-1.47049	38.2875	56.3012
MN1	0.000508222	0.0539685	0.670555	-1.4913	37.4361	55.8284
PRLHR	0.00051526	0.0540779	0.637851	-1.56776	31.1817	48.8856
FGF14	0.000517204	0.0540779	0.813777	-1.22884	53.1323	65.291
CASP14	0.000527842	0.0540779	0.614957	-1.62613	33.5097	54.4911
ST8SIA3	0.000529583	0.0540779	0.62836	-1.59144	33.2065	52.8463
MYH15	0.000529787	0.0540779	0.804844	-1.24248	48.4964	60.2557
COL2A1	0.000529848	0.0540779	0.633732	-1.57795	37.3499	58.9364
B4GALNT1	0.000532956	0.0540779	0.631217	-1.58424	35.8905	56.8592
NPHS1	0.000535323	0.0540779	0.653551	-1.5301	35.9923	55.0718
RECK	0.000535957	0.0540779	0.67901	-1.47273	36.3512	53.5356
GRIA1	0.000540518	0.0540779	0.631906	-1.58251	36.4045	57.6107
ADAMTS20	0.000540753	0.0540779	0.638154	-1.56702	33.8236	53.0023
ACVR1C	0.000544276	0.0541318	0.687599	-1.45434	36.0506	52.4297
ATP1A3	0.000547218	0.0541318	0.646142	-1.54765	35.6283	55.14
GOLGA8G	0.000549741	0.0541318	0.648706	-1.54153	43.3952	66.895
C4orf50	0.000551802	0.0541318	0.632342	-1.58142	34.8579	55.1251
ADAMTSL2	0.000557197	0.0541425	0.63565	-1.57319	33.6468	52.9329
TMEM132B	0.000557818	0.0541425	0.640434	-1.56144	36.1597	56.4612
OPRM1	0.000559796	0.0541425	0.639009	-1.56492	39.1049	61.1962
KRT1	0.000563382	0.0541984	0.634562	-1.57589	31.2294	49.2142
SPATA31C1	0.000565814	0.0541984	0.604558	-1.6541	33.918	56.1037
MYH4	0.000570626	0.0541984	0.628542	-1.59098	32.6607	51.9626
RGS9	0.000574154	0.0541984	0.645399	-1.54943	35.2145	54.5624
NLN	0.000574644	0.0541984	0.810674	-1.23354	48.4993	59.8259
C3P1	0.000576158	0.0541984	0.63355	-1.57841	34.7792	54.8958
PPP1R9A	0.000579156	0.0542327	0.806692	-1.23963	49.2583	61.0621
SRRM4	0.000590083	0.0547815	0.658074	-1.51958	39.0242	59.3006
GJA5	0.000591366	0.0547815	0.622769	-1.60573	30.2148	48.5169
PTGER3	0.000592994	0.0547815	0.698919	-1.43078	39.2963	56.2244
ZNF806	0.000596332	0.0548439	0.630872	-1.58511	32.2703	51.1518
JAKMIP1	0.000603198	0.0552288	0.680549	-1.4694	34.7423	51.0504
TGM5	0.000610321	0.0555154	0.665119	-1.50349	31.7058	47.6694
NPAP1	0.000612673	0.0555154	0.638376	-1.56648	35.6488	55.843
CNTNAP4	0.000624852	0.0555154	0.616841	-1.62116	33.932	55.0093
ABCA17P	0.000630126	0.0555154	0.659027	-1.51739	33.7324	51.1852
CTCFL	0.000631628	0.0555154	0.651464	-1.53501	35.784	54.9286
SLC7A14	0.000632577	0.0555154	0.628322	-1.59154	35.5622	56.5987
CNTN2	0.000637233	0.0555154	0.713289	-1.40196	42.1091	59.0352
GJA8	0.000637539	0.0555154	0.606436	-1.64898	25.1976	41.5503
SATB2	0.000639673	0.0555154	0.689282	-1.45078	38.8141	56.3109
RFX4	0.000641131	0.0555154	0.645591	-1.54897	35.3438	54.7465
CCL22	0.000641459	0.0555154	0.640844	-1.56044	32.0384	49.9941
POTEA	0.000642999	0.0555154	0.625726	-1.59814	23.7774	37.9997
MRVI1	0.000644056	0.0555154	0.811418	-1.23241	50.4319	62.1527
ADCY1	0.000651615	0.0558679	0.710419	-1.40762	45.5286	64.0869
DSCAM	0.000653568	0.0558679	0.631509	-1.58351	36.5976	57.9526
NRXN1	0.000661902	0.0561991	0.638672	-1.56575	38.9118	60.9261
CTRC	0.000666113	0.0561991	0.642894	-1.55547	31.6542	49.2371
TPTE	0.000672345	0.0561991	0.63479	-1.57532	36.2421	57.0931
TRIM72	0.000675332	0.0561991	0.646413	-1.547	38.29	59.2345
PIK3C2G	0.000677328	0.0561991	0.647452	-1.54452	31.6568	48.8945
SDK2	0.000677949	0.0561991	0.740152	-1.35107	48.25	65.1893
ITPRID1	0.000681954	0.0561991	0.627751	-1.59299	37.1547	59.1871
ELAVL4	0.000682323	0.0561991	0.641037	-1.55997	33.5876	52.3958
ASTN2	0.000684931	0.0561991	0.842523	-1.18691	53.5973	63.6153
TRPC3	0.00068958	0.0561991	0.657334	-1.5213	33.0666	50.3042
ADD2	0.000690599	0.0561991	0.641085	-1.55985	38.2655	59.6886
MYADML	0.000691151	0.0561991	0.653326	-1.53063	32.8035	50.21
GRAP2	0.000693499	0.0561991	0.745804	-1.34083	43.899	58.8613
ZAN	0.000697336	0.0561991	0.612302	-1.63318	40.9774	66.9235
UNC13A	0.000700506	0.0561991	0.646892	-1.54585	41.8322	64.6664
MUC3A	0.000701091	0.0561991	0.63331	-1.57901	46.264	73.0511
MYBPC2	0.00070736	0.0563659	0.669782	-1.49302	37.2392	55.599
PHF19	0.000708644	0.0563659	0.749365	-1.33446	41.7312	55.6888
ITGAD	0.000712394	0.0564463	0.688498	-1.45244	38.9053	56.5075
CDSN	0.000727844	0.0571527	0.631934	-1.58244	31.6516	50.0869
ZNF423	0.000731068	0.0571527	0.642471	-1.55649	35.1259	54.6731
NTNG1	0.000733747	0.0571527	0.631316	-1.58399	32.3247	51.2021
CTAGE15	0.000734414	0.0571527	0.710158	-1.40814	40.1584	56.5486
PREX2	0.00073904	0.0571527	0.650152	-1.5381	36.3309	55.8806
NLGN1	0.000739732	0.0571527	0.628133	-1.59202	38.505	61.3007
TAL1	0.000746715	0.0571527	0.651804	-1.5342	32.5938	50.0055
MYBPC1	0.000746985	0.0571527	0.690684	-1.44784	36.7733	53.2419
SLC4A3	0.000747498	0.0571527	0.710044	-1.40836	40.3353	56.8068
SEMA6D	0.00074952	0.0571527	0.669013	-1.49474	36.7823	54.98
BMP10	0.000754215	0.0571527	0.657687	-1.52048	32.5266	49.4561
BHMG1	0.000754601	0.0571527	0.675183	-1.48108	33.169	49.126
TSBP1	0.000760924	0.0574205	0.626219	-1.59689	32.7797	52.3455
DCHS2	0.000766929	0.0576624	0.684738	-1.46041	39.4463	57.6079
GRIA3	0.000771677	0.0577964	0.632547	-1.58091	32.1003	50.7476
IQCA1L	0.000774322	0.0577964	0.6253	-1.59923	32.2224	51.5311
MYH8	0.000788141	0.0584985	0.62918	-1.58937	34.0701	54.15
GAGE2A	0.000790821	0.0584985	0.639992	-1.56252	35.4604	55.4075
SPATA31A6	0.000800924	0.0584985	0.624113	-1.60227	35.5752	57.0012
CACNA1E	0.000802454	0.0584985	0.702878	-1.42272	48.4481	68.9282
KCNH8	0.000806943	0.0584985	0.664841	-1.50412	32.8577	49.4218
EPHA5	0.000808509	0.0584985	0.638169	-1.56698	33.9513	53.2011
SALL2	0.000811377	0.0584985	0.69853	-1.43158	36.8274	52.7214
GPR26	0.00081595	0.0584985	0.64552	-1.54914	36.9531	57.2454
FAM163B	0.000819516	0.0584985	0.626094	-1.5972	29.0734	46.4361
GREM1	0.00081961	0.0584985	0.648478	-1.54207	38.532	59.4191
SHANK1	0.000820931	0.0584985	0.653172	-1.53099	42.0884	64.4369
TOPAZ1	0.000826047	0.0584985	0.645452	-1.5493	31.8895	49.4064
COL4A1	0.000827566	0.0584985	0.685741	-1.45828	40.3249	58.8048
NCAM1	0.000829243	0.0584985	0.662367	-1.50974	39.822	60.1207
GCK	0.00083014	0.0584985	0.655606	-1.52531	33.1638	50.5849
DISP2	0.000834349	0.0584985	0.659592	-1.51609	38.9417	59.0391
HTR3C	0.000838399	0.0584985	0.593855	-1.68391	25.2484	42.516
PCDH15	0.000840417	0.0584985	0.642375	-1.55672	39.7996	61.957
RGS6	0.000842819	0.0584985	0.64759	-1.54419	36.3746	56.1691
ISLR	0.000843088	0.0584985	0.709929	-1.40859	36.2942	51.1237
ZFR2	0.000844147	0.0584985	0.669081	-1.49459	35.4968	53.0531
ADGRG4	0.000846199	0.0584985	0.604257	-1.65493	32.2715	53.4069
PSD2	0.000865699	0.0596464	0.649451	-1.53976	34.0462	52.423
MPP2	0.000872781	0.0598841	0.681065	-1.46829	36.733	53.9347
TESPA1	0.000874964	0.0598841	0.673795	-1.48413	36.7303	54.5127
COL4A3	0.000896299	0.0609164	0.737382	-1.35615	43.244	58.6453
SYT14	0.000897013	0.0609164	0.64026	-1.56186	35.5304	55.4937
CA11	0.000898916	0.0609164	0.717733	-1.39327	40.7105	56.721
NUP210L	0.000908748	0.061367	0.707159	-1.41411	41.0786	58.0896
KCNA7	0.000911524	0.061367	0.666655	-1.50003	34.4359	51.6548
SLCO5A1	0.000935774	0.0621117	0.662819	-1.50871	35.333	53.3071
IQGAP3	0.000936769	0.0621117	0.657863	-1.52007	40.3986	61.4089
OPCML	0.000937411	0.0621117	0.636604	-1.57084	34.37	53.9896
RNF165	0.000939356	0.0621117	0.684613	-1.46068	42.3674	61.8853
PANK1	0.000940675	0.0621117	0.758681	-1.31808	40.885	53.8896
FCRL4	0.00095646	0.0627024	0.660999	-1.51286	32.9434	49.8387
DGKK	0.000960552	0.0627024	0.627422	-1.59382	32.0854	51.1385
ZIM2	0.000961547	0.0627024	0.672388	-1.48724	32.0837	47.7161
KRT9	0.000963325	0.0627024	0.642897	-1.55546	34.7029	53.9789
NOS1	0.00096484	0.0627024	0.638251	-1.56678	41.0448	64.3081
GAGE1	0.00097126	0.0629211	0.616518	-1.62201	29.3193	47.5563
IGFN1	0.000974803	0.0629527	0.624043	-1.60245	48.4516	77.6414
TDRD5	0.000981561	0.0631184	0.643091	-1.55499	31.4155	48.8508
ADAMTS5	0.000983496	0.0631184	0.648886	-1.5411	31.7973	49.0028
WFIKKN2	0.000987764	0.0631233	0.656533	-1.52315	31.9621	48.6832
FAM205C	0.000989845	0.0631233	0.575945	-1.73628	22.0063	38.209
HS6ST3	0.000993572	0.0631233	0.632678	-1.58058	32.4808	51.3386
KLHL40	0.000995828	0.0631233	0.608247	-1.64407	24.0296	39.5063
HMCN1	0.000999466	0.0631375	0.693525	-1.44191	46.1446	66.5363
LCK	0.0010043	0.0631375	0.819738	-1.2199	45.7337	55.7907
GAB4	0.00100525	0.0631375	0.646697	-1.54632	31.7458	49.0892
STX1B	0.00101082	0.0631847	0.695068	-1.43871	35.8884	51.633
TCP10L2	0.00101544	0.0631847	0.656897	-1.52231	30.4192	46.3075
USP17L5	0.00101594	0.0631847	0.563027	-1.77611	31.4906	55.9309
ADAMTS7P1	0.00102489	0.0631847	0.833052	-1.20041	56.6359	67.986
MAS1	0.00102742	0.0631847	0.632492	-1.58105	35.4757	56.0887
GOLGA6L7	0.00102747	0.0631847	0.639193	-1.56447	35.4856	55.5162
HPSE2	0.0010293	0.0631847	0.638358	-1.56652	33.6264	52.6765
SGCD	0.0010321	0.0631847	0.628533	-1.59101	33.1019	52.6652
MTMR11	0.0010345	0.0631847	0.781162	-1.28014	43.3221	55.4586
RAX2	0.00103667	0.0631847	0.617973	-1.61819	26.4919	42.869
VWA5B1	0.00104532	0.0633615	0.679049	-1.47265	39.4074	58.0333
COL20A1	0.00104572	0.0633615	0.662872	-1.50859	37.5615	56.6648
SLC24A2	0.00105468	0.0637169	0.643151	-1.55485	35.192	54.7181
TEX15	0.00107032	0.0638657	0.638596	-1.56594	33.6944	52.7632
SLITRK2	0.00107529	0.0638657	0.621446	-1.60915	28.1907	45.3632
CYP26B1	0.0010774	0.0638657	0.661552	-1.5116	32.7621	49.5232
SORCS3	0.00107749	0.0638657	0.657438	-1.52106	35.7618	54.3957
XCR1	0.00108426	0.0638657	0.686462	-1.45675	35.2081	51.2892
MGAT5B	0.00108568	0.0638657	0.641888	-1.5579	33.412	52.0527
DUSP13	0.00108675	0.0638657	0.653272	-1.53076	29.6552	45.3948
ZSCAN5B	0.0010881	0.0638657	0.604397	-1.65454	23.7395	39.2779
C10orf53	0.00109556	0.0638657	0.655459	-1.52565	32.685	49.8659
NRK	0.00109651	0.0638657	0.631164	-1.58437	31.5105	49.9245
BCORL1	0.00110089	0.0638657	0.794949	-1.25794	47.0665	59.207
NOL4	0.00110757	0.0638657	0.672825	-1.48627	32.254	47.9382
CDH11	0.00110847	0.0638657	0.672453	-1.48709	36.7255	54.6142
PTPRO	0.0011118	0.0638657	0.704589	-1.41927	38.7353	54.9757
KCNK3	0.00111441	0.0638657	0.633902	-1.57753	32.9002	51.901
JPH4	0.00111555	0.0638657	0.675352	-1.48071	35.76	52.9502
HERC2P4	0.00111604	0.0638657	0.650273	-1.53782	36.3141	55.8443
HCN1	0.00112534	0.0639735	0.660168	-1.51477	34.1089	51.667
TEAD2	0.00112563	0.0639735	0.673878	-1.48395	33.7742	50.1191
PDE3A	0.00112869	0.0639735	0.688429	-1.45258	35.718	51.8833
VIT	0.00113035	0.0639735	0.657837	-1.52013	33.9252	51.5709
FNDC5	0.00114147	0.0640789	0.697731	-1.43322	34.2452	49.0808
SLC26A10	0.00114305	0.0640789	0.652829	-1.53179	33.8404	51.8366
BSND	0.00114315	0.0640789	0.707882	-1.41267	43.5533	61.5263
SLC4A10	0.0011459	0.0640789	0.712727	-1.40306	37.4471	52.5407
PGR	0.00115243	0.0640789	0.66522	-1.50326	36.0652	54.2154
ADAMTS4	0.00115509	0.0640789	0.690048	-1.44918	41.4247	60.0317
ANGPT4	0.00115579	0.0640789	0.639051	-1.56482	31.2219	48.8567
GPX6	0.0011571	0.0640789	0.6277	-1.59312	29.7128	47.3359
SSC5D	0.00116386	0.0641288	0.723774	-1.38165	44.0109	60.8076
APLP1	0.00116515	0.0641288	0.66858	-1.49571	33.4569	50.0417
STAB2	0.0011675	0.0641288	0.681955	-1.46637	42.1388	61.7911
FAM135B	0.00117045	0.0641288	0.643112	-1.55494	34.4429	53.5567
PRELP	0.00117416	0.0641616	0.680821	-1.46881	36.5329	53.6601
TNR	0.0011832	0.0644846	0.656669	-1.52284	41.1279	62.6311
GPRIN2	0.00119488	0.064779	0.729207	-1.37135	47.5352	65.1876
GABRA1	0.00119489	0.064779	0.619552	-1.61407	29.0036	46.8139
UNC45B	0.00119852	0.064805	0.654096	-1.52883	34.4959	52.7384
TBC1D3P2	0.00120506	0.0648769	0.605487	-1.65156	28.9755	47.8548
SCN2A	0.00120615	0.0648769	0.66623	-1.50098	36.3794	54.6048
SLC6A7	0.00121148	0.0649939	0.659415	-1.5165	33.2466	50.4183
IGSF9B	0.00122337	0.0650503	0.742967	-1.34595	41.4499	55.7897
PRR36	0.00122442	0.0650503	0.68999	-1.4493	40.7603	59.0737
MRO	0.0012261	0.0650503	0.645522	-1.54913	34.4637	53.389
PRSS47	0.00122638	0.0650503	0.628476	-1.59115	32.6722	51.9864
GHR	0.00122832	0.0650503	0.662459	-1.50953	34.4694	52.0325
CDH7	0.00123828	0.0652963	0.676229	-1.47879	37.2085	55.0235
VAX1	0.0012393	0.0652963	0.651888	-1.53401	35.116	53.8682
CACNG2	0.00124291	0.0653192	0.657269	-1.52145	33.2302	50.558
USP17L20	0.00124868	0.0654554	0.630244	-1.58669	35.1762	55.8136
AEBP1	0.00125845	0.0658004	0.722562	-1.38396	38.0017	52.593
COL5A1	0.00126346	0.0658951	0.704555	-1.41934	44.6638	63.3929
NOTCH4	0.00127096	0.065909	0.748988	-1.33514	46.6674	62.3073
SV2B	0.00127425	0.065909	0.635326	-1.574	37.233	58.6046
ALPK2	0.0012771	0.065909	0.646947	-1.54572	34.5303	53.3742
GOLGA8F	0.00127954	0.065909	0.670571	-1.49127	45.3749	67.6661
PLXNA4	0.00128318	0.0659222	0.642949	-1.55533	42.0606	65.4183
SERPINB7	0.00129545	0.0663358	0.681742	-1.46683	31.3275	45.9522
PLD5	0.00131245	0.0666341	0.642326	-1.55684	33.349	51.9191
ANKRD30B	0.00131247	0.0666341	0.655007	-1.5267	34.3318	52.4144
DLK1	0.00131321	0.0666341	0.662275	-1.50995	34.6998	52.3948
ENPP7P13	0.00131763	0.066694	0.62098	-1.61036	31.884	51.3447
CACNA1H	0.0013258	0.0667039	0.727422	-1.37472	43.0151	59.1336
PRR11	0.00132974	0.0667039	0.71805	-1.39266	37.1361	51.7179
SPRED3	0.00133694	0.0667039	0.678818	-1.47315	36.9686	54.4602
NTRK1	0.00133825	0.0667039	0.640507	-1.56126	31.9763	49.9234
CELF3	0.00134583	0.0667039	0.67102	-1.49027	40.1915	59.8961
SIGLEC6	0.00134776	0.0667039	0.640953	-1.56018	30.1282	47.0053
PRTG	0.00134964	0.0667039	0.66743	-1.49828	38.2007	57.2355
SHISA9	0.00135586	0.0667039	0.738625	-1.35387	44.4293	60.1514
FGF23	0.00137077	0.0667039	0.611641	-1.63495	26.8834	43.9529
ASTN1	0.00137519	0.0667039	0.626018	-1.5974	35.1228	56.1051
PRAMEF6	0.00137892	0.0667039	0.607643	-1.6457	31.1643	51.2873
PNMA8B	0.00138168	0.0667039	0.684487	-1.46095	33.8022	49.3833
SLC22A6	0.00138593	0.0667039	0.644221	-1.55226	31.3109	48.6028
PAX6	0.00138923	0.0667039	0.80554	-1.2414	55.015	68.2957
SYCE1	0.00138936	0.0667039	0.674548	-1.48248	31.506	46.7068
KIAA1614	0.00138976	0.0667039	0.752991	-1.32804	45.0468	59.8238
XPNPEP2	0.0013971	0.0667039	0.602427	-1.65995	27.9862	46.4559
SLC26A3	0.00139978	0.0667039	0.682755	-1.46465	32.7957	48.0343
DNAH8	0.00140538	0.0667039	0.671665	-1.48884	41.2666	61.4392
CSMD2	0.00141652	0.0667039	0.657619	-1.52064	44.9386	68.3353
FAM163A	0.00141692	0.0667039	0.683318	-1.46345	35.7086	52.2576
NRG3	0.00141742	0.0667039	0.655793	-1.52487	33.7343	51.4404
KCNC2	0.00142313	0.0667039	0.666716	-1.49989	32.771	49.1529
GABBR2	0.00142753	0.0667039	0.633875	-1.5776	32.8027	51.7495
ADAM23	0.00142953	0.0667039	0.675991	-1.47931	35.9369	53.1618
CYP17A1	0.00143313	0.0667039	0.691288	-1.44658	34.4211	49.7927
ROR2	0.00143743	0.0667039	0.694637	-1.4396	34.9871	50.3675
NRXN2	0.00143885	0.0667039	0.701147	-1.42623	39.2423	55.9687
POU6F2	0.00144116	0.0667039	0.649245	-1.54025	35.328	54.414
SCN10A	0.00144327	0.0667039	0.637568	-1.56846	34.1365	53.5418
KRT74	0.0014468	0.0667039	0.624483	-1.60132	27.8128	44.5372
CACNA1B	0.00144894	0.0667039	0.718952	-1.39091	45.7181	63.5899
MUC7	0.00145076	0.0667039	0.665894	-1.50174	35.4784	53.2793
PTPRD	0.00145089	0.0667039	0.641395	-1.5591	38.3917	59.8566
ROPN1	0.0014582	0.0667039	0.652138	-1.53342	32.1384	49.2815
MED12L	0.00145924	0.0667039	0.86992	-1.14953	56.909	65.4186
CACNG8	0.00145951	0.0667039	0.662491	-1.50945	40.1492	60.6033
NOVA2	0.00146401	0.0667039	0.637788	-1.56792	36.5218	57.2633
ZC4H2	0.00146763	0.0667039	0.61613	-1.62303	25.0697	40.6889
C3orf70	0.00147322	0.0667039	0.679641	-1.47137	36.0132	52.9887
FRMPD1	0.00147788	0.0667039	0.635271	-1.57413	33.2017	52.2638
GOLGA6L2	0.00148269	0.0667039	0.622413	-1.60665	40.4969	65.0643
OVCH1	0.00148325	0.0667039	0.683482	-1.4631	37.3987	54.7179
FAM155A	0.00148374	0.0667039	0.638947	-1.56507	34.4957	53.9884
PEAR1	0.00148432	0.0667039	0.682954	-1.46423	37.444	54.8265
CNTNAP2	0.00148864	0.0667039	0.667298	-1.49858	37.5396	56.2561
CAPN6	0.00149076	0.0667039	0.601227	-1.66326	28.5407	47.4707
SLC30A8	0.00149236	0.0667039	0.664295	-1.50536	33.247	50.0485
RPH3A	0.0015029	0.0667039	0.665004	-1.50375	38.9759	58.6101
POTEG	0.00151285	0.0667039	0.637826	-1.56783	33.8836	53.1236
HECW1	0.00152268	0.0667039	0.676989	-1.47713	39.5272	58.3867
KLHL1	0.00152439	0.0667039	0.669919	-1.49272	29.9993	44.7806
GRM1	0.00152499	0.0667039	0.640815	-1.56051	32.782	51.1566
MDGA2	0.00152958	0.0667039	0.656982	-1.52211	33.5065	51.0006
MYOCD	0.00153321	0.0667039	0.661908	-1.51078	37.4319	56.5515
POTEH	0.00153474	0.0667039	0.6516	-1.53468	34.0808	52.3032
ASB11	0.00153486	0.0667039	0.554815	-1.8024	19.9969	36.0425
ATRNL1	0.0015394	0.0667039	0.661296	-1.51218	34.7845	52.6005
ATP8B2	0.00154016	0.0667039	0.855731	-1.16859	54.9393	64.2016
TAF1L	0.00154057	0.0667039	0.688821	-1.45176	35.0267	50.8502
TRPM1	0.00154206	0.0667039	0.65988	-1.51543	36.6128	55.484
SLC24A4	0.00154219	0.0667039	0.669241	-1.49423	37.7653	56.4301
CTNNA3	0.00154656	0.0667039	0.661476	-1.51177	37.2925	56.3777
PRKCA	0.00154698	0.0667039	0.865518	-1.15538	54.3241	62.7648
UNC5D	0.00154845	0.0667039	0.660126	-1.51486	35.3055	53.4829
TUBB4A	0.00154922	0.0667039	0.638881	-1.56524	30.4413	47.6478
ABCC12	0.00155263	0.0667039	0.627955	-1.59247	32.4884	51.7369
DAB1	0.00155443	0.0667039	0.691605	-1.44591	38.684	55.9337
HIVEP3	0.00155445	0.0667039	0.854066	-1.17087	60.8305	71.2246
ITGA2B	0.00155638	0.0667039	0.659116	-1.51718	35.3082	53.569
MAP2	0.00155726	0.0667039	0.714232	-1.40011	42.2356	59.1343
ERG	0.00155801	0.0667039	0.649185	-1.54039	35.8047	55.1533
PIWIL2	0.00156067	0.0667039	0.670767	-1.49083	36.7113	54.7303
GABRA4	0.00156252	0.0667039	0.666315	-1.50079	34.8208	52.2587
DRAXIN	0.00157217	0.0667039	0.673646	-1.48446	35.5217	52.7305
DRD5P2	0.00157482	0.0667039	0.688992	-1.4514	36.1877	52.5227
IL22RA1	0.00157487	0.0667039	0.778723	-1.28415	40.9306	52.5611
PLEKHA4	0.00157893	0.0667039	0.820661	-1.21853	54.4919	66.3999
ADCY8	0.00158374	0.0667039	0.623716	-1.60329	32.1147	51.4894
GGT2	0.0015869	0.0667039	0.66566	-1.50227	38.8573	58.3741
GJC1	0.00158814	0.0667039	0.701991	-1.42452	34.639	49.3439
NPR3	0.00159201	0.0667039	0.673336	-1.48514	34.3125	50.959
SYNPO2L	0.00159373	0.0667039	0.649486	-1.53968	36.9012	56.816
SLC38A3	0.00159594	0.0667039	0.640956	-1.56017	29.5031	46.0298
HFM1	0.00159628	0.0667039	0.686638	-1.45637	31.5137	45.8956
POTEM	0.00160395	0.0667238	0.656844	-1.52243	43.0149	65.4872
ADCYAP1R1	0.00160646	0.0667238	0.67054	-1.49134	37.4132	55.7956
COL6A2	0.00160647	0.0667238	0.679088	-1.47256	37.1752	54.7428
GDPD4	0.00161871	0.0670967	0.658381	-1.51888	31.9999	48.6039
SLC13A5	0.00162404	0.0671824	0.664395	-1.50513	32.4248	48.8036
EFNA2	0.00162989	0.0672895	0.579132	-1.72672	23.8486	41.1798
OTOG	0.00163589	0.0674019	0.65872	-1.5181	40.7195	61.816
HNF4A	0.00164578	0.0675467	0.630345	-1.58643	36.3496	57.6662
CACNG5	0.00165652	0.0675467	0.664091	-1.50582	37.6812	56.7409
TMEM255B	0.00166357	0.0675467	0.683545	-1.46296	36.7964	53.8317
ASTL	0.00166539	0.0675467	0.668229	-1.49649	30.498	45.6401
ARPP21	0.00166906	0.0675467	0.660988	-1.51289	36.711	55.5395
CHD5	0.00167034	0.0675467	0.694552	-1.43978	41.7949	60.1753
EPHA3	0.00167497	0.0675467	0.643737	-1.55343	31.5865	49.0674
FGD5	0.00167534	0.0675467	0.69709	-1.43454	38.9535	55.8801
GOLGA8DP	0.00167614	0.0675467	0.684853	-1.46017	44.9175	65.587
USP17L13	0.00168184	0.0675467	0.603348	-1.65742	35.3069	58.5184
MYOM3	0.0016824	0.0675467	0.663191	-1.50786	37.2049	56.0998
TFAP2B	0.00168477	0.0675467	0.659425	-1.51647	33.226	50.3863
CREG2	0.00168909	0.0675467	0.673111	-1.48564	31.0713	46.1608
EFCAB8	0.00169156	0.0675467	0.673489	-1.4848	36.5471	54.2653
ZNF831	0.00169523	0.0675467	0.736301	-1.35814	42.6395	57.9104
PLCXD3	0.00169735	0.0675467	0.669065	-1.49462	32.5336	48.6255
PAPLN	0.00169808	0.0675467	0.833153	-1.20026	51.3493	61.6325
LMX1B	0.00170087	0.0675467	0.671956	-1.48819	35.3515	52.6098
SCN1A	0.0017017	0.0675467	0.641069	-1.55989	37.9273	59.1626
DLGAP2	0.00171217	0.0677253	0.668157	-1.49665	39.1336	58.5695
NEUROD1	0.00171856	0.0677253	0.670321	-1.49182	34.3329	51.2185
CALHM5	0.00171903	0.0677253	0.655431	-1.52571	33.3201	50.8369
CPED1	0.00171935	0.0677253	0.713665	-1.40122	38.1234	53.4192
CTAGE6	0.00172688	0.067892	0.690654	-1.4479	38.4886	55.7277
MAP4K1	0.0017427	0.0683836	0.751109	-1.33136	44.2146	58.8658
DPYSL5	0.00175285	0.068651	0.664605	-1.50465	35.4933	53.4052
SLC14A2	0.00175639	0.0686593	0.688245	-1.45297	37.7102	54.7919
GPM6A	0.0017687	0.0690094	0.635537	-1.57347	28.9104	45.4898
RASGRF1	0.00177274	0.0690364	0.741869	-1.34795	43.8425	59.0973
PCOLCE2	0.0017779	0.0691066	0.636423	-1.57128	24.947	39.1988
P2RX1	0.00178253	0.0691562	0.735838	-1.35899	36.0182	48.9485
CDH2	0.00180297	0.0696215	0.645463	-1.54928	29.508	45.716
THSD7B	0.00180316	0.0696215	0.650285	-1.53779	33.5204	51.5473
IGFL4	0.00180559	0.0696215	0.67489	-1.48172	33.0772	49.0113
GRK1	0.0018195	0.0696215	0.645106	-1.55013	28.2488	43.7895
NCAN	0.00182075	0.0696215	0.658112	-1.5195	35.3527	53.7184
GOLGA8H	0.00182576	0.0696215	0.842062	-1.18756	60.9454	72.3764
SIAH3	0.00182734	0.0696215	0.747979	-1.33694	41.179	55.0536
SLC34A1	0.00182951	0.0696215	0.664222	-1.50552	34.032	51.2359
NANOG	0.00183139	0.0696215	0.673153	-1.48555	36.4937	54.2131
CLSPN	0.00183327	0.0696215	0.711727	-1.40503	43.49	61.1049
GOLGA8IP	0.00183393	0.0696215	0.662762	-1.50884	34.7638	52.453
APBA1	0.00183508	0.0696215	0.738608	-1.3539	40.9974	55.5063
VGLL3	0.00184723	0.0696856	0.689222	-1.45091	36.599	53.1019
IKZF4	0.0018486	0.0696856	0.844368	-1.18432	51.1406	60.5668
ADAMTS18	0.00184947	0.0696856	0.655243	-1.52615	33.0434	50.4293
IKZF3	0.00185368	0.0696856	0.843627	-1.18536	54.9652	65.1535
TOX	0.00185805	0.0697227	0.690239	-1.44877	34.7205	50.3021
CTXND1	0.00186269	0.0697285	0.660574	-1.51384	34.576	52.3424
SLC15A5	0.00186498	0.0697285	0.633147	-1.57941	27.8513	43.9887
STAC2	0.00188306	0.0702772	0.681575	-1.46719	34.1611	50.1209
ALDH1A2	0.0018875	0.0703154	0.674209	-1.48322	34.0439	50.4946
ESR1	0.00189762	0.0703304	0.839541	-1.19113	52.0412	61.9877
CALD1	0.00189977	0.0703304	0.707918	-1.41259	40.7748	57.5982
CYP27C1	0.00190735	0.0703304	0.68147	-1.46742	33.6383	49.3613
DSG1	0.00190966	0.0703304	0.65326	-1.53078	32.5736	49.8632
ARHGAP36	0.00191891	0.0703304	0.625234	-1.5994	27.8028	44.4679
OTOA	0.00192332	0.0703304	0.68015	-1.47026	40.3355	59.3038
PTGIS	0.00192537	0.0703304	0.670314	-1.49184	31.519	47.0213
CADM3	0.00192546	0.0703304	0.659157	-1.51709	35.4353	53.7585
CT45A10	0.00193322	0.0704888	0.610385	-1.63831	27.3818	44.8599
HPCAL4	0.00194392	0.0706109	0.674504	-1.48257	30.1548	44.7066
PATE2	0.00194658	0.0706109	0.629653	-1.58818	27.3125	43.3771
EDNRA	0.00194728	0.0706109	0.724853	-1.37959	35.8632	49.4765
PRDM9	0.00195476	0.0706492	0.655942	-1.52453	32.2046	49.0968
ARAP3	0.00196292	0.0707925	0.849806	-1.17674	55.1113	64.8516
CACNA1G	0.00196721	0.0707925	0.678663	-1.47349	40.4545	59.6092
POPDC3	0.00196904	0.0707925	0.628669	-1.59066	24.5752	39.0908
TP53TG3	0.0019766	0.0708191	0.648966	-1.54091	34.8078	53.6358
OPRD1	0.00197665	0.0708191	0.66267	-1.50905	35.8375	54.0804
MLXIPL	0.00199585	0.071315	0.67228	-1.48748	34.8476	51.835
GAP43	0.00199741	0.071315	0.650434	-1.53743	31.6321	48.6323
MBD3L5	0.00200905	0.0714045	0.558221	-1.79141	18.3406	32.8555
CPXM1	0.00201278	0.0714045	0.688	-1.45349	32.1753	46.7665
CGNL1	0.00201552	0.0714045	0.85928	-1.16376	56.6649	65.9446
MPIG6B	0.00202282	0.0714045	0.692625	-1.44378	36.6549	52.9216
MASP1	0.00202321	0.0714045	0.656992	-1.52209	36.6909	55.8468
ONECUT2	0.00202418	0.0714045	0.664776	-1.50427	38.1747	57.4249
CCDC155	0.00203748	0.0715426	0.6351	-1.57455	32.6901	51.4724
EGFLAM	0.00203799	0.0715426	0.660681	-1.51359	36.0869	54.6207
CASR	0.0020404	0.0715426	0.632644	-1.58067	35.1972	55.6351
RNF17	0.00204199	0.0715426	0.680186	-1.47019	33.6071	49.4087
GOLGA6D	0.00205027	0.0717107	0.699862	-1.42885	56.0321	80.0616
WT1	0.0020614	0.0719748	0.65436	-1.52821	31.3822	47.9586
NFAM1	0.00206481	0.0719748	0.818883	-1.22118	50.9558	62.226
EGFEM1P	0.00207057	0.0720538	0.669473	-1.49371	31.821	47.5314
ALOXE3	0.00207908	0.0721489	0.671238	-1.48978	36.1983	53.9276
MMP20	0.00208031	0.0721489	0.609311	-1.6412	23.165	38.0183
GRIK4	0.00208844	0.0722396	0.663975	-1.50608	36.9736	55.6851
NYAP2	0.00209246	0.0722396	0.660136	-1.51484	36.0668	54.6354
OR7A5	0.00209363	0.0722396	0.680322	-1.46989	30.1286	44.2858
ADGRL3	0.00209695	0.0722396	0.678054	-1.47481	39.885	58.8228
IL1RAPL1	0.00210113	0.0722404	0.613933	-1.62884	24.3595	39.6778
TMEM196	0.00210595	0.0722404	0.645584	-1.54898	30.7396	47.6152
MYO3A	0.00210774	0.0722404	0.683172	-1.46376	36.2372	53.0425
ANK2	0.00211472	0.0722404	0.736871	-1.35709	50.2332	68.1709
MMP27	0.00211546	0.0722404	0.652018	-1.5337	26.0747	39.9908
KIF1A	0.00211801	0.0722404	0.664934	-1.50391	40.902	61.5128
KCTD16	0.00212222	0.0722643	0.649676	-1.53923	36.1115	55.5838
HSD3B2	0.00213772	0.0723636	0.627191	-1.59441	25.717	41.0035
RTL1	0.00213903	0.0723636	0.665913	-1.5017	31.5529	47.383
CATSPER1	0.00214013	0.0723636	0.659321	-1.51671	32.2114	48.8554
MROH2B	0.00214086	0.0723636	0.639799	-1.56299	34.8912	54.5346
NOVA1	0.0021427	0.0723636	0.694922	-1.43901	37.7636	54.3423
ADGRB3	0.00215098	0.0723985	0.638113	-1.56712	32.5498	51.0094
PGA5	0.00215298	0.0723985	0.638574	-1.56599	37.2309	58.3032
GOLGA8S	0.00215428	0.0723985	0.713542	-1.40146	50.2671	70.4473
ST18	0.00215809	0.0724084	0.703766	-1.42093	43.6468	62.0189
XKR5	0.00216206	0.0724239	0.663222	-1.50779	31.8936	48.0889
CNTN1	0.00217146	0.0724562	0.642303	-1.5569	32.0203	49.8524
MYT1	0.00217689	0.0724562	0.668547	-1.49578	34.041	50.9179
SPN	0.00218238	0.0724562	0.779882	-1.28225	47.5793	61.0084
F8	0.00218456	0.0724562	0.811397	-1.23244	43.8077	53.9905
GREM2	0.002187	0.0724562	0.664388	-1.50514	32.7436	49.2839
SEMA5B	0.00219159	0.0724562	0.67752	-1.47597	37.3564	55.137
PDE4DIPP1	0.00219361	0.0724562	0.687478	-1.45459	35.6799	51.8996
KEL	0.00219468	0.0724562	0.684881	-1.46011	35.9714	52.5221
HNRNPA3P1	0.00220682	0.0727405	0.656872	-1.52237	31.9693	48.6691
SLC22A11	0.00221222	0.0728017	0.679678	-1.47128	33.7209	49.6131
DDX11L5	0.00221799	0.0728752	0.700816	-1.42691	39.7142	56.6685
GAGE12G	0.00222838	0.0729676	0.637585	-1.56842	37.0559	58.119
RBFOX1	0.00223365	0.0729676	0.664264	-1.50543	37.8087	56.9181
BNIP5	0.00223508	0.0729676	0.676623	-1.47793	33.6418	49.7202
ASPA	0.00223905	0.0729676	0.689521	-1.45028	32.9902	47.8451
ZNF536	0.00224073	0.0729676	0.69125	-1.44665	35.4197	51.2401
TMEM108	0.00225078	0.0729676	0.697419	-1.43386	34.4925	49.4573
FGF10	0.00225573	0.0729676	0.664236	-1.50549	33.1009	49.833
CD1C	0.00226191	0.0729676	0.649939	-1.53861	30.345	46.689
IQSEC3	0.00226317	0.0729676	0.714541	-1.3995	40.3318	56.4443
GLP2R	0.00226384	0.0729676	0.652011	-1.53372	31.3657	48.1061
FCRL3	0.00226563	0.0729676	0.657201	-1.5216	32.2343	49.0478
KCNQ5	0.00226807	0.0729676	0.676391	-1.47844	34.8205	51.4799
USP17L11	0.00227074	0.0729676	0.625751	-1.59808	47.2941	75.5797
COL15A1	0.00227338	0.0729676	0.657374	-1.5212	36.8721	56.09
PDE1C	0.00227922	0.0729676	0.755278	-1.32402	45.7442	60.5661
PCBP3	0.00228064	0.0729676	0.672479	-1.48704	34.4234	51.1888
FAR2P1	0.00228101	0.0729676	0.661777	-1.51108	34.1511	51.6051
PRAME	0.00228828	0.0729859	0.642986	-1.55524	28.5742	44.4398
SUGCT	0.00229328	0.0730199	0.653071	-1.53123	28.1609	43.1207
POM121L8P	0.00229952	0.0731057	0.684893	-1.46008	43.8621	64.0423
KIF12	0.00230821	0.0732689	0.63932	-1.56416	29.2565	45.7619
JAM2	0.00231211	0.0732796	0.681635	-1.46706	33.6081	49.3051
ZBTB8B	0.00231825	0.0733615	0.688382	-1.45268	38.6433	56.1364
PDGFRB	0.00232393	0.0734053	0.64984	-1.53884	35.2163	54.1923
LY6G6C	0.00233008	0.0734053	0.671489	-1.48923	30.0268	44.7167
SPATA31C2	0.00233383	0.0734053	0.614315	-1.62783	35.3399	57.5273
MALRD1	0.00233389	0.0734053	0.661908	-1.51078	35.8863	54.2164
MUC22	0.00233831	0.0734323	0.667763	-1.49754	36.1112	54.0779
SCN3A	0.00234321	0.073474	0.697174	-1.43436	37.6357	53.9833
SLC6A19	0.00237739	0.0739513	0.682474	-1.46526	34.2138	50.132
INSRR	0.00238507	0.0739513	0.655304	-1.52601	35.3194	53.8978
ZNF208	0.00238869	0.0739513	0.697149	-1.43441	36.9226	52.9623
LAMA1	0.00239148	0.0739513	0.694562	-1.43976	42.48	61.1609
FCRL1	0.00239201	0.0739513	0.648137	-1.54288	30.6121	47.2308
GPR55	0.00239229	0.0739513	0.654072	-1.52888	34.2233	52.3235
BMPER	0.00239711	0.0739513	0.691438	-1.44626	35.5603	51.4294
ADGRA1	0.00239912	0.0739513	0.704855	-1.41873	34.1686	48.4761
EFCAB3	0.00240141	0.0739513	0.660752	-1.51343	26.9767	40.8273
KCNT1	0.00240151	0.0739513	0.701817	-1.42487	40.1826	57.2552
MYH2	0.00243206	0.0745988	0.637063	-1.5697	33.9883	53.3515
SGIP1	0.0024376	0.0746165	0.645693	-1.54872	35.1105	54.3765
GAGE12E	0.00245087	0.0749114	0.64007	-1.56233	33.3239	52.063
SLC18A1	0.00246324	0.0751306	0.639602	-1.56347	31.7977	49.7148
C12orf45	0.00247964	0.0754549	0.885808	-1.12891	64.2321	72.5124
MEI1	0.00248559	0.0755244	0.718967	-1.39088	38.341	53.3279
FCGR2B	0.00249883	0.0756098	0.772672	-1.29421	46.337	59.9698
ELFN2	0.0024997	0.0756098	0.692666	-1.4437	39.6685	57.2693
ERICH6B	0.00250308	0.0756098	0.676712	-1.47773	33.8841	50.0717
HEYL	0.00250845	0.0756612	0.656565	-1.52308	32.9053	50.1174
MCM10	0.00251774	0.0758303	0.69032	-1.4486	36.1959	52.4335
AMER2	0.00252541	0.0759503	0.647659	-1.54402	33.9751	52.4583
SLC8A1	0.00254704	0.0763779	0.857241	-1.16653	60.8262	70.9558
PRRG3	0.00256187	0.0766388	0.663179	-1.50789	32.5121	49.0246
SLC12A3	0.00256318	0.0766388	0.692863	-1.44329	39.1414	56.4922
PDE11A	0.00256972	0.0766956	0.677154	-1.47677	38.9026	57.4501
ANXA6	0.00257253	0.0766956	0.844981	-1.18346	52.3124	61.9096
NOSTRIN	0.00260104	0.0773217	0.658627	-1.51831	31.0312	47.115
AFF2	0.00261885	0.0776424	0.681473	-1.46741	39.1822	57.4964
ADAMTS2	0.00261936	0.0776424	0.742299	-1.34717	41.8979	56.4434
PIWIL3	0.00262796	0.0777703	0.632538	-1.58093	30.6388	48.4378
FAM238B	0.002635	0.0777703	0.691352	-1.44644	32.7055	47.3066
CSMD3	0.00266194	0.078453	0.657177	-1.52166	36.8591	56.0871
C1orf127	0.00267195	0.0786355	0.658579	-1.51842	30.6773	46.581
C6orf223	0.00268629	0.078712	0.74271	-1.34642	39.2938	52.9059
PAX2	0.00268703	0.078712	0.678133	-1.47464	36.5241	53.8598
TNN	0.00268955	0.078712	0.68408	-1.46182	35.7013	52.1888
OPN1MW2	0.00269213	0.078712	0.590376	-1.69384	28.8127	48.804
MB21D2	0.00269826	0.0787349	0.665585	-1.50244	28.9181	43.4477
RP1L1	0.00270828	0.0789156	0.704218	-1.42001	41.1131	58.3812
RGS8	0.00272758	0.0793656	0.636717	-1.57056	31.2744	49.1181
NOS2P3	0.00273785	0.0795522	0.649117	-1.54055	30.6409	47.2039
TMEM132D	0.00274224	0.0795605	0.644539	-1.5515	32.4154	50.2924
TP53TG3B	0.00275231	0.0795605	0.654624	-1.5276	40.0119	61.122
HSD3BP4	0.00275426	0.0795605	0.676301	-1.47863	37.6054	55.6045
CORIN	0.00275859	0.0795605	0.673807	-1.4841	34.821	51.678
DIAPH3	0.00276426	0.0795605	0.692865	-1.44328	35.5124	51.2544
FIGN	0.00276559	0.0795605	0.66705	-1.49914	36.1255	54.1571
BEND2	0.00276903	0.0795605	0.599352	-1.66847	23.9287	39.9244
CALR4P	0.00279072	0.0798735	0.649335	-1.54004	24.8722	38.3042
SLC24A3	0.0027933	0.0798735	0.691804	-1.4455	37.087	53.6091
ARHGAP22	0.0027947	0.0798735	0.808317	-1.23714	44.8488	55.4842
TMEM179	0.00280013	0.0798735	0.65913	-1.51715	35.4095	53.7215
CADPS	0.00280375	0.0798735	0.631537	-1.58344	34.261	54.2503
PCK1	0.00280666	0.0798735	0.661218	-1.51236	31.7347	47.9943
IGLON5	0.00280723	0.0798735	0.665255	-1.50318	33.7655	50.7557
GOLGA8EP	0.00281432	0.0798735	0.673149	-1.48556	48.352	71.8296
ACSM2B	0.00281482	0.0798735	0.654253	-1.52846	35.3525	54.0349
FTCDNL1	0.00284902	0.0806722	0.690633	-1.44795	33.3761	48.3268
CDH6	0.0028508	0.0806722	0.666823	-1.49965	35.1706	52.7435
ATP1B2	0.00286266	0.0808968	0.685855	-1.45803	34.922	50.9175
ARHGAP31	0.00286717	0.080913	0.86982	-1.14966	54.1831	62.2923
ITIH1	0.0028783	0.0810334	0.661389	-1.51197	32.4195	49.0174
CD163L1	0.00288243	0.0810334	0.711159	-1.40616	39.2245	55.1557
CSRNP3	0.00288323	0.0810334	0.735209	-1.36016	41.0513	55.8362
LRRC3	0.0028912	0.0811466	0.726752	-1.37598	40.3245	55.4859
PHF24	0.00289895	0.0812535	0.716538	-1.3956	35.3884	49.388
TENM1	0.0029145	0.0814424	0.686848	-1.45593	39.1878	57.0545
MUC17	0.00291729	0.0814424	0.647701	-1.54392	43.4705	67.1152
KCNA5	0.00291755	0.0814424	0.69971	-1.42916	31.9365	45.6425
USH2A	0.00292376	0.0815027	0.706346	-1.41574	46.7837	66.2334
KRT16P3	0.00292762	0.0815027	0.660837	-1.51323	34.2728	51.8626
GRM3	0.00293722	0.0816594	0.677365	-1.47631	32.6764	48.2404
RNASE13	0.00294929	0.0818263	0.650643	-1.53694	29.6596	45.5851
GRIA4	0.00295117	0.0818263	0.685966	-1.4578	35.6425	51.9595
HS3ST4	0.00296072	0.0818711	0.669863	-1.49284	28.956	43.2267
SCN9A	0.0029641	0.0818711	0.727151	-1.37523	38.1352	52.4447
MROH2A	0.0029647	0.0818711	0.67023	-1.49202	37.5397	56.0102
NBPF22P	0.00297405	0.0820192	0.657276	-1.52143	28.4222	43.2425
NALCN	0.00298702	0.0822669	0.653848	-1.52941	34.9048	53.3837
ATP4A	0.00300408	0.0823586	0.670064	-1.4924	35.7819	53.4007
KCNA4	0.00300771	0.0823586	0.658368	-1.51891	30.4089	46.1883
SNAP25	0.00300781	0.0823586	0.648679	-1.54159	31.764	48.9671
FLT4	0.00301077	0.0823586	0.659036	-1.51737	35.7758	54.2851
ZNF99	0.00301434	0.0823586	0.675484	-1.48042	30.7513	45.5248
GOLGA6A	0.00302763	0.0825029	0.713368	-1.4018	50.6811	71.0449
PITX2	0.00303702	0.0826495	0.709487	-1.40947	36.2665	51.1166
ZFPM2	0.00304361	0.0826726	0.669691	-1.49323	33.1403	49.486
FAM180A	0.00304812	0.0826726	0.693695	-1.44156	33.0741	47.6781
GLP1R	0.00304991	0.0826726	0.663718	-1.50666	36.0026	54.2439
EPHA6	0.00305945	0.0827409	0.672927	-1.48605	40.373	59.9962
MORC1	0.00306199	0.0827409	0.670706	-1.49097	31.1189	46.3973
SPTA1	0.00306802	0.0827409	0.671304	-1.48964	40.2777	59.9992
RGMA	0.003073	0.0827409	0.722217	-1.38463	43.4982	60.2287
PSG4	0.00307432	0.0827409	0.639753	-1.5631	28.4468	44.4653
PLEKHG4B	0.00308157	0.0827409	0.766604	-1.30445	47.8057	62.3603
ATCAY	0.00308696	0.0827409	0.692817	-1.44338	33.9718	49.0344
SNAP91	0.00309094	0.0827409	0.684863	-1.46015	35.2585	51.4826
SLC30A3	0.00309484	0.0827409	0.680767	-1.46893	34.8502	51.1925
TNNT2	0.00310192	0.0827409	0.661923	-1.51075	32.687	49.3818
NID1	0.00310443	0.0827409	0.733235	-1.36382	40.7739	55.6082
TM4SF18	0.00310702	0.0827409	0.667762	-1.49754	30.2875	45.3568
CACNA1I	0.00310866	0.0827409	0.69588	-1.43703	42.2301	60.6859
KANK4	0.00311963	0.0827612	0.677755	-1.47546	31.5715	46.5824
KRT76	0.0031228	0.0827612	0.620502	-1.6116	26.919	43.3826
SLC8A2	0.00312485	0.0827612	0.723065	-1.383	38.9507	53.8688
IGHG3	0.00312787	0.0827612	0.664795	-1.50422	34.5054	51.9039
NPAS4	0.00312951	0.0827612	0.660045	-1.51505	29.1117	44.1057
MYO1H	0.0031604	0.0833643	0.71391	-1.40074	39.4705	55.2878
ADAMTS6	0.00316631	0.0834131	0.686228	-1.45724	37.668	54.8914
NHLH1	0.00317053	0.0834178	0.682919	-1.4643	30.9069	45.2571
HRK	0.00317735	0.0834906	0.744831	-1.34259	37.5983	50.479
SEZ6L	0.00318903	0.0836794	0.657402	-1.52114	34.3496	52.2505
C4orf54	0.00319266	0.0836794	0.67426	-1.48311	37.2888	55.3033
GOLGA6B	0.00320192	0.0837259	0.698373	-1.4319	49.078	70.2748
LIPG	0.00320685	0.0837259	0.687452	-1.45465	39.5173	57.4837
CNBD2	0.00320808	0.0837259	0.674619	-1.48232	34.5139	51.1606
FBXW12	0.00321069	0.0837259	0.625993	-1.59746	24.7672	39.5647
PKNOX2	0.00321622	0.0837639	0.648301	-1.54249	31.653	48.8245
KRT17P5	0.00323714	0.0839216	0.654879	-1.527	32.7683	50.0372
TPTE2	0.0032385	0.0839216	0.682225	-1.46579	32.1986	47.1965
FRG2B	0.00324242	0.0839216	0.646679	-1.54636	28.2456	43.6779
KCNH4	0.00324286	0.0839216	0.670416	-1.49161	36.0786	53.8153
SMYD1	0.00324946	0.0839216	0.657788	-1.52025	33.047	50.2396
MOXD1	0.00325078	0.0839216	0.677211	-1.47664	29.9709	44.2564
CA10	0.00327695	0.0844911	0.664415	-1.50508	32.1712	48.4204
FLG2	0.00329936	0.0849628	0.658931	-1.51761	35.7565	54.2645
TTLL2	0.00332522	0.085415	0.658421	-1.51879	30.1154	45.7388
GRIK5	0.0033356	0.0855749	0.687773	-1.45397	37.3984	54.3761
ADGRB1	0.00334237	0.0856419	0.718484	-1.39182	39.5997	55.1157
HSD17B6	0.0033557	0.0858767	0.661183	-1.51244	26.6459	40.3003
PRICKLE1	0.00337425	0.0862443	0.691766	-1.44558	35.4182	51.1997
GALNT17	0.00339312	0.0866192	0.691645	-1.44583	33.8677	48.9669
RND2	0.0034091	0.0869194	0.732146	-1.36585	39.6023	54.0907
CDH4	0.00343338	0.0874302	0.657961	-1.51985	35.2527	53.5787
PAX1	0.00348248	0.0885007	0.674086	-1.48349	34.9244	51.8101
TNNI1	0.00348401	0.0885007	0.656679	-1.52282	34.7734	52.9534
C2orf91	0.00349932	0.0887242	0.653719	-1.52971	32.732	50.0704
DCLK1	0.00350142	0.0887242	0.73101	-1.36797	43.4278	59.4079
ZIC5	0.0035061	0.0887336	0.673808	-1.4841	28.9998	43.0387
DLGAP1	0.00351501	0.0888467	0.744006	-1.34407	42.0105	56.4652
IGDCC4	0.00351919	0.0888467	0.675616	-1.48013	35.6793	52.8101
KCNG4	0.00353786	0.0892086	0.640814	-1.56052	26.3087	41.0551
VWA5B2	0.00354464	0.0892702	0.740052	-1.35126	35.3313	47.7416
IZUMO2	0.00356032	0.0894273	0.691403	-1.44634	30.9269	44.7306
STC1	0.00357284	0.0894273	0.676512	-1.47817	33.2653	49.1718
ZNF556	0.00357347	0.0894273	0.718728	-1.39135	35.2844	49.0928
SLC13A1	0.00357726	0.0894273	0.678745	-1.47331	33.3954	49.2018
GABRG3	0.00357973	0.0894273	0.681857	-1.46658	36.5016	53.5326
TP53TG3C	0.00358103	0.0894273	0.660962	-1.51295	39.793	60.2046
NRCAM	0.00359167	0.0894273	0.696833	-1.43506	39.4911	56.6722
THBS4	0.00359428	0.0894273	0.732934	-1.36438	37.4958	51.1585
FRMPD4	0.00361184	0.0897558	0.658042	-1.51966	32.0419	48.6928
AACSP1	0.00362563	0.0899484	0.665547	-1.50252	31.5689	47.433
GLI1	0.00362833	0.0899484	0.747036	-1.33862	40.3025	53.9499
PRKG1	0.00364779	0.0900163	0.694142	-1.44063	34.9278	50.318
RGSL1	0.00364844	0.0900163	0.657077	-1.52189	31.7124	48.2629
ARGFX	0.00364982	0.0900163	0.649229	-1.54029	31.2063	48.0667
NEFM	0.00365146	0.0900163	0.671646	-1.48888	36.0192	53.6283
CAMK4	0.00365678	0.0900163	0.732546	-1.3651	41.6896	56.9105
GLDC	0.00365728	0.0900163	0.686094	-1.45753	35.6286	51.9296
AADACL3	0.00367122	0.0901109	0.667688	-1.4977	31.2926	46.8671
OLFM4	0.00367939	0.0901109	0.630098	-1.58705	26.7653	42.478
GRID1	0.00368823	0.0901109	0.668118	-1.49674	35.7927	53.5724
TRIM9	0.003693	0.0901109	0.704378	-1.41969	35.7579	50.7652
GAGE12D	0.00369303	0.0901109	0.616434	-1.62223	29.7452	48.2537
FGB	0.00370416	0.0901109	0.706092	-1.41625	30.3275	42.9512
MYH13	0.00370746	0.0901109	0.695503	-1.43781	39.5169	56.8178
ENPP1	0.00370928	0.0901109	0.709764	-1.40892	36.7826	51.8237
C22orf46	0.00370993	0.0901109	0.867591	-1.15262	55.6418	64.1337
PLEKHG2	0.00371388	0.0901109	0.853913	-1.17108	59.4203	69.5859
VSTM2A	0.00371572	0.0901109	0.687483	-1.45458	34.8541	50.6982
PAX5	0.00371799	0.0901109	0.681414	-1.46754	40.35	59.2151
CLNK	0.0037309	0.0901256	0.701314	-1.42589	36.3995	51.9019
SLC8A3	0.00373172	0.0901256	0.662009	-1.51055	34.7273	52.4574
HNRNPKP3	0.00375591	0.0903383	0.600965	-1.66399	21.9922	36.5948
ATP2B2	0.00376216	0.0903383	0.693028	-1.44294	40.6846	58.7056
NBPF4	0.0037637	0.0903383	0.657512	-1.52089	36.1717	55.0129
C20orf203	0.00376585	0.0903383	0.679955	-1.47068	33.0052	48.5403
ZNF280A	0.00376683	0.0903383	0.629793	-1.58782	23.2558	36.9262
WNK4	0.00378836	0.0907488	0.720883	-1.38719	42.599	59.0929
COL6A4P2	0.0037996	0.0907561	0.661871	-1.51087	37.3867	56.4864
SPATA31E1	0.00380849	0.0907561	0.656972	-1.52214	30.6861	46.7084
PKLR	0.00380859	0.0907561	0.690757	-1.44769	33.98	49.1924
CAMK2B	0.00381967	0.0907561	0.67015	-1.4922	35.945	53.6372
ZBED2	0.00382366	0.0907561	0.646671	-1.54638	26.8086	41.4563
ANKRD55	0.00382536	0.0907561	0.670062	-1.4924	28.3079	42.2467
FGF1	0.00382932	0.0907561	0.672205	-1.48764	33.9564	50.515
FOXI2	0.00383172	0.0907561	0.751771	-1.33019	38.3657	51.0337
ROR1	0.00383272	0.0907561	0.665372	-1.50292	33.4263	50.2371
KIR3DX1	0.00386906	0.0911039	0.637663	-1.56823	32.159	50.4327
KLF8	0.00386926	0.0911039	0.847048	-1.18057	51.9294	61.3063
MRGPRE	0.00386952	0.0911039	0.649921	-1.53865	30.3896	46.7589
RIMBP2	0.00387446	0.0911161	0.726576	-1.37632	42.0913	57.931
LDB2	0.00388636	0.0911996	0.685648	-1.45847	32.0974	46.8133
NTRK2	0.00388752	0.0911996	0.728926	-1.37188	48.8539	67.0218
GAGE12F	0.00389129	0.0911996	0.674551	-1.48247	33.3949	49.5069
DNAJC5G	0.00391247	0.0915918	0.681015	-1.4684	28.266	41.5057
SPEM3	0.00392359	0.0917479	0.653986	-1.52908	37.2776	57.0006
STXBP5L	0.00394005	0.091924	0.773211	-1.29331	44.3892	57.4089
VSTM4	0.00395037	0.0919569	0.693984	-1.44096	37.1644	53.5523
PCSK2	0.00395038	0.0919569	0.670425	-1.49159	31.1981	46.5349
TRPA1	0.00396722	0.0922445	0.689619	-1.45008	33.851	49.0865
KCNN1	0.00398887	0.0923489	0.706041	-1.41635	31.7133	44.9171
TMEM255A	0.00399209	0.0923489	0.693406	-1.44216	30.8985	44.5604
SYNPO	0.00399235	0.0923489	0.878666	-1.13809	60.8451	69.2471
ROS1	0.0040021	0.0923489	0.659844	-1.51551	34.8426	52.8043
ALDH8A1	0.0040097	0.0923489	0.722396	-1.38428	32.649	45.1954
TBX15	0.00401335	0.0923489	0.665227	-1.50325	33.6676	50.6107
EPHB2	0.00401651	0.0923489	0.880534	-1.13567	59.0646	67.0781
SEPTIN3	0.00401948	0.0923489	0.711334	-1.40581	41.6796	58.5936
ENAM	0.00402423	0.0923489	0.678408	-1.47404	36.3005	53.5083
CALN1	0.00402901	0.0923489	0.652429	-1.53273	35.6377	54.623
ADRA1A	0.00403534	0.0923489	0.663108	-1.50805	34.3274	51.7675
USP17L17	0.00404809	0.0923489	0.59191	-1.68944	34.3359	58.0086
CHRNB3	0.00405255	0.0923489	0.587506	-1.70211	21.4286	36.4739
DACH1	0.00405307	0.0923489	0.699214	-1.43018	33.4475	47.8359
SPATA31A7	0.00405467	0.0923489	0.657165	-1.52169	38.1859	58.107
PASD1	0.00405738	0.0923489	0.589266	-1.69703	22.3801	37.9796
DCLK2	0.00406136	0.0923489	0.733806	-1.36276	36.8049	50.1561
KCNH6	0.00407215	0.092492	0.678822	-1.47314	32.6073	48.0351
NSL1	0.00407785	0.0925196	0.891097	-1.12221	58.9279	66.1297
LRRC15	0.00412341	0.0933477	0.643581	-1.55381	31.3401	48.6964
DCHS1	0.00413687	0.0935496	0.712305	-1.40389	41.3594	58.0642
GDF2	0.00415599	0.0936816	0.664442	-1.50502	27.6241	41.5749
GNG7	0.00415635	0.0936816	0.714362	-1.39985	34.9738	48.9581
TBC1D21	0.00418014	0.093922	0.625597	-1.59847	27.678	44.2425
ZNF385D	0.00418182	0.093922	0.672764	-1.4864	35.5092	52.781
DMRTC2	0.00421003	0.0939921	0.67646	-1.47828	31.1505	46.0492
CACNA1C	0.00421225	0.0939921	0.67801	-1.4749	46.2682	68.2412
CD1A	0.00421376	0.0939921	0.670235	-1.49201	30.148	44.9813
CTNND2	0.00421575	0.0939921	0.695434	-1.43795	36.1785	52.0229
LINGO1	0.00423118	0.0941049	0.687792	-1.45393	35.6126	51.7781
FAM155B	0.00423132	0.0941049	0.638816	-1.5654	29.7254	46.532
SLC19A3	0.00424425	0.0941049	0.670456	-1.49152	33.0469	49.2903
MYH6	0.00424495	0.0941049	0.692482	-1.44408	41.5447	59.9938
PPEF1	0.00424646	0.0941049	0.63179	-1.5828	25.6838	40.6525
KCNH5	0.00424822	0.0941049	0.686757	-1.45612	36.4796	53.1187
LRTM2	0.00426923	0.0941757	0.70289	-1.4227	33.7012	47.9466
GNG13	0.00427789	0.0941757	0.67929	-1.47213	30.9725	45.5955
FGFR1	0.0042962	0.0941757	0.853324	-1.17189	50.1377	58.7557
PRKCB	0.00430324	0.0941757	0.868732	-1.1511	55.4115	63.7843
RBP3	0.00430391	0.0941757	0.657729	-1.52038	29.0227	44.1257
ARSF	0.00430929	0.0941757	0.63935	-1.56409	26.1607	40.9176
UBE2QL1	0.00431262	0.0941757	0.679752	-1.47113	31.0314	45.6511
DAPK2	0.0043152	0.0941757	0.858471	-1.16486	53.7571	62.6196
POM121L10P	0.00431789	0.0941757	0.716021	-1.39661	45.1676	63.0815
ILDR2	0.00431918	0.0941757	0.679093	-1.47255	39.4174	58.0441
CACNA2D1	0.00432924	0.0941757	0.740116	-1.35114	40.9649	55.3493
CD8B2	0.00432938	0.0941757	0.686971	-1.45567	35.6907	51.9537
CAMK2N1	0.00433691	0.0941757	0.685306	-1.4592	31.0503	45.3087
ADAMTS12	0.00433943	0.0941757	0.690694	-1.44782	38.8921	56.3087
NOX5	0.00434271	0.0941757	0.69792	-1.43283	42.735	61.232
PM20D1	0.00434439	0.0941757	0.69748	-1.43373	35.8748	51.4349
SH2D6	0.00434596	0.0941757	0.680814	-1.46883	34.0026	49.944
NPFFR1	0.0043569	0.0941757	0.71503	-1.39854	37.2705	52.1244
PEG10	0.00436839	0.0941757	0.705493	-1.41745	34.5204	48.9309
TRPC6	0.00436989	0.0941757	0.701849	-1.42481	33.6086	47.8858
XYLT1	0.00437116	0.0941757	0.796906	-1.25485	49.1245	61.644
SLIT3	0.00437146	0.0941757	0.679435	-1.47181	43.2623	63.6739
ADARB2	0.0043756	0.0941757	0.765933	-1.3056	43.1845	56.3816
OBP2B	0.00437712	0.0941757	0.641917	-1.55783	26.3175	40.9983
B4GALNT2	0.00437923	0.0941757	0.67727	-1.47652	35.4963	52.4109
NCKAP5	0.00438206	0.0941757	0.750492	-1.33246	42.0425	56.0198
TRIM58	0.00438399	0.0941757	0.684167	-1.46163	34.9356	51.0629
KIRREL2	0.00439762	0.0943701	0.673828	-1.48406	32.7988	48.6754
SLC26A9	0.00442013	0.0945203	0.693491	-1.44198	38.9989	56.2357
PGA3	0.00442221	0.0945203	0.665099	-1.50353	41.3422	62.1594
TNIK	0.00442297	0.0945203	0.73734	-1.35623	45.5867	61.8259
SYDE1	0.00443329	0.0946359	0.706026	-1.41638	34.4745	48.8289
BRINP2	0.00443756	0.0946359	0.65484	-1.52709	28.7979	43.9771
PTPRR	0.00445307	0.0948152	0.635351	-1.57393	28.5086	44.8707
LDB3	0.00445518	0.0948152	0.748915	-1.33527	41.0266	54.7814
MTRNR2L2	0.00447138	0.0950618	0.72448	-1.3803	57.4807	79.3407
PDILT	0.00447878	0.0951209	0.704849	-1.41874	30.5275	43.3106
KIF26A	0.00451282	0.0955485	0.721895	-1.38524	39.3245	54.4741
SLC14A1	0.00453732	0.0958118	0.751369	-1.3309	37.1228	49.4069
MYH1	0.00453921	0.0958118	0.670927	-1.49048	34.9094	52.0316
BVES	0.00455297	0.0960039	0.683102	-1.46391	30.9203	45.2646
LOXL2	0.00457027	0.0962701	0.734771	-1.36097	37.6669	51.2634
NBPF6	0.00459552	0.0965425	0.652607	-1.53232	37.3238	57.1919
GABRB2	0.00459947	0.0965425	0.700994	-1.42655	35.5914	50.7727
SCN7A	0.0046003	0.0965425	0.674052	-1.48356	33.769	50.0985
PDZRN3	0.00460435	0.0965425	0.679061	-1.47262	33.9866	50.0494
GOLGA6L5P	0.00462308	0.0965425	0.845923	-1.18214	60.2093	71.1758
GRIA2	0.00462389	0.0965425	0.677108	-1.47687	32.1963	47.5498
KLK6	0.00462438	0.0965425	0.7156	-1.39743	36.3264	50.7635
PRR30	0.00462538	0.0965425	0.640237	-1.56192	32.1712	50.2489
ATP8A2	0.00463997	0.0965852	0.70146	-1.4256	41.7322	59.4934
NKD2	0.00464425	0.0965852	0.717262	-1.39419	35.5292	49.5346
GSG1L	0.00464568	0.0965852	0.663286	-1.50764	43.046	64.898
CPN2	0.00464618	0.0965852	0.649413	-1.53985	27.9155	42.9858
GREB1	0.00465392	0.0966486	0.698184	-1.43229	43.1838	61.8516
ACTN3	0.00468136	0.0968656	0.697064	-1.43459	35.1861	50.4776
CHAT	0.00468199	0.0968656	0.691428	-1.44628	32.5119	47.0213
XKR7	0.00468288	0.0968656	0.667761	-1.49754	38.6411	57.8667
CYP1A2	0.0046847	0.0968656	0.663719	-1.50666	28.9958	43.6869
GABRA2	0.0047096	0.0968656	0.671773	-1.4886	33.5734	49.9773
ZNF488	0.0047209	0.0968656	0.672133	-1.4878	32.5389	48.4114
PGLYRP4	0.00472719	0.0968656	0.66989	-1.49278	32.306	48.2259
AIRE	0.00472837	0.0968656	0.685783	-1.45819	32.2802	47.0706
SI	0.00473057	0.0968656	0.677517	-1.47598	32.794	48.4032
DAO	0.00473444	0.0968656	0.666477	-1.50043	30.9647	46.4602
AFF3	0.00474023	0.0968656	0.713673	-1.4012	42.9049	60.1184
CORO2B	0.00474299	0.0968656	0.736584	-1.35762	42.4808	57.6728
TMEM114	0.0047443	0.0968656	0.659517	-1.51626	25.2263	38.2496
GRIK3	0.00476919	0.0971213	0.666975	-1.49931	38.6369	57.9286
ITGA8	0.00477557	0.0971213	0.678036	-1.47485	37.6503	55.5284
XIRP2	0.00478771	0.0971213	0.674862	-1.48178	38.0873	56.4372
IGHM	0.00478805	0.0971213	0.634611	-1.57577	28.4228	44.7877
C10orf90	0.00480143	0.0971213	0.68256	-1.46507	33.0943	48.4856
PAX4	0.00480603	0.0971213	0.680775	-1.46891	33.0152	48.4965
STON1-GTF2A1L	0.00481246	0.0971213	0.659443	-1.51643	32.2672	48.931
L1TD1	0.00481297	0.0971213	0.661224	-1.51235	31.3564	47.4218
DDX53	0.00481567	0.0971213	0.642949	-1.55533	24.5269	38.1475
PNMA2	0.00481829	0.0971213	0.695217	-1.4384	32.3877	46.5864
WDFY4	0.00483416	0.0971213	0.854232	-1.17064	60.1986	70.4709
HOXB8	0.00484001	0.0971213	0.644984	-1.55043	25.3541	39.3097
GAS2L1P2	0.00484814	0.0971213	0.665253	-1.50319	26.004	39.0888
POTEF	0.00485644	0.0971213	0.699052	-1.43051	35.9945	51.4904
GNAO1	0.00486071	0.0971213	0.675438	-1.48052	37.3401	55.2828
KRT2	0.00486335	0.0971213	0.67002	-1.49249	31.8732	47.5705
PLCL1	0.00486426	0.0971213	0.743065	-1.34578	37.8868	50.9872
CPXM2	0.00486635	0.0971213	0.678706	-1.47339	30.9851	45.6532
MAMLD1	0.00486763	0.0971213	0.68964	-1.45003	32.5243	47.1613
LZTS1	0.00486774	0.0971213	0.692505	-1.44403	36.141	52.1888
FKBP10	0.00486995	0.0971213	0.707767	-1.41289	33.4924	47.3212
PPFIA4	0.00487524	0.0971213	0.69139	-1.44636	41.1829	59.5654
C18orf63	0.00487794	0.0971213	0.663626	-1.50687	28.4088	42.8084
CD209	0.0048794	0.0971213	0.711818	-1.40485	36.5684	51.3733
ABCG2	0.00488445	0.097128	0.711559	-1.40537	34.6967	48.7616
TRPM3	0.0048903	0.0971395	0.693659	-1.44163	42.1296	60.7354
RAB3C	0.00489755	0.0971395	0.675657	-1.48004	33.9799	50.2917
LIN28B	0.00490264	0.0971395	0.657777	-1.52027	29.6156	45.0237
MTRNR2L8	0.00490389	0.0971395	0.753493	-1.32715	60.7635	80.6423
MS4A2	0.00492053	0.0973754	0.697262	-1.43418	32.2375	46.2344
AMER3	0.00494793	0.0978154	0.657255	-1.52148	31.5101	47.9419
ULBP1	0.00495226	0.0978154	0.673345	-1.48512	31.8272	47.2673
FAM169B	0.00496901	0.0980522	0.659177	-1.51704	36.8815	55.9509
SLC12A1	0.00497663	0.0980985	0.678906	-1.47296	34.4462	50.7379
SIGLEC8	0.00498106	0.0980985	0.678981	-1.47279	29.8781	44.0043
PIK3R6	0.00498564	0.0980985	0.751072	-1.33143	40.8635	54.4068
FRG2	0.00499154	0.098121	0.617699	-1.61891	26.216	42.4413
RSPO1	0.00500378	0.098253	0.698348	-1.43195	32.6386	46.7368
HAP1	0.0050078	0.098253	0.705707	-1.41702	36.8986	52.286
ACRV1	0.0050198	0.0983213	0.642729	-1.55587	23.3923	36.3954
SLIT1	0.00502082	0.0983213	0.849922	-1.17658	55.4031	65.1861
PGA4	0.00503383	0.0984823	0.662825	-1.50869	41.3064	62.3187
RSU1P2	0.00506074	0.0987848	0.651504	-1.53491	25.9887	39.8903
XIRP1	0.00506367	0.0987848	0.680541	-1.46942	33.7757	49.6307
KDR	0.00507155	0.0988093	0.740678	-1.35011	40.0883	54.1238
KRT77	0.00507556	0.0988093	0.65891	-1.51766	31.3053	47.5107
PIANP	0.00507932	0.0988093	0.692265	-1.44453	36.2128	52.3106
CHRD	0.00509297	0.0989815	0.677436	-1.47616	35.1598	51.9013
MYH7	0.00510952	0.0991234	0.698267	-1.43212	43.2691	61.9665
FBN1	0.00511192	0.0991234	0.743267	-1.34541	48.9939	65.917
XKR6	0.0051151	0.0991234	0.733436	-1.36345	37.5848	51.2448
CDH18	0.00511952	0.0991234	0.671422	-1.48938	31.5832	47.0393
SYT13	0.00513547	0.0993181	0.668591	-1.49568	31.695	47.4057
CACNA1F	0.00513922	0.0993181	0.717442	-1.39384	42.5889	59.3621
AVPR1B	0.00514923	0.0994182	0.703337	-1.42179	35.3182	50.2152
CELF4	0.00515933	0.0994269	0.713039	-1.40245	39.8279	55.8565
NKAIN2	0.00517779	0.0996895	0.710596	-1.40727	34.1615	48.0744
NIBAN3	0.00518944	0.0997106	0.731464	-1.36712	38.1946	52.2167
PXDNL	0.00519033	0.0997106	0.684254	-1.46144	33.44	48.8707
S100A7A	0.00519341	0.0997106	0.655869	-1.5247	31.7848	48.4621
TRPC4	0.00521123	0.0998053	0.667951	-1.49712	30.6445	45.8784
GFY	0.00521197	0.0998053	0.678674	-1.47346	32.8709	48.434
SLITRK3	0.00521567	0.0998053	0.671648	-1.48887	32.1673	47.8932
GPIHBP1	0.00522341	0.0998053	0.708551	-1.41133	32.5679	45.9641
DISP3	0.00522427	0.0998053	0.70924	-1.40996	36.6455	51.6687
RHBDL3	0.00523058	0.0998053	0.700422	-1.42771	34.9085	49.8393
SLCO1C1	0.00523226	0.0998053	0.699428	-1.42974	29.2826	41.8666
NLRP13	0.00524039	0.0998679	0.636367	-1.57142	27.6833	43.5021
ABCG8	0.00525714	0.100002	0.682754	-1.46466	36.7525	53.8297
CPT1C	0.00528289	0.100399	0.698303	-1.43204	37.5461	53.7677
ABLIM3	0.0053045	0.100717	0.769256	-1.29996	44.7592	58.185
FAM189A1	0.00531388	0.100802	0.663331	-1.50754	32.5146	49.0172
PRR23D2	0.0053245	0.100911	0.606241	-1.64951	27.9332	46.0761
TRDN	0.00532941	0.100911	0.680503	-1.4695	35.4744	52.1296
NXPE1	0.00534365	0.101023	0.676486	-1.47823	33.7891	49.9479
KCNH2	0.00534511	0.101023	0.705407	-1.41762	34.8215	49.3637
PNPLA1	0.00535881	0.101189	0.685282	-1.45925	29.6623	43.2847
SLC16A10	0.00536714	0.101253	0.742444	-1.3469	37.3144	50.2589
INKA2	0.00538246	0.101316	0.827825	-1.20799	47.1508	56.9575
EMX2	0.00539498	0.101316	0.673645	-1.48446	31.3542	46.5441
EMILIN1	0.00539641	0.101316	0.729515	-1.37077	34.33	47.0586
FOXR2	0.00539831	0.101316	0.589851	-1.69534	18.2974	31.0204
SBK2	0.00540768	0.101316	0.692092	-1.4449	30.666	44.3092
KIAA1755	0.00540982	0.101316	0.693054	-1.44289	35.0902	50.6313
MSH4	0.00541709	0.10136	0.729608	-1.3706	31.6818	43.423
APOB	0.00543171	0.101483	0.689997	-1.44928	40.3375	58.4605
ADAMTS1	0.00543353	0.101483	0.713468	-1.40161	34.6219	48.5262
AQP7P3	0.00544619	0.101628	0.712525	-1.40346	37.7098	52.9241
TMPRSS6	0.00547352	0.102045	0.67544	-1.48052	36.3509	53.8182
SLC35F1	0.00549335	0.102322	0.66427	-1.50541	31.9276	48.0641
KRT16P1	0.00550367	0.102369	0.664972	-1.50382	34.5076	51.8932
ANKRD24	0.00551167	0.102369	0.783519	-1.27629	44.1355	56.3298
MEGF6	0.00551336	0.102369	0.836825	-1.19499	52.139	62.3058
TSPEAR	0.00551863	0.102369	0.673193	-1.48546	30.957	45.9854
LRRC74A	0.00552073	0.102369	0.656731	-1.52269	30.2926	46.1264
HOXA11	0.00553489	0.102448	0.673589	-1.48458	29.5132	43.8149
RGN	0.00554342	0.102513	0.651361	-1.53525	25.7161	39.4805
CNTNAP5	0.00557566	0.103017	0.68811	-1.45326	39.0619	56.767
KLRD1	0.00558484	0.103094	0.771212	-1.29666	46.3611	60.1145
TMSB15B	0.00560911	0.103357	0.688032	-1.45342	30.0912	43.7352
SCN11A	0.00566037	0.104053	0.710127	-1.4082	39.6301	55.8071
FIBCD1	0.00566343	0.104053	0.693385	-1.4422	31.5651	45.5232
PRSS56	0.00566904	0.104053	0.670939	-1.49045	27.1186	40.4188
FAM186A	0.00567213	0.104053	0.742351	-1.34707	42.9691	57.8825
PSG11	0.00568877	0.104163	0.636983	-1.5699	24.5515	38.5434
DGKI	0.00569328	0.104163	0.767657	-1.30266	47.5804	61.9812
ENPP2	0.00570226	0.104235	0.799723	-1.25043	45.1748	56.488
CUZD1	0.00571068	0.104296	0.663886	-1.50628	28.0433	42.241
SERPINA9	0.00572222	0.104414	0.667389	-1.49838	27.6528	41.4343
LRP4	0.00577951	0.105216	0.833913	-1.19917	54.0313	64.7925
OR2T12	0.00578287	0.105216	0.580285	-1.72329	20.7706	35.7939
ATP1A2	0.00578658	0.105216	0.651428	-1.53509	37.5318	57.6147
CNTN6	0.00580382	0.105436	0.664478	-1.50494	31.9968	48.1533
CHRNA2	0.0058119	0.10549	0.694204	-1.4405	36.0255	51.8946
KIF2B	0.00586712	0.106398	0.659403	-1.51652	25.6248	38.8606
LRRC37A6P	0.00588894	0.106621	0.733325	-1.36365	36.8142	50.2017
PNLIPRP1	0.00588976	0.106621	0.64957	-1.53948	26.9293	41.4572
CUBN	0.00590673	0.106632	0.875901	-1.14168	58.9447	67.296
P2RX3	0.00591928	0.106632	0.658887	-1.51771	31.5934	47.9496
TRPM5	0.00592658	0.106632	0.744873	-1.34251	36.9818	49.6485
MAST1	0.00593738	0.106733	0.718705	-1.39139	37.9887	52.8572
AKAP5	0.00596762	0.106917	0.756762	-1.32142	38.2121	50.4942
ROBO2	0.00597046	0.106917	0.700297	-1.42796	40.0916	57.2494
DDC	0.0059707	0.106917	0.690603	-1.44801	34.5681	50.055
ANTXRL	0.00597376	0.106917	0.684896	-1.46008	31.5874	46.12
IGDCC3	0.00597878	0.106917	0.681921	-1.46645	33.9069	49.7226
TRIM71	0.00600363	0.107269	0.637982	-1.56744	34.1499	53.528
KCNC1	0.00602614	0.107496	0.678664	-1.47348	36.3609	53.5772
CHN1	0.00602681	0.107496	0.701752	-1.42501	32.3444	46.0909
GAGE12J	0.00603597	0.107503	0.689316	-1.45071	37.4329	54.3044
OR4N2	0.00603764	0.107503	0.636956	-1.56997	29.497	46.3093
DPP10	0.00606541	0.107561	0.701449	-1.42562	35.8912	51.1672
MYBL2	0.00606803	0.107561	0.69271	-1.4436	31.9797	46.1661
AGBL3	0.00606834	0.107561	0.878475	-1.13834	52.7647	60.064
KCNJ9	0.00606876	0.107561	0.670942	-1.49044	34.8294	51.9112
ACSM2A	0.0060722	0.107561	0.651245	-1.53552	33.5252	51.4787
MAGED4	0.00609397	0.107697	0.710423	-1.40761	36.9086	51.953
DACT1	0.00610149	0.107697	0.715955	-1.39674	33.4551	46.728
GUCY2EP	0.00610486	0.107697	0.668913	-1.49496	32.6683	48.8379
SMIM21	0.00611811	0.107697	0.664465	-1.50497	27.8744	41.9501
FCRLA	0.00612632	0.107697	0.67251	-1.48697	28.8616	42.9162
GABBR1	0.00614817	0.107883	0.773494	-1.29283	49.1947	63.6006
ADGRE4P	0.00615324	0.107883	0.710147	-1.40816	34.0363	47.9285
ANKRD30BP2	0.00616241	0.107952	0.686688	-1.45627	35.7038	51.9942
OTOGL	0.00617403	0.108064	0.675052	-1.48137	37.0816	54.9314
CD3E	0.00618835	0.108223	0.730403	-1.36911	35.786	48.9949
MAGED4B	0.00619382	0.108226	0.712928	-1.40267	37.0995	52.0382
EN2	0.00620641	0.10827	0.691719	-1.44567	32.3137	46.7151
GOLGA8CP	0.00620684	0.10827	0.705381	-1.41767	46.987	66.6122
TPSAB1	0.00621522	0.108293	0.71572	-1.39719	32.0468	44.7756
KCNK10	0.00621866	0.108293	0.675263	-1.48091	37.229	55.1327
LSAMP	0.00623466	0.108325	0.799117	-1.25138	47.9388	59.9896
SPHKAP	0.00624078	0.108325	0.726391	-1.37667	38.5811	53.1134
GPR4	0.00624153	0.108325	0.692801	-1.44342	33.3636	48.1576
TRABD2B	0.00625228	0.108341	0.69234	-1.44438	35.7928	51.6984
MLIP	0.00625297	0.108341	0.699384	-1.42983	39.3678	56.2893
SPIB	0.00626665	0.108396	0.711827	-1.40484	35.9787	50.5442
CLIP3	0.00630991	0.108837	0.69462	-1.43964	38.6415	55.6297
LRP1B	0.00631765	0.108837	0.693254	-1.44247	44.4504	64.1184
EPHA10	0.00632714	0.108837	0.735061	-1.36043	41.8644	56.9536
STXBP1	0.00632914	0.108837	0.864672	-1.15651	51.8796	59.9991
GOLGA6L1	0.00635393	0.109172	0.638276	-1.56672	47.9732	75.1605
DAAM2	0.00638228	0.109568	0.699133	-1.43034	42.8266	61.2568
LHFPL4	0.00640082	0.109736	0.7129	-1.40272	38.3714	53.8244
GPR12	0.00640273	0.109736	0.623438	-1.60401	25.5759	41.024
ELK2AP	0.00641164	0.109797	0.622325	-1.60688	24.7178	39.7184
ACOXL	0.00642162	0.109877	0.742186	-1.34737	38.4789	51.8453
CNGB1	0.00644296	0.110145	0.728785	-1.37215	44.2277	60.6869
CHIA	0.00644796	0.110145	0.669854	-1.49286	28.6674	42.7965
KIAA1549L	0.0064669	0.110221	0.780652	-1.28098	49.0706	62.8584
C1orf94	0.0064676	0.110221	0.68132	-1.46774	30.6541	44.9922
FBLN2	0.00648025	0.11033	0.728076	-1.37348	37.2489	51.1607
WBP11P1	0.00648687	0.110352	0.643595	-1.55377	27.3109	42.435
FMOD	0.00650322	0.110539	0.696103	-1.43657	31.5411	45.311
DMBT1	0.00650922	0.110549	0.689706	-1.44989	48.9568	70.9821
SFTPA2	0.00653294	0.110861	0.681933	-1.46642	27.5809	40.4452
KCNK12	0.00654125	0.11091	0.721492	-1.38602	42.8735	59.4234
KCNT2	0.00654918	0.110954	0.67215	-1.48776	31.3478	46.6381
MC2R	0.00657072	0.111227	0.662	-1.51057	28.009	42.3096
HSPB6	0.00659054	0.111288	0.710606	-1.40725	34.0228	47.8786
SPRY4	0.00660353	0.111312	0.78408	-1.27538	39.7764	50.73
RCAN2	0.00661388	0.111312	0.72647	-1.37652	33.3661	45.9291
CNN1	0.00661818	0.111312	0.702851	-1.42278	32.8721	46.7696
MYPN	0.00661934	0.111312	0.692821	-1.44337	37.3471	53.9058
PHF21B	0.0066229	0.111312	0.699177	-1.43025	34.0862	48.7519
PRIMA1	0.00662436	0.111312	0.659589	-1.5161	31.2506	47.3789
CNGA2	0.00664628	0.111498	0.62374	-1.60323	24.5668	39.3863
ADAMTS8	0.00665475	0.111528	0.751668	-1.33037	34.4423	45.8211
CEACAM20	0.00666032	0.111528	0.64892	-1.54102	30.1093	46.399
MAPK4	0.00667214	0.111528	0.688617	-1.45219	33.8921	49.2176
TRPM6	0.00669385	0.111609	0.793298	-1.26056	49.3416	62.1981
SORCS1	0.00669692	0.111609	0.681309	-1.46776	39.1414	57.4503
ATP23	0.00670401	0.111609	0.77514	-1.29009	39.8993	51.4736
SV2A	0.00670902	0.111609	0.717038	-1.39463	39.1292	54.5706
ATP1B4	0.00671248	0.111609	0.661048	-1.51275	28.9606	43.8102
APBA2	0.00674427	0.111777	0.757702	-1.31978	40.8239	53.8785
KRT42P	0.00675138	0.111805	0.705434	-1.41757	37.446	53.0821
CDO1	0.00676257	0.1119	0.667308	-1.49856	28.4579	42.6459
PRR20D	0.00679231	0.112042	0.716101	-1.39645	58.9494	82.32
SPATA31A3	0.00679538	0.112042	0.659006	-1.51744	37.3649	56.6989
PDZRN4	0.00680301	0.112042	0.658744	-1.51804	28.899	43.8699
FNDC1	0.00680358	0.112042	0.70048	-1.42759	37.0301	52.8638
C2orf78	0.0068038	0.112042	0.629051	-1.5897	30.039	47.753
SVOP	0.00682921	0.112109	0.689586	-1.45014	35.7356	51.8218
CSNKA2IP	0.00683021	0.112109	0.659628	-1.51601	30.7958	46.6866
BRSK2	0.00683506	0.112109	0.825937	-1.21075	46.9211	56.8095
PROKR2	0.00684513	0.112185	0.650267	-1.53783	26.0285	40.0274
FSCN3	0.00686982	0.112442	0.654409	-1.5281	28.0686	42.8915
TGM7	0.0068717	0.112442	0.698216	-1.43222	31.6695	45.3577
DMBX1	0.00688079	0.112501	0.671459	-1.4893	32.5043	48.4084
CDH5	0.0068961	0.112662	0.691032	-1.44711	32.071	46.4102
RGS7	0.00692109	0.112848	0.688853	-1.45169	31.0394	45.0595
SLC6A16	0.00692391	0.112848	0.790057	-1.26573	44.4008	56.1995
SPDYE4	0.00693122	0.112859	0.684283	-1.46138	29.4124	42.9829
NMBR	0.00693648	0.112859	0.670535	-1.49135	24.1845	36.0675
RAB6D	0.00694102	0.112859	0.721247	-1.38649	36.4038	50.4733
LCTL	0.0069587	0.113057	0.691589	-1.44595	31.4664	45.4987
LOXHD1	0.00696798	0.113118	0.855415	-1.16902	57.839	67.6151
CSMD1	0.0069757	0.113155	0.894362	-1.11812	63.4557	70.9508
VRTN	0.00698488	0.113214	0.695198	-1.43844	30.3324	43.6314
TENM3	0.00699542	0.113296	0.714765	-1.39906	40.6452	56.8651
PKD1L1	0.00700265	0.113324	0.751777	-1.33018	46.4191	61.7458
GSG1	0.00702079	0.113529	0.665728	-1.50212	30.7327	46.1641
PRR20C	0.00708235	0.114163	0.722679	-1.38374	57.4726	79.5271
UNC80	0.00708882	0.114163	0.672719	-1.48651	40.6721	60.4592
OR10G7	0.00710135	0.114163	0.639584	-1.56352	17.9705	28.0973
NOBOX	0.00710825	0.114163	0.655327	-1.52596	28.4188	43.3658
PNLIPRP2	0.00711067	0.114163	0.679603	-1.47145	29.969	44.0978
NIPAL4	0.00715799	0.114694	0.715973	-1.3967	33.7136	47.0878
CAPN11	0.00716077	0.114694	0.66097	-1.51293	33.2443	50.2961
KRT35	0.00717082	0.114694	0.670223	-1.49204	30.356	45.2923
NRXN3	0.00717932	0.114741	0.746461	-1.33965	48.6616	65.1897
SPZ1	0.00719686	0.114843	0.69614	-1.43649	27.6859	39.7706
ZNF804B	0.00724021	0.115267	0.673592	-1.48458	32.0109	47.5227
TRIM49	0.00724132	0.115267	0.671315	-1.48961	30.8312	45.9266
PPP2R2C	0.00724257	0.115267	0.698547	-1.43154	32.7823	46.9292
CYB5RL	0.00724581	0.115267	0.84172	-1.18804	48.7616	57.9308
GSTM5	0.0072727	0.115465	0.685488	-1.45881	29.4654	42.9846
SSTR3	0.00728605	0.11555	0.716324	-1.39602	38.4287	53.647
MRGPRX4	0.00729752	0.115574	0.664255	-1.50545	25.0632	37.7312
HOXB9	0.00731707	0.115622	0.689767	-1.44977	30.7902	44.6385
SSX2B	0.00731861	0.115622	0.690451	-1.44833	32.9102	47.6648
TIE1	0.00734698	0.115756	0.692637	-1.44376	35.9101	51.8455
SEMA3D	0.00735165	0.115756	0.714488	-1.3996	33.4025	46.7502
DDN	0.00736542	0.115756	0.734343	-1.36176	33.8719	46.1255
TMEM74	0.00736972	0.115756	0.694998	-1.43885	31.8915	45.8871
PPEF2	0.00736986	0.115756	0.70187	-1.42477	32.3331	46.0671
TBX4	0.00737269	0.115756	0.686512	-1.45664	31.3237	45.6274
APLNR	0.0073777	0.115756	0.677528	-1.47595	33.1194	48.8827
DUSP5P1	0.00739432	0.115929	0.697892	-1.43289	38.9305	55.7829
TMEM145	0.00743747	0.116494	0.718238	-1.3923	31.8605	44.3593
SAGE1	0.00744171	0.116494	0.629948	-1.58743	25.3813	40.291
DCAF4L2	0.00745461	0.116519	0.706346	-1.41574	29.5949	41.8986
POTEI	0.00748978	0.11698	0.789212	-1.26709	49.5902	62.8351
OR2T5	0.00752258	0.117351	0.686602	-1.45645	29.3459	42.7407
OPN1MW	0.00752489	0.117351	0.623807	-1.60306	33.2021	53.2249
CLVS2	0.00754025	0.117412	0.671175	-1.48992	33.0443	49.2335
SKIDA1	0.00757258	0.11764	0.73709	-1.35669	39.1884	53.1664
HEPACAM	0.00757463	0.11764	0.684929	-1.46001	31.7656	46.378
C18orf54	0.00757979	0.11764	0.730134	-1.36961	36.9194	50.5653
CD40LG	0.00758745	0.11764	0.682764	-1.46464	28.4858	41.7214
PRAMEF11	0.00759421	0.11764	0.662881	-1.50857	33.1187	49.9617
USHBP1	0.00760072	0.11764	0.710295	-1.40787	32.201	45.3346
ADGRD1	0.00760826	0.11764	0.707219	-1.41399	36.5143	51.6309
ADAMTSL1	0.00761177	0.11764	0.725967	-1.37747	41.5291	57.2051
MYO7B	0.00762129	0.117658	0.754568	-1.32526	43.7284	57.9516
PRSS30P	0.00762453	0.117658	0.670778	-1.49081	24.9781	37.2374
ADAM33	0.00764341	0.117814	0.708628	-1.41118	33.7996	47.6972
TEK	0.00766696	0.117948	0.714408	-1.39976	36.7716	51.4714
SLC27A6	0.00767568	0.117948	0.674403	-1.48279	28.582	42.3813
TBR1	0.00768006	0.117948	0.687337	-1.45489	31.1963	45.3872
GAREM2	0.00768597	0.117948	0.717905	-1.39294	36.5526	50.9157
LMAN1L	0.00770414	0.11809	0.711376	-1.40573	32.4276	45.5843
TDRD1	0.00772284	0.118289	0.787161	-1.27039	42.0834	53.4623
CD34	0.00773762	0.11834	0.703514	-1.42144	39.1567	55.6587
AGAP2	0.00776474	0.118471	0.871244	-1.14778	53.5221	61.4318
HSPA12B	0.00777205	0.118471	0.703256	-1.42196	32.0686	45.6002
DOC2GP	0.00777266	0.118471	0.647959	-1.54331	22.9034	35.3469
CELF5	0.00777486	0.118471	0.694005	-1.44091	34.5184	49.7379
COL22A1	0.00778253	0.118471	0.689888	-1.44951	41.0233	59.4638
HRC	0.00778733	0.118471	0.698391	-1.43186	30.6922	43.9469
G6PC2	0.00779225	0.118471	0.657697	-1.52046	26.6581	40.5325
CYSLTR2	0.00781436	0.118719	0.702231	-1.42403	32.6347	46.4728
TMEM269	0.00782873	0.11885	0.703976	-1.4205	31.6247	44.9229
HTR4	0.00783778	0.1189	0.684931	-1.46	34.1533	49.8638
PDE1B	0.00784744	0.118959	0.747756	-1.33734	40.8632	54.6478
BLK	0.00791306	0.119689	0.690746	-1.44771	32.4369	46.9592
GUCY2F	0.00793987	0.119914	0.748762	-1.33554	36.8231	49.1786
KRT28	0.0079569	0.119914	0.642712	-1.55591	22.9289	35.6752
SOX11	0.00796283	0.119914	0.706408	-1.41561	35.6813	50.5109
POU4F1	0.00797805	0.12005	0.684998	-1.45986	31.424	45.8746
SMOC2	0.00798355	0.12005	0.718707	-1.39139	31.7865	44.2273
ACAN	0.00799377	0.120077	0.673175	-1.4855	37.7779	56.119
SNTG1	0.00800428	0.120077	0.697286	-1.43413	32.9366	47.2354
AP3B2	0.00803713	0.120077	0.767705	-1.30258	46.0148	59.9381
TBX3	0.00804265	0.120077	0.691251	-1.44665	34.4197	49.7934
MS4A14	0.00804357	0.120077	0.680613	-1.46926	31.4924	46.2707
SLC29A4	0.00805084	0.120077	0.726954	-1.3756	36.0279	49.5601
B4GALNT4	0.00805417	0.120077	0.758576	-1.31826	36.6973	48.3766
POU3F2	0.00805586	0.120077	0.69086	-1.44747	31.4958	45.5892
ELAVL3	0.00805709	0.120077	0.687182	-1.45522	34.2881	49.8967
SUPT20HL2	0.00806086	0.120077	0.642863	-1.55554	26.3868	41.0458
KRT73	0.00806107	0.120077	0.694856	-1.43915	29.9002	43.0308
REG3A	0.00808115	0.120202	0.634031	-1.57721	22.3903	35.3142
FN1	0.00812386	0.120644	0.874113	-1.14402	61.6823	70.5656
TLL2	0.00814188	0.120644	0.712476	-1.40356	36.7623	51.5979
FCER2	0.00815023	0.120644	0.728794	-1.37213	33.7363	46.2906
ITIH3	0.0081702	0.120644	0.705565	-1.4173	33.5657	47.5729
TMEM35A	0.00817155	0.120644	0.635864	-1.57266	23.4439	36.8694
OR2L2	0.00817551	0.120644	0.658308	-1.51905	21.2923	32.344
HOXC12	0.0081885	0.120644	0.695464	-1.43789	30.6617	44.0881
TCF7L1	0.00819126	0.120644	0.768569	-1.30112	40.8495	53.1501
MDFIC2	0.00820194	0.120644	0.645444	-1.54932	25.1666	38.9912
COL25A1	0.00820715	0.120644	0.700221	-1.42812	38.7063	55.2773
BCL6B	0.00821042	0.120644	0.699575	-1.42944	31.6183	45.1964
SPOCK3	0.00825144	0.120954	0.713339	-1.40186	29.5523	41.4281
SLC36A2	0.00825445	0.120954	0.680359	-1.46981	30.5835	44.952
GLI3	0.00825482	0.120954	0.878585	-1.13819	54.5891	62.133
SLC25A48	0.00825502	0.120954	0.660692	-1.51356	32.0541	48.5159
MOGAT3	0.00827394	0.121145	0.651738	-1.53436	27.073	41.5397
HTR5A	0.00828302	0.121192	0.666028	-1.50144	29.9147	44.9151
STMN4	0.00835065	0.121836	0.670585	-1.49123	30.8452	45.9974
OPN5	0.00835774	0.121853	0.679523	-1.47162	30.9255	45.5107
CUX2	0.00838921	0.122225	0.705534	-1.41737	37.759	53.5184
WNT7A	0.00840054	0.12225	0.68003	-1.47052	32.2064	47.3602
PRR20E	0.00840277	0.12225	0.713148	-1.40223	45.6998	64.0818
MAGEA10	0.00841098	0.122283	0.648082	-1.54302	23.4007	36.1077
COL9A1	0.00844867	0.122541	0.691244	-1.44667	35.0251	50.6696
SLC25A41	0.00845015	0.122541	0.689764	-1.44977	30.1668	43.735
GABRR1	0.00845251	0.122541	0.696116	-1.43654	32.236	46.3083
DDX25	0.00847228	0.122685	0.726381	-1.37669	37.8426	52.0974
SSX2	0.00847441	0.122685	0.693766	-1.44141	34.1434	49.2146
C12orf42	0.00849043	0.122831	0.674817	-1.48188	28.0582	41.5789
ANKS1B	0.00851091	0.122839	0.751582	-1.33053	43.6598	58.0905
TSLP	0.0085145	0.122839	0.689933	-1.44942	30.6109	44.3679
FAM53A	0.00851738	0.122839	0.757701	-1.31978	36.6115	48.3192
BMS1P17	0.00853178	0.122839	0.67731	-1.47643	28.4649	42.0264
DPP6	0.00853694	0.122839	0.701692	-1.42513	40.0141	57.0252
MSRB3	0.00853868	0.122839	0.719697	-1.38947	33.4563	46.4867
FOXF1	0.0085614	0.12308	0.654165	-1.52867	24.6741	37.7185
PPFIA2	0.00857022	0.123121	0.713631	-1.40128	39.0796	54.7616
ROBO3	0.00858689	0.123259	0.698546	-1.43155	39.3466	56.3265
SLFN14	0.0085918	0.123259	0.747547	-1.33771	38.3367	51.2834
MS4A4E	0.00861145	0.123425	0.654572	-1.52772	25.2088	38.5119
TRPV5	0.00861539	0.123425	0.67051	-1.4914	31.6454	47.196
TRPC5	0.00862796	0.123508	0.721657	-1.3857	33.5158	46.4429
GOLGA6L6	0.0086477	0.123508	0.661212	-1.51238	49.9213	75.4997
POU4F2	0.00864883	0.123508	0.703152	-1.42217	28.3119	40.2643
TIFAB	0.00864938	0.123508	0.741033	-1.34947	35.6068	48.0502
ASIC2	0.00865669	0.123508	0.692638	-1.44376	32.458	46.8614
LIM2	0.00867528	0.123681	0.698498	-1.43164	30.2256	43.2724
LHX9	0.00869317	0.123827	0.687296	-1.45498	33.7995	49.1775
ANKRD30BL	0.00869914	0.123827	0.676758	-1.47763	31.7426	46.9039
ST6GALNAC5	0.00870832	0.123827	0.721396	-1.3862	31.8299	44.1227
ZNF695	0.00871387	0.123827	0.703396	-1.42167	30.3367	43.129
SLC35F4	0.00871877	0.123827	0.686953	-1.4557	34.1418	49.7004
TNFRSF8	0.00872154	0.123827	0.741228	-1.34911	37.7227	50.8922
DPRX	0.00874045	0.123855	0.647779	-1.54374	23.8817	36.8671
CECR7	0.00874158	0.123855	0.724718	-1.37985	38.3144	52.868
GGT5	0.00880896	0.124553	0.745078	-1.34214	37.1625	49.8773
BTNL9	0.00882735	0.124629	0.778773	-1.28407	39.4451	50.6503
COL14A1	0.00883857	0.124629	0.68651	-1.45664	37.0573	53.9792
OR1L8	0.00885075	0.124707	0.678507	-1.47382	25.6418	37.7915
CNKSR2	0.00887485	0.124707	0.707938	-1.41255	33.2079	46.908
CCDC105	0.00888037	0.124707	0.661654	-1.51136	25.3752	38.3512
CD1E	0.00890712	0.124787	0.672075	-1.48793	30.5569	45.4665
PTCHD1	0.00891036	0.124787	0.667512	-1.4981	33.6419	50.3989
ONECUT3	0.00898612	0.125192	0.697227	-1.43425	35.4866	50.8968
DIPK2B	0.00898759	0.125192	0.664403	-1.50511	29.4268	44.2906
BPIFC	0.00899159	0.125192	0.68972	-1.44986	31.2492	45.3072
SPATA31A1	0.00899317	0.125192	0.660897	-1.5131	37.6862	57.0228
ZNF285	0.00899393	0.125192	0.692881	-1.44325	31.0632	44.8319
TERT	0.00901461	0.125242	0.721016	-1.38693	35.5421	49.2944
PTGDS	0.00902146	0.125242	0.675731	-1.47988	26.8733	39.7693
E2F2	0.00902267	0.125242	0.741436	-1.34873	38.038	51.303
LTA	0.0090279	0.125242	0.701195	-1.42614	32.6584	46.5754
LMLN2	0.00906404	0.125546	0.724211	-1.38081	37.0047	51.0965
TMC2	0.00906579	0.125546	0.671107	-1.49008	32.7648	48.8221
CT45A8	0.0090681	0.125546	0.59717	-1.67457	23.4374	39.2475
SLC1A2	0.00908407	0.125547	0.800997	-1.24844	47.1167	58.8226
RTBDN	0.00908855	0.125547	0.680356	-1.46982	32.42	47.6516
RETNLB	0.00909095	0.125547	0.65948	-1.51635	23.1032	35.0324
SLC25A53	0.00911071	0.125684	0.712833	-1.40285	32.1957	45.1658
GPX5	0.00912688	0.125684	0.672574	-1.48683	27.1638	40.3878
SLC6A18	0.00914311	0.125719	0.728105	-1.37343	29.969	41.1603
ACTR3BP2	0.00914595	0.125719	0.635795	-1.57283	24.7081	38.8617
SULT1C4	0.00914776	0.125719	0.692953	-1.4431	31.6181	45.628
HKDC1	0.00916093	0.125816	0.707319	-1.41379	35.5768	50.2981
KCP	0.009191	0.126145	0.757018	-1.32097	42.6994	56.4047
FABP7	0.00920861	0.126219	0.66542	-1.50281	29.3397	44.092
TP53TG3D	0.00923668	0.12632	0.649363	-1.53997	31.9292	49.17
ZP4	0.00923688	0.12632	0.650006	-1.53845	26.5799	40.8918
FIGNL2	0.00924643	0.12632	0.692161	-1.44475	34.0226	49.1542
BPIFB3	0.00925315	0.12632	0.679836	-1.47094	30.422	44.749
KLHL33	0.00926841	0.12632	0.691828	-1.44545	36.2676	52.4229
PODN	0.00931889	0.126765	0.719175	-1.39048	35.376	49.1896
FGF13	0.0093243	0.126765	0.784972	-1.27393	47.6574	60.7122
PSG1	0.00933116	0.126765	0.703545	-1.42137	32.067	45.5792
OR2T3	0.00934494	0.126765	0.669285	-1.49413	27.6287	41.2809
FAM181B	0.00935128	0.126765	0.739735	-1.35184	34.8037	47.0489
KRTAP10-1	0.00935923	0.126765	0.696468	-1.43582	28.6797	41.1788
CNTFR	0.00936957	0.126765	0.736128	-1.35846	36.0637	48.9911
MAGEB1	0.00937046	0.126765	0.605752	-1.65084	18.8299	31.0852
GALNT8	0.00938385	0.126765	0.675438	-1.48052	31.1449	46.1107
CT45A9	0.00940818	0.12701	0.61136	-1.6357	27.4555	44.9089
CADM2	0.00941954	0.127081	0.707649	-1.41313	36.0147	50.8934
STUM	0.0094384	0.127187	0.688631	-1.45216	34.1051	49.5259
FCRL2	0.00944454	0.127187	0.663609	-1.50691	25.444	38.3419
GCKR	0.00948028	0.127316	0.680709	-1.46906	32.0466	47.0782
EXD1	0.0094996	0.127493	0.721035	-1.38689	31.3952	43.5419
CCNB3	0.00959378	0.128377	0.702373	-1.42374	32.746	46.6219
IQCJ-SCHIP1	0.00959662	0.128377	0.74795	-1.33699	33.518	44.8132
CBS	0.00963761	0.12862	0.796667	-1.25523	41.7454	52.4001
REXO1L2P	0.00964606	0.12862	0.731249	-1.36752	54.6999	74.8034
PTPRN	0.00965821	0.128676	0.689189	-1.45098	35.6248	51.691
COL23A1	0.00968641	0.128746	0.726305	-1.37683	37.5494	51.6992
LVRN	0.00968789	0.128746	0.710856	-1.40675	31.6818	44.5686
KRT17P1	0.00969298	0.128746	0.679425	-1.47183	32.8196	48.3049
ZDHHC22	0.00970381	0.128807	0.667328	-1.49851	33.0442	49.5172
AOC3	0.00971571	0.128882	0.743224	-1.34549	38.0587	51.2075
SERPINA5	0.00972612	0.128906	0.69612	-1.43653	29.1883	41.93
SHISA3	0.0097433	0.128916	0.672483	-1.48703	24.9567	37.1113
TNFRSF9	0.00975676	0.128928	0.720949	-1.38706	34.0989	47.2973
INHBC	0.00976406	0.128942	0.684295	-1.46136	32.2203	47.0854
FAT4	0.00978835	0.129026	0.752098	-1.32961	45.4524	60.4341
MATK	0.00979543	0.129026	0.758916	-1.31767	36.57	48.1871
CASQ1	0.00980482	0.129026	0.707307	-1.41381	33.4466	47.2872
PRAMEF10	0.00980606	0.129026	0.631294	-1.58405	24.0616	38.1148
SLC12A5	0.00981696	0.129026	0.688003	-1.45348	38.5654	56.0541
CLDN2	0.00983406	0.129121	0.659129	-1.51715	28.721	43.5742
FSTL5	0.00989473	0.129641	0.698467	-1.43171	28.2329	40.4213
USP17L12	0.00989878	0.129641	0.648274	-1.54256	39.0777	60.2796
MOXD2P	0.0099264	0.129913	0.66949	-1.49367	30.4099	45.4226
MS4A18	0.0099329	0.129913	0.680243	-1.47006	29.2203	42.9556
LIPC	0.0099385	0.129913	0.720584	-1.38776	31.4299	43.6173
ST8SIA6	0.00995098	0.12993	0.707491	-1.41345	33.4205	47.238
MEX3B	0.00995868	0.12993	0.702847	-1.42279	28.7368	40.8863
PRSS37	0.00998577	0.13015	0.664429	-1.50505	23.6584	35.6071
CCNYL3	0.00998825	0.13015	0.696737	-1.43526	29.2045	41.9161
PRKAG3	0.010003	0.130162	0.694904	-1.43905	33.2708	47.8783
KCNN2	0.0100088	0.130162	0.710947	-1.40657	32.7315	46.0393
TICRR	0.0100141	0.130162	0.746883	-1.3389	40.2052	53.8307
TNFSF11	0.0100144	0.130162	0.692088	-1.4449	27.948	40.3821
SHISAL1	0.0100506	0.130473	0.700739	-1.42707	33.8748	48.3415
AKAP3	0.0100584	0.130473	0.835381	-1.19706	42.4912	50.8645
PRAMEF19	0.01006	0.130473	0.648734	-1.54146	29.8194	45.9655
MPPED2	0.0100703	0.130473	0.691757	-1.44559	37.2322	53.8227
C11orf21	0.0100929	0.130473	0.672586	-1.4868	30.2054	44.9094
DEFB130A	0.0100998	0.130473	0.55331	-1.80731	15.5745	28.1479
LCT	0.0101016	0.130473	0.712386	-1.40373	36.8947	51.7903
LRRTM4	0.0101234	0.130672	0.66036	-1.51433	30.677	46.455
ABCB5	0.0101406	0.130812	0.727471	-1.37463	38.9125	53.4902
CEACAM7	0.0101505	0.130857	0.686918	-1.45578	29.9074	43.5386
PGBD5	0.0101919	0.131105	0.70129	-1.42594	37.6266	53.6534
ADAMTS3	0.0102021	0.131105	0.690042	-1.44919	35.5482	51.516
GFPT2	0.0102023	0.131105	0.694913	-1.43903	32.4723	46.7286
TM6SF2	0.0102025	0.131105	0.701636	-1.42524	30.089	42.884
CALHM4	0.0102119	0.131105	0.663871	-1.50632	28.0561	42.2614
ZNF382	0.0102161	0.131105	0.749091	-1.33495	40.5776	54.1691
MAGEC1	0.0102195	0.131105	0.671626	-1.48892	27.5581	41.032
PAH	0.0102407	0.131105	0.674375	-1.48285	29.3573	43.5326
IL36B	0.0102556	0.131146	0.679935	-1.47073	30.1502	44.3428
LY6L	0.0102818	0.131399	0.699146	-1.43032	33.6034	48.0634
PLAC1	0.0102899	0.131421	0.626989	-1.59492	18.9674	30.2516
HEPH	0.0103181	0.131699	0.695003	-1.43884	34.3315	49.3976
DEFB105B	0.0103291	0.13174	0.623467	-1.60393	20.6398	33.1048
PALM3	0.0103405	0.13174	0.710766	-1.40693	39.7885	55.9797
ATP8B3	0.0103619	0.131765	0.73746	-1.356	39.1737	53.1197
HHIPL1	0.010365	0.131765	0.69607	-1.43664	38.2818	54.9971
NAT8L	0.010368	0.131765	0.715925	-1.3968	35.8464	50.07
PDX1	0.0103876	0.131849	0.692485	-1.44407	33.1755	47.9079
TNXB	0.0104063	0.131849	0.796341	-1.25574	59.0682	74.1745
NPC1L1	0.0104322	0.131849	0.69956	-1.42947	36.331	51.934
ALDH4A1	0.0104337	0.131849	0.829948	-1.20489	44.1857	53.2391
DEFB105A	0.0104439	0.131849	0.624006	-1.60255	20.899	33.4917
DSG4	0.0104565	0.131849	0.677588	-1.47582	30.2455	44.637
KRT3	0.0104566	0.131849	0.698813	-1.431	32.7489	46.8636
C19orf84	0.0104706	0.131849	0.693486	-1.44199	33.6776	48.5628
CHRNB4	0.0105201	0.132354	0.692842	-1.44333	32.441	46.823
TRIM67	0.0105419	0.132504	0.670898	-1.49054	35.8894	53.4946
PDZD7	0.0105489	0.132509	0.778536	-1.28446	43.1445	55.4174
FGF18	0.0105673	0.132509	0.712934	-1.40265	29.7381	41.7122
TMEM100	0.010631	0.133137	0.675773	-1.47979	27.0601	40.0433
SEC14L6	0.0106461	0.133244	0.714472	-1.39964	34.9316	48.8915
DCLK3	0.0106611	0.133322	0.683949	-1.4621	33.2982	48.6853
CNR1	0.0106864	0.133322	0.717831	-1.39309	34.6273	48.2387
CBLN3	0.0106885	0.133322	0.7418	-1.34807	36.8552	49.6834
POM121L9P	0.0106962	0.133322	0.757265	-1.32054	41.9774	55.4328
RAD21L1	0.010703	0.133322	0.669954	-1.49264	25.1238	37.5008
KCNJ16	0.0107132	0.133322	0.738054	-1.35492	35.7975	48.5026
TECTB	0.0107487	0.133322	0.668753	-1.49532	28.5882	42.7485
PLIN1	0.0107559	0.133322	0.747469	-1.33785	35.9674	48.1189
PDZD4	0.0107606	0.133322	0.71565	-1.39733	32.3522	45.2067
TMEM239	0.0107607	0.133322	0.641752	-1.55823	29.7195	46.3099
TEX51	0.0107637	0.133322	0.68487	-1.46013	26.8864	39.2576
GPR83	0.0107796	0.133376	0.708723	-1.41099	31.8454	44.9335
DUXAP9	0.0108046	0.133464	0.733483	-1.36336	48.4929	66.1132
PNMA6F	0.0108127	0.133464	0.652744	-1.53199	27.9113	42.76
SFTPB	0.0108367	0.13368	0.678356	-1.47415	34.61	51.0204
SCRT2	0.0108457	0.133711	0.692135	-1.44481	32.0134	46.2532
DGCR5	0.0108841	0.134025	0.682555	-1.46508	30.4019	44.5414
CPLX2	0.0109408	0.134189	0.70329	-1.42189	37.8072	53.7576
OR4C5	0.0109458	0.134189	0.658439	-1.51874	23.3624	35.4815
MIP	0.0109462	0.134189	0.70434	-1.41977	31.2544	44.3741
FAIM2	0.0109494	0.134189	0.718361	-1.39206	39.3162	54.7304
GHRHR	0.0109625	0.134189	0.70739	-1.41365	31.1198	43.9924
MOG	0.0109827	0.134356	0.679302	-1.4721	28.3379	41.7162
CPNE5	0.0109989	0.134474	0.72486	-1.37958	39.7959	54.9015
COLEC12	0.0110108	0.13454	0.705092	-1.41825	33.8112	47.9528
VSTM5	0.0110315	0.134632	0.676765	-1.47762	28.2531	41.7473
ADCY10	0.0110691	0.134995	0.744975	-1.34233	40.7538	54.7049
SYCP1	0.0110932	0.135077	0.70409	-1.42027	30.6795	43.5733
IRX4	0.0110941	0.135077	0.703438	-1.42159	26.0098	36.9753
PCDH18	0.0111424	0.135584	0.672699	-1.48655	29.6708	44.1071
CLEC17A	0.0111621	0.135744	0.628226	-1.59178	32.8261	52.2521
TMEM215	0.0111765	0.135806	0.674698	-1.48214	29.9372	44.3713
ERICH4	0.0112164	0.135973	0.672982	-1.48592	26.1905	38.9171
FSHR	0.0112206	0.135973	0.688099	-1.45328	29.4688	42.8264
PRKD1	0.0112572	0.136179	0.707475	-1.41348	33.9503	47.988
FAM205A	0.0112639	0.136179	0.690412	-1.44841	33.6041	48.6725
CLCA1	0.0112864	0.13637	0.699797	-1.42899	31.7227	45.3313
TINCR	0.0113023	0.136447	0.738904	-1.35336	35.1916	47.6267
REG4	0.0113268	0.136447	0.697674	-1.43333	31.0618	44.522
MBD3L3	0.0113316	0.136447	0.60337	-1.65736	26.2136	43.4452
RTP1	0.0113324	0.136447	0.687992	-1.4535	29.8586	43.3997
HJV	0.0113605	0.136447	0.694547	-1.43979	30.285	43.604
STRA8	0.0113661	0.136447	0.704388	-1.41967	28.5773	40.5704
HNF1A	0.0113699	0.136447	0.736612	-1.35757	36.0324	48.9164
CARMIL3	0.0113711	0.136447	0.762802	-1.31096	46.9005	61.4846
BRINP1	0.0113793	0.136452	0.706078	-1.41628	31.3214	44.3597
FMN2	0.0113966	0.136501	0.741633	-1.34838	39.6526	53.4665
ITGBL1	0.0114178	0.136675	0.773507	-1.29281	40.7672	52.7044
NGFR	0.0114364	0.136784	0.752161	-1.3295	34.2831	45.5794
BSN	0.0114402	0.136784	0.785741	-1.27268	50.0187	63.6581
KRT16P2	0.011449	0.136811	0.686908	-1.4558	31.3222	45.5988
ZNF560	0.0114804	0.136854	0.690604	-1.44801	27.5094	39.8338
NPY4R	0.011488	0.136854	0.720447	-1.38803	30.7087	42.6244
CABP5	0.0115241	0.137151	0.688508	-1.45242	29.9932	43.5626
CT45A5	0.0115956	0.137842	0.661108	-1.51261	34.6372	52.3926
RHCG	0.011661	0.138255	0.745052	-1.34219	35.781	48.0248
ELOVL3	0.0116983	0.138504	0.696409	-1.43594	30.4426	43.7136
DTX1	0.0117472	0.138862	0.762682	-1.31116	39.2372	51.4463
RHAG	0.0118046	0.139282	0.696926	-1.43487	27.9615	40.1212
TIAM2	0.0118256	0.13937	0.805834	-1.24095	44.8698	55.6812
DIRAS1	0.0118648	0.139482	0.711765	-1.40496	33.9896	47.7539
CPZ	0.0118666	0.139482	0.715624	-1.39738	31.265	43.6891
RAB6C-AS1	0.0118673	0.139482	0.683517	-1.46302	28.5677	41.7951
SPATA19	0.0118689	0.139482	0.655124	-1.52643	24.8645	37.9538
CLCN1	0.0118773	0.139501	0.697697	-1.43329	37.078	53.1434
OR2T34	0.0118899	0.139569	0.699268	-1.43007	28.6452	40.9645
SSX5	0.0119048	0.139643	0.634177	-1.57685	22.1324	34.8994
PRR4	0.0119301	0.139722	0.740127	-1.35112	30.8099	41.6279
OR6J1	0.0119463	0.139753	0.6395	-1.56372	20.9675	32.7873
CCL11	0.0119643	0.139848	0.660243	-1.51459	24.9436	37.7794
SLC6A1	0.0119691	0.139848	0.691914	-1.44527	34.6219	50.0379
PHOSPHO1	0.012004	0.139848	0.761894	-1.31252	35.2415	46.2551
FAM205BP	0.0120108	0.139848	0.675622	-1.48012	33.314	49.3087
CX3CR1	0.0120157	0.139848	0.704241	-1.41997	34.9833	49.6752
SYN3	0.0120158	0.139848	0.724158	-1.38091	43.9851	60.7396
GPR85	0.0120159	0.139848	0.691093	-1.44698	31.619	45.7522
HAS2	0.0120223	0.139848	0.695277	-1.43828	31.9381	45.9357
ARHGEF15	0.0120781	0.140339	0.6876	-1.45433	35.2378	51.2476
LILRA1	0.0120861	0.140353	0.767294	-1.30328	40.4187	52.677
SCARB1	0.0121037	0.140365	0.848796	-1.17814	57.3259	67.5379
SLC6A3	0.0121102	0.140365	0.69018	-1.4489	30.9673	44.8684
NCAM2	0.0121247	0.140365	0.714085	-1.40039	34.4049	48.1804
KLHL38	0.012125	0.140365	0.680902	-1.46864	32.2735	47.3982
CPLX3	0.0121319	0.140365	0.678963	-1.47283	27.8079	40.9565
PCDH11X	0.0121638	0.140621	0.670702	-1.49098	29.0721	43.3458
ANK1	0.0122162	0.140657	0.762208	-1.31198	47.4534	62.2578
NEFH	0.0122239	0.140657	0.714149	-1.40027	34.1896	47.8746
COMMD4P1	0.0122273	0.140657	0.706033	-1.41636	33.6562	47.6695
ELMO1	0.0122494	0.140657	0.820358	-1.21898	50.1464	61.1275
MEIS3	0.0122924	0.140657	0.700278	-1.428	31.36	44.7822
BRSK1	0.0122963	0.140657	0.726047	-1.37732	32.9548	45.3893
HHLA1	0.0122987	0.140657	0.642273	-1.55697	29.4111	45.7922
STMN2	0.0123069	0.140657	0.655379	-1.52583	25.793	39.3559
ABI3BP	0.0123103	0.140657	0.751657	-1.33039	47.3964	63.0559
PRAMEF36P	0.0123212	0.140703	0.667556	-1.498	27.0485	40.5187
DEFB106B	0.0123281	0.140704	0.631394	-1.5838	17.9163	28.3757
SEMA3G	0.0123437	0.140742	0.703999	-1.42046	35.7775	50.8205
ART1	0.0123786	0.141031	0.715766	-1.3971	28.0995	39.258
WNT9B	0.0124015	0.14108	0.65705	-1.52195	31.6623	48.1886
CCDC92B	0.0124365	0.141268	0.703242	-1.42199	31.7817	45.1931
TIMD4	0.0124505	0.141318	0.692689	-1.44365	29.3187	42.3258
GLYAT	0.0124836	0.14137	0.706135	-1.41616	28.7041	40.6497
CRNN	0.0124952	0.14137	0.706618	-1.41519	38.2082	54.072
CPA5	0.0124967	0.14137	0.694785	-1.43929	31.45	45.2658
NEFL	0.0125013	0.14137	0.734015	-1.36237	30.2364	41.1932
MSI1	0.0125031	0.14137	0.709795	-1.40886	33.2038	46.7794
GPC6	0.0125337	0.14156	0.687515	-1.45451	31.9977	46.5411
REG1CP	0.0125463	0.141625	0.676588	-1.478	26.0797	38.5458
NLRP10	0.012557	0.141625	0.685132	-1.45957	28.4062	41.4609
FAR2P2	0.0125662	0.141625	0.754172	-1.32596	35.3953	46.9327
GABRR2	0.0126126	0.141907	0.732621	-1.36496	34.4257	46.9898
CIDEA	0.0126241	0.141927	0.685737	-1.45828	26.4731	38.6053
LRRC52	0.0126556	0.141977	0.635917	-1.57253	22.1283	34.7974
ANP32C	0.0127569	0.142733	0.647255	-1.54499	25.8125	39.88
GALR1	0.0127575	0.142733	0.702424	-1.42364	35.2179	50.1377
LRFN2	0.0127614	0.142733	0.730101	-1.36967	31.9876	43.8125
FRMPD3	0.0127972	0.142733	0.670516	-1.49139	32.7851	48.8953
OR7C1	0.0128108	0.142733	0.685261	-1.4593	28.7766	41.9937
DEFB130B	0.0128143	0.142733	0.558154	-1.79162	15.5745	27.9036
SERPINA13P	0.0128292	0.142733	0.638887	-1.56522	23.4462	36.6984
AMHR2	0.0128328	0.142733	0.689168	-1.45102	31.0393	45.0387
CNNM1	0.0128358	0.142733	0.761506	-1.31319	42.5663	55.8974
MGAM2	0.0128727	0.142733	0.71872	-1.39136	42.3957	58.9877
CRHR1	0.0128741	0.142733	0.703493	-1.42148	33.0828	47.0265
MOV10L1	0.0128745	0.142733	0.721698	-1.38562	35.8873	49.7262
ETV1	0.0128757	0.142733	0.756643	-1.32163	42.2642	55.8575
RSPO4	0.0128771	0.142733	0.732863	-1.36451	35.4503	48.3723
CLEC4M	0.01288	0.142733	0.66514	-1.50344	28.0759	42.2105
NPR1	0.012909	0.142977	0.703821	-1.42082	37.6002	53.423
PLBD2	0.012922	0.143045	0.869021	-1.15072	61.3865	70.6387
SFTA3	0.0129457	0.143153	0.66283	-1.50868	26.3025	39.6822
MTCL1	0.0129845	0.143271	0.759826	-1.31609	42.8426	56.3847
FAM9B	0.0129911	0.143271	0.693726	-1.44149	27.0379	38.9749
BRDT	0.0130083	0.143383	0.692297	-1.44447	31.3058	45.2202
OR7E156P	0.013077	0.14391	0.659678	-1.51589	26.7718	40.5831
ADIPOQ	0.0131201	0.144246	0.713078	-1.40237	31.0767	43.5811
ABCB4	0.0131362	0.144246	0.773653	-1.29257	39.0612	50.4894
BPIFB6	0.0131405	0.144246	0.687017	-1.45557	29.1706	42.4598
HCG22	0.0131855	0.144246	0.703641	-1.42118	27.3985	38.9382
CTAGE4	0.0131872	0.144246	0.809265	-1.23569	47.2229	58.3529
ETDA	0.0131892	0.144246	0.648241	-1.54264	22.445	34.6245
TRPV6	0.0132042	0.144246	0.7544	-1.32556	37.8905	50.226
CHRM5	0.0132094	0.144246	0.738406	-1.35427	37.316	50.5359
PRDM7	0.0132162	0.144246	0.725944	-1.37752	33.5945	46.2771
SORCS2	0.0132187	0.144246	0.746531	-1.33953	41.548	55.6547
PLA2G2D	0.0132258	0.144246	0.697935	-1.4328	28.8124	41.2824
SSX8P	0.0132295	0.144246	0.642964	-1.5553	23.7963	37.0103
ZNF585A	0.01323	0.144246	0.893657	-1.119	55.1534	61.7165
PDCD6IPP2	0.013251	0.144246	0.737502	-1.35593	33.8659	45.9197
MPPED1	0.0132528	0.144246	0.710554	-1.40735	31.3294	44.0915
SLC17A2	0.0133048	0.144551	0.694858	-1.43914	28.3089	40.7405
GRM6	0.0133107	0.144551	0.710758	-1.40695	36.6697	51.5923
RYR3	0.013318	0.144554	0.798911	-1.2517	57.0483	71.4076
DRP2	0.0133761	0.144702	0.694121	-1.44067	35.8598	51.6622
SALL1	0.013408	0.144702	0.685525	-1.45874	33.196	48.4243
GPR63	0.0134234	0.144702	0.686613	-1.45642	31.0822	45.2689
KCNS1	0.0134333	0.144702	0.809042	-1.23603	40.1263	49.5973
CDH20	0.0134344	0.144702	0.707848	-1.41273	31.9893	45.1923
DGKB	0.0134735	0.144702	0.735708	-1.35923	41.1652	55.9532
FRMD5	0.0134762	0.144702	0.680893	-1.46866	34.2172	50.2533
COLEC10	0.0134973	0.144702	0.73007	-1.36973	32.9837	45.1788
GGN	0.0134982	0.144702	0.780803	-1.28073	34.0114	43.5594
LRRTM3	0.0135066	0.144702	0.698851	-1.43092	29.8343	42.6905
TRAV24	0.0135142	0.144702	0.653831	-1.52945	18.8338	28.8053
ZNF883	0.0135473	0.144917	0.675874	-1.47957	25.6151	37.8992
PMCHL2	0.0135489	0.144917	0.660208	-1.51467	21.7686	32.9724
FBXO40	0.0135554	0.144917	0.707974	-1.41248	34.8635	49.244
FCN2	0.0135888	0.145168	0.658528	-1.51854	23.3746	35.4952
PRODH2	0.0135984	0.145168	0.674274	-1.48308	26.8479	39.8176
ITGA11	0.0136	0.145168	0.745466	-1.34144	45.5731	61.1337
BTN1A1	0.0136402	0.145427	0.727959	-1.3737	31.7383	43.5991
SLC2A2	0.0136413	0.145427	0.706478	-1.41547	29.9683	42.4193
C7	0.0136455	0.145427	0.707946	-1.41254	34.0599	48.1109
RIMS3	0.0136635	0.145544	0.743104	-1.34571	39.0958	52.6114
ISX	0.0136847	0.145695	0.642115	-1.55735	26.2229	40.8383
OBSCN	0.0137036	0.145735	0.910962	-1.09774	75.8323	83.2443
MAP2K6	0.0137186	0.145735	0.904242	-1.1059	59.8034	66.1365
KBTBD13	0.0137283	0.145735	0.713495	-1.40155	29.9095	41.9197
PIWIL1	0.0137465	0.14579	0.709635	-1.40918	32.4311	45.7012
GCSAML	0.0138017	0.146023	0.688278	-1.4529	29.6571	43.0888
SUPT20HL1	0.0138055	0.146023	0.688934	-1.45152	27.9751	40.6064
SLC39A12	0.0138069	0.146023	0.680622	-1.46924	28.5258	41.9113
SPATA31A5	0.0138075	0.146023	0.677781	-1.4754	37.6017	55.4776
IL2RA	0.0138185	0.146023	0.767989	-1.3021	37.0813	48.2836
APOBR	0.013829	0.146023	0.869723	-1.14979	51.8024	59.562
SOGA3	0.0138806	0.146418	0.74392	-1.34423	41.111	55.2626
TMC3	0.0139353	0.146698	0.75801	-1.31924	39.4747	52.0767
NTM	0.0139356	0.146698	0.70148	-1.42556	34.4704	49.1395
PECAM1	0.0139684	0.146817	0.751815	-1.33011	38.9654	51.8284
KLK12	0.0139775	0.146817	0.732987	-1.36428	32.7797	44.7207
PLD4	0.0139969	0.146817	0.863741	-1.15775	48.6333	56.3055
RAB6C	0.0140032	0.146817	0.715408	-1.3978	34.0412	47.583
LRRC32	0.014011	0.146817	0.73068	-1.36859	33.5677	45.9405
RASGRP2	0.0140389	0.146923	0.808758	-1.23646	43.8017	54.1592
RXFP1	0.0140426	0.146923	0.726087	-1.37725	35.4386	48.8076
OR4K2	0.0140528	0.146955	0.650577	-1.5371	21.9718	33.7728
KCNAB3	0.0140781	0.14707	0.753897	-1.32644	39.5851	52.5073
ACSL6	0.0141018	0.14711	0.743408	-1.34516	38.9262	52.3619
THPO	0.0141084	0.14711	0.676041	-1.4792	31.0492	45.9281
LCE1E	0.0141104	0.14711	0.658946	-1.51758	24.8717	37.7446
SSTR1	0.0141263	0.147201	0.709141	-1.41016	29.9072	42.1738
CD5L	0.0141494	0.147367	0.700615	-1.42732	29.5739	42.2113
MGAT4EP	0.0141872	0.147484	0.676585	-1.47801	26.39	39.0047
CDH19	0.0141877	0.147484	0.674543	-1.48248	28.9844	42.9689
FRRS1L	0.0142014	0.147484	0.706918	-1.41459	32.5854	46.095
ELAVL2	0.0142092	0.147484	0.724583	-1.3801	35.6452	49.194
SLC43A1	0.0142132	0.147484	0.750466	-1.3325	34.8347	46.4174
PRR23B	0.0142163	0.147484	0.667704	-1.49767	24.4736	36.6534
LRCH2	0.0142365	0.147529	0.675884	-1.47954	25.4826	37.7026
FAM9A	0.0142729	0.147625	0.651196	-1.53564	24.1973	37.1583
CASQ2	0.014283	0.147638	0.668231	-1.49649	29.6054	44.3042
OR12D2	0.0142939	0.147677	0.616509	-1.62204	18.6623	30.271
TMEM130	0.0143191	0.14779	0.769674	-1.29925	36.3941	47.285
STRIP2	0.0143353	0.147825	0.767412	-1.30308	41.3574	53.8921
HIF3A	0.0143683	0.148074	0.735836	-1.359	43.3813	58.955
FEZ1	0.0144552	0.148524	0.690774	-1.44765	33.711	48.8018
SSX4B	0.0144734	0.148532	0.680454	-1.46961	30.6318	45.0167
MS4A10	0.0144848	0.148532	0.672929	-1.48604	28.1966	41.9014
PTPN5	0.0144848	0.148532	0.702324	-1.42385	34.6802	49.3792
SYT16	0.0144998	0.148612	0.693651	-1.44165	39.9168	57.5459
A1BG	0.0145104	0.148647	0.741806	-1.34806	30.6068	41.2598
CNGA1	0.0145296	0.148685	0.709864	-1.40872	31.5858	44.4956
ATP8B5P	0.0145478	0.148685	0.721628	-1.38576	35.8525	49.6827
ATP6V0D2	0.0145636	0.148748	0.697836	-1.433	30.4293	43.6053
YWHAEP7	0.0145941	0.148765	0.700797	-1.42695	29.1908	41.6537
DCDC2C	0.0146502	0.148998	0.725429	-1.3785	31.9599	44.0566
KCNV1	0.0146536	0.148998	0.693673	-1.4416	33.0905	47.7033
CA5A	0.0146538	0.148998	0.694577	-1.43972	29.6875	42.7418
PRSS1	0.0146612	0.148998	0.705521	-1.41739	28.9495	41.0328
SLC2A7	0.0146955	0.149134	0.699303	-1.42999	28.0074	40.0504
RNF212	0.0147281	0.14917	0.71105	-1.40637	36.8062	51.7632
TSGA10IP	0.0147836	0.149586	0.692427	-1.4442	28.624	41.3387
SLITRK1	0.01482	0.14974	0.691841	-1.44542	30.5442	44.1492
C12orf54	0.0148244	0.14974	0.685349	-1.45911	25.6663	37.4499
CILP2	0.0148389	0.14974	0.755853	-1.32301	35.8786	47.4677
C13orf42	0.0148489	0.14974	0.663872	-1.50631	24.7587	37.2943
DPT	0.014864	0.14974	0.673015	-1.48585	25.5713	37.9951
GALNT16	0.0148699	0.14974	0.710664	-1.40714	37.6752	53.0141
FFAR4	0.014878	0.14974	0.681247	-1.4679	31.6017	46.3881
DLX6	0.0149525	0.150141	0.681953	-1.46638	27.1365	39.7924
LRRC55	0.0149725	0.15017	0.697611	-1.43346	30.6921	43.9959
GPR173	0.0149887	0.150248	0.749082	-1.33497	35.5584	47.4693
CGB5	0.0149949	0.150248	0.697136	-1.43444	32.2311	46.2336
LGI2	0.0150053	0.150251	0.692029	-1.44503	33.268	48.0731
GP2	0.0150098	0.150251	0.675385	-1.48064	30.6682	45.4085
MAGEA2	0.0151047	0.151015	0.643597	-1.55377	25.7958	40.0807
ZNF483	0.0151109	0.151015	0.904374	-1.10574	61.9622	68.514
TBX5	0.0151324	0.151015	0.689364	-1.45061	35.1563	50.9981
SSX1	0.0151339	0.151015	0.661919	-1.51076	23.432	35.4001
INSYN1	0.015139	0.151015	0.702796	-1.42289	33.4722	47.6272
SCML4	0.0151448	0.151015	0.78673	-1.27108	40.1686	51.0576
TREH	0.0151914	0.151116	0.6962	-1.43637	30.8567	44.3215
CCDC27	0.0151954	0.151116	0.694817	-1.43923	32.1901	46.3288
SLC5A7	0.0151959	0.151116	0.681768	-1.46677	30.6389	44.9403
DIO2	0.0152008	0.151116	0.804791	-1.24256	44.5274	55.328
YPEL4	0.0152095	0.151116	0.724253	-1.38073	31.7355	43.8182
ST3GAL3	0.0152098	0.151116	0.803295	-1.24487	45.26	56.3429
KRTAP10-3	0.0152274	0.151116	0.717379	-1.39396	29.1687	40.6602
NPTX1	0.0152318	0.151116	0.730667	-1.36861	32.4256	44.3781
GATA3	0.0152356	0.151116	0.77024	-1.2983	39.8273	51.7077
CYS1	0.0152509	0.151129	0.72529	-1.37876	29.064	40.0723
SIM1	0.0152535	0.151129	0.709103	-1.41023	31.2564	44.0788
CAGE1	0.0152611	0.151129	0.736737	-1.35734	32.6655	44.3381
NLRP5	0.0152848	0.151241	0.70998	-1.40849	32.7152	46.0791
TOX2	0.0153252	0.15148	0.702924	-1.42263	31.4791	44.7831
KRT82	0.0153311	0.15148	0.695845	-1.4371	31.3313	45.0263
CXorf49	0.0153417	0.151512	0.679831	-1.47095	30.3541	44.6494
KLK2	0.0153991	0.151683	0.684204	-1.46155	30.049	43.9182
LRRC63	0.0154125	0.151683	0.713109	-1.40231	28.585	40.0851
GALNT15	0.0154179	0.151683	0.70086	-1.42682	33.4463	47.7218
AK4	0.0154465	0.151892	0.786791	-1.27099	44.3525	56.3714
PKD2L1	0.0154715	0.151892	0.707779	-1.41287	34.2175	48.3448
LGR5	0.0155393	0.151892	0.711778	-1.40493	32.7643	46.0316
PGLYRP2	0.0155435	0.151892	0.714438	-1.3997	30.2397	42.3266
SYT6	0.0155462	0.151892	0.679978	-1.47063	31.6175	46.4978
F11	0.0155526	0.151892	0.734388	-1.36168	34.3868	46.8238
RRH	0.0155571	0.151892	0.736684	-1.35743	28.252	38.3502
MRGPRF	0.0156327	0.152218	0.727332	-1.37489	28.2008	38.7729
BNC2	0.0156397	0.152218	0.713239	-1.40205	41.0782	57.5939
HEMGN	0.0156444	0.152218	0.687454	-1.45464	27.0154	39.2978
PYGM	0.015657	0.152218	0.745307	-1.34173	39.5659	53.0867
BAGE2	0.0156836	0.152218	0.73649	-1.35779	41.3642	56.164
ASB10	0.0156866	0.152218	0.676212	-1.47883	29.2631	43.2751
TCEAL2	0.015687	0.152218	0.677455	-1.47611	24.1557	35.6565
ABRA	0.0156917	0.152218	0.72852	-1.37265	29.6345	40.6776
KNG1	0.015694	0.152218	0.694273	-1.44036	29.792	42.911
RNF186	0.0157073	0.152276	0.665231	-1.50324	22.3494	33.5965
CST4	0.01572	0.152304	0.663925	-1.5062	25.0917	37.793
CPNE4	0.0157369	0.152304	0.706019	-1.41639	36.2607	51.3594
KIR3DL2	0.0157398	0.152304	0.715868	-1.3969	31.1441	43.5053
TEX48	0.0157587	0.152386	0.700081	-1.42841	28.7666	41.0904
CLSTN2	0.0157631	0.152386	0.761064	-1.31395	47.4774	62.3829
ZNF521	0.0157891	0.152567	0.692595	-1.44384	30.7811	44.4431
DES	0.0158026	0.152625	0.692942	-1.44312	29.9851	43.2721
ADM5	0.0158177	0.15267	0.758629	-1.31817	33.1035	43.6359
ANKRD26P1	0.0158221	0.15267	0.695614	-1.43758	34.0017	48.8802
GRIN3A	0.0158435	0.152685	0.793658	-1.25999	44.3857	55.9255
ADAM29	0.0158449	0.152685	0.713312	-1.40191	28.4125	39.8318
PDZD3	0.0158674	0.152755	0.792757	-1.26142	38.1915	48.1756
TGM3	0.0158679	0.152755	0.743049	-1.34581	40.532	54.5482
VAV2	0.015877	0.152771	0.884699	-1.13033	52.8628	59.7522
SIGLECL1	0.0159134	0.152978	0.698559	-1.43152	27.9545	40.0174
FOXO6	0.0159288	0.153018	0.733106	-1.36406	29.0717	39.6555
MAG	0.015994	0.153189	0.722888	-1.38334	30.0718	41.5995
ODAPH	0.0159977	0.153189	0.689435	-1.45046	25.416	36.8649
AOX1	0.0160088	0.153189	0.736022	-1.35865	37.9347	51.5401
RPL13AP3	0.0160155	0.153189	0.632867	-1.58011	21.2794	33.6238
OTOAP1	0.0160537	0.153467	0.724838	-1.37962	39.6568	54.7113
NREP	0.0161813	0.154373	0.740602	-1.35025	35.6172	48.0921
ABCA8	0.0161846	0.154373	0.719571	-1.38972	36.8293	51.1823
PRAMEF4	0.0161975	0.154412	0.653839	-1.52943	32.0456	49.0114
KRTAP5-5	0.0162479	0.154678	0.686193	-1.45732	27.8005	40.5142
COL11A2	0.0162861	0.154915	0.722432	-1.38421	47.7711	66.1254
OR51G1	0.0163013	0.154915	0.656354	-1.52357	21.7156	33.0852
SLC6A15	0.0163084	0.154915	0.714939	-1.39872	35.5233	49.6871
ANO5	0.0163147	0.154915	0.731816	-1.36646	35.603	48.6502
NRAP	0.0163417	0.154915	0.726751	-1.37599	40.6397	55.9197
TPRG1	0.016357	0.154915	0.761433	-1.31331	37.2503	48.9213
CYP4F62P	0.0163637	0.154915	0.70082	-1.4269	34.3418	49.0024
FGF5	0.0163877	0.154929	0.713413	-1.40171	30.9489	43.3814
AIPL1	0.0163991	0.154929	0.726701	-1.37608	30.7058	42.2537
CRYGN	0.016462	0.155139	0.698585	-1.43147	31.2228	44.6944
SLC35F3	0.0164934	0.155292	0.722006	-1.38503	33.4506	46.3301
LHFPL3	0.0165077	0.155357	0.720676	-1.38759	29.3933	40.7858
KRT17P2	0.0165159	0.155362	0.709076	-1.41029	36.1784	51.0218
SSX7	0.0165474	0.155507	0.658956	-1.51755	26.3898	40.048
TPTE2P1	0.0166301	0.155938	0.727057	-1.37541	35.2959	48.5463
LRFN3	0.0166777	0.156115	0.772499	-1.2945	41.6674	53.9385
ZIM3	0.0166914	0.156115	0.709681	-1.40908	28.9688	40.8194
AFM	0.0167087	0.156115	0.6868	-1.45603	28.7641	41.8813
DLC1	0.0167096	0.156115	0.703101	-1.42227	35.8032	50.9219
SYNE3	0.0167289	0.156202	0.825559	-1.2113	54.744	66.3115
KNCN	0.0167341	0.156202	0.703952	-1.42055	32.6107	46.3251
ERVV-1	0.0168326	0.156771	0.680907	-1.46863	32.4972	47.7263
RBM46	0.0168339	0.156771	0.725423	-1.37851	29.4849	40.6451
PEBP4	0.0168407	0.156771	0.670768	-1.49083	25.0402	37.3306
CNR2	0.0168518	0.156804	0.72095	-1.38706	30.5821	42.4192
CLEC4F	0.0169065	0.1571	0.699182	-1.43024	29.1007	41.6212
GXYLT1P3	0.0169742	0.157415	0.742042	-1.34763	36.1151	48.6698
CBLIF	0.0170148	0.157467	0.701098	-1.42633	29.0666	41.4587
NXF3	0.0170444	0.157599	0.672186	-1.48768	29.5189	43.9148
ACOT12	0.0171259	0.158024	0.711248	-1.40598	27.1937	38.2338
PROZ	0.0171638	0.158207	0.708222	-1.41199	29.0961	41.0833
FAM187B	0.0171782	0.158269	0.666555	-1.50025	19.8916	29.8424
RGS13	0.0172064	0.158396	0.663777	-1.50653	20.0427	30.1949
CALCR	0.017235	0.158396	0.723539	-1.3821	30.3101	41.8914
ASB4	0.017251	0.158396	0.722969	-1.38319	32.073	44.3629
PHOX2B	0.0172679	0.158396	0.705739	-1.41695	30.1921	42.7809
RSPO3	0.0172778	0.158396	0.71491	-1.39878	28.9281	40.4639
IGSF22	0.0172857	0.158396	0.715423	-1.39778	39.1176	54.6776
ASB15	0.0173018	0.158396	0.710673	-1.40712	32.2529	45.3836
PRAMEF25	0.017313	0.158396	0.632401	-1.58128	31.1316	49.2277
MAEL	0.0173181	0.158396	0.707315	-1.4138	28.5036	40.2984
CCDC200	0.0173335	0.158396	0.808796	-1.23641	42.2055	52.1832
OR51B6	0.0173388	0.158396	0.645788	-1.5485	19.1601	29.6694
OR51G2	0.0173756	0.158396	0.664844	-1.50411	20.1072	30.2435
PIRT	0.0173803	0.158396	0.70044	-1.42767	29.3394	41.8871
FGF16	0.017392	0.158396	0.649978	-1.53851	17.0839	26.2839
DPF3	0.0173972	0.158396	0.716407	-1.39586	36.1657	50.4821
FAM78B	0.0174036	0.158396	0.714686	-1.39922	36.2891	50.7763
CGB8	0.0174344	0.158496	0.723546	-1.38208	37.8147	52.263
PCDH10	0.0174402	0.158496	0.712861	-1.4028	35.2491	49.4474
PRAMEF1	0.0174672	0.158591	0.705502	-1.41743	32.5352	46.1163
LGI3	0.0175139	0.158716	0.700832	-1.42687	30.9667	44.1856
TRIM64B	0.0176207	0.159073	0.656713	-1.52273	26.546	40.4225
ETV4	0.0176207	0.159073	0.763527	-1.30971	37.1517	48.658
SLC17A8	0.0176893	0.159425	0.701552	-1.42541	30.6765	43.7267
LRRC3B	0.0176906	0.159425	0.694507	-1.43987	29.2593	42.1297
FOXL2NB	0.0177081	0.159452	0.701169	-1.42619	32.0709	45.7393
PRAMEF34P	0.0177092	0.159452	0.659865	-1.51546	25.9619	39.3442
CMTM5	0.0177324	0.159557	0.68172	-1.46688	27.0834	39.728
ANTXRLP1	0.0177485	0.159558	0.711188	-1.4061	29.0184	40.8026
MAGEL2	0.0177566	0.159558	0.709858	-1.40873	29.138	41.0476
SHROOM4	0.0177674	0.159558	0.825175	-1.21186	44.3927	53.7979
CDHR2	0.0178055	0.159759	0.779163	-1.28343	43.2674	55.5306
ZSCAN5C	0.0178469	0.159968	0.671031	-1.49024	24.8125	36.9766
SBSN	0.0178662	0.159968	0.724068	-1.38109	32.1186	44.3585
PRDM13	0.0178674	0.159968	0.724282	-1.38068	29.7539	41.0806
ZFP37	0.0178792	0.159971	0.722368	-1.38434	31.9803	44.2714
ADAMTS10	0.0179504	0.160224	0.750462	-1.33251	38.1792	50.8743
CPA1	0.0180004	0.160459	0.729658	-1.37051	29.7033	40.7086
SLC6A4	0.0180262	0.160483	0.728974	-1.37179	35.7198	49.0001
TIGIT	0.0180544	0.160585	0.739984	-1.35138	36.2345	48.9665
OR10H5	0.0180787	0.16059	0.660272	-1.51453	25.6621	38.8659
SERPINA6	0.0181107	0.16059	0.69427	-1.44036	27.1652	39.1277
RFPL4AL1	0.0181161	0.16059	0.652672	-1.53216	24.1741	37.0387
MYL3	0.0181345	0.160614	0.68577	-1.45822	28.0175	40.8556
TRBV22-1	0.0181645	0.160746	0.644972	-1.55045	15.5745	24.1476
SLC7A3	0.0181757	0.160746	0.652263	-1.53312	27.5872	42.2946
POTEB2	0.0181805	0.160746	0.689628	-1.45006	31.4199	45.5607
NAP1L2	0.0181806	0.160746	0.671146	-1.48999	26.5049	39.492
TCF23	0.0182542	0.161006	0.698619	-1.4314	33.6015	48.097
SLC4A1	0.0182574	0.161006	0.712393	-1.40372	36.9329	51.8434
MUC12	0.018305	0.161006	0.780576	-1.28111	81.3237	104.184
SLC28A1	0.018312	0.161006	0.723558	-1.38206	36.5708	50.5431
PLK5	0.0183272	0.161006	0.690457	-1.44832	30.558	44.2577
DNAJA1P5	0.0183681	0.161296	0.685049	-1.45975	24.9579	36.4323
TRAV6	0.0183768	0.161304	0.672534	-1.48691	17.2416	25.6367
SLC17A4	0.0184038	0.161472	0.682201	-1.46584	30.6037	44.8603
KCNJ3	0.0184267	0.161509	0.733819	-1.36273	32.2087	43.8918
DEFA1B	0.0184374	0.161509	0.710295	-1.40787	36.2228	50.9968
GLIS1	0.0184524	0.161509	0.709661	-1.40912	34.4222	48.5051
FAM71C	0.018533	0.161847	0.702072	-1.42436	27.9132	39.7583
VSX1	0.0186612	0.162691	0.740583	-1.35029	30.6884	41.4381
TEX13D	0.0186733	0.162728	0.652993	-1.53141	26.0166	39.8421
TMEM132E	0.0187194	0.162869	0.719897	-1.38909	34.3672	47.7391
SLC2A4	0.0187215	0.162869	0.726945	-1.37562	32.5284	44.7467
ALOX12B	0.0187881	0.163039	0.741481	-1.34865	35.0807	47.3117
SPATA16	0.0188024	0.163074	0.741499	-1.34862	30.156	40.669
CHRDL1	0.0188194	0.163074	0.632733	-1.58045	25.6376	40.5189
ACHE	0.0188239	0.163074	0.779921	-1.28218	39.7684	50.9902
TCEAL6	0.0188402	0.163147	0.666626	-1.50009	23.9226	35.8862
CTSE	0.0188812	0.163296	0.719039	-1.39074	31.617	43.9711
TBXT	0.0189204	0.16349	0.729152	-1.37146	28.8969	39.6309
FOLR2	0.0189354	0.16349	0.70322	-1.42203	28.1145	39.9796
TSKS	0.0189757	0.163609	0.726505	-1.37645	31.8559	43.8482
SCARA5	0.0189763	0.163609	0.722826	-1.38346	31.7935	43.985
GNAT1	0.0190058	0.163618	0.727654	-1.37428	34.1404	46.9184
CDX2	0.019024	0.163707	0.748144	-1.33664	34.1889	45.6983
KIAA0408	0.0190436	0.163765	0.738156	-1.35473	36.9693	50.0833
PLP1	0.0190467	0.163765	0.681312	-1.46776	28.9461	42.4858
ADAD1	0.0191069	0.164054	0.715483	-1.39766	31.3333	43.7933
STARD9	0.0191116	0.164054	0.898482	-1.11299	62.3893	69.4386
GPR149	0.0191471	0.16417	0.7088	-1.41083	31.1136	43.8961
NLRP8	0.0191851	0.16417	0.706665	-1.4151	31.3023	44.2958
DNMT3L	0.0191856	0.16417	0.714452	-1.39967	29.1676	40.8252
NSG2	0.0191874	0.16417	0.704776	-1.41889	30.0773	42.6765
CDKL5	0.0191894	0.16417	0.895739	-1.1164	59.0854	65.9628
GRID2	0.0192482	0.164551	0.720451	-1.38802	34.6626	48.1123
NYAP1	0.0192766	0.164551	0.73677	-1.35727	35.4075	48.0577
ASB2	0.0192998	0.164551	0.735499	-1.35962	34.8249	47.3486
NETO1	0.0193304	0.164551	0.729663	-1.37049	35.0638	48.0548
CTNNA2	0.0193375	0.164551	0.733401	-1.36351	34.8595	47.5313
HOXD12	0.0193449	0.164551	0.709071	-1.4103	30.7336	43.3435
GSDMA	0.0193454	0.164551	0.739118	-1.35296	33.6378	45.5107
KCNC3	0.0193471	0.164551	0.78355	-1.27624	45.186	57.6683
RIMS4	0.0193656	0.164551	0.755077	-1.32437	34.2372	45.3427
NCKAP1L	0.0193717	0.164551	0.904997	-1.10498	61.3109	67.7471
UROC1	0.0193805	0.164551	0.704316	-1.41982	33.6944	47.8399
LCN10	0.0193983	0.164551	0.754808	-1.32484	30.6116	40.5555
PDE4C	0.01942	0.164551	0.764708	-1.30769	41.1222	53.775
PRSS46P	0.019451	0.164551	0.710686	-1.40709	27.1066	38.1415
TRPV3	0.0194538	0.164551	0.770037	-1.29864	43.0593	55.9185
TUNAR	0.0194577	0.164551	0.734394	-1.36167	29.3917	40.0217
CCDC116	0.0194848	0.164578	0.726958	-1.37559	31.1258	42.8165
PSG9	0.0195084	0.164654	0.659309	-1.51674	24.7365	37.5188
TMPRSS15	0.0195514	0.164803	0.695364	-1.4381	30.3815	43.6915
NME8	0.0195881	0.164871	0.704668	-1.41911	30.3989	43.1394
TLE7	0.0196095	0.164871	0.684856	-1.46016	29.8526	43.5897
FAM71A	0.0196185	0.164871	0.703793	-1.42087	28.8065	40.9303
CPS1	0.0196434	0.164971	0.722147	-1.38476	39.0464	54.0698
ASGR1	0.0196659	0.165031	0.727097	-1.37533	33.4742	46.0382
PKD1L2	0.0196666	0.165031	0.716676	-1.39533	42.2568	58.9622
LEP	0.0197451	0.165555	0.720319	-1.38827	32.0194	44.4516
BEST3	0.0197567	0.165575	0.726721	-1.37604	35.234	48.4836
ZPLD1	0.0197825	0.165641	0.717336	-1.39405	30.9478	43.1427
RHOJ	0.0197926	0.165641	0.692581	-1.44387	29.3545	42.3842
ASPHD1	0.0197986	0.165641	0.729033	-1.37168	34.3326	47.0934
FAM71F2	0.0198232	0.165641	0.84295	-1.18631	46.2792	54.9015
KIR3DL3	0.0198418	0.165641	0.695164	-1.43851	27.3488	39.3416
RHBG	0.0198832	0.165744	0.717838	-1.39307	31.3819	43.7173
CYP4F8	0.0199152	0.165767	0.723879	-1.38145	33.3154	46.0234
TNC	0.0199746	0.166111	0.883638	-1.13169	60.2986	68.2391
KCNJ12	0.0199836	0.166111	0.740942	-1.34963	41.951	56.6184
CYP3A4	0.0200044	0.166111	0.716543	-1.39559	29.4489	41.0987
TEX11	0.0200162	0.166122	0.677336	-1.47637	28.259	41.7209
DNM1P50	0.0200224	0.166122	0.698714	-1.4312	39.2039	56.1087
TCHHL1	0.0200547	0.166142	0.714028	-1.4005	29.9599	41.959
SLC36A3	0.0200691	0.166142	0.748957	-1.33519	31.382	41.9009
MYO7A	0.0200832	0.166142	0.817738	-1.22289	52.0173	63.6112
EMCN	0.0201094	0.166142	0.697101	-1.43451	29.8648	42.8415
OC90	0.020113	0.166142	0.687168	-1.45525	28.9734	42.1634
STAC	0.0201169	0.166142	0.722569	-1.38395	31.9205	44.1764
TNFSF15	0.0201391	0.166142	0.7589	-1.3177	39.8851	52.5565
SLC22A12	0.0201498	0.166142	0.696046	-1.43669	32.3175	46.4301
RASA4	0.0201539	0.166142	0.915764	-1.09198	80.4712	87.8733
TRAPPC3L	0.0202531	0.166693	0.658542	-1.51851	22.6196	34.3481
ANKRD20A19P	0.0202652	0.166726	0.730753	-1.36845	36.5067	49.9577
PLA2G2F	0.020324	0.167036	0.740386	-1.35065	31.7087	42.8273
NXF5	0.0203504	0.167094	0.70081	-1.42692	31.808	45.3875
NPBWR2	0.0203612	0.167116	0.701045	-1.42644	25.5721	36.4771
F2	0.0204013	0.167312	0.707042	-1.41434	31.2084	44.1393
FCMR	0.0205003	0.167923	0.742224	-1.3473	38.7051	52.1475
SLC1A6	0.0205303	0.168035	0.710753	-1.40696	34.854	49.0381
AKNAD1	0.0205567	0.168184	0.699823	-1.42893	28.8146	41.1741
ACER1	0.0205712	0.168237	0.684639	-1.46062	27.1045	39.5895
AR	0.0205808	0.168248	0.760831	-1.31435	44.7622	58.8333
KCNIP3	0.0206411	0.16833	0.710315	-1.40783	30.9607	43.5872
DPEP3	0.0206424	0.16833	0.72035	-1.38821	30.1457	41.8487
C8orf86	0.0206658	0.16833	0.69413	-1.44065	25.4613	36.6808
DSC2	0.0206664	0.16833	0.821704	-1.21698	50.8076	61.832
IGSF11	0.0206828	0.16833	0.752122	-1.32957	36.356	48.3379
ASIC4	0.0206992	0.16833	0.710941	-1.40659	32.1538	45.2271
OR13C2	0.0207043	0.16833	0.622877	-1.60545	23.1706	37.1994
PLA2G4D	0.0207094	0.16833	0.69808	-1.4325	33.8968	48.5572
PI16	0.0207463	0.16833	0.712651	-1.40321	31.1388	43.6943
OR6B3	0.0207492	0.16833	0.679595	-1.47147	23.6323	34.7741
NR5A1	0.0207565	0.16833	0.68879	-1.45182	27.978	40.6191
NXNL2	0.0207692	0.16833	0.721025	-1.38691	25.8228	35.8141
C20orf202	0.0207903	0.16833	0.68616	-1.45739	23.2211	33.8422
FOXL1	0.0208112	0.16833	0.740798	-1.3499	34.7187	46.8666
ONECUT1	0.0208168	0.16833	0.705317	-1.4178	31.9983	45.3672
JCAD	0.02085	0.168444	0.716411	-1.39585	38.1901	53.3076
PLAGL1	0.0208786	0.168543	0.897544	-1.11415	52.8368	58.8682
GATA4	0.0208919	0.168584	0.730383	-1.36914	32.3017	44.2257
MYOZ3	0.0209089	0.168655	0.682946	-1.46424	31.4873	46.1051
PRAMEF20	0.0209315	0.168705	0.640846	-1.56044	27.3849	42.7324
WSCD1	0.0210205	0.169158	0.703685	-1.42109	35.0573	49.8196
OR6C74	0.021053	0.169262	0.633592	-1.5783	18.2731	28.8405
NCR2	0.0210692	0.169262	0.711479	-1.40552	29.0822	40.8756
OR8J1	0.0210724	0.169262	0.689436	-1.45046	21.0431	30.5221
DUSP26	0.0211455	0.169633	0.702435	-1.42362	28.5241	40.6075
IL36G	0.0211687	0.169644	0.696578	-1.43559	24.7306	35.503
ECE2	0.0211845	0.169644	0.726954	-1.3756	33.6256	46.2555
POM121L2	0.0211944	0.169644	0.673653	-1.48444	27.869	41.3699
HMGCLL1	0.0211962	0.169644	0.71787	-1.39301	32.925	45.8648
HTR1D	0.0212598	0.169889	0.709088	-1.41026	28.9687	40.8535
CCDC177	0.0212718	0.169913	0.718244	-1.39228	28.6502	39.8893
PSAPL1	0.0212794	0.169913	0.730551	-1.36883	31.6623	43.3402
PLCZ1	0.0213593	0.170132	0.705503	-1.41743	27.8898	39.5317
LUM	0.0213678	0.170132	0.663145	-1.50796	19.4257	29.2932
PTH2R	0.0214543	0.170517	0.714212	-1.40014	30.7719	43.085
FGF2	0.0214688	0.170533	0.773269	-1.29321	35.7067	46.1763
KL	0.0214852	0.170533	0.722334	-1.3844	31.15	43.1242
ENPP6	0.0215545	0.170786	0.724216	-1.3808	29.7847	41.1268
ZIC1	0.0215854	0.170896	0.725563	-1.37824	31.4967	43.4099
WDR64	0.0215933	0.170896	0.724508	-1.38025	36.4453	50.3034
RASA4B	0.021622	0.170939	0.922261	-1.08429	79.5367	86.2411
RPL3L	0.0216238	0.170939	0.711755	-1.40498	28.6516	40.2549
MKI67	0.0216402	0.170939	0.804313	-1.2433	51.7317	64.3179
DACT2	0.0217082	0.170953	0.705412	-1.41761	32.4889	46.0567
MFAP5	0.0217084	0.170953	0.707323	-1.41378	30.2732	42.7997
CT75	0.0217224	0.170999	0.707271	-1.41388	33.1889	46.9252
CLEC6A	0.0217507	0.171156	0.709678	-1.40909	25.9012	36.4971
CD8B	0.021777	0.171297	0.766649	-1.30438	42.4409	55.359
NMNAT2	0.0218273	0.171471	0.813048	-1.22994	47.0252	57.8381
CNTNAP1	0.0218324	0.171471	0.813206	-1.2297	48.4552	59.5854
FOXN1	0.0218622	0.171561	0.740342	-1.35073	35.2633	47.6311
PDYN	0.0219278	0.171762	0.713457	-1.40163	30.6361	42.9404
CDK5R2	0.0220325	0.172254	0.716448	-1.39577	30.7215	42.8802
ABCC9	0.0220717	0.172348	0.723778	-1.38164	36.7855	50.8243
SLC7A10	0.0220858	0.172348	0.739359	-1.35252	30.2324	40.89
ASB18	0.0220968	0.172348	0.71143	-1.40562	25.5776	35.9523
ACKR1	0.0221105	0.172348	0.670293	-1.49188	22.9783	34.2809
HOXC11	0.0221292	0.172356	0.725852	-1.37769	29.5655	40.7322
ERC2	0.0221362	0.172356	0.742602	-1.34662	39.6611	53.4083
PSG7	0.0221453	0.172356	0.730844	-1.36828	29.6514	40.5715
TRIM10	0.0221623	0.172419	0.697696	-1.43329	30.6809	43.9746
CDH9	0.0222017	0.17253	0.691941	-1.44521	27.6751	39.9964
GFRAL	0.0222206	0.172546	0.665816	-1.50192	27.9444	41.9701
TBC1D27P	0.0222287	0.172546	0.725261	-1.37881	31.4812	43.4067
RALYL	0.0222962	0.172724	0.714339	-1.3999	32.1689	45.0331
FRMD1	0.0223023	0.172724	0.726152	-1.37712	36.967	50.9081
KLF18	0.0223031	0.172724	0.70015	-1.42827	26.696	38.129
GJD2	0.0223104	0.172724	0.709889	-1.40867	28.9859	40.8316
DUSP27	0.0223265	0.172759	0.72817	-1.3733	33.828	46.4562
AGXT2	0.0223317	0.172759	0.703288	-1.42189	28.8658	41.0441
CFAP97D1	0.0223852	0.172977	0.729488	-1.37082	32.323	44.3092
IL31RA	0.0224177	0.173161	0.722564	-1.38396	37.9249	52.4865
C22orf31	0.0224601	0.173296	0.710182	-1.40809	22.9072	32.2554
KCNK9	0.0224809	0.173326	0.732717	-1.36478	31.5125	43.0077
FGF9	0.022504	0.173419	0.74979	-1.33371	34.1339	45.5245
ATP2A1	0.0226094	0.173785	0.879049	-1.13759	53.3564	60.6979
CDH22	0.022772	0.174396	0.733907	-1.36257	32.9582	44.9078
CCKBR	0.0228079	0.174588	0.721246	-1.38649	31.4857	43.6546
NLRP4	0.0229165	0.175047	0.712027	-1.40444	31.1255	43.714
TDRD12	0.0229427	0.175117	0.750105	-1.33315	37.8429	50.4502
PLXND1	0.0229922	0.175302	0.883701	-1.1316	55.8594	63.2107
ZNF804A	0.0229954	0.175302	0.726926	-1.37566	32.4421	44.6291
GLRA2	0.0230034	0.175302	0.671736	-1.48868	24.2826	36.1491
ADAM6	0.0230094	0.175302	0.696872	-1.43498	23.9649	34.3893
IL1RAPL2	0.0230446	0.175373	0.698477	-1.43169	25.2186	36.1051
[truncated: 759 more rows]

## Sheet: Moderate vs Mild Up
Feature ID	P-value (Moderate vs. Asymp/Mild)	FDR step up (Moderate vs. Asymp/Mild)	Ratio (Moderate vs. Asymp/Mild)	Fold change (Moderate vs. Asymp/Mild)	LSMean(Moderate) (Moderate vs. Asymp/Mild)	LSMean(Asymp/Mild) (Moderate vs. Asymp/Mild)
H2BC15	7.61339e-05	0.0306425	1.69332	1.69332	36.0709	21.3019
LRRC26	0.000158477	0.0408099	1.78934	1.78934	38.5868	21.5649
ATP12A	0.000298305	0.0469113	1.26187	1.26187	77.0139	61.0315
HES4	0.000460046	0.0532068	1.71378	1.71378	46.8561	27.3407
DDX3Y	0.000538156	0.0540779	1.93948	1.93948	65.8499	33.9523
SLC26A2	0.000634684	0.0555154	1.32126	1.32126	80.6273	61.0231
TXLNGY	0.00093562	0.0621117	1.76585	1.76585	50.1637	28.4077
ANTKMT	0.00109142	0.0638657	1.62387	1.62387	48.7732	30.0351
FCGBP	0.00109728	0.0638657	1.26963	1.26963	111.804	88.0604
ATP13A2	0.00127972	0.065909	1.22607	1.22607	72.3132	58.9796
EID3	0.00129767	0.0663358	1.55381	1.55381	42.4833	27.3413
ANKRD36C	0.00133741	0.0667039	1.27128	1.27128	100.257	78.8631
ZFY	0.00185268	0.0696856	1.66369	1.66369	48.7156	29.2816
URB1	0.00189281	0.0703304	1.13482	1.13482	78.3125	69.009
SOX21	0.00191346	0.0703304	1.52465	1.52465	52.7394	34.5912
ENTPD4	0.00192298	0.0703304	1.193	1.193	73.8223	61.8794
CPD	0.00195027	0.0706109	1.27901	1.27901	88.6364	69.3005
SERPINI2	0.00200927	0.0714045	1.63287	1.63287	62.8265	38.476
FUT6	0.00218371	0.0724562	1.32955	1.32955	73.7791	55.4917
UTY	0.00228867	0.0729859	1.77072	1.77072	65.4225	36.9468
CXCL2	0.00235425	0.073708	1.49873	1.49873	48.7799	32.5474
TMEM35B	0.00237417	0.0739513	1.49023	1.49023	44.4426	29.8227
ANKRD36B	0.00242196	0.0744699	1.22871	1.22871	84.049	68.4044
AMN	0.0024334	0.0745988	1.51474	1.51474	48.9767	32.3334
PLPP1	0.00246533	0.0751306	1.5031	1.5031	54.3971	36.19
MAPK10	0.00249622	0.0756098	1.22084	1.22084	78.5955	64.3781
PHOSPHO2	0.00253308	0.0760701	1.4338	1.4338	36.8226	25.6819
ZNRF2P2	0.00259931	0.0773217	1.51323	1.51323	34.1267	22.5522
PPIC	0.00263191	0.0777703	1.48241	1.48241	50.715	34.2112
CCNO	0.00269365	0.078712	1.47355	1.47355	67.0867	45.5273
ACADVL	0.00276125	0.0795605	1.27499	1.27499	83.5631	65.5402
PFKFB3	0.00299855	0.0823586	1.20707	1.20707	77.5606	64.2553
NOTCH2	0.00302666	0.0825029	1.18949	1.18949	91.6359	77.0381
DNAH7	0.00308841	0.0827409	1.25813	1.25813	93.0238	73.9381
GNS	0.00315984	0.0833643	1.25563	1.25563	79.8722	63.6114
EIF1AY	0.00324389	0.0839216	1.57323	1.57323	40.6205	25.8198
TMC4	0.00330643	0.0850384	1.282	1.282	73.5633	57.3817
NXT1	0.00358197	0.0894273	1.46765	1.46765	37.1793	25.3324
HERC2P2	0.0035865	0.0894273	1.16013	1.16013	85.4231	73.6324
LIMK2	0.00369299	0.0901109	1.22963	1.22963	87.5304	71.1843
GOLGA2P7	0.00372996	0.0901256	1.21535	1.21535	85.3815	70.2528
FKBP5	0.00374811	0.0903383	1.14462	1.14462	73.6471	64.3422
ANKRD39	0.00382183	0.0907561	1.44131	1.44131	40.4956	28.0964
NPB	0.00384595	0.09094	1.42604	1.42604	31.4528	22.056
SERPINB11	0.00384931	0.09094	1.51503	1.51503	66.2164	43.7065
RMI1	0.00393054	0.0918061	1.37479	1.37479	60.8141	44.2351
BCL6	0.00400285	0.0923489	1.25437	1.25437	78.8578	62.8666
PCNX3	0.00400595	0.0923489	1.16661	1.16661	75.8991	65.0596
XPO6	0.00403758	0.0923489	1.19952	1.19952	80.0577	66.7414
EIF2AK3	0.00411467	0.0932522	1.21444	1.21444	75.2259	61.9428
COMMD3	0.004153	0.0936816	1.49066	1.49066	53.7684	36.0701
FER1L6	0.00417383	0.093922	1.21033	1.21033	91.4992	75.5987
NOMO3	0.00418525	0.093922	1.18102	1.18102	90.8628	76.9359
SLC10A5	0.00420352	0.0939921	1.49583	1.49583	51.2277	34.2469
RUNX1	0.00421194	0.0939921	1.17755	1.17755	82.9416	70.4359
SLC15A2	0.00437307	0.0941757	1.22535	1.22535	80.1715	65.4275
GPT2	0.00438148	0.0941757	1.19312	1.19312	75.5331	63.3074
ACSL1	0.00440709	0.0944751	1.2969	1.2969	81.5475	62.879
RELCH	0.00448615	0.0951781	1.17651	1.17651	77.7516	66.0867
EXOC1	0.00449071	0.0951781	1.24484	1.24484	69.471	55.8074
NAMPT	0.00452134	0.0956306	1.23394	1.23394	92.4731	74.9413
ANXA2R	0.00460984	0.0965425	1.41511	1.41511	32.6904	23.101
CD55	0.00469504	0.0968656	1.28011	1.28011	85.8224	67.043
PNPLA2	0.00470615	0.0968656	1.25862	1.25862	68.5321	54.4501
ARMH1	0.00474299	0.0968656	1.44771	1.44771	56.3577	38.9289
AP1G2	0.00474382	0.0968656	1.18414	1.18414	76.9493	64.9833
FOSL2	0.00477961	0.0971213	1.17601	1.17601	82.1143	69.8246
BAMBI	0.00479583	0.0971213	1.44089	1.44089	49.6114	34.4311
DMXL2	0.00504973	0.0986996	1.20473	1.20473	84.4258	70.0786
GRK2	0.00515704	0.0994269	1.2091	1.2091	74.0723	61.2625
JKAMP	0.00525018	0.0999621	1.38102	1.38102	59.1971	42.8647
TAS2R14	0.0053911	0.101316	1.37005	1.37005	31.8957	23.2807
GALNT4	0.00540933	0.101316	1.25541	1.25541	73.1356	58.2564
SREK1	0.0055271	0.102395	1.1706	1.1706	76.2743	65.1583
NFE2L3	0.00558985	0.103095	1.33701	1.33701	64.8648	48.5148
WASH7P	0.00565193	0.104053	1.13793	1.13793	77.7187	68.2986
NOMO2	0.00568322	0.104163	1.17883	1.17883	91.3945	77.5298
HECTD4	0.00573752	0.104601	1.15818	1.15818	90.6574	78.276
LMAN2	0.00590687	0.106632	1.38468	1.38468	68.1889	49.2452
CDK5RAP2	0.00591265	0.106632	1.15468	1.15468	81.5846	70.6558
ATP2C2	0.00592191	0.106632	1.26483	1.26483	77.708	61.4374
CCDC157	0.00592629	0.106632	1.19693	1.19693	71.3775	59.6338
QSOX1	0.00595455	0.106917	1.18492	1.18492	82.6715	69.7698
TYMS	0.00606975	0.107561	1.45309	1.45309	49.3927	33.9914
UFSP1	0.00610164	0.107697	1.38704	1.38704	31.182	22.481
TCIRG1	0.00610941	0.107697	1.30685	1.30685	78.0631	59.7339
HLA-F	0.00611225	0.107697	1.39277	1.39277	78.471	56.3415
NECTIN4	0.00612693	0.107697	1.17513	1.17513	74.4783	63.3786
GNE	0.00613749	0.107791	1.18498	1.18498	79.6287	67.1982
SPAG8	0.00623409	0.108325	1.25174	1.25174	69.5066	55.5281
RBM6	0.00625833	0.108343	1.17529	1.17529	76.7461	65.2997
RESF1	0.00627782	0.108498	1.22759	1.22759	81.5904	66.464
MIA3	0.00631121	0.108837	1.19681	1.19681	77.0004	64.3379
BECN1	0.00632186	0.108837	1.22181	1.22181	68.8321	56.3362
ATP2B1	0.00646847	0.110221	1.17028	1.17028	73.5592	62.8561
RPS4Y1	0.00657805	0.111257	1.59169	1.59169	52.8217	33.186
PNN	0.0065833	0.111257	1.15086	1.15086	69.1307	60.0687
KIAA0319L	0.00662998	0.111316	1.20636	1.20636	77.8175	64.506
GPR107	0.00667166	0.111528	1.15587	1.15587	76.8588	66.4942
ACYP1	0.00667901	0.111528	1.41281	1.41281	42.1647	29.8445
TLCD1	0.00668054	0.111528	1.41108	1.41108	47.3544	33.559
GAN	0.00671832	0.111616	1.17615	1.17615	67.271	57.1958
VMO1	0.00672538	0.111643	1.61177	1.61177	67.9465	42.1565
BSG	0.00674408	0.111777	1.26885	1.26885	75.9806	59.8816
CCNL1	0.00677963	0.112042	1.43498	1.43498	72.2636	50.3587
MRPS34	0.00681305	0.112105	1.44018	1.44018	48.9777	34.0081
PTGER4	0.00683093	0.112109	1.44284	1.44284	54.4758	37.756
PAQR4	0.00691946	0.112848	1.40741	1.40741	60.0542	42.67
NUP50	0.00703568	0.11368	1.23381	1.23381	78.5331	63.6511
KIAA1109	0.00704955	0.113815	1.15836	1.15836	89.9668	77.6674
AHI1	0.00706745	0.114015	1.18745	1.18745	74.8181	63.0074
MIGA2	0.00710539	0.114163	1.15585	1.15585	66.8467	57.8333
MACC1	0.00711548	0.114163	1.21434	1.21434	87.795	72.2985
PCNT	0.00717007	0.114694	1.12585	1.12585	78.9587	70.1327
SDHAF3	0.00719527	0.114843	1.42839	1.42839	33.7369	23.6188
KDM5D	0.00727437	0.115465	1.618	1.618	60.8806	37.6271
TMEM14EP	0.00727507	0.115465	1.39157	1.39157	37.4046	26.8794
CCDC74B	0.00729874	0.115574	1.42398	1.42398	57.9178	40.6731
IRAK3	0.00730698	0.115615	1.20547	1.20547	78.0218	64.7231
SLC5A3	0.00734564	0.115756	1.19056	1.19056	76.3909	64.1639
ZDHHC7	0.00736166	0.115756	1.34298	1.34298	68.5251	51.0248
RBM47	0.0074481	0.116506	1.20207	1.20207	85.682	71.279
MYLIP	0.00753912	0.117412	1.21731	1.21731	65.0426	53.4312
TBC1D9B	0.00757504	0.11764	1.20983	1.20983	78.3315	64.746
DUOX2	0.007612	0.11764	1.24635	1.24635	97.0504	77.8676
RPN2	0.00764612	0.117814	1.25476	1.25476	75.9135	60.5002
OR7E2P	0.0076529	0.117831	1.38911	1.38911	43.5928	31.3817
ABCA1	0.00768918	0.117948	1.139	1.139	82.1363	72.1125
EME2	0.0077377	0.11834	1.43571	1.43571	47.214	32.8856
MAPK8IP3	0.00777772	0.118471	1.19532	1.19532	80.0235	66.9474
DAPK1	0.00788467	0.119435	1.16523	1.16523	76.0519	65.2678
SOAT1	0.00790002	0.11958	1.16245	1.16245	72.2877	62.1859
AKAP17A	0.00795066	0.119914	1.21153	1.21153	67.0374	55.333
SLC9A8	0.00795874	0.119914	1.17435	1.17435	73.9882	63.0033
RNF149	0.00796065	0.119914	1.39765	1.39765	69.1507	49.4763
CMAHP	0.00803292	0.120077	1.24942	1.24942	79.3365	63.4986
TMEM116	0.0080523	0.120077	1.27064	1.27064	60.911	47.9374
RRBP1	0.00807012	0.120125	1.22093	1.22093	89.959	73.6807
SLC35A3	0.00814754	0.120644	1.17102	1.17102	77.1448	65.8784
SLC43A2	0.00815672	0.120644	1.13801	1.13801	74.6269	65.5765
PJA2	0.00817352	0.120644	1.23659	1.23659	74.5993	60.3267
TNFRSF6B	0.00817705	0.120644	1.50731	1.50731	43.0082	28.533
CYBA	0.00818204	0.120644	1.45198	1.45198	67.8137	46.7042
PRKY	0.00819829	0.120644	1.53448	1.53448	54.0404	35.2173
VPS13D	0.00831692	0.121602	1.1392	1.1392	91.5517	80.3651
CLDN24	0.00833473	0.121776	1.42724	1.42724	34.0764	23.8758
CDC20B	0.00834679	0.121836	1.22997	1.22997	68.0121	55.2956
WASHC2A	0.00843144	0.122494	1.15944	1.15944	82.0311	70.7508
EDEM3	0.00851503	0.122839	1.22535	1.22535	73.4555	59.9467
GNPTAB	0.00852297	0.122839	1.15948	1.15948	70.2963	60.6277
PARP6	0.00865713	0.123508	1.12651	1.12651	68.2639	60.5976
ATR	0.00873205	0.123855	1.18147	1.18147	75.2674	63.7066
SUGP2	0.00877293	0.124214	1.2015	1.2015	76.3715	63.5634
TBL1Y	0.00879512	0.124442	1.43875	1.43875	37.9601	26.384
GCSHP3	0.00882194	0.124629	1.36447	1.36447	35.4241	25.9618
OCLN	0.00883819	0.124629	1.17948	1.17948	72.7184	61.6531
ANKRD36BP1	0.00886406	0.124707	1.413	1.413	49.4429	34.9914
ARL6IP1	0.00887257	0.124707	1.31801	1.31801	67.6434	51.3225
C8orf76	0.00887333	0.124707	1.4465	1.4465	53.728	37.1435
BIRC6	0.00889618	0.124787	1.17572	1.17572	92.3907	78.5825
FBXO21	0.0089038	0.124787	1.14124	1.14124	66.7595	58.4972
PAN2	0.00892018	0.12484	1.14402	1.14402	71.7838	62.7469
PICALM	0.00895435	0.125192	1.20722	1.20722	77.7965	64.4425
CMTM4	0.00897973	0.125192	1.25244	1.25244	78.2744	62.4976
NOMO1	0.00899173	0.125192	1.17944	1.17944	89.4785	75.8653
BACE2	0.00900911	0.125242	1.24488	1.24488	75.1813	60.3926
VPS9D1	0.00909261	0.125547	1.33809	1.33809	63.5375	47.4837
ST6GAL1	0.00912237	0.125684	1.23489	1.23489	79.3746	64.2764
CCPG1	0.00912243	0.125684	1.22008	1.22008	81.7223	66.981
NSUN5P2	0.00920171	0.126208	1.33091	1.33091	62.1536	46.7001
DDIT4	0.00923664	0.12632	1.26814	1.26814	76.6934	60.4771
DDOST	0.00926261	0.12632	1.24621	1.24621	68.8604	55.256
ISCA2	0.00926279	0.12632	1.37613	1.37613	48.7414	35.4191
GAA	0.00927122	0.12632	1.16163	1.16163	67.3003	57.9363
DYNC1H1	0.00928898	0.126479	1.15921	1.15921	98.9367	85.3487
SAA1	0.00935051	0.126765	1.5368	1.5368	59.7376	38.8715
DNAJC10	0.00937888	0.126765	1.14643	1.14643	86.7782	75.6943
KAT8	0.00938119	0.126765	1.36962	1.36962	55.8767	40.7971
SNX19	0.00944594	0.127187	1.17189	1.17189	74.55	63.615
NFKBIZ	0.00945439	0.127217	1.21197	1.21197	76.6385	63.2346
GTF2IP4	0.00946618	0.127293	1.17837	1.17837	87.809	74.517
P4HTM	0.00947704	0.127316	1.4035	1.4035	66.7445	47.5557
ABCG1	0.00950895	0.127535	1.23787	1.23787	70.5353	56.9811
NBEA	0.00957695	0.128364	1.21352	1.21352	85.5053	70.4607
F2RL1	0.00958635	0.128377	1.3512	1.3512	54.9856	40.6939
SPTAN1	0.00960685	0.12843	1.18759	1.18759	91.5218	77.0654
ZZEF1	0.00963107	0.12862	1.14715	1.14715	85.0612	74.1503
DENND11	0.00964323	0.12862	1.20698	1.20698	76.1698	63.1075
SWSAP1	0.00966272	0.128676	1.34358	1.34358	33.6227	25.0248
HMGXB3	0.00968954	0.128746	1.19359	1.19359	77.0161	64.5248
MRPL41	0.009732	0.128906	1.51743	1.51743	43.9889	28.9891
TBC1D2B	0.00973633	0.128906	1.22799	1.22799	71.2936	58.0571
SLC37A1	0.00975184	0.128928	1.22669	1.22669	78.5754	64.0549
SUN1	0.00979499	0.129026	1.2188	1.2188	82.2855	67.5133
ERBB2	0.00981307	0.129026	1.19046	1.19046	85.925	72.1777
KCNG2	0.00982055	0.129026	1.37496	1.37496	31.0274	22.5661
FBXW5	0.0098623	0.12941	1.31286	1.31286	68.9997	52.5567
PVRIG2P	0.00987086	0.12944	1.44118	1.44118	63.3485	43.956
TPCN1	0.00995323	0.12993	1.17598	1.17598	77.6807	66.0562
CYP4F12	0.010068	0.130473	1.42183	1.42183	58.8226	41.3709
FLII	0.0100826	0.130473	1.1879	1.1879	79.57	66.9837
SDHAF1	0.0100941	0.130473	1.42365	1.42365	36.7724	25.8296
H3C15	0.0102261	0.131105	1.42864	1.42864	48.1754	33.7212
GPAT4	0.0102284	0.131105	1.14927	1.14927	70.9813	61.7622
HSPA1B	0.0102423	0.131105	1.30925	1.30925	106.653	81.4605
TPP2	0.0102461	0.131105	1.17581	1.17581	71.2408	60.5885
SLC25A36	0.01034	0.13174	1.25484	1.25484	72.7103	57.9441
USP9Y	0.0103479	0.131753	1.58537	1.58537	61.8761	39.0294
VSIR	0.0104153	0.131849	1.16685	1.16685	72.3334	61.9903
TRABD	0.0104443	0.131849	1.30367	1.30367	64.3843	49.3869
DNAH6	0.0104483	0.131849	1.19973	1.19973	92.7158	77.2805
ABCA13	0.0104577	0.131849	1.2865	1.2865	111.414	86.6025
WDFY3	0.0104578	0.131849	1.13912	1.13912	86.4623	75.9025
MUC2	0.0104608	0.131849	1.13466	1.13466	103.76	91.4453
ARRDC2	0.0104672	0.131849	1.33298	1.33298	58.1928	43.656
DNAH11	0.0105235	0.132354	1.2205	1.2205	97.4864	79.8744
CTXN1	0.0105628	0.132509	1.43759	1.43759	50.5873	35.189
MIDN	0.0105681	0.132509	1.20147	1.20147	74.4809	61.9914
FEM1C	0.0106203	0.133083	1.1707	1.1707	65.496	55.946
SORL1	0.0107179	0.133322	1.17548	1.17548	93.5416	79.5771
DDX5	0.0107324	0.133322	1.2954	1.2954	96.1573	74.2296
IGF1R	0.01074	0.133322	1.16093	1.16093	85.9282	74.0164
HSPA1A	0.0107446	0.133322	1.32305	1.32305	105.297	79.5864
PKD1P1	0.0107482	0.133322	1.15277	1.15277	105.183	91.2429
DNAH12	0.0107627	0.133322	1.24684	1.24684	92.6525	74.3099
FUT3	0.0107688	0.133322	1.27672	1.27672	71.9738	56.3739
ARGLU1	0.0107871	0.133389	1.36471	1.36471	70.8411	51.9092
MED15	0.0108113	0.133464	1.16064	1.16064	71.6615	61.7433
IGF2R	0.0108538	0.133731	1.14696	1.14696	89.5056	78.0373
NEK10	0.0109002	0.134143	1.29899	1.29899	84.4028	64.9757
COQ8A	0.010925	0.134189	1.15995	1.15995	64.3919	55.5124
TIMMDC1	0.0109331	0.134189	1.39841	1.39841	57.0512	40.7972
HLA-C	0.010952	0.134189	1.31301	1.31301	100.511	76.5499
MSL1	0.0109582	0.134189	1.14249	1.14249	69.6917	60.9997
ANKRD36	0.0110269	0.134632	1.2554	1.2554	88.6366	70.6045
RREB1	0.0110743	0.134995	1.13811	1.13811	79.35	69.721
CDY2B	0.0111804	0.135806	1.45131	1.45131	37.8436	26.0755
SFI1	0.0112021	0.135973	1.16336	1.16336	71.8098	61.726
CPEB4	0.0112089	0.135973	1.17197	1.17197	81.1751	69.2636
NBEAL2	0.011248	0.136179	1.1647	1.1647	87.3582	75.005
CLDND1	0.0112632	0.136179	1.28996	1.28996	56.3264	43.6652
VMP1	0.011326	0.136447	1.32194	1.32194	81.2213	61.4408
SORD2P	0.011352	0.136447	1.20794	1.20794	73.2258	60.6203
RHBDD2	0.0113702	0.136447	1.32458	1.32458	68.6671	51.8409
PIGG	0.0113722	0.136447	1.15423	1.15423	70.6199	61.1833
ALMS1	0.0113862	0.136456	1.1849	1.1849	86.9836	73.4102
RRAGA	0.0114743	0.136854	1.42742	1.42742	53.5734	37.5317
RAB17	0.0114824	0.136854	1.36065	1.36065	54.6017	40.1291
NOTCH2NLA	0.0114849	0.136854	1.12341	1.12341	88.0239	78.3538
MUC4	0.0114925	0.136854	1.14777	1.14777	115.734	100.834
TM9SF2	0.0115326	0.137172	1.30734	1.30734	79.9304	61.1399
FAM174C	0.0116283	0.138152	1.44925	1.44925	41.2064	28.433
CPLANE1	0.0116477	0.138255	1.20594	1.20594	87.6562	72.687
FAM91A1	0.0116531	0.138255	1.16757	1.16757	70.5992	60.4668
SAPCD1	0.0116639	0.138255	1.41432	1.41432	47.4917	33.5793
GLUL	0.0116876	0.138456	1.21291	1.21291	109.927	90.6306
RC3H2	0.0117092	0.138553	1.13998	1.13998	76.1075	66.7622
COMTD1	0.0117488	0.138862	1.36655	1.36655	43.5981	31.9039
ZNF84	0.011779	0.139139	1.25205	1.25205	68.1076	54.397
SLC25A29	0.011788	0.139166	1.34447	1.34447	70.8438	52.6929
ABCA5	0.0118195	0.13937	1.24661	1.24661	77.4667	62.1418
CDY2A	0.0118378	0.139435	1.43263	1.43263	37.7652	26.3607
MSTO1	0.0119097	0.139643	1.15021	1.15021	75.6875	65.8031
ZNF460	0.0119173	0.139652	1.33461	1.33461	70.6329	52.9239
TMEM189-UBE2V1	0.0119441	0.139753	1.1445	1.1445	66.313	57.9405
AHCYL2	0.011982	0.139848	1.1586	1.1586	73.9707	63.8447
CDS1	0.0120061	0.139848	1.26459	1.26459	73.1992	57.8836
CLDN3	0.0120735	0.140339	1.47222	1.47222	58.6001	39.804
TM9SF3	0.0121163	0.140365	1.23566	1.23566	84.2403	68.1745
RTEL1-TNFRSF6B	0.0121349	0.140365	1.16879	1.16879	70.6579	60.4536
SPATA6L	0.0121877	0.140657	1.17535	1.17535	70.963	60.3758
SLC25A37	0.0121962	0.140657	1.15904	1.15904	70.989	61.2481
DHRS7	0.0122054	0.140657	1.35148	1.35148	54.201	40.105
CHD9	0.0122175	0.140657	1.15191	1.15191	82.5908	71.6988
RNF130	0.0122323	0.140657	1.38523	1.38523	64.256	46.3867
TUT7	0.0122337	0.140657	1.17613	1.17613	74.2512	63.1316
PTPRF	0.0122505	0.140657	1.1925	1.1925	91.284	76.5487
H3C14	0.0122671	0.140657	1.41463	1.41463	48.2004	34.0727
ARHGAP39	0.0122844	0.140657	1.18175	1.18175	72.596	61.4309
GRINA	0.0122907	0.140657	1.31061	1.31061	64.6448	49.324
ZNF292	0.0122921	0.140657	1.145	1.145	78.4541	68.5189
ARAP2	0.0122936	0.140657	1.15037	1.15037	80.3638	69.8592
DTHD1	0.012345	0.140742	1.21731	1.21731	84.4939	69.41
MTMR3	0.0123841	0.141031	1.16035	1.16035	82.4952	71.0948
SAFB2	0.0124021	0.14108	1.1727	1.1727	72.993	62.2436
ADH1A	0.0124289	0.141268	1.40168	1.40168	60.2479	42.9826
STIM2	0.0124392	0.141268	1.21809	1.21809	74.5819	61.2286
UNC50	0.012473	0.14137	1.42536	1.42536	51.8132	36.351
KIAA0556	0.0124955	0.14137	1.18584	1.18584	82.6167	69.6695
AKR1C1	0.0125135	0.14141	1.19762	1.19762	81.949	68.4267
CEACAM5	0.0125668	0.141625	1.25335	1.25335	91.9529	73.366
TSR3	0.0125931	0.141843	1.39487	1.39487	53.3611	38.2552
CPSF1	0.0126097	0.141907	1.24212	1.24212	72.1302	58.0703
DENND6B	0.0126282	0.141927	1.18301	1.18301	70.8099	59.8555
TMEM259	0.0126409	0.141977	1.24854	1.24854	72.1937	57.8226
PAM16	0.0126523	0.141977	1.3612	1.3612	39.2164	28.8102
PCDH1	0.0126602	0.141977	1.17187	1.17187	78.3877	66.891
ADM	0.012686	0.142189	1.37001	1.37001	52.4859	38.3105
LENG8	0.0127685	0.142733	1.26535	1.26535	80.6756	63.7576
PROM1	0.0128191	0.142733	1.32292	1.32292	88.5843	66.9613
CHKA	0.0128193	0.142733	1.26815	1.26815	67.2081	52.9971
EPS8L1	0.0128231	0.142733	1.19158	1.19158	78.1194	65.5592
CFD	0.0128312	0.142733	1.36659	1.36659	45.4403	33.2509
VPS13C	0.0128708	0.142733	1.19472	1.19472	95.8581	80.2346
MUC1	0.0129343	0.143104	1.25221	1.25221	94.9136	75.7969
ASCC3	0.0129852	0.143271	1.13296	1.13296	75.4561	66.6011
PLEKHM1	0.0129905	0.143271	1.12503	1.12503	71.1372	63.2313
SLC22A4	0.0129911	0.143271	1.35567	1.35567	64.1949	47.353
SLC38A10	0.0130301	0.143548	1.22535	1.22535	73.3484	59.859
DOK1	0.0130668	0.143874	1.3411	1.3411	51.273	38.2321
EMC6	0.0131424	0.144246	1.3671	1.3671	39.0603	28.5716
GPD2	0.0131818	0.144246	1.16326	1.16326	72.7675	62.5546
RND3	0.0131954	0.144246	1.20649	1.20649	70.5307	58.4595
FRYL	0.0132231	0.144246	1.13935	1.13935	81.0805	71.1639
PLEKHJ1	0.0132515	0.144246	1.31021	1.31021	56.6145	43.2101
SELENOS	0.0132546	0.144246	1.30392	1.30392	59.5825	45.6949
UBE2Q2P2	0.0132714	0.144353	1.40854	1.40854	62.1077	44.0938
RC3H1	0.013295	0.144533	1.1477	1.1477	79.0847	68.9069
TMEM203	0.0133303	0.144612	1.38565	1.38565	44.9818	32.4626
TMEM208	0.0133703	0.144702	1.35959	1.35959	45.6151	33.5506
GALNT5	0.013387	0.144702	1.19212	1.19212	77.1703	64.7336
AKR1C2	0.0133956	0.144702	1.23554	1.23554	82.7471	66.9724
ECHDC2	0.0134175	0.144702	1.33751	1.33751	61.4614	45.9521
DNAJB6	0.0134223	0.144702	1.23441	1.23441	69.3426	56.1747
TEAD1	0.0134285	0.144702	1.15851	1.15851	78.6462	67.8859
AKAP9	0.0134299	0.144702	1.21047	1.21047	92.4002	76.3342
ARHGAP26	0.0134478	0.144702	1.11875	1.11875	77.1484	68.9592
ZMYND8	0.0134663	0.144702	1.12834	1.12834	76.9517	68.1991
SLC3A2	0.0134754	0.144702	1.23754	1.23754	69.6335	56.2679
TSC22D3	0.0134902	0.144702	1.35044	1.35044	63.2848	46.8625
DXO	0.0134931	0.144702	1.3044	1.3044	54.8765	42.0704
SGPP2	0.0134991	0.144702	1.15523	1.15523	68.8446	59.5938
SEPHS2	0.01351	0.144702	1.35697	1.35697	58.6597	43.2284
MAPK14	0.0137091	0.145735	1.15006	1.15006	69.9825	60.8511
PDCD5	0.0137274	0.145735	1.34763	1.34763	44.4176	32.9598
OGT	0.013731	0.145735	1.24299	1.24299	75.8524	61.0242
CHPF2	0.0137503	0.14579	1.31977	1.31977	67.6481	51.2576
OTUD1	0.0138196	0.146023	1.37007	1.37007	53.1914	38.824
COPA	0.0138278	0.146023	1.16375	1.16375	81.3293	69.8858
ST6GALNAC1	0.0138507	0.146178	1.2858	1.2858	77.1173	59.9761
BCL2A1	0.0138997	0.146544	1.37966	1.37966	60.0268	43.5083
SYT8	0.013932	0.146698	1.4136	1.4136	58.7544	41.5637
EIF4G1	0.0139704	0.146817	1.15366	1.15366	90.0677	78.0715
DNAAF1	0.0139716	0.146817	1.25553	1.25553	79.6161	63.4124
TXNRD1	0.0139863	0.146817	1.23495	1.23495	83.7041	67.7793
AGFG1	0.0140071	0.146817	1.17181	1.17181	70.1991	59.9066
SLC27A2	0.0140221	0.146857	1.34248	1.34248	69.2971	51.6186
PTGER2	0.0140662	0.147021	1.37407	1.37407	46.4749	33.8228
NSD1	0.0140854	0.147073	1.12955	1.12955	81.1955	71.883
CCDC47	0.0141821	0.147484	1.23061	1.23061	68.3343	55.5288
TRAJ38	0.0142179	0.147484	1.25574	1.25574	21.1432	16.8371
RAB36	0.0142291	0.147526	1.16908	1.16908	75.3424	64.4461
AKAP8L	0.0142448	0.14754	1.26244	1.26244	66.709	52.8415
TGFA	0.0142693	0.147625	1.24432	1.24432	61.2247	49.2033
TMEM87A	0.0142745	0.147625	1.15592	1.15592	71.7564	62.0774
SIPA1L1	0.0143169	0.14779	1.14816	1.14816	82.72	72.0456
CLK1	0.0143369	0.147825	1.27236	1.27236	73.7391	57.9548
BOD1L1	0.0143763	0.148083	1.12678	1.12678	79.0372	70.1443
ERBB3	0.0144045	0.148299	1.15687	1.15687	83.3145	72.0169
NR3C2	0.0144356	0.148524	1.17555	1.17555	67.8109	57.6846
CLK4	0.0144408	0.148524	1.3243	1.3243	56.5301	42.6866
GDF15	0.0144521	0.148524	1.4127	1.4127	58.9488	41.7276
PTEN	0.014484	0.148532	1.15246	1.15246	77.1648	66.9566
NEBL	0.014531	0.148685	1.18015	1.18015	86.7826	73.5354
ANKHD1-EIF4EBP3	0.0145392	0.148685	1.1629	1.1629	83.216	71.5592
PUSL1	0.0145502	0.148685	1.37092	1.37092	49.6262	36.1991
C11orf16	0.0145775	0.148765	1.33422	1.33422	64.8604	48.6131
SFT2D1	0.0145821	0.148765	1.36753	1.36753	48.0516	35.1375
ARMC3	0.0145915	0.148765	1.24431	1.24431	75.9087	61.0045
KHNYN	0.0146084	0.148836	1.14531	1.14531	78.0992	68.1906
POC1B-GALNT4	0.0146278	0.148961	1.2791	1.2791	73.5462	57.4983
DNAJB1	0.0146676	0.148998	1.1795	1.1795	72.864	61.7753
FZD4	0.0146934	0.149134	1.14563	1.14563	67.8851	59.2559
RAB24	0.0147141	0.14917	1.35369	1.35369	56.9555	42.0744
EXOC7	0.0147235	0.14917	1.16468	1.16468	80.6938	69.2843
TLR2	0.0147249	0.14917	1.37288	1.37288	62.0723	45.2133
JARID2	0.0147407	0.149225	1.11198	1.11198	70.5625	63.4565
ACOX3	0.0147999	0.149678	1.2664	1.2664	72.4368	57.1987
CCDC57	0.014838	0.14974	1.19677	1.19677	80.7249	67.4523
KCNE3	0.014875	0.14974	1.21309	1.21309	73.6497	60.7123
H2BC20P	0.0148788	0.14974	1.33515	1.33515	37.4228	28.0288
SLC20A1	0.0148886	0.149765	1.30104	1.30104	71.6839	55.0975
ZDHHC5	0.0149087	0.149895	1.17293	1.17293	72.5656	61.8668
CD58	0.0149229	0.149964	1.34805	1.34805	49.0329	36.3733
NIBAN1	0.0149551	0.150141	1.15602	1.15602	86.1577	74.5296
TTTY14	0.0149723	0.15017	1.39516	1.39516	36.4807	26.148
ITGB8	0.0150417	0.150497	1.2203	1.2203	81.8124	67.0426
FAM8A1	0.0151437	0.151015	1.28042	1.28042	66.1037	51.6268
DDT	0.0152231	0.151116	1.34772	1.34772	50.1064	37.1786
SIRT7	0.0152327	0.151116	1.30945	1.30945	57.03	43.5526
SREBF1	0.0152662	0.151129	1.20368	1.20368	77.2424	64.172
SLC31A2	0.0153145	0.151461	1.32967	1.32967	54.6983	41.1367
MCM3AP	0.0153595	0.151548	1.16707	1.16707	77.242	66.1846
ANKRD28	0.0153671	0.151548	1.16805	1.16805	81.0253	69.3679
H2BC9	0.0153674	0.151548	1.3476	1.3476	34.8939	25.8933
KCTD6	0.0154001	0.151683	1.34592	1.34592	42.8693	31.8513
CYP2B7P	0.0154135	0.151683	1.23508	1.23508	82.5117	66.8069
TIA1	0.015464	0.151892	1.21178	1.21178	72.5782	59.8936
ATP6AP1	0.015489	0.151892	1.32257	1.32257	66.8423	50.5397
PPP6R3	0.0154975	0.151892	1.16958	1.16958	78.1514	66.8199
SBNO2	0.0155058	0.151892	1.18024	1.18024	78.6698	66.656
TRPT1	0.0155136	0.151892	1.36449	1.36449	52.3891	38.3946
TOR2A	0.0155145	0.151892	1.29595	1.29595	50.9145	39.2875
CERS6	0.015532	0.151892	1.20154	1.20154	74.3681	61.8941
RTEL1	0.0155447	0.151892	1.15754	1.15754	68.7575	59.3995
CFB	0.0155472	0.151892	1.24995	1.24995	85.5194	68.4183
AKAP13	0.0155758	0.152002	1.15311	1.15311	93.9973	81.5166
RIIAD1	0.0155921	0.152058	1.39844	1.39844	39.4882	28.2373
RAB5IF	0.0155963	0.152058	1.27799	1.27799	63.0042	49.2996
MFSD10	0.0156859	0.152218	1.36504	1.36504	59.8945	43.8775
H3C6	0.0156908	0.152218	1.29946	1.29946	30.3872	23.3844
CCNL2	0.0157395	0.152304	1.29574	1.29574	74.6273	57.5944
ANKHD1	0.0158459	0.152685	1.16383	1.16383	82.7345	71.088
SPG7	0.0158893	0.152818	1.21471	1.21471	71.3393	58.7295
CCDC74A	0.0159324	0.153018	1.29676	1.29676	65.5007	50.5112
MPRIP	0.0159719	0.153175	1.1222	1.1222	81.3156	72.4609
TM9SF1	0.0159738	0.153175	1.19642	1.19642	65.7608	54.9647
CDHR4	0.0159769	0.153175	1.37941	1.37941	76.5291	55.4794
TFCP2L1	0.0159785	0.153175	1.18806	1.18806	86.6478	72.9322
TMEM190	0.0160171	0.153189	1.38244	1.38244	59.1557	42.7908
PPTC7	0.0161157	0.153983	1.15988	1.15988	67.6224	58.3011
PGD	0.0161226	0.153983	1.21072	1.21072	79.3108	65.5071
ADPGK	0.0161858	0.154373	1.32509	1.32509	63.3627	47.8176
IRF2BP1	0.0162156	0.154513	1.33462	1.33462	49.1202	36.8046
THRAP3	0.0162426	0.154678	1.17195	1.17195	79.1209	67.512
SNRNP70	0.0163055	0.154915	1.21821	1.21821	69.2293	56.8288
ETV6	0.0163379	0.154915	1.18328	1.18328	81.9727	69.2759
CFAP46	0.0163583	0.154915	1.18862	1.18862	88.471	74.4318
PTPRK	0.0163652	0.154915	1.24616	1.24616	75.6278	60.6888
OGA	0.0163672	0.154915	1.19199	1.19199	80.2668	67.3383
RBL2	0.0163705	0.154915	1.18687	1.18687	73.2533	61.7199
SLC9A3	0.0163866	0.154929	1.26392	1.26392	70.7749	55.9965
INTS1	0.0164022	0.154929	1.16359	1.16359	80.2465	68.9643
PFKL	0.0164097	0.154929	1.18111	1.18111	73.454	62.1908
CEBPD	0.0164325	0.155074	1.38679	1.38679	54.3417	39.1853
EXPH5	0.0164494	0.155139	1.17822	1.17822	83.3797	70.7677
PSMD2	0.0164573	0.155139	1.15737	1.15737	75.9654	65.6361
PDPK1	0.0164774	0.155213	1.15864	1.15864	83.9036	72.4158
TMEM184A	0.0165587	0.155507	1.19235	1.19235	73.6536	61.7716
CTNND1	0.0165647	0.155507	1.20504	1.20504	89.6777	74.4186
CHPT1	0.0165677	0.155507	1.38076	1.38076	52.0225	37.6767
IQCC	0.016569	0.155507	1.31654	1.31654	54.6238	41.4905
ANAPC10	0.0165817	0.155555	1.32712	1.32712	46.4044	34.9662
PLEC	0.0166831	0.156115	1.19112	1.19112	100.341	84.2403
CDC42BPB	0.0166845	0.156115	1.15959	1.15959	78.8393	67.9889
C3	0.0166866	0.156115	1.19383	1.19383	91.4378	76.592
HNRNPLL	0.0167003	0.156115	1.32302	1.32302	64.8222	48.9955
DEGS2	0.0167586	0.156361	1.2991	1.2991	67.6504	52.0749
PGM3	0.0167688	0.156385	1.15268	1.15268	70.3669	61.0463
RDH10	0.0168232	0.156771	1.28525	1.28525	87.0839	67.7564
SELENOM	0.0168696	0.156898	1.32906	1.32906	37.5587	28.2597
POFUT2	0.0168934	0.157049	1.23071	1.23071	70.0151	56.89
B3GNT2	0.0169379	0.157315	1.37545	1.37545	59.1559	43.0083
MSLN	0.0169449	0.157315	1.2584	1.2584	72.4706	57.5894
DNM2	0.0169668	0.157415	1.17164	1.17164	77.2302	65.9166
BTAF1	0.0169839	0.157415	1.23442	1.23442	79.4326	64.3479
TNFRSF19	0.0169947	0.157415	1.20978	1.20978	69.6533	57.575
RARRES1	0.0169978	0.157415	1.4651	1.4651	66.2835	45.2417
MARS2	0.0170015	0.157415	1.36554	1.36554	43.2168	31.6481
ST8SIA4	0.0170427	0.157599	1.24252	1.24252	71.3147	57.3952
CORO7	0.0170964	0.158009	1.17255	1.17255	72.1981	61.5738
TLR1	0.0171045	0.15801	1.34796	1.34796	60.0549	44.5526
PLEKHM1P1	0.0171118	0.15801	1.27295	1.27295	70.5378	55.413
JTB	0.0171286	0.158024	1.3021	1.3021	65.8312	50.5579
THBS3	0.0171628	0.158207	1.18218	1.18218	73.3854	62.0764
PI4KA	0.0172155	0.158396	1.11403	1.11403	79.173	71.0692
PRDX4	0.0172295	0.158396	1.37221	1.37221	46.6271	33.9796
TMEM165	0.017239	0.158396	1.37995	1.37995	67.8293	49.1533
XPR1	0.0172635	0.158396	1.14157	1.14157	73.5143	64.3976
SCNN1A	0.017302	0.158396	1.26828	1.26828	86.1506	67.9273
HERC1	0.0173233	0.158396	1.1175	1.1175	86.6953	77.5799
MRPL20	0.0173289	0.158396	1.28647	1.28647	53.9264	41.918
LTN1	0.0173402	0.158396	1.15781	1.15781	70.0415	60.4948
CCDC189	0.0173557	0.158396	1.30301	1.30301	64.269	49.3234
TTC21A	0.0173562	0.158396	1.15839	1.15839	76.8843	66.3718
ACTN4	0.0173718	0.158396	1.18697	1.18697	90.7391	76.446
SLX1A	0.0174073	0.158396	1.32989	1.32989	63.5861	47.8133
GMPPB	0.0174414	0.158496	1.30543	1.30543	65.8261	50.4249
EPS8L2	0.0174502	0.158506	1.2196	1.2196	75.1092	61.585
ANKMY1	0.0174889	0.158716	1.18559	1.18559	77.17	65.0899
FUCA1	0.0175125	0.158716	1.30577	1.30577	63.3353	48.5042
GALC	0.017516	0.158716	1.18907	1.18907	63.7383	53.6033
GALNT7	0.0175195	0.158716	1.23026	1.23026	67.8105	55.1187
STX16-NPEPL1	0.0175558	0.158962	1.16968	1.16968	73.3198	62.6836
PLXNB2	0.0175624	0.158962	1.23525	1.23525	96.3266	77.9812
DENND3	0.0175739	0.158962	1.13108	1.13108	72.6153	64.2001
NABP1	0.0175776	0.158962	1.29016	1.29016	72.7662	56.4007
MYO6	0.0176	0.159072	1.15946	1.15946	81.0395	69.8944
PRKDC	0.0176052	0.159072	1.15113	1.15113	88.5438	76.9191
KIF13B	0.0176346	0.159128	1.14074	1.14074	85.4135	74.8756
CLCN7	0.0176434	0.159138	1.18425	1.18425	69.8965	59.0215
LRCH4	0.0177363	0.159557	1.15258	1.15258	70.3744	61.0582
RNASEL	0.0177633	0.159558	1.15997	1.15997	62.5185	53.8966
UGCG	0.0178055	0.159759	1.28458	1.28458	74.6677	58.1262
ADGRE5	0.017813	0.159759	1.17132	1.17132	76.0983	64.9679
PLCB4	0.0178579	0.159968	1.17275	1.17275	73.6891	62.8345
VWA3A	0.0178833	0.159971	1.19531	1.19531	83.3894	69.7638
SLC6A6	0.0179166	0.160199	1.27091	1.27091	91.7704	72.2087
OAT	0.0179335	0.160217	1.21829	1.21829	74.9565	61.5261
PKN2	0.0179341	0.160217	1.16429	1.16429	74.7239	64.1797
MROH1	0.0179481	0.160224	1.1618	1.1618	88.6564	76.3093
PPP1R16A	0.0179615	0.160253	1.23734	1.23734	72.9252	58.937
NME3	0.017979	0.16034	1.43302	1.43302	41.8607	29.2114
ILKAP	0.0180117	0.160459	1.29867	1.29867	51.7774	39.8697
SNAPC3	0.0180157	0.160459	1.17237	1.17237	74.5137	63.5583
PRSS22	0.0180442	0.160574	1.27389	1.27389	64.0203	50.2557
TSPAN13	0.0180612	0.160585	1.37127	1.37127	71.7455	52.3205
DDR1	0.0180688	0.160585	1.20336	1.20336	87.5735	72.7741
SYTL2	0.0180909	0.16059	1.2044	1.2044	90.3664	75.03
C11orf97	0.0181056	0.16059	1.34573	1.34573	42.5848	31.6445
SPSB3	0.0181152	0.16059	1.34234	1.34234	60.4386	45.0249
PTGES	0.0181246	0.160595	1.30921	1.30921	57.0988	43.6131
CDK10	0.0182017	0.160864	1.29301	1.29301	62.9754	48.7045
LINC00674	0.0182245	0.160996	1.12182	1.12182	75.6365	67.4232
NADSYN1	0.0182392	0.161006	1.2139	1.2139	65.8804	54.2717
GALNT3	0.0182681	0.161006	1.31743	1.31743	64.327	48.8276
DBNL	0.0182726	0.161006	1.1564	1.1564	81.7517	70.6952
MANF	0.0182754	0.161006	1.36376	1.36376	48.1256	35.2888
KIFC3	0.0183039	0.161006	1.12357	1.12357	66.4082	59.1046
CANT1	0.0183139	0.161006	1.31452	1.31452	63.6128	48.3926
TBC1D8	0.0183175	0.161006	1.27544	1.27544	82.4603	64.6525
KDM5B	0.0183262	0.161006	1.12732	1.12732	79.6599	70.663
SRSF5	0.0184204	0.161509	1.28915	1.28915	77.8003	60.35
CXCL3	0.018456	0.161509	1.3377	1.3377	39.2335	29.3291
NOL3	0.0184646	0.161509	1.30203	1.30203	53.4257	41.0326
PLEKHA7	0.0184704	0.161509	1.14647	1.14647	79.6679	69.49
PYGL	0.0184708	0.161509	1.18628	1.18628	68.5105	57.7523
RBM15	0.0184787	0.161511	1.32976	1.32976	60.4027	45.4238
IL18RAP	0.0185095	0.16171	1.36826	1.36826	53.1238	38.8259
OCIAD1	0.0185529	0.161927	1.28376	1.28376	64.8262	50.4972
UNC93B1	0.0185579	0.161927	1.30805	1.30805	75.5998	57.7958
DUOX1	0.0185995	0.162222	1.258	1.258	90.073	71.6004
MUC5AC	0.0186898	0.162803	1.29058	1.29058	116.52	90.2851
POR	0.0187135	0.162869	1.29088	1.29088	79.5343	61.6126
SMG1P1	0.0187291	0.162869	1.26223	1.26223	100.878	79.9205
SNX13	0.0187418	0.162911	1.14251	1.14251	72.6726	63.6081
ABHD16B	0.018764	0.163008	1.34739	1.34739	46.3856	34.4263
RTTN	0.0187687	0.163008	1.11304	1.11304	69.68	62.6033
WSB1	0.0187876	0.163039	1.24563	1.24563	77.8173	62.4722
ATP8B1	0.0188135	0.163074	1.17472	1.17472	74.6756	63.5686
STX16	0.0188542	0.1632	1.23076	1.23076	71.9198	58.4351
C1GALT1C1	0.0188741	0.163296	1.35994	1.35994	49.5459	36.4324
H3C11	0.0189268	0.16349	1.33993	1.33993	32.6093	24.3366
YOD1	0.0189335	0.16349	1.26874	1.26874	63.2756	49.8729
MYO5C	0.018979	0.163609	1.16825	1.16825	85.0403	72.7929
SRSF3	0.0189809	0.163609	1.16845	1.16845	75.7641	64.8414
CFAP298	0.0189903	0.163618	1.16245	1.16245	71.0146	61.0902
KATNB1	0.0189984	0.163618	1.15829	1.15829	68.1423	58.8299
LPIN2	0.0190824	0.164004	1.16037	1.16037	73.3194	63.1861
PPIF	0.0191122	0.164054	1.28917	1.28917	65.9301	51.1416
USP17L27	0.0191447	0.16417	1.23473	1.23473	20.7706	16.822
USP4	0.019162	0.16417	1.12989	1.12989	70.4993	62.3946
RGPD6	0.0191752	0.16417	1.11508	1.11508	88.5713	79.4307
TWF1	0.0192909	0.164551	1.2144	1.2144	72.5836	59.7693
ODF3B	0.0193003	0.164551	1.35399	1.35399	72.1254	53.2688
SLC16A3	0.0193127	0.164551	1.2702	1.2702	68.6672	54.0601
DGKH	0.0193478	0.164551	1.145	1.145	85.2699	74.4717
NAPA	0.0194147	0.164551	1.22342	1.22342	70.2148	57.3923
CEMIP2	0.0194238	0.164551	1.17399	1.17399	77.1685	65.7316
SEC61A1	0.0194257	0.164551	1.30008	1.30008	77.3762	59.5165
TCTEX1D1	0.0194295	0.164551	1.33103	1.33103	55.5613	41.743
ANKRD23	0.0194307	0.164551	1.31119	1.31119	53.8428	41.0642
VSIG2	0.0194377	0.164551	1.29172	1.29172	63.9687	49.5219
NUDT19	0.0194394	0.164551	1.30925	1.30925	49.5166	37.8207
NKTR	0.0194448	0.164551	1.23588	1.23588	79.115	64.015
ZNF652	0.0194723	0.164578	1.12691	1.12691	78.7271	69.861
PSMD7	0.0194799	0.164578	1.30046	1.30046	61.8332	47.5473
N4BP1	0.0195098	0.164654	1.14315	1.14315	74.1411	64.8571
CHPF	0.0195217	0.164687	1.32319	1.32319	58.9764	44.5715
ME3	0.0195416	0.164788	1.24063	1.24063	70.4899	56.8177
PCM1	0.0195876	0.164871	1.20138	1.20138	93.0366	77.4411
ENC1	0.0195985	0.164871	1.15223	1.15223	70.594	61.2675
ABCA11P	0.0196012	0.164871	1.32898	1.32898	45.3601	34.1315
PKD1	0.0196095	0.164871	1.17298	1.17298	88.8735	75.767
SMAP2	0.0196235	0.164871	1.16616	1.16616	72.887	62.5019
NARF	0.0196823	0.165096	1.11371	1.11371	64.396	57.8211
MAU2	0.0197636	0.165575	1.13046	1.13046	70.0407	61.9576
H6PD	0.0198261	0.165641	1.17443	1.17443	79.2335	67.4657
NUMA1	0.0198391	0.165641	1.15931	1.15931	91.8719	79.2472
LOX	0.0198483	0.165641	1.25427	1.25427	59.6072	47.5234
BPIFB1	0.0198514	0.165641	1.30169	1.30169	100.506	77.2121
PSEN1	0.0198518	0.165641	1.16917	1.16917	70.1095	59.9651
[truncated: 1,353 more rows]
