# Supplementary material for: Single-Cell and Bulk RNASeq Profiling of COVID-19 Patients Reveal Immune and Inflammatory Mechanisms of Infection-Induced Organ Damage
Source: Viruses. 2021 Dec 2;13(12):2418. doi: 10.3390/v13122418 (PMC8706409; doi:10.3390/v13122418)
Supplement: Supplementary file 1 [file viruses-13-02418-s001.zip › Supplementary Table S4 - GSE150316.xlsx]

## Sheet: High v Low Load Up
Feature ID	P-value (High vs. Low)	FDR step up (High vs. Low)	Ratio (High vs. Low)	Fold change (High vs. Low)	LSMean(High) (High vs. Low)	LSMean(Low) (High vs. Low)
B2M	3.62e-09	0.000178	2.47	2.47	2190	886
N	8.13e-08	0.002	1090	1090	615	0.561
IFITM1	1.44e-07	0.00236	4.61	4.61	179	38.7
HLA-C	3.18e-07	0.00391	2.46	2.46	994	405
ORF1b	1.78e-06	0.0154	1310	1310	2040	1.56
IFI6	1.87e-06	0.0154	6.16	6.16	299	48.6
M	2.97e-06	0.0209	1190	1190	233	0.196
ORF8	3.4e-06	0.0209	779	779	122	0.157
ZNF92	5.08e-06	0.0265	3.22	3.22	12.8	3.97
ORF7a	6.56e-06	0.0265	657	657	180	0.274
EPSTI1	6.72e-06	0.0265	3.92	3.92	151	38.7
S	6.73e-06	0.0265	401	401	1170	2.93
SCARNA9	7.26e-06	0.0265	1.66	1.66	66.3	40
SAT1	7.55e-06	0.0265	2.27	2.27	694	305
ORF1a	8.53e-06	0.028	2520	2520	3460	1.37
DHX40	1.03e-05	0.0317	1.71	1.71	30.1	17.6
SRP9	1.11e-05	0.032	1.53	1.53	58.5	38.2
GLUD1	1.4e-05	0.0383	2.06	2.06	100	48.7
DOCK11	1.63e-05	0.0399	1.85	1.85	84.5	45.7
IFITM3	1.87e-05	0.0399	2.69	2.69	421	156
IFI16	1.88e-05	0.0399	2.46	2.46	344	140
DDX60	1.91e-05	0.0399	4.28	4.28	121	28.2
PRRC2C	1.97e-05	0.0399	1.67	1.67	997	598
FCER1G	1.98e-05	0.0399	1.86	1.86	80	43
PEX3	2.03e-05	0.0399	2.09	2.09	12.2	5.84
ORF3a	2.35e-05	0.0439	730	730	167	0.229
ORF6	2.54e-05	0.0439	402	402	129	0.321
PDIA5	2.67e-05	0.0439	1.72	1.72	21.5	12.5
SH3BGRL	2.69e-05	0.0439	1.65	1.65	123	74.3
S100A11	2.74e-05	0.0439	2.01	2.01	260	129
CAPZA1	3.16e-05	0.048	1.92	1.92	122	63.8
RAB8B	3.29e-05	0.048	1.98	1.98	120	60.4
HIF1A	3.32e-05	0.048	2	2	464	232
E	3.46e-05	0.0486	439	439	68.8	0.157

## Sheet: Heart (High v Low) Up
Feature ID	P-value (Heart*High vs. Heart*Low)	FDR step up (Heart*High vs. Heart*Low)	Ratio (Heart*High vs. Heart*Low)	Fold change (Heart*High vs. Heart*Low)	LSMean(Heart*High) (Heart*High vs. Heart*Low)	LSMean(Heart*Low) (Heart*High vs. Heart*Low)
ARHGAP23P1	2.87439e-12	1.41127e-07	40223.6	40223.6	4.02236	0.0001
ITGAL	9.86266e-11	2.42118e-06	7.37613	7.37613	15.6028	2.11531
EPS8L2	1.42909e-08	0.000140331	42.3511	42.3511	8.96241	0.211621
MYO5B	4.66982e-08	0.000382131	26.1342	26.1342	5.53056	0.211621
CLDN1	7.14069e-08	0.000500848	25817.7	25817.7	2.58177	0.0001
KRR1	8.35744e-08	0.000512917	4.41133	4.41133	45.841	10.3916
GPR126	1.32626e-07	0.000723517	81.5517	81.5517	17.2581	0.211621
PTPRF	1.56657e-07	0.000769156	3.55321	3.55321	23.7342	6.67966
ABHD3	2.51479e-06	0.0107547	12.7857	12.7857	13.5235	1.05771
RP11-421L21.2	2.80895e-06	0.0107547	9576.22	9576.22	0.957622	0.0001
GPM6B	2.84759e-06	0.0107547	73382.6	73382.6	7.33826	0.0001
GLIPR1	3.18227e-06	0.0108152	7.2196	7.2196	6.10912	0.846186
MBP	3.78852e-06	0.0108152	1.77378	1.77378	18.3111	10.3232
GBP5	4.09502e-06	0.0108152	99.2246	99.2246	20.9981	0.211621
NMRK1	4.18528e-06	0.0108152	8.18699	8.18699	10.3912	1.26923
SECTM1	4.54474e-06	0.0111569	10.5029	10.5029	19.9954	1.90379
MPP6	6.0925e-06	0.0130056	2.68188	2.68188	12.8085	4.77596
FCGR2B	6.57045e-06	0.0131518	145572	145572	14.5572	0.0001
SDC1	6.69669e-06	0.0131518	375390	375390	37.539	0.0001
MS4A14	7.78161e-06	0.0141504	60415.1	60415.1	6.04151	0.0001
ANPEP	1.0264e-05	0.0173772	35.9706	35.9706	47.3708	1.31693
ESRP2	1.11728e-05	0.0182855	2.44091	2.44091	2.58177	1.05771
ABI3BP	1.39778e-05	0.0221026	8.23935	8.23935	147.627	17.9173
HLA-DMB	1.44055e-05	0.0221026	3.81047	3.81047	6.44835	1.69227
CFB	1.54292e-05	0.0229558	43.2488	43.2488	18.3004	0.423143
HGF	1.60576e-05	0.0231882	12.5978	12.5978	21.3189	1.69227
TFEC	1.7931e-05	0.0251536	10.0056	10.0056	4.2338	0.423143
FAM91A1	2.00587e-05	0.0265911	3.81705	3.81705	24.8988	6.52306
GNAQ	2.02863e-05	0.0265911	2.78029	2.78029	80.226	28.8552
RNU6-318P	2.06748e-05	0.0265911	9576.22	9576.22	0.957622	0.0001
MARCHF1	2.11221e-05	0.0265911	43.853	43.853	14.9641	0.341233
CCNH	2.44225e-05	0.0286134	4.04356	4.04356	33.6046	8.31063
CC2D2A	2.49315e-05	0.0286134	5.42102	5.42102	26.7055	4.92629
DNM3OS	2.50596e-05	0.0286134	10.1063	10.1063	32.9284	3.25821
CACNA1D	2.63566e-05	0.0294104	25817.7	25817.7	2.58177	0.0001
C11orf63	2.77139e-05	0.0302377	25.0791	25.0791	5.30727	0.211621
IRF8	2.92752e-05	0.0312468	6.61717	6.61717	6.99903	1.05771
MEST	3.1573e-05	0.0326574	15.4459	15.4459	15.8089	1.0235
CACNA1C-IT1	3.19271e-05	0.0326574	48123.7	48123.7	4.81237	0.0001
RUNX1	3.26912e-05	0.0327566	4.46557	4.46557	54.6625	12.2409
EPSTI1	3.46765e-05	0.034051	6.09727	6.09727	34.4054	5.64276
MTMR11	3.70022e-05	0.0349226	1.96845	1.96845	7.07848	3.59597
CHRDL1	3.91954e-05	0.0349226	22.2491	22.2491	15.182	0.682366
CD300A	3.94102e-05	0.0349226	3.82927	3.82927	4.05024	1.05771
DMXL2	3.97384e-05	0.0349226	2.60886	2.60886	35.2985	13.5303
MS4A7	4.05385e-05	0.0349226	7.81645	7.81645	20.854	2.66797
PIEZO2	4.58172e-05	0.0381739	0.000111871	-8938.87	0.0001	0.893887
CARD16	4.58728e-05	0.0381739	8.39916	8.39916	21.3201	2.53836
TMPO	5.39689e-05	0.0441628	4.41354	4.41354	63.6164	14.4139
DPH7	5.68349e-05	0.0450078	7.35918	7.35918	13.4076	1.82188
AL583860.1	5.91646e-05	0.046109	23219.9	23219.9	2.32199	0.0001
SEPTIN6	6.37953e-05	0.048941	3.71527	3.71527	44.7675	12.0496
CTD-2254N19.1	6.68037e-05	0.0489542	16242.5	16242.5	1.62425	0.0001
AL157773.1	6.68037e-05	0.0489542	16242.5	16242.5	1.62425	0.0001
Z69720.3	6.68037e-05	0.0489542	16242.5	16242.5	1.62425	0.0001

## Sheet: Heart (High v Low) Down
Feature ID	P-value (Heart*High vs. Heart*Low)	FDR step up (Heart*High vs. Heart*Low)	Ratio (Heart*High vs. Heart*Low)	Fold change (Heart*High vs. Heart*Low)	LSMean(Heart*High) (Heart*High vs. Heart*Low)	LSMean(Heart*Low) (Heart*High vs. Heart*Low)
ARHGAP23P1	2.87439e-12	1.41127e-07	40223.6	40223.6	4.02236	0.0001
PSD4	4.57899e-10	7.49397e-06	0.338593	-2.9534	3.48773	10.3007
AC018464.3	6.89864e-09	8.46774e-05	0.0724844	-13.7961	0.550778	7.59858
CLDN1	7.14069e-08	0.000500848	25817.7	25817.7	2.58177	0.0001
RP11-421L21.2	2.80895e-06	0.0107547	9576.22	9576.22	0.957622	0.0001
GPM6B	2.84759e-06	0.0107547	73382.6	73382.6	7.33826	0.0001
MAP2K3	3.77315e-06	0.0108152	0.234623	-4.26216	21.6505	92.2779
TMCO4	3.98156e-06	0.0108152	0.0490217	-20.3991	0.550778	11.2354
LAIR1	4.85787e-06	0.0113577	0.505038	-1.98005	3.85485	7.63278
CAPG	5.39471e-06	0.0120395	0.0829419	-12.0566	1.10146	13.2799
FCGR2B	6.57045e-06	0.0131518	145572	145572	14.5572	0.0001
SDC1	6.69669e-06	0.0131518	375390	375390	37.539	0.0001
ABCA7	7.72959e-06	0.0141504	0.199022	-5.02458	2.20281	11.0682
MS4A14	7.78161e-06	0.0141504	60415.1	60415.1	6.04151	0.0001
CTD-2201G16.1	8.83011e-06	0.0154836	0.172742	-5.78897	4.42059	25.5907
RNU6-318P	2.06748e-05	0.0265911	9576.22	9576.22	0.957622	0.0001
SMURF1	2.47256e-05	0.0286134	0.430365	-2.32361	18.0588	41.9616
CACNA1D	2.63566e-05	0.0294104	25817.7	25817.7	2.58177	0.0001
CACNA1C-IT1	3.19271e-05	0.0326574	48123.7	48123.7	4.81237	0.0001
TSPAN4	3.84397e-05	0.0349226	0.263402	-3.79647	9.15341	34.7507
VASP	4.05432e-05	0.0349226	0.466796	-2.14226	39.3667	84.3339
PIEZO2	4.58172e-05	0.0381739	0.000111871	-8938.87	0.0001	0.893887
METTL2B	5.50804e-05	0.0443334	0.230334	-4.34152	10.4383	45.3182
AL583860.1	5.91646e-05	0.046109	23219.9	23219.9	2.32199	0.0001
AL157773.1	6.68037e-05	0.0489542	16242.5	16242.5	1.62425	0.0001
CTD-2254N19.1	6.68037e-05	0.0489542	16242.5	16242.5	1.62425	0.0001
Z69720.3	6.68037e-05	0.0489542	16242.5	16242.5	1.62425	0.0001

## Sheet: Liver (High v Low) Down
Feature ID	P-value (Liver*High vs. Liver*Low)	FDR step up (Liver*High vs. Liver*Low)	Ratio (Liver*High vs. Liver*Low)	Fold change (Liver*High vs. Liver*Low)	LSMean(Liver*High) (Liver*High vs. Liver*Low)	LSMean(Liver*Low) (Liver*High vs. Liver*Low)
MSRB3	4.74097e-33	2.32772e-28	1.96348e-06	-509300	0.0001	50.93
CELSR2	2.19333e-15	5.38441e-11	2.02927e-06	-492789	0.0001	49.2789
LRP12	3.18399e-14	5.21091e-10	2.74061e-06	-364882	0.0001	36.4882
DMPK	1.20961e-13	1.48474e-09	2.84271e-06	-351777	0.0001	35.1777
RNU5E-3P	1.86654e-11	8.3312e-08	51328.8	51328.8	5.13288	0.0001
KIRREL	9.25528e-11	3.10285e-07	0.0628917	-15.9004	2.73875	43.547
USP54	9.47956e-11	3.10285e-07	2.92985e-06	-341314	0.0001	34.1314
DDR1	1.08795e-10	3.3385e-07	1.60724e-06	-622183	0.0001	62.2183
SOD3	1.93217e-10	5.58033e-07	2.8321e-06	-353095	0.0001	35.3095
TPCN1	2.45696e-10	6.34905e-07	0.110169	-9.077	8.21604	74.577
HDAC7	2.70109e-10	6.63091e-07	0.137805	-7.25662	10.9547	79.4939
TMEM173	5.78775e-10	1.35318e-06	5.25829e-06	-190176	0.0001	19.0176
CROCC	9.60964e-10	2.08246e-06	3.8302e-06	-261083	0.0001	26.1083
TP73-AS1	9.75531e-10	2.08246e-06	4.84388e-06	-206446	0.0001	20.6446
DNALI1	1.07253e-09	2.19412e-06	5.71595e-06	-174949	0.0001	17.4949
NAV1	1.27945e-09	2.51275e-06	0.196542	-5.08797	19.1706	97.5395
PMEPA1	1.49681e-09	2.82655e-06	2.68795e-06	-372031	0.0001	37.2031
EXOSC9	2.18327e-09	3.97015e-06	5.31078e-06	-188296	0.0001	18.8296
ERBB2	2.99445e-09	5.25077e-06	0.161121	-6.20653	7.18249	44.5784
METTL16	3.31716e-09	5.61606e-06	0.1201	-8.32641	7.18249	59.8044
SLC9A1	3.99022e-09	6.53039e-06	0.146002	-6.84922	5.47739	37.5158
JADE2	4.50438e-09	7.13406e-06	0.147339	-6.78708	8.21604	55.7629
GOSR1	6.67132e-09	1.02359e-05	0.343915	-2.90769	28.7297	83.5371
ZNHIT6	9.48213e-09	1.40252e-05	0.214733	-4.65694	7.18249	33.4484
KAZN	9.84826e-09	1.40252e-05	0.0639269	-15.6429	2.39423	37.4526
RFT1	9.99803e-09	1.40252e-05	5.14545e-06	-194346	0.0001	19.4346
BAHCC1	1.11036e-08	1.51435e-05	0.135756	-7.36613	7.18249	52.9072
AC108078.1	1.24325e-08	1.64976e-05	71824.9	71824.9	7.18249	0.0001
FAM129B	1.54155e-08	1.99176e-05	0.418082	-2.39188	21.9093	52.4043
CASC19	2.38515e-08	2.05414e-05	27387.5	27387.5	2.73875	0.0001
RP11-81H14.4	2.38515e-08	2.05414e-05	27387.5	27387.5	2.73875	0.0001
CTC-235G5.3	2.38515e-08	2.05414e-05	27387.5	27387.5	2.73875	0.0001
RP11-768G3.1	2.38515e-08	2.05414e-05	27387.5	27387.5	2.73875	0.0001
AC010975.2	2.38515e-08	2.05414e-05	27387.5	27387.5	2.73875	0.0001
RP11-165D20.1	2.38515e-08	2.05414e-05	27387.5	27387.5	2.73875	0.0001
AC010154.2	2.38515e-08	2.05414e-05	27387.5	27387.5	2.73875	0.0001
TUBBP11	2.38515e-08	2.05414e-05	27387.5	27387.5	2.73875	0.0001
AC007967.4	2.38515e-08	2.05414e-05	27387.5	27387.5	2.73875	0.0001
RP11-462G2.2	2.38515e-08	2.05414e-05	27387.5	27387.5	2.73875	0.0001
RP3-433F14.2	2.38515e-08	2.05414e-05	27387.5	27387.5	2.73875	0.0001
RP11-481J2.1	2.63577e-08	2.05414e-05	23942.3	23942.3	2.39423	0.0001
AL121760.1	2.63577e-08	2.05414e-05	23942.3	23942.3	2.39423	0.0001
RNA5SP483	2.63577e-08	2.05414e-05	23942.3	23942.3	2.39423	0.0001
RNY4P17	2.63577e-08	2.05414e-05	23942.3	23942.3	2.39423	0.0001
RNA5SP64	2.63577e-08	2.05414e-05	23942.3	23942.3	2.39423	0.0001
RN7SL402P	2.63577e-08	2.05414e-05	23942.3	23942.3	2.39423	0.0001
HORMAD2-AS1	2.63577e-08	2.05414e-05	23942.3	23942.3	2.39423	0.0001
MIR4306	2.63577e-08	2.05414e-05	23942.3	23942.3	2.39423	0.0001
RP1-81D8.6	2.63577e-08	2.05414e-05	23942.3	23942.3	2.39423	0.0001
RNU6-1238P	2.63577e-08	2.05414e-05	23942.3	23942.3	2.39423	0.0001
RNU6-800P	2.63577e-08	2.05414e-05	23942.3	23942.3	2.39423	0.0001
MIR661	2.63577e-08	2.05414e-05	23942.3	23942.3	2.39423	0.0001
SNORD115-21	2.63577e-08	2.05414e-05	23942.3	23942.3	2.39423	0.0001
SNORD115-8	2.63577e-08	2.05414e-05	23942.3	23942.3	2.39423	0.0001
RNF14	3.78643e-08	2.8839e-05	0.311765	-3.20754	9.57663	30.7175
COQ4	3.81795e-08	2.8839e-05	3.86716e-06	-258588	0.0001	25.8588
TCF7L1	4.03088e-08	2.99861e-05	0.134601	-7.42937	8.21604	61.04
PNMA1	4.28836e-08	3.14253e-05	0.15767	-6.34238	2.73875	17.3702
ITGA11	4.37307e-08	3.15749e-05	2.45166e-06	-407886	0.0001	40.7886
CTD-2623H2.7	5.00154e-08	3.55892e-05	23942.3	23942.3	2.39423	0.0001
ZNF532	5.10715e-08	3.58216e-05	0.452468	-2.2101	24.6479	54.4744
ZBTB47	5.40004e-08	3.73424e-05	0.103031	-9.7058	7.18249	69.7119
SPEG	6.82903e-08	4.57931e-05	2.22936e-06	-448560	0.0001	44.856
MOK	6.90188e-08	4.57931e-05	1.94773e-06	-513417	0.0001	51.3417
EVPL	1.05878e-07	6.84002e-05	3.68009e-06	-271732	0.0001	27.1732
NELFA	1.12569e-07	7.08578e-05	0.0918594	-10.8862	2.73875	29.8145
FAM212B	1.20172e-07	7.46859e-05	2.33143e-06	-428921	0.0001	42.8921
ARMC9	1.4196e-07	8.71245e-05	1.56199e-06	-640208	0.0001	64.0208
CABLES1	1.77046e-07	0.000103576	5.17869e-06	-193099	0.0001	19.3099
ASAP2	1.77204e-07	0.000103576	6.41873e-06	-155794	0.0001	15.5794
PPL	2.79342e-07	0.000154103	0.746234	-1.34006	31.1238	41.7078
PNMA2	3.06476e-07	0.000165356	3.30923e-06	-302185	0.0001	30.2185
CACNA1C	3.70811e-07	0.000191643	2.06142e-06	-485102	0.0001	48.5102
LRRC47	5.06126e-07	0.000248498	0.466729	-2.14257	16.759	35.9074
METRNL	5.51176e-07	0.000262734	0.285076	-3.50784	8.21604	28.8205
FAM172A	6.3233e-07	0.000295678	6.04598e-06	-165399	0.0001	16.5399
TTLL4	6.70998e-07	0.000310799	2.89043e-06	-345969	0.0001	34.5969
MUC1	7.07167e-07	0.000320517	5.74898e-06	-173944	0.0001	17.3944
IER5	7.37722e-07	0.000327128	0.370015	-2.70259	8.21604	22.2046
JAM2	8.49369e-07	0.000359503	3.6491e-06	-274040	0.0001	27.404
S1PR2	8.81384e-07	0.000369865	2.54254e-06	-393308	0.0001	39.3308
LRRC27	1.19383e-06	0.000476542	2.31486e-06	-431991	0.0001	43.1991
RP11-700F16.2	1.2052e-06	0.0004772	51328.8	51328.8	5.13288	0.0001
C4orf32	1.22709e-06	0.000481982	8.70362e-06	-114895	0.0001	11.4895
BCL7C	1.4261e-06	0.00054278	5.87729e-06	-170147	0.0001	17.0147
SNRPG	1.69784e-06	0.000626773	212202	212202	21.2202	0.0001
MTMR9	2.11379e-06	0.00073605	5.27583e-06	-189544	0.0001	18.9544
AS3MT	2.16185e-06	0.000747481	51328.8	51328.8	5.13288	0.0001
PFKP	2.83338e-06	0.000949886	0.875543	-1.14215	27.3866	31.2795
SIPA1	2.84397e-06	0.000949886	0.472896	-2.11463	10.9547	23.1651
DNM3OS	2.91868e-06	0.000961755	6.60583e-06	-151381	0.0001	15.1381
PDE10A	3.50092e-06	0.00110896	3.5053e-06	-285282	0.0001	28.5282
ERMAP	4.16934e-06	0.00123317	4.03656e-06	-247735	0.0001	24.7735
IGSF10	4.9321e-06	0.00141612	3.17372e-06	-315087	0.0001	31.5087
SDK2	5.45798e-06	0.00151399	2.12561e-06	-470452	0.0001	47.0452
RP4-530I15.9	5.82873e-06	0.0016072	3.10189e-06	-322385	0.0001	32.2385
RNU6-1205P	6.79336e-06	0.00181137	51328.8	51328.8	5.13288	0.0001
CLDN5	6.99051e-06	0.00184527	4.00256e-06	-249840	0.0001	24.984
RNA5SP474	8.22365e-06	0.00207205	27387.5	27387.5	2.73875	0.0001
RNY4P7	8.51294e-06	0.00212167	23942.3	23942.3	2.39423	0.0001
RP11-69C17.2	9.32935e-06	0.00220914	1.25861e-05	-79452.6	0.0001	7.94526
SIGLEC27P	9.32935e-06	0.00220914	1.25861e-05	-79452.6	0.0001	7.94526
AC068137.11	9.32935e-06	0.00220914	1.25861e-05	-79452.6	0.0001	7.94526
AC009166.5	9.46039e-06	0.00220914	1.53262e-05	-65247.8	0.0001	6.52478
RAP2CP1	9.46039e-06	0.00220914	1.53262e-05	-65247.8	0.0001	6.52478
RUNX1T1	9.46256e-06	0.00220914	0.0727138	-13.7526	4.78836	65.8522
NR2F1-AS1	9.87689e-06	0.00228743	3.16121e-06	-316335	0.0001	31.6335
KIAA1549	1.05128e-05	0.00240074	1.3174e-06	-759069	0.0001	75.9069
RNA5SP55	1.13833e-05	0.00252894	1.3859e-05	-72155.3	0.0001	7.21553
MUC4	1.14702e-05	0.00253409	0.0218246	-45.8199	2.73875	125.489
HMGXB4	1.15097e-05	0.00253409	0.150946	-6.62489	5.47739	36.2871
IFT172	1.27722e-05	0.00276251	0.192842	-5.18559	5.47739	28.4035
PPAPDC1B	1.29142e-05	0.00278097	6.03176e-06	-165789	0.0001	16.5789
CD33	1.32234e-05	0.00280685	2.9332e-06	-340924	0.0001	34.0924
RNASEL	1.33356e-05	0.00280685	6.37758e-06	-156799	0.0001	15.6799
NKD1	1.33506e-05	0.00280685	2.44032e-06	-409782	0.0001	40.9782
TMCO4	1.33774e-05	0.00280685	9.53291e-06	-104900	0.0001	10.49
LRWD1	1.39064e-05	0.00289313	3.44504e-06	-290272	0.0001	29.0272
EVC2	1.42515e-05	0.00295242	4.91385e-06	-203506	0.0001	20.3506
JDP2	1.50131e-05	0.00308415	0.0581363	-17.201	2.39423	41.1831
RP11-736K20.4	1.57104e-05	0.00320063	2.54724e-06	-392582	0.0001	39.2582
AC005779.2	1.64161e-05	0.00325	54773.9	54773.9	5.47739	0.0001
SPON1	1.72214e-05	0.00338214	4.51003e-06	-221728	0.0001	22.1728
LRRC49	1.80239e-05	0.00347034	2.33365e-06	-428514	0.0001	42.8514
ROBO2	1.87575e-05	0.00354248	2.48616e-06	-402226	0.0001	40.2226
MCRS1	1.87593e-05	0.00354248	5.77746e-06	-173086	0.0001	17.3086
MGAT3	1.93527e-05	0.00362663	3.51837e-06	-284222	0.0001	28.4222
PPP2R3A	2.12894e-05	0.00393743	4.00256e-06	-249840	0.0001	24.984
PBX1	2.28668e-05	0.00418923	0.143414	-6.97281	10.9547	76.3849
NAPSA	2.34158e-05	0.00427387	3.09208e-06	-323407	0.0001	32.3407
RTKN2	2.41356e-05	0.00434069	2.84934e-06	-350959	0.0001	35.0959
ZNF81	2.43261e-05	0.00435898	6.97097e-06	-143452	0.0001	14.3452
SPNS2	2.50175e-05	0.00441837	4.2222e-06	-236843	0.0001	23.6843
CHSY1	2.62586e-05	0.00457708	0.852759	-1.17266	26.0085	30.4992
RP11-114H23.3	2.6289e-05	0.00457708	23942.3	23942.3	2.39423	0.0001
SOBP	2.67144e-05	0.00463471	0.0427963	-23.3665	2.73875	63.9949
ZNF483	2.73239e-05	0.00472377	4.00644e-06	-249598	0.0001	24.9598
MIR3648-2	2.74391e-05	0.00472704	27387.5	27387.5	2.73875	0.0001
TNFRSF10D	2.94312e-05	0.00503488	3.57337e-06	-279848	0.0001	27.9848
FAT4	2.9966e-05	0.00510858	0.126417	-7.91032	10.9547	86.655
SERPINE2	3.22223e-05	0.00539949	3.88507e-06	-257395	0.0001	25.7395
SRGAP3	3.24563e-05	0.00542021	1.83659e-06	-544486	0.0001	54.4486
ESRP1	3.35693e-05	0.00554945	1.04715e-05	-95497.5	0.0001	9.54975
BNC2	3.3692e-05	0.00555104	2.79434e-06	-357866	0.0001	35.7866
RP1-228P16.3	3.47382e-05	0.00570426	27387.5	27387.5	2.73875	0.0001
PPAT	3.59838e-05	0.00581296	99211.4	99211.4	9.92114	0.0001
HIF3A	3.59921e-05	0.00581296	3.33037e-06	-300267	0.0001	30.0267
SGCD	3.70648e-05	0.00596659	2.11141e-06	-473617	0.0001	47.3617
EDNRB-AS1	3.8485e-05	0.00606997	27387.5	27387.5	2.73875	0.0001
AARS2	3.88019e-05	0.00606997	6.37758e-06	-156799	0.0001	15.6799
RP11-586K12.1	3.88197e-05	0.00606997	23942.3	23942.3	2.39423	0.0001
MAP3K9	4.13532e-05	0.00640353	0.0753177	-13.2771	4.78836	63.5756
COX19	4.31223e-05	0.00658662	3.48256e-06	-287145	0.0001	28.7145
FAM214B	4.3594e-05	0.00660611	6.57671e-06	-152052	0.0001	15.2052
SCNN1A	4.38926e-05	0.00663089	0.571772	-1.74895	9.92114	17.3516
RP11-262M14.2	4.47645e-05	0.00671454	27387.5	27387.5	2.73875	0.0001
ADAMTS9-AS1	4.61244e-05	0.00684174	3.79957e-06	-263188	0.0001	26.3188
RNA5SP63	4.67338e-05	0.00689883	27387.5	27387.5	2.73875	0.0001
RNU6-74P	4.67903e-05	0.00689883	23942.3	23942.3	2.39423	0.0001
CD180	4.90034e-05	0.00709725	2.2062e-06	-453268	0.0001	45.3268
RP11-375N15.1	4.96921e-05	0.00715479	75270.1	75270.1	7.52701	0.0001
COL15A1	4.9946e-05	0.00717032	1.33165e-05	-75095	0.0001	7.5095
CAMK4	5.17376e-05	0.00740586	2.56732e-06	-389511	0.0001	38.9511
RNU6-920P	5.2381e-05	0.00747617	23942.3	23942.3	2.39423	0.0001
PRRX1	5.39651e-05	0.00763568	0.124482	-8.0333	5.47739	44.0015
NCDN	5.53724e-05	0.00776764	0.0956811	-10.4514	2.39423	25.023
BBS4	5.99393e-05	0.00824706	3.03323e-06	-329682	0.0001	32.9682
RBMS2	6.01518e-05	0.00824953	0.89685	-1.11501	23.2699	25.9462
PRDM5	6.09224e-05	0.00833194	1.01164e-05	-98849.8	0.0001	9.88498
ZNF528	6.24373e-05	0.00845283	2.85752e-06	-349953	0.0001	34.9953
PPP2R5E	6.40882e-05	0.00859727	0.857777	-1.1658	30.4522	35.5014
ZDHHC5	6.51624e-05	0.00869387	0.928042	-1.07754	39.6843	42.7613
RP11-756J15.3	6.58384e-05	0.00873469	23942.3	23942.3	2.39423	0.0001
DCAF12	6.62884e-05	0.008749	0.263708	-3.79207	14.3649	54.4727
UBE2Q2P6	6.6595e-05	0.00876591	188261	188261	18.8261	0.0001
TIAM2	6.7562e-05	0.00886888	3.80307e-06	-262945	0.0001	26.2945
SPTLC2	6.81719e-05	0.00888818	0.813997	-1.22851	15.3984	18.9171
PLXNA4	7.3064e-05	0.00944025	0.107954	-9.26324	5.47739	50.7384
RP11-241F15.3	7.51565e-05	0.00964739	27387.5	27387.5	2.73875	0.0001
RNU6ATAC25P	7.51565e-05	0.00964739	27387.5	27387.5	2.73875	0.0001
WDR46	7.52737e-05	0.00964739	0.956023	-1.046	20.8757	21.836
RNA5SP364	7.58645e-05	0.00967438	23942.3	23942.3	2.39423	0.0001
TAL1	7.61523e-05	0.00967438	4.90801e-06	-203749	0.0001	20.3749
RP11-20A20.2	7.63842e-05	0.00967438	27387.5	27387.5	2.73875	0.0001
AC004691.1	7.80261e-05	0.00977278	23942.3	23942.3	2.39423	0.0001
RP11-57C13.6	8.19698e-05	0.0102146	8.11706e-06	-123197	0.0001	12.3197
AC105399.2	8.53074e-05	0.0105768	23942.3	23942.3	2.39423	0.0001
HPRT1	8.56848e-05	0.0105969	78715.2	78715.2	7.87152	0.0001
ZNF829	8.63201e-05	0.0106219	3.05272e-06	-327577	0.0001	32.7577
RNF150	8.96188e-05	0.010913	1.27433e-06	-784725	0.0001	78.4725
FRMD4A	8.97968e-05	0.010913	0.960313	-1.04133	39.3572	40.9837
ZNF507	9.06428e-05	0.0109886	0.940707	-1.06303	20.8757	22.1915
FBLN1	9.26867e-05	0.0111734	0.92474	-1.08138	23.9589	25.9088
PPP4C	9.49275e-05	0.01134	0.982961	-1.01733	26.353	26.8098
DCAF5	0.000104077	0.0122835	0.40469	-2.47103	21.5473	53.244
CCNDBP1	0.00010467	0.0123161	0.986073	-1.01412	17.7926	18.0439
SLC35A2	0.000107308	0.0125146	6.09397e-06	-164097	0.0001	16.4097
RP11-631N16.2	0.000108099	0.0125175	2.55754e-06	-391001	0.0001	39.1001
TNXB	0.000108871	0.0125772	0.905131	-1.10481	72.221	79.7906
TPPP3	0.000110829	0.0127734	8.45687e-06	-118247	0.0001	11.8247
PSIP1	0.000115316	0.013167	0.836715	-1.19515	23.6144	28.2227
ZNF777	0.000118826	0.0134737	6.56862e-06	-152239	0.0001	15.2239
SEPT2P1	0.000119484	0.0135172	27387.5	27387.5	2.73875	0.0001
CHRDL1	0.000120546	0.0135747	2.13397e-06	-468611	0.0001	46.8611
RN7SL314P	0.00012253	0.0137038	27387.5	27387.5	2.73875	0.0001
RP11-203E8.1	0.00012253	0.0137038	27387.5	27387.5	2.73875	0.0001
LYSMD4	0.000125393	0.0139186	2.40631e-06	-415573	0.0001	41.5573
RAB30	0.000129606	0.0142998	0.197106	-5.0734	4.78836	24.2933
RP11-428J1.2	0.00013311	0.0146207	27387.5	27387.5	2.73875	0.0001
C1orf198	0.000135719	0.0148627	0.701247	-1.42603	25.3195	36.1064
CTA-414D7.1	0.000136314	0.0148627	2.01404e-06	-496515	0.0001	49.6515
FZD1	0.000136525	0.0148627	8.63914e-06	-115752	0.0001	11.5752
FAM43A	0.000136962	0.0148774	7.2651e-06	-137644	0.0001	13.7644
RNA5SP113	0.000138681	0.0149977	23942.3	23942.3	2.39423	0.0001
RP11-100M12.2	0.000144486	0.0154553	23942.3	23942.3	2.39423	0.0001
AC008906.1	0.000144486	0.0154553	23942.3	23942.3	2.39423	0.0001
ABR	0.000145236	0.0155018	0.733903	-1.36258	42.7849	58.2978
MIR99AHG	0.000145647	0.0155119	5.44977e-06	-183494	0.0001	18.3494
SASS6	0.000152935	0.0161133	51328.8	51328.8	5.13288	0.0001
OSBPL1A	0.000153362	0.0161237	0.162975	-6.13593	4.78836	29.381
PARD6G	0.000155332	0.0162248	1.03866e-06	-962783	0.0001	96.2783
ZNF503	0.000156306	0.0162248	4.16583e-06	-240048	0.0001	24.0048
PPCDC	0.000159508	0.0164527	3.10782e-06	-321769	0.0001	32.1769
HACL1	0.00016211	0.0166008	325019	325019	32.5019	0.0001
GPSM1	0.000162296	0.0166008	4.45646e-06	-224393	0.0001	22.4393
NKRF	0.000162952	0.0166333	75270.1	75270.1	7.52701	0.0001
RP13-726E6.1	0.000172793	0.0173703	1.53262e-05	-65247.8	0.0001	6.52478
CACTIN	0.000173721	0.0173703	8.18384e-06	-122192	0.0001	12.2192
COMMD7	0.000178921	0.017711	6.83099e-06	-146392	0.0001	14.6392
RGMB	0.000185777	0.0182791	6.09397e-06	-164097	0.0001	16.4097
IGHM	0.000188798	0.0185387	0.569829	-1.75491	45.5061	79.8592
SCARNA4	0.000191556	0.0186745	99211.4	99211.4	9.92114	0.0001
PEG10	0.000191697	0.0186745	1.00521e-05	-99481.9	0.0001	9.94819
PTPLAD2	0.000192208	0.0186774	3.86075e-06	-259017	0.0001	25.9017
RP4-697K14.15	0.000192488	0.0186774	82160.4	82160.4	8.21604	0.0001
SERTAD2	0.000197541	0.0189612	0.73903	-1.35312	26.6975	36.1251
CACNA2D1	0.000198544	0.0190022	5.1558e-06	-193956	0.0001	19.3956
RRNAD1	0.000198962	0.0190051	7.79776e-06	-128242	0.0001	12.8242
TRBV24-1	0.000199435	0.0190133	82160.4	82160.4	8.21604	0.0001
HLA-DPB1	0.000200966	0.0190885	0.993236	-1.00681	26.353	26.5325
RASGRF2	0.000209039	0.0195493	5.6279e-06	-177686	0.0001	17.7686
GPR133	0.000219879	0.0200162	0.0417688	-23.9413	2.73875	65.5692
ALDH1L2	0.000220401	0.0200162	6.73416e-06	-148497	0.0001	14.8497
TMTC2	0.000225068	0.0202018	9.61148e-06	-104042	0.0001	10.4042
ABCC5	0.000226485	0.020229	0.465049	-2.15031	25.664	55.1855
SP2	0.000226529	0.020229	0.481417	-2.0772	14.3649	29.8388
USP39	0.000227207	0.020229	0.896526	-1.11542	10.2657	11.4505
AP4S1	0.000230579	0.020435	0.9829	-1.0174	7.87152	8.00847
RP6-43L17.2	0.000232935	0.0205352	1.25861e-05	-79452.6	0.0001	7.94526
PDE9A	0.000232964	0.0205352	4.62971e-06	-215996	0.0001	21.5996
TFEC	0.000235466	0.0206445	0.402809	-2.48257	7.52701	18.6863
RP11-407N17.3	0.000243271	0.02114	23942.3	23942.3	2.39423	0.0001
ARHGEF6	0.000244722	0.0212286	0.898879	-1.1125	26.6975	29.7009
TAF1C	0.00024994	0.0215669	0.410084	-2.43852	10.9547	26.7133
SAMD12	0.00025423	0.0218986	0.0388715	-25.7258	2.73875	70.4564
DIO3OS	0.000256304	0.022	3.71215e-06	-269385	0.0001	26.9385
ZNF667	0.000259854	0.0221499	2.08624e-06	-479331	0.0001	47.9331
RP4-773N10.4	0.000261986	0.0222159	6.37758e-06	-156799	0.0001	15.6799
DMD	0.000264833	0.0223904	0.57514	-1.73871	28.7297	49.9525
PTK7	0.000274304	0.0230219	0.0997976	-10.0203	2.73875	27.443
GPR135	0.000277781	0.0231957	4.33213e-06	-230833	0.0001	23.0833
C5orf56	0.000283523	0.0236339	0.081992	-12.1963	4.78836	58.4004
RP11-108M12.2	0.000290963	0.0240725	8.36859e-06	-119494	0.0001	11.9494
PPP1R3F	0.000292585	0.0241434	4.33213e-06	-230833	0.0001	23.0833
SNORD38	0.000302671	0.0247676	23942.3	23942.3	2.39423	0.0001
CACNB1	0.000303994	0.0247813	4.75216e-06	-210431	0.0001	21.0431
GMPS	0.000304231	0.0247813	0.629935	-1.58746	21.2202	33.6864
INPP5B	0.000304353	0.0247813	0.59638	-1.67678	18.1371	30.4119
GXYLT2	0.000309336	0.0250623	1.09227e-05	-91552.5	0.0001	9.15525
RP11-159D12.2	0.000313326	0.0252483	7.19985e-06	-138892	0.0001	13.8892
EPPK1	0.000316095	0.0252995	0.0703829	-14.208	2.73875	38.9121
ZNF92	0.000316385	0.0252995	102657	102657	10.2657	0.0001
ZNF830	0.000322717	0.0254897	0.0702311	-14.2387	2.39423	34.0907
AC058791.1	0.000323669	0.0254897	7.24458e-06	-138034	0.0001	13.8034
ZNF691	0.000324919	0.0255246	6.63353e-06	-150749	0.0001	15.0749
MMS19	0.000329508	0.0258026	0.0874372	-11.4368	2.73875	31.3224
AC008694.3	0.00033307	0.0258767	8.36859e-06	-119494	0.0001	11.9494
PTPRT	0.000333874	0.0258767	1.55593e-06	-642703	0.0001	64.2703
MORN1	0.000334145	0.0258767	4.89863e-06	-204139	0.0001	20.4139
GRIFIN	0.000337803	0.0260777	23942.3	23942.3	2.39423	0.0001
NDNF	0.000341251	0.0263026	0.96139	-1.04016	5.13288	5.33901
GPR161	0.000344828	0.0265367	3.51057e-06	-284854	0.0001	28.4854
KRTAP20-1	0.000350226	0.0268652	23942.3	23942.3	2.39423	0.0001
NAA30	0.000350739	0.0268652	0.763052	-1.31053	10.2657	13.4534
LRRC28	0.000356789	0.0272436	4.62453e-06	-216238	0.0001	21.6238
P4HA2	0.000361786	0.0273068	0.570451	-1.753	13.0043	22.7965
RNU6-264P	0.000362066	0.0273068	23942.3	23942.3	2.39423	0.0001
RP11-350F16.2	0.000364455	0.0274448	1.25861e-05	-79452.6	0.0001	7.94526
RP11-310P5.1	0.000365637	0.0274496	1.53262e-05	-65247.8	0.0001	6.52478
RP11-542F9.1	0.000368024	0.0275026	1.25861e-05	-79452.6	0.0001	7.94526
RP11-168O16.2	0.000368024	0.0275026	1.25861e-05	-79452.6	0.0001	7.94526
CHCHD7	0.000370252	0.0276271	2.48328e-06	-402694	0.0001	40.2694
RP11-230F18.5	0.000371683	0.0276499	4.47356e-06	-223536	0.0001	22.3536
GAB1	0.000373111	0.0277141	0.502417	-1.99038	12.6598	25.1978
STOX2	0.000376263	0.027783	0.0608742	-16.4273	2.39423	39.3308
LRCH4	0.000377038	0.0277909	0.996308	-1.00371	10.2657	10.3037
ZKSCAN3	0.000377542	0.0277909	6.97097e-06	-143452	0.0001	14.3452
ADCK4	0.000388381	0.02825	4.39883e-06	-227333	0.0001	22.7333
DLX2-AS1	0.000391041	0.0283695	1.16956e-05	-85502.6	0.0001	8.55026
RNU4-23P	0.00039546	0.0285954	23942.3	23942.3	2.39423	0.0001
TSC2	0.000411486	0.0294078	0.513263	-1.94832	17.7926	34.6656
SEMA3A	0.000434092	0.0304472	8.98153e-06	-111340	0.0001	11.134
PDE1C	0.000434987	0.0304665	2.69104e-06	-371603	0.0001	37.1603
SNORD116-3	0.000437953	0.0305435	27387.5	27387.5	2.73875	0.0001
CCDC12	0.000438889	0.0305577	0.874431	-1.1436	19.4977	22.2975
RNU6ATAC38P	0.000449457	0.0310809	99211.4	99211.4	9.92114	0.0001
DUS3L	0.000458273	0.0315589	3.58435e-06	-278990	0.0001	27.899
ODF3B	0.000458941	0.0315589	9.53291e-06	-104900	0.0001	10.49
ANGEL1	0.000461951	0.0317215	0.636714	-1.57056	10.2657	16.1229
ZNF865	0.000471564	0.0321075	4.51991e-06	-221244	0.0001	22.1244
ING5	0.000472149	0.0321075	0.20284	-4.93	9.57663	47.2128
SNORD115-40	0.000473664	0.0321543	23942.3	23942.3	2.39423	0.0001
CHD3	0.000474148	0.0321543	0.289256	-3.45714	51.6899	178.699
RNU4-85P	0.000486047	0.0326252	23942.3	23942.3	2.39423	0.0001
CTD-2022H16.2	0.00048677	0.0326252	1.25861e-05	-79452.6	0.0001	7.94526
OR4C50P	0.00049235	0.032889	6.91088e-06	-144699	0.0001	14.4699
WDR41	0.000495609	0.0330368	0.187615	-5.33005	5.47739	29.1948
PRKCZ	0.000497564	0.0330368	4.85836e-06	-205831	0.0001	20.5831
TUBA1A	0.000499273	0.0330368	0.576073	-1.73589	10.6102	18.4181
HIST4H4	0.000504013	0.0332161	5.0582e-06	-197699	0.0001	19.7699
AP000320.6	0.000511911	0.0335034	27387.5	27387.5	2.73875	0.0001
NNT-AS1	0.000517652	0.0337078	0.713658	-1.40123	19.1532	26.838
LHFPL2	0.000533128	0.0345055	0.983265	-1.01702	20.8757	21.231
NATD1	0.00053508	0.0345072	5.19525e-06	-192484	0.0001	19.2484
C11orf49	0.000536956	0.0345072	0.0440975	-22.677	2.39423	54.294
PPP1R13B	0.000541083	0.0346543	0.52626	-1.9002	12.3153	23.4015
NXN	0.000560877	0.0353958	0.786405	-1.27161	21.9093	27.86
HOXC-AS1	0.000566321	0.0356477	1.25861e-05	-79452.6	0.0001	7.94526
UVRAG	0.00056955	0.0356521	0.699223	-1.43016	16.432	23.5003
ITGA9-AS1	0.000569772	0.0356521	3.33904e-06	-299487	0.0001	29.9487
GDPD5	0.000570022	0.0356521	2.36906e-06	-422108	0.0001	42.2108
RP11-497J7.1	0.000576639	0.0359287	6.91088e-06	-144699	0.0001	14.4699
PRX	0.00058316	0.0361515	0.07984	-12.525	2.73875	34.3029
LRRC16A	0.000595344	0.0366753	0.450317	-2.22066	10.2657	22.7965
RNU6-235P	0.000611319	0.0372851	51328.8	51328.8	5.13288	0.0001
LARP1P1	0.000612462	0.0372927	9.42088e-06	-106147	0.0001	10.6147
LPHN1	0.000618879	0.0375596	0.0788563	-12.6813	2.39423	30.3619
SFRP1	0.000625366	0.0377144	9.1874e-06	-108845	0.0001	10.8845
RNU6-918P	0.000626038	0.0377144	23942.3	23942.3	2.39423	0.0001
PDPN	0.000647604	0.0385407	7.96531e-06	-125544	0.0001	12.5544
KIAA1377	0.00065121	0.0386158	6.56862e-06	-152239	0.0001	15.2239
RNU6-1067P	0.00065203	0.0386158	51328.8	51328.8	5.13288	0.0001
SNORD113-3	0.000652761	0.0386158	23942.3	23942.3	2.39423	0.0001
EPB41L5	0.000652966	0.0386158	0.625018	-1.59996	9.92114	15.8734
PRICKLE4	0.000673295	0.0393541	8.18384e-06	-122192	0.0001	12.2192
GLI3	0.00068392	0.0398329	2.65512e-06	-376631	0.0001	37.6631
RP11-242G20.1	0.000690335	0.0400565	1.25861e-05	-79452.6	0.0001	7.94526
TAT-AS1	0.00069272	0.0400675	5.15511e-05	-19398.2	0.0001	1.93982
BTN3A3	0.000695625	0.0401252	0.297917	-3.35664	14.3649	48.2178
NAPEPLD	0.000696295	0.0401252	0.241228	-4.14545	9.57663	39.6994
RPS19BP1	0.000702309	0.0404244	0.61025	-1.63867	14.3649	23.5393
SELENBP1	0.000711574	0.040719	0.980054	-1.02035	52.671	53.7429
TTC39A	0.000714594	0.0407493	1.7612e-06	-567795	0.0001	56.7795
TSPAN11	0.000723546	0.0409742	3.38897e-06	-295075	0.0001	29.5075
KRT17	0.000725304	0.0410203	1.01164e-05	-98849.8	0.0001	9.88498
RP11-527N12.2	0.000726031	0.0410203	27387.5	27387.5	2.73875	0.0001
FLRT2	0.000727515	0.0410569	0.19166	-5.21759	13.6933	71.4461
YPEL3	0.000728447	0.0410623	0.506143	-1.97573	10.6102	20.9628
MIR4442	0.000731269	0.0411269	23942.3	23942.3	2.39423	0.0001
MOB2	0.000736803	0.0413435	0.168584	-5.93178	4.78836	28.4035
ITM2A	0.000738167	0.0413728	1.1814e-05	-84645	0.0001	8.4645
RNA5SP66	0.000742116	0.0414993	23942.3	23942.3	2.39423	0.0001
SUSD2	0.000744493	0.0415445	0.121267	-8.24623	2.73875	22.5843
RP11-462L8.1	0.000753016	0.0418231	5.71113e-06	-175097	0.0001	17.5097
CLEC14A	0.000762474	0.0422051	6.30948e-06	-158492	0.0001	15.8492
IKBIP	0.000764987	0.0422376	7.64896e-06	-130737	0.0001	13.0737
COX6B1P1	0.000765642	0.0422376	23942.3	23942.3	2.39423	0.0001
C7orf43	0.000771452	0.0423177	6.06229e-06	-164954	0.0001	16.4954
RP11-756G12.1	0.000771795	0.0423177	23942.3	23942.3	2.39423	0.0001
PATZ1	0.000782624	0.0426001	0.166036	-6.02278	4.78836	28.8393
TNRC6C	0.000787667	0.0427797	0.357858	-2.79441	15.3984	43.0295
CST13P	0.000796509	0.0431946	3.05385e-05	-32745.5	0.0001	3.27455
AC062016.3	0.000810074	0.0436455	5.15511e-05	-19398.2	0.0001	1.93982
RP1-78B3.1	0.000811166	0.0436455	6.03915e-06	-165586	0.0001	16.5586
ARSD	0.000814272	0.0437408	0.93034	-1.07488	23.9414	25.734
KANK3	0.000845937	0.0450346	5.24133e-06	-190791	0.0001	19.0791
HIST1H2AA	0.000846202	0.0450346	27387.5	27387.5	2.73875	0.0001
FRMD6	0.000846612	0.0450346	4.43518e-06	-225470	0.0001	22.547
AC005077.7	0.000848819	0.0451031	54773.9	54773.9	5.47739	0.0001
RP11-505E24.2	0.000854896	0.045328	1.16956e-05	-85502.6	0.0001	8.55026
LBH	0.000874212	0.0460044	0.0875788	-11.4183	5.13288	58.6087
DNAJC19P3	0.000879842	0.046103	1.25861e-05	-79452.6	0.0001	7.94526
DNAH9	0.000893051	0.0466954	2.31535e-06	-431900	0.0001	43.19
STX1A	0.000898594	0.0469021	4.93464e-06	-202649	0.0001	20.2649
SLC2A1	0.000902426	0.0469855	0.780289	-1.28158	32.5193	41.676
CNRIP1	0.000907368	0.0471401	1.02456e-05	-97602.4	0.0001	9.76024
PPIAP13	0.000914024	0.0472387	1.16956e-05	-85502.6	0.0001	8.55026
MBOAT2	0.000941782	0.0479664	7.59911e-06	-131594	0.0001	13.1594
AQP4	0.000949755	0.0481229	1.16956e-05	-85502.6	0.0001	8.55026
RN7SL150P	0.000959607	0.048572	27387.5	27387.5	2.73875	0.0001
ARHGEF17	0.000961631	0.048587	0.164157	-6.09172	8.21604	50.0498
RP11-155L15.1	0.000968037	0.0487974	3.4837e-06	-287051	0.0001	28.7051
ABCD1P5	0.000973046	0.0489996	1.07759e-05	-92799.9	0.0001	9.27999
INO80C	0.000976807	0.0491097	78715.2	78715.2	7.87152	0.0001
OR7E109P	0.000977234	0.0491097	3.78511e-06	-264193	0.0001	26.4193
ARL8A	0.000998626	0.0498278	0.963079	-1.03834	10.2657	10.6592
COL6A6	0.00100231	0.0499607	4.86315e-06	-205628	0.0001	20.5628

## Sheet: Liver (High v Low) Up
Feature ID	P-value (Liver*High vs. Liver*Low)	FDR step up (Liver*High vs. Liver*Low)	Ratio (Liver*High vs. Liver*Low)	Fold change (Liver*High vs. Liver*Low)	LSMean(Liver*High) (Liver*High vs. Liver*Low)	LSMean(Liver*Low) (Liver*High vs. Liver*Low)
MSRB3	4.74097e-33	2.32772e-28	1.96348e-06	-509300	0.0001	50.93
CELSR2	2.19333e-15	5.38441e-11	2.02927e-06	-492789	0.0001	49.2789
LRP12	3.18399e-14	5.21091e-10	2.74061e-06	-364882	0.0001	36.4882
DMPK	1.20961e-13	1.48474e-09	2.84271e-06	-351777	0.0001	35.1777
KXD1	1.95971e-12	1.71813e-08	13.6571	13.6571	57.8387	4.23505
LGALS3BP	2.09964e-12	1.71813e-08	6.61884	6.61884	148.162	22.3848
IFI6	2.47137e-12	1.73342e-08	48.6211	48.6211	205.913	4.23505
ARL6IP5	3.36645e-12	2.06608e-08	8.67363	8.67363	31.4858	3.63006
ZMAT2	6.14517e-12	3.35239e-08	4.45723	4.45723	67.4152	15.1249
HLA-H	7.9972e-12	3.92647e-08	15.5158	15.5158	65.7101	4.23505
RNU5E-3P	1.86654e-11	8.3312e-08	51328.8	51328.8	5.13288	0.0001
PARK7	3.10489e-11	1.27036e-07	3.01685	3.01685	54.7555	18.1499
XRN2	4.72019e-11	1.78271e-07	3.37315	3.37315	55.1001	16.3349
USP54	9.47956e-11	3.10285e-07	2.92985e-06	-341314	0.0001	34.1314
DDR1	1.08795e-10	3.3385e-07	1.60724e-06	-622183	0.0001	62.2183
SOD3	1.93217e-10	5.58033e-07	2.8321e-06	-353095	0.0001	35.3095
KDM6A	2.29742e-10	6.26659e-07	3.13165	3.13165	24.6304	7.86501
TMEM173	5.78775e-10	1.35318e-06	5.25829e-06	-190176	0.0001	19.0176
CROCC	9.60964e-10	2.08246e-06	3.8302e-06	-261083	0.0001	26.1083
TP73-AS1	9.75531e-10	2.08246e-06	4.84388e-06	-206446	0.0001	20.6446
DNALI1	1.07253e-09	2.19412e-06	5.71595e-06	-174949	0.0001	17.4949
PMEPA1	1.49681e-09	2.82655e-06	2.68795e-06	-372031	0.0001	37.2031
EXOSC9	2.18327e-09	3.97015e-06	5.31078e-06	-188296	0.0001	18.8296
RFT1	9.99803e-09	1.40252e-05	5.14545e-06	-194346	0.0001	19.4346
AC108078.1	1.24325e-08	1.64976e-05	71824.9	71824.9	7.18249	0.0001
CASC19	2.38515e-08	2.05414e-05	27387.5	27387.5	2.73875	0.0001
RP3-433F14.2	2.38515e-08	2.05414e-05	27387.5	27387.5	2.73875	0.0001
TUBBP11	2.38515e-08	2.05414e-05	27387.5	27387.5	2.73875	0.0001
CTC-235G5.3	2.38515e-08	2.05414e-05	27387.5	27387.5	2.73875	0.0001
RP11-165D20.1	2.38515e-08	2.05414e-05	27387.5	27387.5	2.73875	0.0001
AC010975.2	2.38515e-08	2.05414e-05	27387.5	27387.5	2.73875	0.0001
AC010154.2	2.38515e-08	2.05414e-05	27387.5	27387.5	2.73875	0.0001
RP11-768G3.1	2.38515e-08	2.05414e-05	27387.5	27387.5	2.73875	0.0001
AC007967.4	2.38515e-08	2.05414e-05	27387.5	27387.5	2.73875	0.0001
RP11-462G2.2	2.38515e-08	2.05414e-05	27387.5	27387.5	2.73875	0.0001
RP11-81H14.4	2.38515e-08	2.05414e-05	27387.5	27387.5	2.73875	0.0001
MIR661	2.63577e-08	2.05414e-05	23942.3	23942.3	2.39423	0.0001
RP11-481J2.1	2.63577e-08	2.05414e-05	23942.3	23942.3	2.39423	0.0001
RP1-81D8.6	2.63577e-08	2.05414e-05	23942.3	23942.3	2.39423	0.0001
MIR4306	2.63577e-08	2.05414e-05	23942.3	23942.3	2.39423	0.0001
RNU6-1238P	2.63577e-08	2.05414e-05	23942.3	23942.3	2.39423	0.0001
RNY4P17	2.63577e-08	2.05414e-05	23942.3	23942.3	2.39423	0.0001
RNA5SP64	2.63577e-08	2.05414e-05	23942.3	23942.3	2.39423	0.0001
RNA5SP483	2.63577e-08	2.05414e-05	23942.3	23942.3	2.39423	0.0001
HORMAD2-AS1	2.63577e-08	2.05414e-05	23942.3	23942.3	2.39423	0.0001
SNORD115-21	2.63577e-08	2.05414e-05	23942.3	23942.3	2.39423	0.0001
SNORD115-8	2.63577e-08	2.05414e-05	23942.3	23942.3	2.39423	0.0001
RNU6-800P	2.63577e-08	2.05414e-05	23942.3	23942.3	2.39423	0.0001
RN7SL402P	2.63577e-08	2.05414e-05	23942.3	23942.3	2.39423	0.0001
AL121760.1	2.63577e-08	2.05414e-05	23942.3	23942.3	2.39423	0.0001
COQ4	3.81795e-08	2.8839e-05	3.86716e-06	-258588	0.0001	25.8588
ITGA11	4.37307e-08	3.15749e-05	2.45166e-06	-407886	0.0001	40.7886
CTD-2623H2.7	5.00154e-08	3.55892e-05	23942.3	23942.3	2.39423	0.0001
TCF7L2	5.69216e-08	3.88158e-05	2.828	2.828	46.1951	16.3349
SPEG	6.82903e-08	4.57931e-05	2.22936e-06	-448560	0.0001	44.856
MOK	6.90188e-08	4.57931e-05	1.94773e-06	-513417	0.0001	51.3417
NMD3	9.48126e-08	6.20681e-05	6.10064	6.10064	51.6724	8.47
EVPL	1.05878e-07	6.84002e-05	3.68009e-06	-271732	0.0001	27.1732
CTNNBL1	1.10238e-07	7.02918e-05	8.0142	8.0142	58.1832	7.26001
FAM212B	1.20172e-07	7.46859e-05	2.33143e-06	-428921	0.0001	42.8921
ARMC9	1.4196e-07	8.71245e-05	1.56199e-06	-640208	0.0001	64.0208
SYNGR2	1.50096e-07	9.09802e-05	9.01355	9.01355	51.3279	5.69452
CCDC47	1.70643e-07	0.000102174	5.92223	5.92223	131.058	22.1299
CABLES1	1.77046e-07	0.000103576	5.17869e-06	-193099	0.0001	19.3099
ASAP2	1.77204e-07	0.000103576	6.41873e-06	-155794	0.0001	15.5794
ZCCHC6	1.84748e-07	0.000106715	3.58318	3.58318	152.64	42.5991
TMEM230	2.09677e-07	0.000119706	6.39692	6.39692	50.3118	7.86501
IDI1	2.40856e-07	0.000135926	9.9999	9.9999	96.7989	9.67999
ATP13A3	2.58258e-07	0.000144091	3.78794	3.78794	168.71	44.5388
LCP1	2.90668e-07	0.000158569	8.42885	8.42885	230.683	27.3682
PNMA2	3.06476e-07	0.000165356	3.30923e-06	-302185	0.0001	30.2185
TUBB	3.13079e-07	0.000167082	4.314	4.314	188.535	43.7031
ARRDC4	3.21775e-07	0.000169876	16.9654	16.9654	10.2657	0.605093
PPM1G	3.49253e-07	0.000182421	8.85601	8.85601	46.1776	5.21427
CACNA1C	3.70811e-07	0.000191643	2.06142e-06	-485102	0.0001	48.5102
ZDHHC2	4.21964e-07	0.000215808	16.3961	16.3961	9.92114	0.605093
CDK2AP1	4.54968e-07	0.000230289	9.65547	9.65547	42.0959	4.35979
S100A6	4.96435e-07	0.000248498	3.84071	3.84071	120.828	31.4597
ATP6V1E1	5.05851e-07	0.000248498	5.35034	5.35034	36.2741	6.77976
SMC3	5.13333e-07	0.000249541	5.14729	5.14729	31.1413	6.05003
HLA-DRB1	5.38778e-07	0.000259342	7.01569	7.01569	95.1287	13.5594
IMP4	6.0173e-07	0.000284075	8.14212	8.14212	24.6304	3.02506
FAM172A	6.3233e-07	0.000295678	6.04598e-06	-165399	0.0001	16.5399
TTLL4	6.70998e-07	0.000310799	2.89043e-06	-345969	0.0001	34.5969
HMGB2	6.95332e-07	0.00031906	4.56028	4.56028	108.168	23.7196
MUC1	7.07167e-07	0.000320517	5.74898e-06	-173944	0.0001	17.3944
RPS25	7.11564e-07	0.000320517	2.41119	2.41119	106.79	44.2893
DAD1	7.39566e-07	0.000327128	3.70108	3.70108	53.7395	14.5199
XRN1	8.08752e-07	0.000354537	2.53101	2.53101	120.069	47.439
USP47	8.16814e-07	0.000354902	3.61443	3.61443	112.559	31.1417
NUMB	8.27045e-07	0.00035603	3.48272	3.48272	78.0253	22.4036
HEXB	8.33914e-07	0.00035603	4.84584	4.84584	90.6675	18.7104
JAM2	8.49369e-07	0.000359503	3.6491e-06	-274040	0.0001	27.404
S1PR2	8.81384e-07	0.000369865	2.54254e-06	-393308	0.0001	39.3308
ACAP2	9.02656e-07	0.000375581	4.32823	4.32823	57.1497	13.2039
RBMS1	1.00485e-06	0.000414589	3.52514	3.52514	74.2706	21.0688
MAPRE1	1.03181e-06	0.000422164	4.02093	4.02093	59.8883	14.8942
DEK	1.09356e-06	0.000443733	3.57243	3.57243	82.469	23.0849
FCER1G	1.11748e-06	0.00044972	51.6703	51.6703	93.7856	1.81508
LRRC27	1.19383e-06	0.000476542	2.31486e-06	-431991	0.0001	43.1991
RP11-700F16.2	1.2052e-06	0.0004772	51328.8	51328.8	5.13288	0.0001
C4orf32	1.22709e-06	0.000481982	8.70362e-06	-114895	0.0001	11.4895
DAXX	1.25327e-06	0.000485508	3.47534	3.47534	29.4362	8.47
DDX23	1.25584e-06	0.000485508	2.97316	2.97316	89.3069	30.0377
DBI	1.3584e-06	0.000521051	3.66367	3.66367	173.481	47.3517
BCL7C	1.4261e-06	0.00054278	5.87729e-06	-170147	0.0001	17.0147
ATP1B3	1.64075e-06	0.000614367	3.36286	3.36286	45.179	13.4347
WDR43	1.64444e-06	0.000614367	4.79393	4.79393	50.9834	10.635
DNM1L	1.65173e-06	0.000614367	3.60948	3.60948	53.3775	14.7881
SNRPG	1.69784e-06	0.000626773	212202	212202	21.2202	0.0001
TMTC3	1.7185e-06	0.000629663	5.03042	5.03042	24.975	4.96479
CBX3	1.75931e-06	0.000639843	5.2005	5.2005	70.5159	13.5594
RP11-156K13.2	1.88537e-06	0.000680647	8.76811	8.76811	10.6102	1.21009
FAM50A	1.9184e-06	0.000687516	3.34215	3.34215	59.8883	17.9191
CAV2	1.98581e-06	0.000706515	3.22448	3.22448	27.7136	8.59474
PALLD	2.03875e-06	0.000720132	4.95145	4.95145	89.961	18.1686
TOP2B	2.09156e-06	0.000733511	3.66319	3.66319	52.3439	14.2892
MTMR9	2.11379e-06	0.00073605	5.27583e-06	-189544	0.0001	18.9544
AS3MT	2.16185e-06	0.000747481	51328.8	51328.8	5.13288	0.0001
ASCC2	2.48964e-06	0.0008548	3.40723	3.40723	47.9002	14.0584
SNORA14B	2.75734e-06	0.000940137	8.76447	8.76447	180.284	20.5699
CHD8	2.83294e-06	0.000949886	2.18593	2.18593	67.7597	30.9982
GRPEL2	2.89807e-06	0.000961415	5.9028	5.9028	34.207	5.79505
DNM3OS	2.91868e-06	0.000961755	6.60583e-06	-151381	0.0001	15.1381
ANKIB1	3.03104e-06	0.000989038	2.85361	2.85361	35.2405	12.3494
UQCRB	3.04177e-06	0.000989038	3.17753	3.17753	160.529	50.5202
NSRP1	3.1624e-06	0.0010192	3.13791	3.13791	68.7933	21.9233
PIK3CA	3.17605e-06	0.0010192	3.02831	3.02831	20.5312	6.77976
SF3A3	3.44428e-06	0.0010981	2.51228	2.51228	65.0211	25.8813
PDE10A	3.50092e-06	0.00110896	3.5053e-06	-285282	0.0001	28.5282
RASSF3	3.53716e-06	0.00111325	2.98707	2.98707	49.9673	16.7279
DDX18	3.56871e-06	0.00111603	2.29691	2.29691	71.859	31.2851
RAD50	3.72589e-06	0.00115781	2.33269	2.33269	77.6633	33.2934
RPRD1A	3.78268e-06	0.00116806	3.90489	3.90489	44.4725	11.3889
PTPN1	3.84603e-06	0.0011802	3.09651	3.09651	39.0127	12.5989
ITPR3	3.88458e-06	0.00118463	1.74407	1.74407	46.5571	26.6945
SLC39A1	3.92212e-06	0.00118869	3.1507	3.1507	33.1909	10.5345
TCEB3	4.03785e-06	0.00121582	2.95466	2.95466	61.9379	20.9628
ESF1	4.06115e-06	0.00121582	2.30567	2.30567	42.4229	18.3994
KDM3B	4.15972e-06	0.00123317	2.41158	2.41158	37.9792	15.7486
ERMAP	4.16934e-06	0.00123317	4.03656e-06	-247735	0.0001	24.7735
SSRP1	4.51924e-06	0.00132866	2.10403	2.10403	63.9876	30.4119
SUMF2	4.56981e-06	0.00133553	2.88071	2.88071	53.722	18.6489
ARF3	4.83273e-06	0.00140401	2.88701	2.88701	47.5732	16.4784
ACOT13	4.89327e-06	0.00141323	18.5562	18.5562	56.1336	3.02506
IGSF10	4.9321e-06	0.00141612	3.17372e-06	-315087	0.0001	31.5087
AP2S1	4.99532e-06	0.00142593	8.00806	8.00806	34.9135	4.35979
LDHB	5.13368e-06	0.00145696	3.10751	3.10751	45.179	14.5387
SCARNA7	5.17595e-06	0.00146051	5.97865	5.97865	151.916	25.4098
FNBP1	5.24969e-06	0.00147285	1.91955	1.91955	79.0414	41.1771
BRD7	5.28792e-06	0.00147515	2.17364	2.17364	37.6346	17.3141
SDK2	5.45798e-06	0.00151399	2.12561e-06	-470452	0.0001	47.0452
RP4-530I15.9	5.82873e-06	0.0016072	3.10189e-06	-322385	0.0001	32.2385
SNX13	5.87719e-06	0.0016072	2.45738	2.45738	55.1001	22.4223
FXYD5	5.89222e-06	0.0016072	3.1105	3.1105	44.8345	14.4139
PLEKHO2	5.97873e-06	0.00162179	3.185	3.185	18.1371	5.69452
CHCHD2	6.12267e-06	0.00165171	5.62847	5.62847	68.1043	12.1
RPGR	6.19914e-06	0.0016632	1.93723	1.93723	65.7276	33.9287
RNU6-1205P	6.79336e-06	0.00181137	51328.8	51328.8	5.13288	0.0001
CTR9	6.82518e-06	0.00181137	2.47333	2.47333	74.5976	30.1608
CLDN5	6.99051e-06	0.00184527	4.00256e-06	-249840	0.0001	24.984
NBPF8P	7.06852e-06	0.00184848	3.29893	3.29893	47.9002	14.5199
XPO6	7.10472e-06	0.00184848	1.99745	1.99745	51.3279	25.6967
PTPRA	7.11561e-06	0.00184848	1.93403	1.93403	35.585	18.3994
LAMC1	7.61457e-06	0.00196768	1.06997	1.06997	51.6724	48.2935
SVIL	7.91001e-06	0.00203333	1.63332	1.63332	75.9757	46.516
USP33	8.13926e-06	0.00207205	2.36808	2.36808	28.4026	11.9939
SNRK	8.14884e-06	0.00207205	1.90063	1.90063	52.0169	27.3682
RNA5SP474	8.22365e-06	0.00207205	27387.5	27387.5	2.73875	0.0001
FAM193A	8.22945e-06	0.00207205	1.91246	1.91246	37.9792	19.8588
MEF2C	8.36366e-06	0.0020951	2.50384	2.50384	45.179	18.0439
RNY4P7	8.51294e-06	0.00212167	23942.3	23942.3	2.39423	0.0001
SCARNA6	8.59708e-06	0.00213182	4.22166	4.22166	71.5145	16.9399
NDUFS4	8.70492e-06	0.00214702	7.52451	7.52451	45.5235	6.05003
DHX15	8.74584e-06	0.00214702	1.81164	1.81164	51.9994	28.703
C5AR1	9.02904e-06	0.00220551	9.95949	9.95949	59.1993	5.94401
RP11-69C17.2	9.32935e-06	0.00220914	1.25861e-05	-79452.6	0.0001	7.94526
AC068137.11	9.32935e-06	0.00220914	1.25861e-05	-79452.6	0.0001	7.94526
SIGLEC27P	9.32935e-06	0.00220914	1.25861e-05	-79452.6	0.0001	7.94526
SDAD1	9.40502e-06	0.00220914	7.5118	7.5118	31.8128	4.23505
AC009166.5	9.46039e-06	0.00220914	1.53262e-05	-65247.8	0.0001	6.52478
RAP2CP1	9.46039e-06	0.00220914	1.53262e-05	-65247.8	0.0001	6.52478
PRPF6	9.4654e-06	0.00220914	1.93363	1.93363	44.49	23.0086
ZFP91	9.47133e-06	0.00220914	1.97769	1.97769	40.7178	20.5886
DOCK9	9.49385e-06	0.00220914	1.99529	1.99529	44.49	22.2975
NR2F1-AS1	9.87689e-06	0.00228743	3.16121e-06	-316335	0.0001	31.6335
CACUL1	1.02279e-05	0.00234689	1.90041	1.90041	44.4725	23.4015
B2M	1.02292e-05	0.00234689	6.39269	6.39269	2163.86	338.49
KIAA1549	1.05128e-05	0.00240074	1.3174e-06	-759069	0.0001	75.9069
TMEM106B	1.07323e-05	0.00243951	1.9678	1.9678	55.0826	27.992
GAB2	1.10492e-05	0.00249007	1.79916	1.79916	39.7017	22.0668
MKRN1	1.10563e-05	0.00249007	1.88792	1.88792	42.0959	22.2975
DOCK1	1.11069e-05	0.00249007	1.98854	1.98854	54.049	27.1803
TRA2A	1.13232e-05	0.00252703	2.42881	2.42881	44.128	18.1686
RNA5SP55	1.13833e-05	0.00252894	1.3859e-05	-72155.3	0.0001	7.21553
GDE1	1.15686e-05	0.00253569	2.95782	2.95782	15.0539	5.08953
MYL12B	1.23259e-05	0.00268962	7.30385	7.30385	356.97	48.8743
HLA-DRB5	1.23804e-05	0.00268962	6.64286	6.64286	48.2272	7.26001
PPAPDC1B	1.29142e-05	0.00278097	6.03176e-06	-165789	0.0001	16.5789
PBDC1	1.30084e-05	0.00278902	5.56098	5.56098	20.1867	3.63006
MYL6	1.30864e-05	0.00279354	5.77748	5.77748	396.964	68.7088
CD33	1.32234e-05	0.00280685	2.9332e-06	-340924	0.0001	34.0924
RNASEL	1.33356e-05	0.00280685	6.37758e-06	-156799	0.0001	15.6799
NKD1	1.33506e-05	0.00280685	2.44032e-06	-409782	0.0001	40.9782
TMCO4	1.33774e-05	0.00280685	9.53291e-06	-104900	0.0001	10.49
IST1	1.35701e-05	0.00283517	1.26084	1.26084	31.1413	24.6988
LRWD1	1.39064e-05	0.00289313	3.44504e-06	-290272	0.0001	29.0272
EVC2	1.42515e-05	0.00295242	4.91385e-06	-203506	0.0001	20.3506
CLASP2	1.46107e-05	0.00301411	1.50332	1.50332	50.2943	33.4556
TNC	1.55661e-05	0.00318443	5.56705	5.56705	91.736	16.4784
RP11-736K20.4	1.57104e-05	0.00320063	2.54724e-06	-392582	0.0001	39.2582
CDK14	1.58675e-05	0.00321927	1.86373	1.86373	31.1413	16.7091
YWHAZ	1.59441e-05	0.00322149	6.50977	6.50977	317.216	48.7293
UBL3	1.60111e-05	0.00322178	2.64093	2.64093	14.7094	5.56978
ALCAM	1.61701e-05	0.00323781	7.92913	7.92913	59.5438	7.5095
NFYB	1.62283e-05	0.00323781	5.70372	5.70372	30.4522	5.33901
USP25	1.62886e-05	0.00323781	1.59294	1.59294	42.0959	26.4265
AC005779.2	1.64161e-05	0.00325	54773.9	54773.9	5.47739	0.0001
KDM5B	1.68792e-05	0.00332826	1.4655	1.4655	47.2286	32.2269
SPON1	1.72214e-05	0.00338214	4.51003e-06	-221728	0.0001	22.1728
PSMD10	1.75411e-05	0.0034312	38.4567	38.4567	23.2699	0.605093
MAGED2	1.77783e-05	0.00345462	2.1287	2.1287	32.5019	15.2684
MAP3K3	1.78015e-05	0.00345462	7.63448	7.63448	27.7136	3.63006
S100A10	1.79232e-05	0.00346455	4.7795	4.7795	149.937	31.3708
LRRC49	1.80239e-05	0.00347034	2.33365e-06	-428514	0.0001	42.8514
PIK3C2A	1.82624e-05	0.00350252	1.31293	1.31293	51.6549	39.3434
SNORA55	1.84207e-05	0.00351913	6.84123	6.84123	82.7786	12.1
HK1	1.87096e-05	0.00354248	1.63459	1.63459	61.9554	37.9026
ROBO2	1.87575e-05	0.00354248	2.48616e-06	-402226	0.0001	40.2226
MCRS1	1.87593e-05	0.00354248	5.77746e-06	-173086	0.0001	17.3086
SRFBP1	1.91602e-05	0.00360432	12.0611	12.0611	21.8918	1.81508
MGAT3	1.93527e-05	0.00362663	3.51837e-06	-284222	0.0001	28.4222
PLEKHO1	1.95955e-05	0.00365818	2.41396	2.41396	32.1748	13.3287
ATRN	2.12825e-05	0.00393743	2.03204	2.03204	97.4879	47.9754
PPP2R3A	2.12894e-05	0.00393743	4.00256e-06	-249840	0.0001	24.984
SCARNA21	2.1332e-05	0.00393743	3.9081	3.9081	26.0085	6.65502
VAMP8	2.23205e-05	0.00410446	9.56436	9.56436	66.0372	6.90451
NAPSA	2.34158e-05	0.00427387	3.09208e-06	-323407	0.0001	32.3407
CSRNP1	2.36966e-05	0.00430909	1.34345	1.34345	32.8464	24.4493
BFAR	2.38997e-05	0.00433	1.78631	1.78631	33.5354	18.7736
ZNF264	2.40443e-05	0.00434018	1.47033	1.47033	34.2244	23.2768
RTKN2	2.41356e-05	0.00434069	2.84934e-06	-350959	0.0001	35.0959
ZNF81	2.43261e-05	0.00435898	6.97097e-06	-143452	0.0001	14.3452
CYBA	2.44479e-05	0.00436489	4.5418	4.5418	40.7353	8.96897
ATP6V1C1	2.45851e-05	0.00436684	5.65472	5.65472	27.3691	4.84004
CD9	2.46368e-05	0.00436684	1.37202	1.37202	22.9253	16.7091
SPNS2	2.50175e-05	0.00441837	4.2222e-06	-236843	0.0001	23.6843
RARA	2.61164e-05	0.00457708	1.73903	1.73903	31.4858	18.1054
PAPSS1	2.62848e-05	0.00457708	30.5434	30.5434	18.4816	0.605093
RP11-114H23.3	2.6289e-05	0.00457708	23942.3	23942.3	2.39423	0.0001
ZNF483	2.73239e-05	0.00472377	4.00644e-06	-249598	0.0001	24.9598
MIR3648-2	2.74391e-05	0.00472704	27387.5	27387.5	2.73875	0.0001
ACER3	2.91806e-05	0.00500947	1.98569	1.98569	13.0043	6.549
TNFRSF10D	2.94312e-05	0.00503488	3.57337e-06	-279848	0.0001	27.9848
FAM193B	3.01737e-05	0.0051143	1.68122	1.68122	41.7339	24.8235
CEP95	3.02079e-05	0.0051143	1.97189	1.97189	15.0539	7.63424
TRIB1	3.08739e-05	0.00520254	1.82901	1.82901	42.7674	23.3828
NBEAL2	3.0941e-05	0.00520254	1.6908	1.6908	31.1413	18.4181
SERPINE2	3.22223e-05	0.00539949	3.88507e-06	-257395	0.0001	25.7395
SRGAP3	3.24563e-05	0.00542021	1.83659e-06	-544486	0.0001	54.4486
PMPCB	3.28629e-05	0.0054695	2.54711	2.54711	21.8918	8.59474
HNRNPLL	3.29822e-05	0.00547082	2.01702	2.01702	20.5312	10.179
ESRP1	3.35693e-05	0.00554945	1.04715e-05	-95497.5	0.0001	9.54975
BNC2	3.3692e-05	0.00555104	2.79434e-06	-357866	0.0001	35.7866
RP1-228P16.3	3.47382e-05	0.00570426	27387.5	27387.5	2.73875	0.0001
GPR116	3.49967e-05	0.00572009	3.36697	3.36697	48.9512	14.5387
UQCRQ	3.50676e-05	0.00572009	6.96439	6.96439	196.424	28.204
C16orf62	3.53995e-05	0.00575512	1.44795	1.44795	41.4068	28.597
PPAT	3.59838e-05	0.00581296	99211.4	99211.4	9.92114	0.0001
HIF3A	3.59921e-05	0.00581296	3.33037e-06	-300267	0.0001	30.0267
SGCD	3.70648e-05	0.00596659	2.11141e-06	-473617	0.0001	47.3617
FABP5	3.74696e-05	0.00599596	11.0313	11.0313	13.3488	1.21009
SNORD17	3.74915e-05	0.00599596	4.8975	4.8975	428.38	87.4691
NFKB2	3.78222e-05	0.00602921	1.95245	1.95245	44.4725	22.7778
AKAP17A	3.82252e-05	0.00606997	1.8013	1.8013	44.49	24.6988
EDNRB-AS1	3.8485e-05	0.00606997	27387.5	27387.5	2.73875	0.0001
GNB4	3.87055e-05	0.00606997	2.50584	2.50584	24.3034	9.69871
MBOAT7	3.87415e-05	0.00606997	1.6884	1.6884	22.9253	13.5782
AARS2	3.88019e-05	0.00606997	6.37758e-06	-156799	0.0001	15.6799
RP11-586K12.1	3.88197e-05	0.00606997	23942.3	23942.3	2.39423	0.0001
KIFAP3	3.95966e-05	0.0061718	2.0383	2.0383	13.3488	6.549
UNC45A	4.00994e-05	0.00623039	1.09539	1.09539	33.8799	30.9296
ITPR1	4.14747e-05	0.00640353	1.03438	1.03438	42.0959	40.6968
PEX13	4.20097e-05	0.00646581	1.87595	1.87595	34.5515	18.4181
RAB1B	4.29717e-05	0.00658662	1.21326	1.21326	33.8799	27.9248
COX19	4.31223e-05	0.00658662	3.48256e-06	-287145	0.0001	28.7145
TCEAL8	4.31971e-05	0.00658662	1.95161	1.95161	23.6144	12.1
RBM8A	4.34839e-05	0.00660611	1.06996	1.06996	35.9295	33.5804
FAM214B	4.3594e-05	0.00660611	6.57671e-06	-152052	0.0001	15.2052
RP11-262M14.2	4.47645e-05	0.00671454	27387.5	27387.5	2.73875	0.0001
TOP2A	4.48285e-05	0.00671454	1.75374	1.75374	10.6102	6.05003
NDUFA6	4.48566e-05	0.00671454	8.74969	8.74969	79.4034	9.07499
UQCR10	4.52202e-05	0.0067484	2.47567	2.47567	26.6975	10.784
ELF1	4.5405e-05	0.00675544	7.15047	7.15047	148.868	20.8193
ADAMTS9-AS1	4.61244e-05	0.00684174	3.79957e-06	-263188	0.0001	26.3188
RNA5SP63	4.67338e-05	0.00689883	27387.5	27387.5	2.73875	0.0001
RNU6-74P	4.67903e-05	0.00689883	23942.3	23942.3	2.39423	0.0001
SNORA73B	4.69745e-05	0.0069017	6.5007	6.5007	3233.33	497.381
BCL2L2	4.71774e-05	0.0069017	1.43806	1.43806	27.0246	18.7923
PSMA3	4.72315e-05	0.0069017	15.098	15.098	47.5557	3.14981
ARID2	4.86299e-05	0.00708496	1.01215	1.01215	31.1413	30.7674
STX6	4.88418e-05	0.00709477	1.5017	1.5017	42.7849	28.4909
CD180	4.90034e-05	0.00709725	2.2062e-06	-453268	0.0001	45.3268
DKC1	4.92399e-05	0.00711053	1.96656	1.96656	24.2859	12.3494
RP11-375N15.1	4.96921e-05	0.00715479	75270.1	75270.1	7.52701	0.0001
COL15A1	4.9946e-05	0.00717032	1.33165e-05	-75095	0.0001	7.5095
CAMK4	5.17376e-05	0.00740586	2.56732e-06	-389511	0.0001	38.9511
RNU6-920P	5.2381e-05	0.00747617	23942.3	23942.3	2.39423	0.0001
TMEM263	5.27623e-05	0.00750876	7.81098	7.81098	71.859	9.19974
DLG5	5.34162e-05	0.00757985	1.08812	1.08812	22.9253	21.0688
UBE2J1	5.44388e-05	0.00768057	4.66219	4.66219	66.0372	14.1644
RAB1A	5.52037e-05	0.00776617	7.96585	7.96585	191.928	24.0938
B3GNT2	5.5551e-05	0.0077705	2.90053	2.90053	15.0539	5.19005
RAD21	5.65147e-05	0.00788284	3.43925	3.43925	136.88	39.7994
SERINC5	5.83737e-05	0.00811908	5.882	5.882	127.596	21.6925
CAMTA1	5.91824e-05	0.0082083	1.60278	1.60278	37.3076	23.2768
TMC6	5.94956e-05	0.00822849	1.95245	1.95245	22.2363	11.3889
BBS4	5.99393e-05	0.00824706	3.03323e-06	-329682	0.0001	32.9682
LMAN1	5.99658e-05	0.00824706	6.92473	6.92473	317.456	45.8438
PRDM5	6.09224e-05	0.00833194	1.01164e-05	-98849.8	0.0001	9.88498
AOC3	6.12452e-05	0.00835283	1.18219	1.18219	32.5019	27.493
HDAC4	6.16079e-05	0.00837901	1.3214	1.3214	40.0462	30.3059
ZNF528	6.24373e-05	0.00845283	2.85752e-06	-349953	0.0001	34.9953
MS4A7	6.2495e-05	0.00845283	16.7645	16.7645	65.0386	3.87954
CHTOP	6.35848e-05	0.00856501	1.15529	1.15529	15.3984	13.3287
KIAA1147	6.36732e-05	0.00856501	1.1035	1.1035	20.1867	18.2934
SLC25A37	6.46642e-05	0.00865091	1.03738	1.03738	82.831	79.8467
EMILIN2	6.55189e-05	0.00871774	1.76383	1.76383	32.5193	18.4368
RP11-756J15.3	6.58384e-05	0.00873469	23942.3	23942.3	2.39423	0.0001
PRKRA	6.60021e-05	0.00873469	1.53534	1.53534	13.0043	8.47
UBE2Q2P6	6.6595e-05	0.00876591	188261	188261	18.8261	0.0001
TIAM2	6.7562e-05	0.00886888	3.80307e-06	-262945	0.0001	26.2945
EXOSC1	6.77386e-05	0.00886888	2.47763	2.47763	9.92114	4.00429
THRAP3	6.82481e-05	0.00888818	4.40039	4.40039	206.637	46.9588
TMED4	7.18414e-05	0.00933141	1.31313	1.31313	29.4187	22.4036
OSTF1	7.29347e-05	0.00944025	4.88865	4.88865	41.4068	8.47
RNU6ATAC25P	7.51565e-05	0.00964739	27387.5	27387.5	2.73875	0.0001
RP11-241F15.3	7.51565e-05	0.00964739	27387.5	27387.5	2.73875	0.0001
RPS12	7.54531e-05	0.00964739	3.32263	3.32263	131.076	39.4494
RNA5SP364	7.58645e-05	0.00967438	23942.3	23942.3	2.39423	0.0001
TAL1	7.61523e-05	0.00967438	4.90801e-06	-203749	0.0001	20.3749
RP11-20A20.2	7.63842e-05	0.00967438	27387.5	27387.5	2.73875	0.0001
PTPRK	7.66119e-05	0.00967438	1.92261	1.92261	53.0155	27.5748
PTPRS	7.67919e-05	0.00967438	1.13577	1.13577	16.0875	14.1644
XRCC6	7.69391e-05	0.00967438	4.1211	4.1211	100.244	24.3246
ITPR2	7.70435e-05	0.00967438	3.87867	3.87867	216.196	55.7397
AC004691.1	7.80261e-05	0.00977278	23942.3	23942.3	2.39423	0.0001
AHCYL2	8.08744e-05	0.0101037	2.6067	2.6067	20.8757	8.00847
RP11-57C13.6	8.19698e-05	0.0102146	8.11706e-06	-123197	0.0001	12.3197
MAOA	8.3591e-05	0.0103903	1.51205	1.51205	72.5131	47.9567
AC105399.2	8.53074e-05	0.0105768	23942.3	23942.3	2.39423	0.0001
HPRT1	8.56848e-05	0.0105969	78715.2	78715.2	7.87152	0.0001
SNORA53	8.59915e-05	0.0106081	4.91955	4.91955	59.5263	12.1
ZNF829	8.63201e-05	0.0106219	3.05272e-06	-327577	0.0001	32.7577
SPTY2D1	8.68838e-05	0.0106646	4.00665	4.00665	47.5557	11.8692
AGTPBP1	8.87153e-05	0.0108369	9.52469	9.52469	53.0504	5.56978
EIF3L	8.8729e-05	0.0108369	5.0916	5.0916	58.5277	11.495
RNF150	8.96188e-05	0.010913	1.27433e-06	-784725	0.0001	78.4725
PRPF40A	9.16521e-05	0.0110836	4.16734	4.16734	161.855	38.8389
EIF4H	9.28504e-05	0.0111734	3.72233	3.72233	106.772	28.6843
PTPN3	9.44139e-05	0.0113338	2.31494	2.31494	60.8869	26.3017
RNF38	9.48251e-05	0.01134	7.9192	7.9192	28.7471	3.63006
ATP8B2	9.61361e-05	0.0114565	1.36482	1.36482	29.4362	21.5678
CTSH	9.68057e-05	0.0115021	1.99572	1.99572	56.8226	28.4722
HAGH	9.69866e-05	0.0115021	1.67845	1.67845	30.1077	17.9378
ABHD13	0.000101116	0.0119629	4.54587	4.54587	25.3195	5.56978
WDR75	0.000104854	0.0123161	7.35069	7.35069	22.2363	3.02506
EVI2B	0.00010618	0.012442	17.2799	17.2799	54.4285	3.14981
LDB1	0.000106469	0.0124462	1.2373	1.2373	15.7429	12.7237
SLC35A2	0.000107308	0.0125146	6.09397e-06	-164097	0.0001	16.4097
SNORA7B	0.00010797	0.0125175	7.01109	7.01109	63.6256	9.07499
LEO1	0.000108046	0.0125175	7.53706	7.53706	46.5396	6.17477
RP11-631N16.2	0.000108099	0.0125175	2.55754e-06	-391001	0.0001	39.1001
TPPP3	0.000110829	0.0127734	8.45687e-06	-118247	0.0001	11.8247
ATP9A	0.000111974	0.0128752	1.57857	1.57857	29.0742	18.4181
PDCD5	0.000113669	0.0130396	7.85788	7.85788	39.0127	4.96479
FBXO38	0.000114041	0.0130518	7.53109	7.53109	57.4942	7.63424
IFIT3	0.000116165	0.0132331	16.4003	16.4003	63.6256	3.87954
COX6C	0.000117037	0.0133015	5.58032	5.58032	154.707	27.7238
ZNF777	0.000118826	0.0134737	6.56862e-06	-152239	0.0001	15.2239
SEPT2P1	0.000119484	0.0135172	27387.5	27387.5	2.73875	0.0001
FAM133B	0.000119791	0.0135207	3.11024	3.11024	7.52701	2.42007
CHRDL1	0.000120546	0.0135747	2.13397e-06	-468611	0.0001	46.8611
DTX4	0.000121816	0.0136864	1.01521	1.01521	32.5019	32.0149
RN7SL314P	0.00012253	0.0137038	27387.5	27387.5	2.73875	0.0001
RP11-203E8.1	0.00012253	0.0137038	27387.5	27387.5	2.73875	0.0001
IMMT	0.000124253	0.013865	4.49316	4.49316	63.643	14.1644
ARL13B	0.000124979	0.0139143	17.5348	17.5348	10.6102	0.605093
LYSMD4	0.000125393	0.0139186	2.40631e-06	-415573	0.0001	41.5573
PREB	0.000125584	0.0139186	9.27505	9.27505	70.808	7.63424
CSGALNACT2	0.000128113	0.0141669	6.79028	6.79028	71.5319	10.5345
PIP4K2C	0.000130967	0.0144175	9.81406	9.81406	24.975	2.54481
RP11-428J1.2	0.00013311	0.0146207	27387.5	27387.5	2.73875	0.0001
C9orf72	0.000135943	0.0148627	11.2168	11.2168	40.7178	3.63006
CTA-414D7.1	0.000136314	0.0148627	2.01404e-06	-496515	0.0001	49.6515
FZD1	0.000136525	0.0148627	8.63914e-06	-115752	0.0001	11.5752
FAM43A	0.000136962	0.0148774	7.2651e-06	-137644	0.0001	13.7644
VPS54	0.000138299	0.0149895	3.65507	3.65507	28.7471	7.86501
RNA5SP113	0.000138681	0.0149977	23942.3	23942.3	2.39423	0.0001
CLEC2B	0.000140951	0.0151821	5.05134	5.05134	42.7849	8.47
MFF	0.000141004	0.0151821	7.93377	7.93377	45.179	5.69452
H1F0	0.000141393	0.0151907	4.41576	4.41576	198.111	44.8646
AC008906.1	0.000144486	0.0154553	23942.3	23942.3	2.39423	0.0001
RP11-100M12.2	0.000144486	0.0154553	23942.3	23942.3	2.39423	0.0001
MIR99AHG	0.000145647	0.0155119	5.44977e-06	-183494	0.0001	18.3494
CCDC53	0.000146513	0.0155471	13.2945	13.2945	16.0875	1.21009
SNORA23	0.000146611	0.0155471	5.0076	5.0076	84.8282	16.9399
RPS16	0.000147404	0.0155975	3.14642	3.14642	124.909	39.6989
EDEM1	0.000148058	0.015633	5.60704	5.60704	177.545	31.6647
SASS6	0.000152935	0.0161133	51328.8	51328.8	5.13288	0.0001
LRRC75A-AS1	0.000153765	0.0161316	4.56839	4.56839	47.5557	10.4097
PARD6G	0.000155332	0.0162248	1.03866e-06	-962783	0.0001	96.2783
GTF2F1	0.000155411	0.0162248	5.96559	5.96559	52.0169	8.71949
ZBTB8OS	0.000156055	0.0162248	2.82071	2.82071	20.5312	7.27874
SPRY1	0.000156152	0.0162248	1.10213	1.10213	21.2202	19.2539
ZNF503	0.000156306	0.0162248	4.16583e-06	-240048	0.0001	24.0048
ARF1	0.000157305	0.016294	2.69326	2.69326	148.868	55.2742
ESAM	0.000159368	0.0164527	40.1647	40.1647	24.3034	0.605093
PPCDC	0.000159508	0.0164527	3.10782e-06	-321769	0.0001	32.1769
DIS3	0.000161051	0.0165771	4.28778	4.28778	47.2286	11.0147
CCNL1	0.000162034	0.0166008	2.61926	2.61926	159.77	60.9984
HACL1	0.00016211	0.0166008	325019	325019	32.5019	0.0001
GPSM1	0.000162296	0.0166008	4.45646e-06	-224393	0.0001	22.4393
NKRF	0.000162952	0.0166333	75270.1	75270.1	7.52701	0.0001
PSMC2	0.000164861	0.0167933	6.24331	6.24331	46.8841	7.5095
STAT1	0.000165294	0.0168025	8.59977	8.59977	246.631	28.6788
UBE2N	0.00016607	0.0168465	5.89725	5.89725	32.8464	5.56978
MBD4	0.000171503	0.0173617	4.29872	4.29872	49.9498	11.6197
RPL7A	0.000172479	0.0173703	2.85507	2.85507	267.301	93.6235
RP13-726E6.1	0.000172793	0.0173703	1.53262e-05	-65247.8	0.0001	6.52478
AK3	0.000173087	0.0173703	3.63467	3.63467	112.215	30.8735
YES1	0.000173312	0.0173703	2.8488	2.8488	41.0623	14.4139
CACTIN	0.000173721	0.0173703	8.18384e-06	-122192	0.0001	12.2192
FAM21C	0.00017379	0.0173703	4.16431	4.16431	27.7136	6.65502
MBNL1	0.000174064	0.0173703	3.70157	3.70157	210.771	56.941
GIMAP4	0.00017474	0.0174024	3.94978	3.94978	60.2328	15.2497
TRIM33	0.000176345	0.0175267	4.30521	4.30521	55.7716	12.9544
CDC42	0.0001776	0.0176158	3.90181	3.90181	104.723	26.8396
COMMD7	0.000178921	0.017711	6.83099e-06	-146392	0.0001	14.6392
SNRPD2	0.000181945	0.0179742	1.62015	1.62015	13.3488	8.23924
CTSS	0.000182961	0.0180382	6.87013	6.87013	165.644	24.1108
RGMB	0.000185777	0.0182791	6.09397e-06	-164097	0.0001	16.4097
STAM	0.00018917	0.0185387	8.48362	8.48362	15.3984	1.81508
RPN1	0.000189983	0.0185813	4.47723	4.47723	184.436	41.1941
SCARNA4	0.000191556	0.0186745	99211.4	99211.4	9.92114	0.0001
PEG10	0.000191697	0.0186745	1.00521e-05	-99481.9	0.0001	9.94819
PTPLAD2	0.000192208	0.0186774	3.86075e-06	-259017	0.0001	25.9017
RP4-697K14.15	0.000192488	0.0186774	82160.4	82160.4	8.21604	0.0001
EML4	0.000194141	0.0187782	2.39471	2.39471	102.311	42.7238
ACTB	0.00019434	0.0187782	3.90391	3.90391	3590.11	919.619
FAU	0.000194674	0.0187782	3.2365	3.2365	154.001	47.5825
FIS1	0.000196838	0.0189497	1.21838	1.21838	16.0875	13.2039
SAP18	0.00019773	0.0189612	6.02003	6.02003	56.1336	9.32448
CACNA2D1	0.000198544	0.0190022	5.1558e-06	-193956	0.0001	19.3956
RRNAD1	0.000198962	0.0190051	7.79776e-06	-128242	0.0001	12.8242
TRBV24-1	0.000199435	0.0190133	82160.4	82160.4	8.21604	0.0001
URI1	0.000201001	0.0190885	4.65558	4.65558	28.7471	6.17477
CTCF	0.000202771	0.0191975	4.54245	4.54245	30.7968	6.77976
RFC1	0.000203097	0.0191975	2.56784	2.56784	52.7059	20.5254
GPSM3	0.000203556	0.0191975	4.48289	4.48289	35.258	7.86501
ULK4	0.000203713	0.0191975	2.98153	2.98153	19.8422	6.65502
ATP5H	0.000205005	0.0192822	3.18543	3.18543	54.7555	17.1894
EIF3E	0.000205777	0.0193178	2.95294	2.95294	104.723	35.4639
LSR	0.00020805	0.019494	3.69196	3.69196	72.8576	19.7341
RASGRF2	0.000209039	0.0195493	5.6279e-06	-177686	0.0001	17.7686
SNORA49	0.000210804	0.0196423	5.96579	5.96579	210.082	35.2144
SNORA33	0.000210833	0.0196423	10.8554	10.8554	65.6752	6.05003
MCCC2	0.000211436	0.019652	3.07836	3.07836	54.3936	17.6696
VCAN	0.000211738	0.019652	11.9418	11.9418	1049.21	87.8605
SAT1	0.000212607	0.0196954	6.34523	6.34523	757.741	119.419
DCAF6	0.000214237	0.0197812	2.38456	2.38456	84.8632	35.5887
LYZ	0.000214338	0.0197812	6.52816	6.52816	115.35	17.6696
TPM4	0.000214827	0.0197891	3.004	3.004	464.484	154.622
RBBP5	0.000215774	0.0198391	3.60494	3.60494	17.448	4.84004
CCDC186	0.00021632	0.0198444	3.61534	3.61534	37.6346	10.4097
ZFAND6	0.00021664	0.0198444	4.47885	4.47885	66.7087	14.8942
SNORA47	0.000218192	0.0199345	7.02299	7.02299	80.729	11.495
PIP5K1A	0.000218436	0.0199345	3.36377	3.36377	44.8345	13.3287
ALDH1L2	0.000220401	0.0200162	6.73416e-06	-148497	0.0001	14.8497
SNORA54	0.000220554	0.0200162	8.77911	8.77911	100.916	11.495
GSR	0.000223332	0.0201929	2.88923	2.88923	47.5557	16.4597
TAB3	0.000223388	0.0201929	2.08244	2.08244	78.0078	37.4598
RPL5	0.000224272	0.0201929	3.12322	3.12322	374.436	119.888
RNU6-487P	0.000224372	0.0201929	15.6934	15.6934	37.9792	2.42007
EPSTI1	0.000224557	0.0201929	5.84067	5.84067	72.8576	12.4742
TMTC2	0.000225068	0.0202018	9.61148e-06	-104042	0.0001	10.4042
PSME1	0.00022674	0.020229	3.28629	3.28629	123.531	37.5899
MCOLN1	0.000227431	0.020229	1.01044	1.01044	14.7094	14.5574
CSNK1G3	0.000229241	0.0203531	3.2044	3.2044	17.448	5.44504
CFL1	0.000232267	0.0205352	3.45266	3.45266	224.844	65.1218
RP6-43L17.2	0.000232935	0.0205352	1.25861e-05	-79452.6	0.0001	7.94526
PDE9A	0.000232964	0.0205352	4.62971e-06	-215996	0.0001	21.5996
ARID4A	0.000233896	0.0205678	3.03067	3.03067	110.183	36.3558
CDC42SE2	0.000234173	0.0205678	5.77354	5.77354	32.1574	5.56978
PPWD1	0.000236506	0.0206987	2.54447	2.54447	24.6304	9.67999
MRPS15	0.000241833	0.0210901	5.70757	5.70757	32.5019	5.69452
TIMM10B	0.000242086	0.0210901	4.28354	4.28354	34.2244	7.98975
THAP5	0.000242267	0.0210901	6.11957	6.11957	26.6801	4.35979
RP11-407N17.3	0.000243271	0.02114	23942.3	23942.3	2.39423	0.0001
GAPDH	0.000248674	0.0215272	5.6242	5.6242	1726.12	306.909
LDHA	0.000249042	0.0215272	3.61145	3.61145	848.444	234.931
MLX	0.000256036	0.022	4.07799	4.07799	57.8387	14.1831
DIO3OS	0.000256304	0.022	3.71215e-06	-269385	0.0001	26.9385
RPL6	0.000256929	0.0220151	3.01961	3.01961	182.421	60.4121
MPC1	0.000258082	0.0220755	12.6615	12.6615	108.822	8.59474
TAOK3	0.000259137	0.0221271	3.41324	3.41324	100.951	29.5762
ZNF667	0.000259854	0.0221499	2.08624e-06	-479331	0.0001	47.9331
EXOC2	0.000260788	0.0221909	4.68698	4.68698	23.2699	4.96479
PHIP	0.000261892	0.0222159	2.50851	2.50851	78.0253	31.1042
RP4-773N10.4	0.000261986	0.0222159	6.37758e-06	-156799	0.0001	15.6799
RBM26	0.000264957	0.0223904	2.75314	2.75314	89.996	32.6884
ZBTB20	0.000269824	0.0227626	2.90482	2.90482	100.589	34.6282
SUDS3	0.000270792	0.0228051	3.1214	3.1214	57.8212	18.5241
GLUL	0.00027215	0.0228801	4.29629	4.29629	738.536	171.901
TBCA	0.000276937	0.0231957	2.88969	2.88969	109.166	37.7779
GPR135	0.000277781	0.0231957	4.33213e-06	-230833	0.0001	23.0833
CMTM6	0.000277793	0.0231957	5.12948	5.12948	151.881	29.6095
RNU1-28P	0.000289699	0.0240725	18.2862	18.2862	33.1909	1.81508
ID3	0.000290762	0.0240725	1.09016	1.09016	7.52701	6.90451
RP11-108M12.2	0.000290963	0.0240725	8.36859e-06	-119494	0.0001	11.9494
SMCHD1	0.000291215	0.0240725	2.99452	2.99452	136.863	45.7043
SPAST	0.000291236	0.0240725	7.63448	7.63448	27.7136	3.63006
PPP1R3F	0.000292585	0.0241434	4.33213e-06	-230833	0.0001	23.0833
ACAA2	0.000293792	0.0242023	6.57799	6.57799	255.518	38.8444
TRAM1	0.000295061	0.0242662	3.72796	3.72796	96.8164	25.9703
ABI1	0.000295711	0.024279	2.5993	2.5993	29.7632	11.4505
HMGN1	0.000298278	0.0244488	1.88954	1.88954	40.7178	21.5491
SNORD38	0.000302671	0.0247676	23942.3	23942.3	2.39423	0.0001
CACNB1	0.000303994	0.0247813	4.75216e-06	-210431	0.0001	21.0431
COX7A2L	0.00030563	0.0248441	3.58483	3.58483	49.9498	13.9337
PDHA1	0.000307082	0.0249208	3.32115	3.32115	50.2943	15.1436
GXYLT2	0.000309336	0.0250623	1.09227e-05	-91552.5	0.0001	9.15525
SUCLG2	0.000310238	0.025094	3.83428	3.83428	156.378	40.7841
SF3A1	0.000312197	0.0252109	2.84568	2.84568	96.1623	33.7924
RP11-159D12.2	0.000313326	0.0252483	7.19985e-06	-138892	0.0001	13.8892
AL355075.1	0.000313689	0.0252483	4.44329	4.44329	37.6346	8.47
ZRANB1	0.000314302	0.0252563	2.10066	2.10066	17.7926	8.47
DDX55	0.000316343	0.0252995	2.16847	2.16847	26.0085	11.9939
ZNF92	0.000316385	0.0252995	102657	102657	10.2657	0.0001
TAGLN2	0.000317522	0.0253186	3.51282	3.51282	200.558	57.0932
ATF2	0.000317656	0.0253186	3.42187	3.42187	43.1119	12.5989
DYNC1I2	0.000318379	0.0253351	3.03528	3.03528	70.8429	23.3398
NOP16	0.00031937	0.0253729	7.43252	7.43252	9.92114	1.33483
SLCO1B1	0.000320083	0.0253764	9.82297	9.82297	127.251	12.9544
SSB	0.000320448	0.0253764	4.47375	4.47375	48.2447	10.784
UBA3	0.00032293	0.0254897	4.58625	4.58625	17.7926	3.87954
AC058791.1	0.000323669	0.0254897	7.24458e-06	-138034	0.0001	13.8034
ERBB2IP	0.000323955	0.0254897	3.33563	3.33563	150.211	45.0323
ZNF691	0.000324919	0.0255246	6.63353e-06	-150749	0.0001	15.0749
IFNAR2	0.000328798	0.0257881	4.29885	4.29885	13.0043	3.02506
PRKAR1A	0.000330485	0.0258378	3.4313	3.4313	222.38	64.8091
ROCK2	0.000331835	0.0258767	3.35863	3.35863	164.921	49.1035
HNRNPA2B1	0.00033263	0.0258767	3.01724	3.01724	631.384	209.259
AC008694.3	0.00033307	0.0258767	8.36859e-06	-119494	0.0001	11.9494
PTPRT	0.000333874	0.0258767	1.55593e-06	-642703	0.0001	64.2703
MKNK1	0.000333967	0.0258767	1.97604	1.97604	43.1119	21.8173
MORN1	0.000334145	0.0258767	4.89863e-06	-204139	0.0001	20.4139
KIF16B	0.000337295	0.0260777	3.598	3.598	28.7471	7.98975
GRIFIN	0.000337803	0.0260777	23942.3	23942.3	2.39423	0.0001
GPR161	0.000344828	0.0265367	3.51057e-06	-284854	0.0001	28.4854
ADD3	0.000349807	0.0268652	3.02268	3.02268	68.7933	22.7591
KRTAP20-1	0.000350226	0.0268652	23942.3	23942.3	2.39423	0.0001
SMARCA1	0.000355851	0.0272143	3.18368	3.18368	106.393	33.4182
LRRC28	0.000356789	0.0272436	4.62453e-06	-216238	0.0001	21.6238
HNRNPH2	0.000357395	0.0272475	3.1201	3.1201	54.411	17.4389
CRLF3	0.000359525	0.0273068	4.29885	4.29885	13.0043	3.02506
PDLIM7	0.000359712	0.0273068	1.02062	1.02062	13.3488	13.0792
PDK4	0.000360434	0.0273068	7.63569	7.63569	201.229	26.3538
EMC2	0.000360844	0.0273068	1.85477	1.85477	33.1909	17.8949
GOPC	0.000361933	0.0273068	5.44325	5.44325	27.0246	4.96479
RNU6-264P	0.000362066	0.0273068	23942.3	23942.3	2.39423	0.0001
RP11-350F16.2	0.000364455	0.0274448	1.25861e-05	-79452.6	0.0001	7.94526
YY1AP1	0.000365333	0.0274496	2.66207	2.66207	94.4572	35.4826
RP11-310P5.1	0.000365637	0.0274496	1.53262e-05	-65247.8	0.0001	6.52478
ECH1	0.000366433	0.0274673	3.15579	3.15579	55.4271	17.5636
RP11-168O16.2	0.000368024	0.0275026	1.25861e-05	-79452.6	0.0001	7.94526
RP11-542F9.1	0.000368024	0.0275026	1.25861e-05	-79452.6	0.0001	7.94526
CHCHD7	0.000370252	0.0276271	2.48328e-06	-402694	0.0001	40.2694
FKBP5	0.000371283	0.0276499	4.73836	4.73836	237.83	50.1925
RP11-230F18.5	0.000371683	0.0276499	4.47356e-06	-223536	0.0001	22.3536
ARL5A	0.000373822	0.027725	3.63329	3.63329	43.801	12.0555
LIPA	0.000374582	0.0277394	22.6808	22.6808	98.8835	4.35979
EIF3K	0.000376302	0.027783	3.43225	3.43225	23.2699	6.77976
ZKSCAN3	0.000377542	0.0277909	6.97097e-06	-143452	0.0001	14.3452
STK17B	0.000378213	0.0277987	2.8863	2.8863	31.4858	10.9087
MIER1	0.000382383	0.0280631	3.97652	3.97652	140.979	35.4529
SNHG12	0.000383861	0.0280794	2.96086	2.96086	58.8548	19.8776
CREG1	0.000383939	0.0280794	3.22124	3.22124	111.199	34.5205
SNX6	0.000384321	0.0280794	1.91367	1.91367	22.2363	11.6197
IDH3G	0.000385675	0.0281365	3.50742	3.50742	10.6102	3.02506
ZFAND5	0.000387867	0.02825	3.42197	3.42197	161.82	47.2885
ADCK4	0.000388381	0.02825	4.39883e-06	-227333	0.0001	22.7333
DLX2-AS1	0.000391041	0.0283695	1.16956e-05	-85502.6	0.0001	8.55026
SDCBP	0.00039118	0.0283695	4.56895	4.56895	193.375	42.3238
MARCHF7	0.000393761	0.0285146	2.85189	2.85189	72.8751	25.5533
RNU4-23P	0.00039546	0.0285954	23942.3	23942.3	2.39423	0.0001
MORF4L1	0.000399237	0.0288261	2.90854	2.90854	161.201	55.4232
BZW2	0.000401625	0.0289471	29.407	29.407	35.585	1.21009
IL13RA1	0.000402092	0.0289471	9.01496	9.01496	79.7304	8.84423
LSG1	0.000406132	0.0291951	1.69831	1.69831	38.3237	22.5657
CST3	0.000407314	0.0292373	3.2767	3.2767	137.914	42.0891
BCL6	0.000408621	0.0292883	2.31445	2.31445	116.693	50.4195
PRPF31	0.000409824	0.0293317	3.34603	3.34603	35.585	10.635
SELT	0.000417136	0.0297683	9.43144	9.43144	70.8254	7.5095
UBAP1	0.000417948	0.0297829	2.23659	2.23659	63.2985	28.3013
VPS35	0.000420104	0.0298932	3.20398	3.20398	69.1029	21.5678
GNA15	0.000421992	0.0299841	15.5577	15.5577	18.8261	1.21009
EPS8	0.000423564	0.0300522	2.43396	2.43396	85.1902	35.0007
FEM1C	0.000424751	0.030093	3.13001	3.13001	45.5061	14.5387
CAMSAP2	0.000426529	0.0301553	2.82545	2.82545	40.3733	14.2892
TRIM22	0.000427135	0.0301553	3.99146	3.99146	93.0791	23.3196
UGT1A4	0.000427487	0.0301553	36.1821	36.1821	43.7835	1.21009
SNRNP27	0.000428088	0.0301553	3.40109	3.40109	50.6563	14.8942
TSC22D3	0.00043063	0.0302909	7.90891	7.90891	187.244	23.6751
ZNF292	0.000432738	0.0303957	2.17631	2.17631	129.698	59.5951
SEMA3A	0.000434092	0.0304472	8.98153e-06	-111340	0.0001	11.134
PDE1C	0.000434987	0.0304665	2.69104e-06	-371603	0.0001	37.1603
PSME3	0.00043659	0.0305326	3.94985	3.94985	55.7716	14.1199
KLHL24	0.000437175	0.0305326	4.50028	4.50028	103.345	22.9641
SNORD116-3	0.000437953	0.0305435	27387.5	27387.5	2.73875	0.0001
ARL1	0.000439402	0.0305577	2.72007	2.72007	45.1616	16.6031
CLTA	0.000444545	0.0308717	3.59995	3.59995	73.5815	20.4396
GNA13	0.000446336	0.0309523	3.9865	3.9865	234.8	58.8987
PDAP1	0.00044872	0.0310737	3.88416	3.88416	108.168	27.8485
RNU6ATAC38P	0.000449457	0.0310809	99211.4	99211.4	9.92114	0.0001
N4BP1	0.00045022	0.0310899	2.39698	2.39698	47.9002	19.9836
DUS3L	0.000458273	0.0315589	3.58435e-06	-278990	0.0001	27.899
GXYLT1	0.000458358	0.0315589	2.029	2.029	23.6144	11.6384
ODF3B	0.000458941	0.0315589	9.53291e-06	-104900	0.0001	10.49
SUMO1	0.000464582	0.0318576	2.23829	2.23829	54.0665	24.1553
TMEM63A	0.000467717	0.0320278	1.36864	1.36864	70.8254	51.7489
ACTG1	0.000469658	0.0321075	3.92278	3.92278	1592.76	406.028
RTF1	0.000470779	0.0321075	2.89997	2.89997	52.6885	18.1686
ZNF865	0.000471564	0.0321075	4.51991e-06	-221244	0.0001	22.1244
CD74	0.000471864	0.0321075	3.27521	3.27521	529.003	161.517
SNORD115-40	0.000473664	0.0321543	23942.3	23942.3	2.39423	0.0001
ADK	0.000475443	0.0321977	2.92978	2.92978	38.9952	13.3099
KIAA1919	0.000482415	0.0326248	2.37709	2.37709	27.3691	11.5137
ZMYM2	0.000483557	0.0326252	2.37217	2.37217	73.237	30.8735
NDFIP1	0.000483966	0.0326252	4.45884	4.45884	84.1567	18.8741
TGM2	0.000485374	0.0326252	3.69573	3.69573	1138.12	307.954
BDP1	0.00048544	0.0326252	2.81596	2.81596	203.589	72.2982
RNU4-85P	0.000486047	0.0326252	23942.3	23942.3	2.39423	0.0001
CTD-2022H16.2	0.00048677	0.0326252	1.25861e-05	-79452.6	0.0001	7.94526
PTPRC	0.000487073	0.0326252	5.21835	5.21835	142.719	27.3495
HPS3	0.000491801	0.032889	2.56665	2.56665	20.1867	7.86501
OR4C50P	0.00049235	0.032889	6.91088e-06	-144699	0.0001	14.4699
TFIP11	0.000496696	0.0330368	3.56004	3.56004	31.4858	8.84423
PRKCZ	0.000497564	0.0330368	4.85836e-06	-205831	0.0001	20.5831
KPNB1	0.000497889	0.0330368	2.50456	2.50456	132.074	52.7335
TMEM184C	0.000498003	0.0330368	1.99104	1.99104	32.8464	16.4971
SNORA58	0.000499149	0.0330368	6.78488	6.78488	102.621	15.1249
ABCF2	0.000500746	0.0330897	4.101	4.101	15.3984	3.7548
ZNF428	0.00050262	0.0331688	3.2526	3.2526	7.87152	2.42007
HIST4H4	0.000504013	0.0332161	5.0582e-06	-197699	0.0001	19.7699
AP3D1	0.000506176	0.033314	2.66817	2.66817	209.393	78.4782
ITGB2	0.000508031	0.0333913	3.70334	3.70334	95.1637	25.6967
EFR3A	0.000509373	0.0334348	3.85005	3.85005	72.186	18.7494
AP000320.6	0.000511911	0.0335034	27387.5	27387.5	2.73875	0.0001
OAT	0.000512104	0.0335034	1.88355	1.88355	19.8422	10.5345
WDFY1	0.000512467	0.0335034	2.67744	2.67744	56.4606	21.0876
CNOT1	0.000516881	0.0337078	3.01071	3.01071	106.755	35.4584
SGMS2	0.000517039	0.0337078	7.74321	7.74321	29.0742	3.7548
PSMD6	0.000519653	0.0337933	2.9852	2.9852	56.7877	19.0231
CAPZA1	0.000531051	0.0344888	7.11889	7.11889	107.806	15.1436
KB-1208A12.3	0.000532607	0.0345055	9.42303	9.42303	17.1035	1.81508
POU2F1	0.000534056	0.0345055	1.67787	1.67787	38.6682	23.046
USMG5	0.00053412	0.0345055	3.11029	3.11029	15.0539	4.84004
NATD1	0.00053508	0.0345072	5.19525e-06	-192484	0.0001	19.2484
PRKCE	0.00053572	0.0345072	4.19085	4.19085	51.3104	12.2434
OXA1L	0.000536461	0.0345072	1.87387	1.87387	39.0127	20.8193
TAPBP	0.000538206	0.0345423	2.68415	2.68415	202.193	75.3285
MIOS	0.000541539	0.0346543	5.46596	5.46596	9.92114	1.81508
UTRN	0.000542069	0.0346543	3.17835	3.17835	649.866	204.466
GTF2F2	0.00054304	0.0346713	10.4619	10.4619	12.6598	1.21009
CUL1	0.000544893	0.0347444	7.67906	7.67906	87.9289	11.4505
KIAA0368	0.000545817	0.0347581	2.08694	2.08694	80.402	38.5263
RPS13	0.000547859	0.034843	3.38877	3.38877	110.2	32.5192
C5orf22	0.000552222	0.035075	7.43284	7.43284	29.7632	4.00429
ERAP1	0.000553701	0.0351235	3.86114	3.86114	31.8128	8.23924
AFF3	0.000555593	0.0351981	1.26373	1.26373	23.6144	18.6863
ACADM	0.000557141	0.0352506	11.3401	11.3401	104.326	9.19974
EXOSC10	0.00055924	0.0353379	2.15981	2.15981	51.0008	23.6135
NADK2	0.000566299	0.0356477	4.70352	4.70352	101.243	21.5249
HOXC-AS1	0.000566321	0.0356477	1.25861e-05	-79452.6	0.0001	7.94526
MSMO1	0.00056779	0.0356521	5.19554	5.19554	141.633	27.2605
PLAUR	0.000569085	0.0356521	3.38756	3.38756	59.5613	17.5823
ITGA9-AS1	0.000569772	0.0356521	3.33904e-06	-299487	0.0001	29.9487
GDPD5	0.000570022	0.0356521	2.36906e-06	-422108	0.0001	42.2108
LONRF1	0.000574179	0.0358664	2.21986	2.21986	40.3733	18.1873
CTSA	0.000575188	0.0358839	3.91299	3.91299	81.78	20.8996
RP11-497J7.1	0.000576639	0.0359287	6.91088e-06	-144699	0.0001	14.4699
NDUFA5	0.000577986	0.0359601	2.93689	2.93689	34.9135	11.8879
AHCY	0.000578607	0.0359601	2.52176	2.52176	40.0288	15.8734
CALR	0.000581636	0.0361026	4.59408	4.59408	1167.39	254.109
RPS10	0.000587253	0.03634	3.24437	3.24437	23.9589	7.38476
PRDM4	0.000587681	0.03634	2.27511	2.27511	17.7926	7.82052
AFG3L2	0.000593228	0.0366369	3.09644	3.09644	75.6137	24.4196
PIGT	0.000594477	0.0366679	1.93922	1.93922	20.1867	10.4097
MED1	0.000598069	0.036797	2.79033	2.79033	28.4026	10.179
THOC7	0.00059901	0.0368087	2.12096	2.12096	5.13288	2.42007
NUB1	0.000607952	0.0372851	2.43152	2.43152	33.8799	13.9337
MAP3K8	0.000609632	0.0372851	7.87935	7.87935	62.954	7.98975
NEMF	0.000609925	0.0372851	3.13464	3.13464	99.5725	31.7653
CFB	0.000610675	0.0372851	4.58907	4.58907	282.216	61.4973
CMTR1	0.000611083	0.0372851	2.4858	2.4858	55.4271	22.2975
RNU6-235P	0.000611319	0.0372851	51328.8	51328.8	5.13288	0.0001
LARP1P1	0.000612462	0.0372927	9.42088e-06	-106147	0.0001	10.6147
ACSL5	0.000612961	0.0372927	7.7061	7.7061	96.1273	12.4742
B4GALT4	0.000616697	0.0374735	3.64655	3.64655	21.2202	5.81926
PMVK	0.000620188	0.0375926	13.2945	13.2945	16.0875	1.21009
NME7	0.000623194	0.0377144	1.95797	1.95797	28.7471	14.6821
NDUFA8	0.00062389	0.0377144	7.44948	7.44948	27.042	3.63006
SNHG3	0.000625234	0.0377144	2.90128	2.90128	162.544	56.025
SFRP1	0.000625366	0.0377144	9.1874e-06	-108845	0.0001	10.8845
RNU6-918P	0.000626038	0.0377144	23942.3	23942.3	2.39423	0.0001
DDX42	0.00062856	0.0378176	3.59542	3.59542	147.508	41.0265
CD37	0.000629292	0.0378176	1.60572	1.60572	28.4026	17.6884
RAB8B	0.000631901	0.0379279	4.85678	4.85678	137.586	28.3287
HIST1H2BD	0.000632805	0.0379359	2.5761	2.5761	66.7437	25.9088
ZNF460	0.000633775	0.037939	1.6504	1.6504	32.1574	19.4846
GMIP	0.000634403	0.037939	3.05479	3.05479	18.4816	6.05003
FAM199X	0.000637628	0.0380855	2.72352	2.72352	46.8667	17.2081
C15orf57	0.000640969	0.0382385	1.11123	1.11123	13.3488	12.0127
ETS1	0.000647247	0.0385407	3.34009	3.34009	153.347	45.911
PDPN	0.000647604	0.0385407	7.96531e-06	-125544	0.0001	12.5544
KIAA1377	0.00065121	0.0386158	6.56862e-06	-152239	0.0001	15.2239
RNU6-1067P	0.00065203	0.0386158	51328.8	51328.8	5.13288	0.0001
EXOC4	0.000652757	0.0386158	1.7274	1.7274	73.2196	42.387
SNORD113-3	0.000652761	0.0386158	23942.3	23942.3	2.39423	0.0001
TRAPPC8	0.000653586	0.0386158	6.2102	6.2102	57.1322	9.19974
NARF	0.000654452	0.0386206	1.98093	1.98093	50.6563	25.572
IQCB1	0.00066281	0.0390668	4.24188	4.24188	10.2657	2.42007
RBM6	0.000665737	0.0391923	2.93169	2.93169	246.753	84.1673
TSR2	0.000667705	0.0392212	3.12707	3.12707	31.8303	10.179
DHX29	0.000667826	0.0392212	3.33115	3.33115	58.1483	17.4559
S100A4	0.000669731	0.0392861	5.78367	5.78367	29.4362	5.08953
CDK11B	0.000672005	0.0393541	2.37974	2.37974	29.0917	12.2247
OLA1	0.000672854	0.0393541	2.46686	2.46686	28.4026	11.5137
PRICKLE4	0.000673295	0.0393541	8.18384e-06	-122192	0.0001	12.2192
NOL7	0.00067693	0.0395195	3.22529	3.22529	42.7849	13.2655
SKIV2L2	0.000681497	0.0397389	1.54893	1.54893	27.3691	17.6696
GLI3	0.00068392	0.0398329	2.65512e-06	-376631	0.0001	37.6631
ARF5	0.000685595	0.0398831	1.49078	1.49078	9.92114	6.65502
CPT1A	0.000686469	0.0398867	3.79188	3.79188	362.944	95.7163
RP11-242G20.1	0.000690335	0.0400565	1.25861e-05	-79452.6	0.0001	7.94526
CYB5R4	0.000691023	0.0400565	2.54351	2.54351	31.1413	12.2434
TAT-AS1	0.00069272	0.0400675	5.15511e-05	-19398.2	0.0001	1.93982
PPP1CB	0.000692844	0.0400675	3.48649	3.48649	241.585	69.2918
ZNRF2	0.000694811	0.0401252	6.66123	6.66123	45.1616	6.77976
PGAM1	0.000706493	0.0405891	2.16845	2.16845	23.6144	10.89
ARAP2	0.000706825	0.0405891	1.74623	1.74623	34.896	19.9836
ATG4A	0.000710215	0.040719	5.51005	5.51005	14.7094	2.66956
HLA-C	0.00071136	0.040719	6.15244	6.15244	669.655	108.844
WBP5	0.000713028	0.0407236	2.31068	2.31068	92.063	39.8423
GABPB1	0.000713314	0.0407236	2.99474	2.99474	29.4187	9.82345
TTC39A	0.000714594	0.0407493	1.7612e-06	-567795	0.0001	56.7795
SLC25A44	0.000716998	0.0408098	1.96254	1.96254	51.6549	26.3204
KARS	0.000717712	0.0408098	1.8564	1.8564	47.9002	25.8028
UBE2K	0.000718149	0.0408098	2.53208	2.53208	44.4725	17.5636
SNAPC1	0.000720025	0.0408324	8.76811	8.76811	10.6102	1.21009
ANKRD36	0.000720209	0.0408324	2.25308	2.25308	40.3733	17.9191
TSPAN11	0.000723546	0.0409742	3.38897e-06	-295075	0.0001	29.5075
KRT17	0.000725304	0.0410203	1.01164e-05	-98849.8	0.0001	9.88498
RP11-527N12.2	0.000726031	0.0410203	27387.5	27387.5	2.73875	0.0001
SDE2	0.00073085	0.0411269	6.98302	6.98302	48.9163	7.00503
MIR4442	0.000731269	0.0411269	23942.3	23942.3	2.39423	0.0001
HSD17B11	0.000735325	0.0413077	5.51255	5.51255	54.049	9.80473
ITM2A	0.000738167	0.0413728	1.1814e-05	-84645	0.0001	8.4645
ARHGAP12	0.000741276	0.0414993	2.52597	2.52597	73.9086	29.2595
RNA5SP66	0.000742116	0.0414993	23942.3	23942.3	2.39423	0.0001
CD86	0.000745212	0.0415445	6.10381	6.10381	40.7353	6.67374
ZNF160	0.000745462	0.0415445	1.44046	1.44046	56.1336	38.9691
S1PR1	0.000748719	0.0416787	2.14566	2.14566	18.4816	8.61346
VPS8	0.000749706	0.0416864	2.01072	2.01072	68.4488	34.0419
RP11-462L8.1	0.000753016	0.0418231	5.71113e-06	-175097	0.0001	17.5097
C1QA	0.000762279	0.0422051	7.25222	7.25222	172.844	23.8333
MARCKS	0.000762329	0.0422051	4.23567	4.23567	155.741	36.7689
CLEC14A	0.000762474	0.0422051	6.30948e-06	-158492	0.0001	15.8492
ATAD2	0.00076497	0.0422376	1.27695	1.27695	17.7926	13.9337
IKBIP	0.000764987	0.0422376	7.64896e-06	-130737	0.0001	13.0737
COX6B1P1	0.000765642	0.0422376	23942.3	23942.3	2.39423	0.0001
REV1	0.000768096	0.0423177	2.65387	2.65387	31.8303	11.9939
FEZ2	0.000771121	0.0423177	1.36476	1.36476	15.3984	11.2829
C7orf43	0.000771452	0.0423177	6.06229e-06	-164954	0.0001	16.4954
RP11-756G12.1	0.000771795	0.0423177	23942.3	23942.3	2.39423	0.0001
PFN1	0.000771824	0.0423177	3.03273	3.03273	224.172	73.9175
GNAI2	0.000772264	0.0423177	2.98836	2.98836	285.8	95.6378
GNS	0.000774468	0.0423911	2.94493	2.94493	138.258	46.9478
DUSP1	0.000775434	0.0423967	1.6209	1.6209	215.577	132.998
HNRNPH1	0.000778702	0.0424808	1.91807	1.91807	165.919	86.5031
ATP6AP2	0.000778703	0.0424808	2.09169	2.09169	44.49	21.2699
ITGAX	0.000782327	0.0426001	2.87868	2.87868	73.2545	25.4472
SRSF8	0.000785748	0.0427227	2.27004	2.27004	18.1371	7.98975
CST13P	0.000796509	0.0431946	3.05385e-05	-32745.5	0.0001	3.27455
FNIP1	0.000797065	0.0431946	2.89667	2.89667	104.016	35.909
PTPN11	0.000797964	0.0431956	3.19962	3.19962	123.514	38.6026
SH3BGRL	0.000805272	0.0435432	3.85066	3.85066	65.7101	17.0646
LRRFIP1	0.00080849	0.0436455	2.34283	2.34283	211.116	90.1112
AC062016.3	0.000810074	0.0436455	5.15511e-05	-19398.2	0.0001	1.93982
NFX1	0.00081025	0.0436455	1.83878	1.83878	42.0784	22.8838
RP1-78B3.1	0.000811166	0.0436455	6.03915e-06	-165586	0.0001	16.5586
DCTN2	0.000811608	0.0436455	2.01369	2.01369	28.0581	13.9337
MTRF1L	0.000823064	0.0441648	11.0317	11.0317	26.6975	2.42007
CAPZB	0.000831025	0.0445433	2.54073	2.54073	72.548	28.554
ZNF227	0.000833676	0.0446367	2.75508	2.75508	14.7094	5.33901
RPL38	0.000840617	0.0449593	2.95738	2.95738	190.999	64.5838
BTF3	0.000843271	0.0450346	2.04382	2.04382	161.855	79.1922
KANK3	0.000845937	0.0450346	5.24133e-06	-190791	0.0001	19.0791
HIST1H2AA	0.000846202	0.0450346	27387.5	27387.5	2.73875	0.0001
RYK	0.000846532	0.0450346	2.00476	2.00476	33.5354	16.7279
FRMD6	0.000846612	0.0450346	4.43518e-06	-225470	0.0001	22.547
AC005077.7	0.000848819	0.0451031	54773.9	54773.9	5.47739	0.0001
H2AFV	0.000850498	0.0451435	1.96948	1.96948	39.3572	19.9836
RP11-505E24.2	0.000854896	0.045328	1.16956e-05	-85502.6	0.0001	8.55026
SLC16A1	0.000857431	0.0454133	3.1698	3.1698	53.36	16.8339
NUDCD1	0.000859797	0.0454663	8.48279	8.48279	5.13288	0.605093
GPX3	0.000860284	0.0454663	1.79053	1.79053	925.745	517.023
NBN	0.000867071	0.0457758	2.29052	2.29052	36.6011	15.9794
SGPP1	0.000869547	0.0458572	10.4619	10.4619	12.6598	1.21009
WSB1	0.000874217	0.0460044	2.62262	2.62262	182.765	69.688
KIAA1841	0.00087515	0.0460044	5.12731	5.12731	20.5312	4.00429
CPD	0.000877959	0.0460884	2.94001	2.94001	141.651	48.1804
EIF5A	0.000878625	0.0460884	2.94565	2.94565	128.647	43.6733
DNAJC19P3	0.000879842	0.046103	1.25861e-05	-79452.6	0.0001	7.94526
FPR1	0.000883172	0.0462281	22.0608	22.0608	13.3488	0.605093
DNAH9	0.000893051	0.0466954	2.31535e-06	-431900	0.0001	43.19
STX1A	0.000898594	0.0469021	4.93464e-06	-202649	0.0001	20.2649
PLIN2	0.000898913	0.0469021	6.73488	6.73488	1657.03	246.037
MFN1	0.00090152	0.0469855	2.74604	2.74604	36.6011	13.3287
CNRIP1	0.000907368	0.0471401	1.02456e-05	-97602.4	0.0001	9.76024
ID4	0.000908165	0.0471401	3.6773	3.6773	13.3488	3.63006
RNF44	0.000908275	0.0471401	2.00272	2.00272	32.5019	16.2289
PTBP1	0.000911684	0.0472387	2.73661	2.73661	152.64	55.7771
ARPC4	0.000913329	0.0472387	3.28014	3.28014	17.1035	5.21427
HLA-A	0.000913535	0.0472387	4.56621	4.56621	368.217	80.6394
PPIAP13	0.000914024	0.0472387	1.16956e-05	-85502.6	0.0001	8.55026
RINT1	0.000919816	0.0474732	1.13103	1.13103	7.52701	6.65502
YIPF3	0.000920496	0.0474732	2.89573	2.89573	43.1294	14.8942
HMGN4	0.00092763	0.0477633	5.58203	5.58203	27.7136	4.96479
ZNF330	0.000928429	0.0477633	2.89824	2.89824	27.0246	9.32448
MPC2	0.00092904	0.0477633	6.1836	6.1836	56.1161	9.07499
FAM126B	0.000930806	0.0477639	1.25579	1.25579	22.2363	17.7071
DPYD	0.000930997	0.0477639	3.61205	3.61205	55.0826	15.2497
GBP2	0.000933094	0.04781	3.0915	3.0915	197.819	63.9881
SLC25A20	0.000933842	0.04781	14.6094	14.6094	53.033	3.63006
RNF144B	0.000938721	0.0479425	3.47046	3.47046	40.3908	11.6384
PPA1	0.000939332	0.0479425	1.33532	1.33532	24.2859	18.1873
IFI44L	0.000939359	0.0479425	5.26667	5.26667	72.1686	13.7029
TMEM82	0.000940887	0.0479664	2.43924	2.43924	12.6598	5.19005
MBOAT2	0.000941782	0.0479664	7.59911e-06	-131594	0.0001	13.1594
CELF2	0.000942974	0.0479773	1.0933	1.0933	21.9093	20.0396
OTUD6B-AS1	0.000947038	0.0481129	1.95592	1.95592	30.1077	15.3931
SAR1A	0.000947598	0.0481129	2.46246	2.46246	73.2196	29.7343
SERF2	0.000948669	0.0481175	2.97901	2.97901	218.35	73.2962
AQP4	0.000949755	0.0481229	1.16956e-05	-85502.6	0.0001	8.55026
RN7SL150P	0.000959607	0.048572	27387.5	27387.5	2.73875	0.0001
TMF1	0.000961883	0.048587	1.85521	1.85521	54.7555	29.5145
ARHGAP18	0.000965972	0.0487433	3.46338	3.46338	13.0043	3.7548
RP11-155L15.1	0.000968037	0.0487974	3.4837e-06	-287051	0.0001	28.7051
ABCD1P5	0.000973046	0.0489996	1.07759e-05	-92799.9	0.0001	9.27999
INO80C	0.000976807	0.0491097	78715.2	78715.2	7.87152	0.0001
OR7E109P	0.000977234	0.0491097	3.78511e-06	-264193	0.0001	26.4193
VPS13B	0.000978295	0.0491128	1.38731	1.38731	67.7423	48.8299
GBF1	0.000986476	0.0494729	1.56171	1.56171	48.2447	30.8922
RYBP	0.000987841	0.0494909	1.75992	1.75992	47.5732	27.0315
MATR3	0.000994694	0.0497834	2.19214	2.19214	195.39	89.132
OGT	0.000995962	0.0497961	1.11658	1.11658	81.78	73.2417
NME4	0.000998592	0.0498278	1.99446	1.99446	18.1371	9.09371
COL6A6	0.00100231	0.0499607	4.86315e-06	-205628	0.0001	20.5628
C7orf60	0.00100333	0.0499608	7.16459	7.16459	13.0043	1.81508
