# Supplementary material for: Single-Cell and Bulk RNASeq Profiling of COVID-19 Patients Reveal Immune and Inflammatory Mechanisms of Infection-Induced Organ Damage
Source: Viruses. 2021 Dec 2;13(12):2418. doi: 10.3390/v13122418 (PMC8706409; doi:10.3390/v13122418)
Supplement: Supplementary file 1 [file viruses-13-02418-s001.zip › Supplementary Table S5 - BioProfiler GSE168215.xls]

## Sheet: Sheet0
© 2000-2021 QIAGEN. All rights reserved. , DataSet: gene_list - bronchial
Symbol	Molecule Type	ID	Expr p-value	Expr False Discovery Rate (q-value)	Molecule Activity	Effect on Disease or Function	Disease or Function	Mutation evidence	Biomarker Application Evidence	Species Evidence	Drug target evidence	Expression evidence	Causal or Correlated	Findings
ABCB10	transporter	ABCB10	9.39e-05	0.0002	increased activity	affects	Primary biliary cirrhosis	wild type	not applicable	Human	not applicable	upregulation	correlation	1
ABCC1	transporter	ABCC1	0.0227	0.0301	increased activity	affects	Primary biliary cirrhosis	wild type	not applicable	Human	not applicable	upregulation	correlation	5
ABCC3	transporter	ABCC3	0.0315	0.0407	increased activity	affects	Primary biliary cirrhosis	wild type	not applicable	Human	not applicable	upregulation	correlation	3
ABCC5	transporter	ABCC5	0.00454	0.00696	increased activity	affects	Primary biliary cirrhosis	wild type	not applicable	Human	not applicable	upregulation	correlation	2
ABL1	kinase	ABL1	0.0288	0.0375	decreased activity	affects	COVID-19,Idiopathic pulmonary fibrosis	wild type	not applicable	Human	phase 2/3,phase 3	not applicable	correlation	4
					decreased activity	affects	COVID-19	wild type	not applicable	Human	phase 3	not applicable	correlation	2
					decreased activity	affects	Idiopathic pulmonary fibrosis	wild type	not applicable	Human	phase 2/3	not applicable	correlation	2
ACSL1	enzyme	ACSL1	1.72e-05	4.18e-05	increased activity	affects	Severe COVID-19	wild type	not applicable	Human	not applicable	upregulation	correlation	1
AGAP1	enzyme	AGAP1	0.00132	0.00225	decreased activity	affects	COVID-19	wild type	not applicable	Human	not applicable	downregulation	correlation	1
AIDA	other	AIDA	0.0209	0.028	increased activity	affects	COVID-19	wild type	not applicable	Human	not applicable	upregulation	correlation	1
AP1S2	transporter	AP1S2	0.00155	0.00261	decreased activity	affects	Severe COVID-19	wild type	not applicable	Human	not applicable	downregulation	correlation	1
APOL1	transporter	APOL1	8.01e-05	0.000172	increased activity	affects	COVID-19,Severe COVID-19	wild type	not applicable	Human	not applicable	upregulation	correlation	2
					increased activity	affects	Severe COVID-19	wild type	not applicable	Human	not applicable	upregulation	correlation	1
					increased activity	affects	COVID-19	wild type	not applicable	Human	not applicable	upregulation	correlation	1
APOL2	other	APOL2	0.0368	0.0469	decreased activity	affects	COVID-19	wild type	not applicable	Human	not applicable	downregulation	correlation	1
APOM	transporter	APOM	0.000186	0.000374	decreased activity	affects	Severe COVID-19	wild type	not applicable	Human	not applicable	downregulation	correlation	1
ARHGAP12	other	ARHGAP12	0.000215	0.000428	increased activity	affects	COVID-19	wild type	not applicable	Human	not applicable	upregulation	correlation	1
ARHGAP17	other	ARHGAP17	0.000876	0.00155	increased activity	affects	Cirrhosis of liver	wild type	not applicable	Human	not applicable	upregulation	correlation	1
ARL4C	enzyme	ARL4C	0.0216	0.0288	decreased activity	affects	Severe COVID-19	wild type	not applicable	Human	not applicable	downregulation	correlation	1
ARL5B	enzyme	ARL5B	0.00644	0.00956	increased activity	affects	COVID-19	wild type	not applicable	Human	not applicable	upregulation	correlation	1
ARNTL	transcription regulator	ARNTL	0.00211	0.00347	decreased activity	affects	COVID-19	wild type	not applicable	Human	not applicable	downregulation	correlation	1
ARRB2	other	ARRB2	0.00702	0.0103	increased activity	affects	COVID-19	wild type	not applicable	Human	not applicable	upregulation	correlation	1
ATP10A	transporter	ATP10A	0.000577	0.00105	decreased activity	affects	COVID-19	wild type	not applicable	Human	not applicable	downregulation	correlation	1
BCKDK	kinase	BCKDK	0.00111	0.00193	decreased activity	affects	COVID-19	wild type	not applicable	Human	not applicable	downregulation	correlation	1
BET1	transporter	BET1	0.00265	0.00426	increased activity	affects	COVID-19	wild type	not applicable	Human	not applicable	upregulation	correlation	1
C1RL	peptidase	C1RL	0.00655	0.00971	increased activity	affects	Severe COVID-19	wild type	not applicable	Human	not applicable	upregulation	correlation	1
C5AR1	G-protein coupled receptor	C5AR1	0.0241	0.0318	increased activity	affects	Idiopathic pulmonary fibrosis,Primary biliary cirrhosis	wild type	not applicable	Human	not applicable	upregulation	correlation	2
					increased activity	affects	Primary biliary cirrhosis	wild type	not applicable	Human	not applicable	upregulation	correlation	1
					increased activity	affects	Idiopathic pulmonary fibrosis	wild type	not applicable	Human	not applicable	upregulation	correlation	1
C6	other	C6	0.00164	0.00275	increased activity	affects	Severe COVID-19	wild type	not applicable	Human	not applicable	upregulation	correlation	1
CACNA1D	ion channel	CACNA1D	0.000799	0.00142	decreased activity	affects	COVID-19	wild type	not applicable	Human	phase 2/3	not applicable	correlation	1
CACNB3	ion channel	CACNB3	0.0227	0.0302	decreased activity	affects	COVID-19	wild type	not applicable	Human	phase 2/3	not applicable	correlation	1
CCL4	cytokine	CCL4	3.02e-06	8.37e-06	increased activity	affects	COVID-19,Severe COVID-19	wild type	not applicable	Human	not applicable	upregulation	correlation	2
					increased activity	affects	Severe COVID-19	wild type	not applicable	Human	not applicable	upregulation	correlation	1
					increased activity	affects	COVID-19	wild type	not applicable	Human	not applicable	upregulation	correlation	1
CD44	other	CD44	0.0172	0.0234	increased activity	affects	Idiopathic pulmonary fibrosis	wild type	not applicable	Human	not applicable	upregulation	correlation	1
CD86	transmembrane receptor	CD86	0.000289	0.00056	decreased activity,increased activity	affects	Primary biliary cirrhosis	wild type	not applicable	Human	phase 4	not applicable	correlation	2
					decreased activity	affects	Primary biliary cirrhosis	wild type	not applicable	Human	phase 4	not applicable	correlation	1
					increased activity	affects	Primary biliary cirrhosis	wild type	not applicable	Human	phase 4	not applicable	correlation	1
CDH3	other	CDH3	0.00774	0.0113	increased activity	affects	Idiopathic pulmonary fibrosis	wild type	not applicable	Human	not applicable	upregulation	correlation	1
CRY1	enzyme	CRY1	0.000118	0.000247	decreased activity	affects	COVID-19	wild type	not applicable	Human	not applicable	downregulation	correlation	1
CRY2	enzyme	CRY2	0.00014	0.000289	decreased activity	affects	COVID-19	wild type	not applicable	Human	not applicable	downregulation	correlation	1
CSF1R	kinase	CSF1R	0.00405	0.00628	decreased activity	affects	Chronic fibrosing interstitial lung disease,COVID-19,Fibrosis of lung,Idiopathic pulmonary fibrosis	wild type	not applicable	Human	approved,not applicable,phase 2/3,phase 3,phase 4	not applicable	correlation	44
					decreased activity	affects	COVID-19	wild type	not applicable	Human	phase 3	not applicable	correlation	5
					decreased activity	affects	Chronic fibrosing interstitial lung disease	wild type	not applicable	Human	not applicable	not applicable	correlation	2
					decreased activity	affects	Idiopathic pulmonary fibrosis	wild type	not applicable	Human	phase 4	not applicable	correlation	14
					decreased activity	affects	Fibrosis of lung	wild type	not applicable	Human	phase 4	not applicable	correlation	2
					decreased activity	affects	Fibrosis of lung	wild type	not applicable	Human	phase 3	not applicable	correlation	4
					decreased activity	affects	Chronic fibrosing interstitial lung disease	wild type	not applicable	Human	approved	not applicable	correlation	2
					decreased activity	affects	Idiopathic pulmonary fibrosis	wild type	not applicable	Human	phase 3	not applicable	correlation	6
					decreased activity	affects	Idiopathic pulmonary fibrosis	wild type	not applicable	Human	approved	not applicable	correlation	2
					decreased activity	affects	Idiopathic pulmonary fibrosis	wild type	not applicable	Human	not applicable	not applicable	correlation	2
					decreased activity	affects	Idiopathic pulmonary fibrosis	wild type	not applicable	Human	phase 2/3	not applicable	correlation	5
CSF3	cytokine	CSF3	3.14e-05	7.28e-05	increased activity	affects	Severe COVID-19	wild type	not applicable	Human	not applicable	upregulation	correlation	1
CXCL10	cytokine	CXCL10	0.0017	0.00285	increased activity	affects	COVID-19,Severe COVID-19	wild type	not applicable	Human	not applicable	upregulation	correlation	6
					increased activity	affects	Severe COVID-19	wild type	not applicable	Human	not applicable	upregulation	correlation	4
					increased activity	affects	COVID-19	wild type	not applicable	Human	not applicable	upregulation	correlation	2
CXCL11	cytokine	CXCL11	0.00327	0.00517	increased activity	affects	COVID-19,Idiopathic pulmonary fibrosis	wild type	not applicable	Human	not applicable	upregulation	correlation	2
					increased activity	affects	Idiopathic pulmonary fibrosis	wild type	not applicable	Human	not applicable	upregulation	correlation	1
					increased activity	affects	COVID-19	wild type	not applicable	Human	not applicable	upregulation	correlation	1
CYFIP1	translation regulator	CYFIP1	2.37e-05	5.63e-05	increased activity	affects	COVID-19	wild type	not applicable	Human	not applicable	upregulation	correlation	1
DDX60L	other	DDX60L	0.00129	0.00221	increased activity	affects	Cirrhosis of liver	wild type	not applicable	Human	not applicable	upregulation	correlation	1
DENND1B	other	DENND1B	0.000178	0.00036	increased activity	affects	COVID-19	wild type	not applicable	Human	not applicable	upregulation	correlation	1
DEPDC5	other	DEPDC5	0.00459	0.00704	decreased activity	affects	COVID-19	wild type	not applicable	Human	not applicable	downregulation	correlation	1
DHODH	enzyme	DHODH	0.00911	0.0131	decreased activity	affects	COVID-19	wild type	not applicable	Human	phase 2/3	not applicable	correlation	2
DLG4	kinase	DLG4	0.00111	0.00193	decreased activity	affects	COVID-19	wild type	not applicable	Human	not applicable	downregulation	correlation	1
DNASE2	enzyme	DNASE2	0.00142	0.00241	increased activity	affects	Cirrhosis of liver	wild type	not applicable	Human	not applicable	upregulation	correlation	1
DOCK4	other	DOCK4	0.0148	0.0204	decreased activity	affects	COVID-19	wild type	not applicable	Human	not applicable	downregulation	correlation	1
DPYD	enzyme	DPYD	1.72e-05	4.18e-05	increased activity	affects	COVID-19	wild type	not applicable	Human	not applicable	upregulation	correlation	1
EPSTI1	other	EPSTI1	0.00045	0.00084	increased activity	affects	COVID-19	wild type	not applicable	Human	not applicable	upregulation	correlation	1
F8	other	F8	0.0392	0.0498	increased activity	affects	COVID-19	wild type	not applicable	Human	phase 4	not applicable	correlation	1
FADS1	enzyme	FADS1	0.000994	0.00174	increased activity	affects	COVID-19	wild type	not applicable	Human	not applicable	upregulation	correlation	1
FAS	transmembrane receptor	FAS	0.000392	0.00074	decreased activity	affects	Idiopathic pulmonary fibrosis	wild type	not applicable	Human	not applicable	downregulation	correlation	1
FCGR3A/FCGR3B	transmembrane receptor	FCGR3A	0.000372	0.000706	decreased activity	affects	COVID-19,Severe COVID-19	wild type	not applicable	Human	not applicable,phase 2/3,phase 4	downregulation,not applicable	correlation	7
					decreased activity	affects	COVID-19	wild type	not applicable	Human	phase 2/3	not applicable	correlation	2
					decreased activity	affects	COVID-19	wild type	not applicable	Human	phase 4	not applicable	correlation	2
					decreased activity	affects	Severe COVID-19	wild type	not applicable	Human	phase 4	not applicable	correlation	2
					decreased activity	affects	Severe COVID-19	wild type	not applicable	Human	not applicable	downregulation	correlation	1
FGFR2	kinase	FGFR2	0.000884	0.00156	decreased activity	affects	Chronic fibrosing interstitial lung disease,Fibrosis of lung,Idiopathic pulmonary fibrosis	wild type	not applicable	Human	approved,not applicable,phase 3,phase 4	not applicable	correlation	67
					decreased activity	affects	Chronic fibrosing interstitial lung disease	wild type	not applicable	Human	not applicable	not applicable	correlation	3
					decreased activity	affects	Idiopathic pulmonary fibrosis	wild type	not applicable	Human	phase 4	not applicable	correlation	28
					decreased activity	affects	Fibrosis of lung	wild type	not applicable	Human	phase 4	not applicable	correlation	4
					decreased activity	affects	Fibrosis of lung	wild type	not applicable	Human	phase 3	not applicable	correlation	8
					decreased activity	affects	Idiopathic pulmonary fibrosis	wild type	not applicable	Human	phase 3	not applicable	correlation	13
					decreased activity	affects	Chronic fibrosing interstitial lung disease	wild type	not applicable	Human	approved	not applicable	correlation	4
					decreased activity	affects	Idiopathic pulmonary fibrosis	wild type	not applicable	Human	approved	not applicable	correlation	4
					decreased activity	affects	Idiopathic pulmonary fibrosis	wild type	not applicable	Human	not applicable	not applicable	correlation	3
GABRB3	ion channel	GABRB3	0.00566	0.00851	increased activity	affects	COVID-19	wild type	not applicable	Human	not applicable	upregulation	correlation	1
GADD45B	other	GADD45B	0.00236	0.00384	increased activity	affects	COVID-19	wild type	not applicable	Human	not applicable	upregulation	correlation	1
GRIN3B	ion channel	GRIN3B	0.00193	0.00319	decreased activity	affects	Cirrhosis of liver	wild type	not applicable	Human	phase 3	not applicable	correlation	1
GSK3A	kinase	GSK3A	0.039	0.0495	increased activity	affects	COVID-19	wild type	not applicable	Human	not applicable	upregulation	correlation	1
GSTM1	enzyme	GSTM1	0.00695	0.0102	decreased activity	affects	COVID-19	wild type	not applicable	Human	not applicable	downregulation	correlation	1
HBB	transporter	HBB	1.53e-05	3.75e-05	increased activity	affects	Severe COVID-19	wild type	not applicable	Human	not applicable	upregulation	correlation	1
HPS4	other	HPS4	0.00195	0.00323	unknown change in activity	affects	Familial idiopathic pulmonary fibrosis	unclassified mutation	not applicable	Human	not applicable	not applicable	correlation	1
IDO1	enzyme	IDO1	0.0124	0.0174	increased activity	affects	COVID-19,Idiopathic pulmonary fibrosis	wild type	not applicable	Human	not applicable	upregulation	correlation	2
					increased activity	affects	Idiopathic pulmonary fibrosis	wild type	not applicable	Human	not applicable	upregulation	correlation	1
					increased activity	affects	COVID-19	wild type	not applicable	Human	not applicable	upregulation	correlation	1
IFIT1	other	IFIT1	2.49e-05	5.89e-05	increased activity	affects	COVID-19	wild type	not applicable	Human	not applicable	upregulation	correlation	1
IFIT3	other	IFIT3	5.37e-05	0.00012	increased activity	affects	COVID-19,Severe COVID-19	wild type	not applicable	Human	not applicable	upregulation	correlation	2
					increased activity	affects	Severe COVID-19	wild type	not applicable	Human	not applicable	upregulation	correlation	1
					increased activity	affects	COVID-19	wild type	not applicable	Human	not applicable	upregulation	correlation	1
IFNGR2	transmembrane receptor	IFNGR2	0.00249	0.00402	increased activity	affects	COVID-19,Fibrosis of lung,Idiopathic pulmonary fibrosis,Primary biliary cirrhosis	wild type	not applicable	Human	not applicable,phase 3	not applicable,upregulation	correlation	14
					increased activity	affects	Primary biliary cirrhosis	wild type	not applicable	Human	not applicable	upregulation	correlation	1
					increased activity	affects	Fibrosis of lung	wild type	not applicable	Human	phase 3	not applicable	correlation	4
					increased activity	affects	COVID-19	wild type	not applicable	Human	not applicable	upregulation	correlation	1
					increased activity	affects	Idiopathic pulmonary fibrosis	wild type	not applicable	Human	phase 3	not applicable	correlation	8
IL18	cytokine	IL18	4.1e-05	9.33e-05	increased activity	affects	COVID-19	wild type	not applicable	Human	not applicable	upregulation	correlation	1
IL1B	cytokine	IL1B	1.35e-09	6.03e-09	increased activity	affects	Advanced stage COVID-19,COVID-19,Severe COVID-19	wild type	not applicable	Human	not applicable	upregulation	correlation	5
					increased activity	affects	Advanced stage COVID-19,Severe COVID-19	wild type	not applicable	Human	not applicable	upregulation	correlation	1
					increased activity	affects	Severe COVID-19	wild type	not applicable	Human	not applicable	upregulation	correlation	1
					increased activity	affects	COVID-19	wild type	not applicable	Human	not applicable	upregulation	correlation	3
IMPDH1	enzyme	IMPDH1	0.000241	0.000475	decreased activity	affects	Cirrhosis of liver,Compensated cirrhosis,Decompensated cirrhosis of liver,Fibrosis of liver,Interstitial fibrosis of kidney,Primary biliary cirrhosis	wild type	not applicable	Human	phase 2/3,phase 3,phase 4	not applicable	correlation	15
					decreased activity	affects	Fibrosis of liver	wild type	not applicable	Human	phase 3	not applicable	correlation	1
					decreased activity	affects	Fibrosis of liver	wild type	not applicable	Human	phase 2/3	not applicable	correlation	1
					decreased activity	affects	Interstitial fibrosis of kidney	wild type	not applicable	Human	phase 3	not applicable	correlation	1
					decreased activity	affects	Primary biliary cirrhosis	wild type	not applicable	Human	phase 4	not applicable	correlation	1
					decreased activity	affects	Cirrhosis of liver	wild type	not applicable	Human	phase 2/3	not applicable	correlation	1
					decreased activity	affects	Compensated cirrhosis	wild type	not applicable	Human	phase 3	not applicable	correlation	2
					decreased activity	affects	Cirrhosis of liver	wild type	not applicable	Human	phase 3	not applicable	correlation	6
					decreased activity	affects	Decompensated cirrhosis of liver	wild type	not applicable	Human	phase 3	not applicable	correlation	2
IRF7	transcription regulator	IRF7	0.0263	0.0345	decreased activity,increased activity	affects	COVID-19,Severe COVID-19	wild type	not applicable	Human	not applicable	downregulation,upregulation	correlation	2
					increased activity	affects	COVID-19	wild type	not applicable	Human	not applicable	upregulation	correlation	1
					decreased activity	affects	Severe COVID-19	wild type	not applicable	Human	not applicable	downregulation	correlation	1
ITGA5	transmembrane receptor	ITGA5	0.0166	0.0227	increased activity	affects	Primary biliary cirrhosis	wild type	not applicable	Human	not applicable	upregulation	correlation	1
ITGA6	transmembrane receptor	ITGA6	9e-05	0.000192	increased activity	affects	Primary biliary cirrhosis	wild type	not applicable	Human	not applicable	upregulation	correlation	1
JAG1	growth factor	JAG1	0.00035	0.000668	increased activity	affects	Primary biliary cirrhosis	wild type	not applicable	Human	not applicable	upregulation	correlation	2
JAK2	kinase	JAK2	0.0044	0.00677	decreased activity	affects	COVID-19,Mild COVID-19	wild type	not applicable	Human	phase 2/3,phase 3	not applicable	correlation	8
					decreased activity	affects	COVID-19	wild type	not applicable	Human	phase 3	not applicable	correlation	4
					decreased activity	affects	COVID-19	wild type	not applicable	Human	phase 2/3	not applicable	correlation	3
					decreased activity	affects	Mild COVID-19	wild type	not applicable	Human	phase 2/3	not applicable	correlation	1
KCNJ2	ion channel	KCNJ2	0.00585	0.00876	decreased activity	affects	COVID-19	wild type	not applicable	Human	phase 2/3	not applicable	correlation	1
KLF6	transcription regulator	KLF6	0.000221	0.00044	increased activity	affects	COVID-19	wild type	not applicable	Human	not applicable	upregulation	correlation	1
LAMA3	other	LAMA3	0.00434	0.00669	unknown change in activity	affects	Familial idiopathic pulmonary fibrosis	unclassified mutation	not applicable	Human	not applicable	not applicable	correlation	1
LBR	enzyme	LBR	0.0034	0.00535	unknown change in activity	affects,increases	Reynolds syndrome	dominant,unclassified mutation	not applicable	Human	not applicable	not applicable	causal,correlation	4
					unknown change in activity	affects	Reynolds syndrome	unclassified mutation	not applicable	Human	not applicable	not applicable	correlation	1
					unknown change in activity	increases	Reynolds syndrome	unclassified mutation	not applicable	Human	not applicable	not applicable	causal	2
					unknown change in activity	increases	Reynolds syndrome	dominant	not applicable	Human	not applicable	not applicable	causal	1
LGALS1	other	LGALS1	0.0135	0.0188	increased activity	affects	Severe COVID-19	wild type	not applicable	Human	not applicable	upregulation	correlation	1
LPAR2	G-protein coupled receptor	LPAR2	0.0107	0.0152	increased activity	affects	Idiopathic pulmonary fibrosis	wild type	not applicable	Human	not applicable	upregulation	correlation	2
MACROD2	enzyme	MACROD2	0.0376	0.0479	decreased activity	affects	COVID-19	wild type	not applicable	Human	not applicable	downregulation	correlation	1
MAPKAPK2	kinase	MAPKAPK2	6.54e-05	0.000143	increased activity	affects	Idiopathic pulmonary fibrosis	wild type	not applicable	Human	not applicable	upregulation	correlation	1
MED12	transcription regulator	MED12	0.000322	0.000619	decreased activity	affects	COVID-19	wild type	not applicable	Human	not applicable	downregulation	correlation	1
MMD	kinase	MMD	0.0201	0.027	decreased activity	affects	COVID-19	wild type	not applicable	Human	not applicable	downregulation	correlation	1
MMP19	peptidase	MMP19	0.0119	0.0168	unknown change in activity	affects	Familial idiopathic pulmonary fibrosis	unclassified mutation	not applicable	Human	not applicable	not applicable	correlation	1
MTHFR	enzyme	MTHFR	0.000716	0.00129	decreased activity	affects	COVID-19	wild type	not applicable	Human	not applicable	downregulation	correlation	1
MTOR	kinase	MTOR	0.000173	0.000352	decreased activity	affects	Interstitial fibrosis of kidney	wild type	not applicable	Human	phase 3	not applicable	correlation	1
MUC5B	peptidase	MUC5B	0.029	0.0378	increased activity,unknown change in activity	affects,increases	Familial idiopathic pulmonary fibrosis,Idiopathic pulmonary fibrosis	dominant,unclassified mutation,wild type	not applicable	Human	not applicable	not applicable,upregulation	causal,correlation	10
					unknown change in activity	increases	Familial idiopathic pulmonary fibrosis	dominant	not applicable	Human	not applicable	not applicable	causal	1
					unknown change in activity	increases	Idiopathic pulmonary fibrosis	unclassified mutation	not applicable	Human	not applicable	not applicable	causal	2
					increased activity	affects	Idiopathic pulmonary fibrosis	wild type	not applicable	Human	not applicable	upregulation	correlation	1
					unknown change in activity	affects	Familial idiopathic pulmonary fibrosis	unclassified mutation	not applicable	Human	not applicable	not applicable	correlation	5
					unknown change in activity	increases	Familial idiopathic pulmonary fibrosis	unclassified mutation	not applicable	Human	not applicable	not applicable	causal	1
MX2	enzyme	MX2	0.0204	0.0273	increased activity	affects	Severe COVID-19	wild type	not applicable	Human	not applicable	upregulation	correlation	2
NAPEPLD	enzyme	NAPEPLD	0.000109	0.00023	increased activity	affects	Fibrosis of liver	wild type	not applicable	Human	not applicable	upregulation	correlation	1
NCS1	other	NCS1	0.00012	0.00025	decreased activity	affects	COVID-19	wild type	not applicable	Human	not applicable	downregulation	correlation	1
NMT1	enzyme	NMT1	0.000668	0.00121	increased activity	affects	Cirrhosis of liver	wild type	not applicable	Human	not applicable	upregulation	correlation	1
NOTCH2	transcription regulator	NOTCH2	0.000625	0.00114	increased activity	affects	Primary biliary cirrhosis	wild type	not applicable	Human	not applicable	upregulation	correlation	1
NR1H3	ligand-dependent nuclear receptor	NR1H3	5.46e-05	0.000121	increased activity	affects	Early stage primary biliary cirrhosis	wild type	not applicable	Human	not applicable	upregulation	correlation	1
NR3C2	ligand-dependent nuclear receptor	NR3C2	0.00705	0.0104	decreased activity	affects	Mild COVID-19,Myocardial fibrosis,Severe COVID-19	wild type	not applicable	Human	phase 3,phase 4	not applicable	correlation	12
					decreased activity	affects	Myocardial fibrosis	wild type	not applicable	Human	phase 4	not applicable	correlation	4
					decreased activity	affects	Severe COVID-19	wild type	not applicable	Human	phase 3	not applicable	correlation	4
					decreased activity	affects	Mild COVID-19	wild type	not applicable	Human	phase 3	not applicable	correlation	4
NR4A1	ligand-dependent nuclear receptor	NR4A1	0.0176	0.0239	decreased activity,increased activity	affects	COVID-19,Primary biliary cirrhosis	wild type	not applicable	Human	not applicable	downregulation,upregulation	correlation	2
					increased activity	affects	Primary biliary cirrhosis	wild type	not applicable	Human	not applicable	upregulation	correlation	1
					decreased activity	affects	COVID-19	wild type	not applicable	Human	not applicable	downregulation	correlation	1
NR4A2	ligand-dependent nuclear receptor	NR4A2	0.000202	0.000404	increased activity	affects	COVID-19	wild type	not applicable	Human	not applicable	upregulation	correlation	1
NT5E	phosphatase	NT5E	2.17e-05	5.2e-05	increased activity	affects	Cirrhosis of liver,COVID-19	wild type	not applicable	Human	not applicable,phase 3	not applicable,upregulation	correlation	2
					increased activity	affects	COVID-19	wild type	not applicable	Human	phase 3	not applicable	correlation	1
					increased activity	affects	Cirrhosis of liver	wild type	not applicable	Human	not applicable	upregulation	correlation	1
PARN	enzyme	PARN	0.00333	0.00525	unknown change in activity	affects,increases	Telomere-related pulmonary fibrosis and/or bone marrow failure type 4	dominant,unclassified mutation	not applicable	Human	not applicable	not applicable	causal,correlation	17
					unknown change in activity	affects	Telomere-related pulmonary fibrosis and/or bone marrow failure type 4	unclassified mutation	not applicable	Human	not applicable	not applicable	correlation	4
					unknown change in activity	increases	Telomere-related pulmonary fibrosis and/or bone marrow failure type 4	unclassified mutation	not applicable	Human	not applicable	not applicable	causal	12
					unknown change in activity	increases	Telomere-related pulmonary fibrosis and/or bone marrow failure type 4	dominant	not applicable	Human	not applicable	not applicable	causal	1
PCLO	transporter	PCLO	0.000608	0.00111	increased activity	affects	COVID-19	wild type	not applicable	Human	not applicable	upregulation	correlation	1
PDE4A	enzyme	PDE4A	0.0144	0.02	decreased activity	affects	COVID-19,Infection by SARS coronavirus	wild type	not applicable	Human	phase 3	not applicable	correlation	3
					decreased activity	affects	Infection by SARS coronavirus	wild type	not applicable	Human	phase 3	not applicable	correlation	2
					decreased activity	affects	COVID-19	wild type	not applicable	Human	phase 3	not applicable	correlation	1
PDE4B	enzyme	PDE4B	0.0132	0.0185	decreased activity,increased activity	affects	COVID-19,Infection by SARS coronavirus	wild type	not applicable	Human	not applicable,phase 3	not applicable,upregulation	correlation	4
					decreased activity	affects	COVID-19	wild type	not applicable	Human	phase 3	not applicable	correlation	1
					decreased activity	affects	Infection by SARS coronavirus	wild type	not applicable	Human	phase 3	not applicable	correlation	2
					increased activity	affects	COVID-19	wild type	not applicable	Human	not applicable	upregulation	correlation	1
PDE4D	enzyme	PDE4D	0.000148	0.000304	decreased activity	affects	COVID-19,Infection by SARS coronavirus	wild type	not applicable	Human	phase 3	not applicable	correlation	3
					decreased activity	affects	Infection by SARS coronavirus	wild type	not applicable	Human	phase 3	not applicable	correlation	2
					decreased activity	affects	COVID-19	wild type	not applicable	Human	phase 3	not applicable	correlation	1
PDE7B	enzyme	PDE7B	0.0077	0.0112	decreased activity	affects	COVID-19	wild type	not applicable	Human	phase 3	not applicable	correlation	1
PDE8A	enzyme	PDE8A	0.0298	0.0387	decreased activity	affects	COVID-19	wild type	not applicable	Human	phase 3	not applicable	correlation	1
PHGDH	enzyme	PHGDH	0.00149	0.00253	increased activity	affects	Idiopathic pulmonary fibrosis	wild type	not applicable	Human	not applicable	upregulation	correlation	1
PIM1	kinase	PIM1	0.0214	0.0285	increased activity	affects	Severe COVID-19	wild type	not applicable	Human	not applicable	upregulation	correlation	1
PLA2G4A	enzyme	PLA2G4A	0.00664	0.00983	increased activity	affects	COVID-19	wild type	not applicable	Human	not applicable	upregulation	correlation	1
PLBD1	enzyme	PLBD1	3.44e-05	7.91e-05	increased activity	affects	Severe COVID-19	wild type	not applicable	Human	not applicable	upregulation	correlation	1
PLCB1	enzyme	PLCB1	0.00273	0.00438	decreased activity	affects	COVID-19	wild type	not applicable	Human	not applicable	downregulation	correlation	1
PLXNA2	transmembrane receptor	PLXNA2	0.0143	0.0199	decreased activity	affects	COVID-19	wild type	not applicable	Human	not applicable	downregulation	correlation	1
PMAIP1	other	PMAIP1	0.000686	0.00124	increased activity	affects	COVID-19	wild type	not applicable	Human	not applicable	upregulation	correlation	1
POLB	enzyme	POLB	0.00738	0.0108	decreased activity	affects	Cirrhosis of liver,Decompensated cirrhosis of liver,Fibrosis of liver	wild type	not applicable	Human	phase 4	not applicable	correlation	6
					decreased activity	affects	Cirrhosis of liver	wild type	not applicable	Human	phase 4	not applicable	correlation	3
					decreased activity	affects	Fibrosis of liver	wild type	not applicable	Human	phase 4	not applicable	correlation	2
					decreased activity	affects	Decompensated cirrhosis of liver	wild type	not applicable	Human	phase 4	not applicable	correlation	1
PPARA	ligand-dependent nuclear receptor	PPARA	0.0299	0.0389	decreased activity,increased activity	affects	COVID-19,Primary biliary cirrhosis	wild type	not applicable	Human	not applicable,phase 3	downregulation,not applicable	correlation	16
					increased activity	affects	Primary biliary cirrhosis	wild type	not applicable	Human	phase 3	not applicable	correlation	12
					increased activity	affects	COVID-19	wild type	not applicable	Human	phase 3	not applicable	correlation	3
					decreased activity	affects	COVID-19	wild type	not applicable	Human	not applicable	downregulation	correlation	1
PPARG	ligand-dependent nuclear receptor	PPARG	0.00754	0.011	decreased activity,increased activity	affects	COVID-19,Idiopathic pulmonary fibrosis,Infection by SARS coronavirus,Primary biliary cirrhosis	wild type	not applicable	Human	not applicable,phase 2/3,phase 3,phase 4	downregulation,not applicable	correlation	21
					decreased activity	affects	Idiopathic pulmonary fibrosis	wild type	not applicable	Human	not applicable	downregulation	correlation	3
					increased activity	affects	COVID-19	wild type	not applicable	Human	phase 4	not applicable	correlation	8
					increased activity	affects	Primary biliary cirrhosis	wild type	not applicable	Human	phase 3	not applicable	correlation	6
					increased activity	affects	COVID-19	wild type	not applicable	Human	phase 2/3	not applicable	correlation	2
					increased activity	affects	Infection by SARS coronavirus	wild type	not applicable	Human	phase 2/3	not applicable	correlation	1
					increased activity	affects	COVID-19	wild type	not applicable	Human	phase 3	not applicable	correlation	1
PPP3CA	phosphatase	PPP3CA	0.000621	0.00113	decreased activity	affects	COVID-19,Primary biliary cirrhosis	wild type	not applicable	Human	phase 4	not applicable	correlation	2
					decreased activity	affects	Primary biliary cirrhosis	wild type	not applicable	Human	phase 4	not applicable	correlation	1
					decreased activity	affects	COVID-19	wild type	not applicable	Human	phase 4	not applicable	correlation	1
PPP3CB	phosphatase	PPP3CB	1.93e-05	4.66e-05	decreased activity	affects	COVID-19,Primary biliary cirrhosis	wild type	not applicable	Human	phase 4	not applicable	correlation	2
					decreased activity	affects	Primary biliary cirrhosis	wild type	not applicable	Human	phase 4	not applicable	correlation	1
					decreased activity	affects	COVID-19	wild type	not applicable	Human	phase 4	not applicable	correlation	1
PPP3CC	phosphatase	PPP3CC	0.000589	0.00107	decreased activity	affects	COVID-19,Primary biliary cirrhosis	wild type	not applicable	Human	phase 4	not applicable	correlation	2
					decreased activity	affects	Primary biliary cirrhosis	wild type	not applicable	Human	phase 4	not applicable	correlation	1
					decreased activity	affects	COVID-19	wild type	not applicable	Human	phase 4	not applicable	correlation	1
PPP3R1	phosphatase	PPP3R1	0.000283	0.000551	decreased activity	affects	COVID-19,Primary biliary cirrhosis	wild type	not applicable	Human	phase 4	not applicable	correlation	2
					decreased activity	affects	Primary biliary cirrhosis	wild type	not applicable	Human	phase 4	not applicable	correlation	1
					decreased activity	affects	COVID-19	wild type	not applicable	Human	phase 4	not applicable	correlation	1
PROC	peptidase	PROC	0.0177	0.024	increased activity	affects	COVID-19	wild type	not applicable	Human	phase 4	not applicable	correlation	1
PTAFR	G-protein coupled receptor	PTAFR	0.00015	0.000308	increased activity	affects	Primary biliary cirrhosis	wild type	not applicable	Human	not applicable	upregulation	correlation	1
PTCH1	transmembrane receptor	PTCH1	0.0199	0.0267	increased activity	affects	Primary biliary cirrhosis	wild type	not applicable	Human	not applicable	upregulation	correlation	2
PTK7	kinase	PTK7	3.9e-05	8.89e-05	decreased activity	affects	COVID-19	wild type	not applicable	Human	not applicable	downregulation	correlation	1
RAI1	other	RAI1	0.00541	0.00817	decreased activity	affects	COVID-19	wild type	not applicable	Human	not applicable	downregulation	correlation	1
RASSF1	other	RASSF1	0.0231	0.0307	decreased activity	affects	Cirrhosis of liver	wild type	not applicable	Human	not applicable	downregulation	correlation	2
RBM7	other	RBM7	2.86e-05	6.69e-05	increased activity	affects	Fibrosis of lung	wild type	not applicable	Human	not applicable	upregulation	correlation	1
RNF138	enzyme	RNF138	0.00106	0.00184	increased activity	affects	COVID-19	wild type	not applicable	Human	not applicable	upregulation	correlation	1
RNF19B	enzyme	RNF19B	0.0183	0.0248	increased activity	affects	COVID-19	wild type	not applicable	Human	not applicable	upregulation	correlation	1
RXRB	ligand-dependent nuclear receptor	RXRB	0.00217	0.00356	decreased activity	affects	COVID-19	wild type	not applicable	Human	not applicable	downregulation	correlation	1
S100A12	other	S100A12	1.6e-09	7.1e-09	increased activity	affects	Severe COVID-19	wild type	not applicable	Human	not applicable	upregulation	correlation	1
S100A8	other	S100A8	3.82e-05	8.74e-05	increased activity	affects	COVID-19,Severe COVID-19	wild type	not applicable	Human	not applicable	upregulation	correlation	2
					increased activity	affects	Severe COVID-19	wild type	not applicable	Human	not applicable	upregulation	correlation	1
					increased activity	affects	COVID-19	wild type	not applicable	Human	not applicable	upregulation	correlation	1
SAMD9L	other	SAMD9L	0.00029	0.000562	increased activity	affects	Severe COVID-19	wild type	not applicable	Human	not applicable	upregulation	correlation	1
SEMA3A	other	SEMA3A	0.00295	0.00469	increased activity	affects	COVID-19	wild type	not applicable	Human	not applicable	upregulation	correlation	1
SERPINB3	other	SERPINB3	0.000184	0.000372	increased activity	affects	COVID-19	wild type	not applicable	Human	not applicable	upregulation	correlation	1
SETD1A	ion channel	SETD1A	0.0107	0.0152	decreased activity	affects	COVID-19	wild type	not applicable	Human	not applicable	downregulation	correlation	1
SEZ6L2	other	SEZ6L2	0.000869	0.00154	increased activity	affects	COVID-19	wild type	not applicable	Human	not applicable	upregulation	correlation	1
SIGLEC1	other	SIGLEC1	0.000838	0.00149	increased activity	affects	Severe COVID-19	wild type	not applicable	Human	not applicable	upregulation	correlation	1
SLC51A	transporter	SLC51A	8.67e-05	0.000186	increased activity	affects	Primary biliary cirrhosis	wild type	not applicable	Human	not applicable	upregulation	correlation	2
SLC51B	transporter	SLC51B	0.000171	0.000347	increased activity	affects	Primary biliary cirrhosis	wild type	not applicable	Human	not applicable	upregulation	correlation	2
SLC6A8	transporter	SLC6A8	0.038	0.0484	decreased activity	affects	COVID-19	wild type	not applicable	Human	not applicable	downregulation	correlation	1
SLC7A11	transporter	SLC7A11	5.12e-05	0.000114	increased activity	affects	COVID-19,Fibrosis of lung,Idiopathic pulmonary fibrosis	wild type	not applicable	Human	phase 3	not applicable	correlation	3
					increased activity	affects	COVID-19	wild type	not applicable	Human	phase 3	not applicable	correlation	1
					increased activity	affects	Fibrosis of lung	wild type	not applicable	Human	phase 3	not applicable	correlation	1
					increased activity	affects	Idiopathic pulmonary fibrosis	wild type	not applicable	Human	phase 3	not applicable	correlation	1
SMCHD1	enzyme	SMCHD1	0.000423	0.000792	increased activity	affects	COVID-19	wild type	not applicable	Human	not applicable	upregulation	correlation	1
SNCA	enzyme	SNCA	0.00459	0.00703	decreased activity	affects	COVID-19	wild type	not applicable	Human	not applicable	downregulation	correlation	1
SPHK2	kinase	SPHK2	0.00993	0.0142	decreased activity	affects	COVID-19	wild type	not applicable	Human	phase 2/3	not applicable	correlation	1
SPP1	cytokine	SPP1	3.92e-05	8.93e-05	increased activity	affects	Fibrosis of lung,Primary biliary cirrhosis	wild type	not applicable	Human	not applicable	upregulation	correlation	2
					increased activity	affects	Primary biliary cirrhosis	wild type	not applicable	Human	not applicable	upregulation	correlation	1
					increased activity	affects	Fibrosis of lung	wild type	not applicable	Human	not applicable	upregulation	correlation	1
SRC	kinase	SRC	0.000397	0.000748	decreased activity	affects	Chronic fibrosing interstitial lung disease,Fibrosis of lung,Idiopathic pulmonary fibrosis	wild type	not applicable	Human	approved,not applicable,phase 3,phase 4	not applicable	correlation	51
					decreased activity	affects	Chronic fibrosing interstitial lung disease	wild type	not applicable	Human	not applicable	not applicable	correlation	3
					decreased activity	affects	Idiopathic pulmonary fibrosis	wild type	not applicable	Human	phase 4	not applicable	correlation	21
					decreased activity	affects	Fibrosis of lung	wild type	not applicable	Human	phase 4	not applicable	correlation	3
					decreased activity	affects	Fibrosis of lung	wild type	not applicable	Human	phase 3	not applicable	correlation	6
					decreased activity	affects	Idiopathic pulmonary fibrosis	wild type	not applicable	Human	phase 3	not applicable	correlation	9
					decreased activity	affects	Chronic fibrosing interstitial lung disease	wild type	not applicable	Human	approved	not applicable	correlation	3
					decreased activity	affects	Idiopathic pulmonary fibrosis	wild type	not applicable	Human	approved	not applicable	correlation	3
					decreased activity	affects	Idiopathic pulmonary fibrosis	wild type	not applicable	Human	not applicable	not applicable	correlation	3
SREBF1	transcription regulator	SREBF1	1.1e-05	2.79e-05	decreased activity	affects	Stage III-IV hepatic fibrosis	wild type	not applicable	Human	not applicable	downregulation	correlation	1
SRGAP3	other	SRGAP3	0.0193	0.026	increased activity	affects	Idiopathic pulmonary fibrosis	wild type	not applicable	Human	not applicable	upregulation	correlation	1
SRR	enzyme	SRR	0.00944	0.0136	increased activity	affects	COVID-19	wild type	not applicable	Human	not applicable	upregulation	correlation	1
STRN3	transcription regulator	STRN3	5.38e-05	0.00012	increased activity	affects	Cirrhosis of liver	wild type	not applicable	Human	not applicable	upregulation	correlation	1
STXBP6	other	STXBP6	0.000301	0.000582	increased activity	affects	Idiopathic pulmonary fibrosis	wild type	not applicable	Human	not applicable	upregulation	correlation	1
SYNGAP1	other	SYNGAP1	0.000837	0.00148	increased activity	affects	COVID-19	wild type	not applicable	Human	not applicable	upregulation	correlation	1
SYNGR1	transporter	SYNGR1	0.000192	0.000385	decreased activity	affects	COVID-19	wild type	not applicable	Human	not applicable	downregulation	correlation	1
SYVN1	transporter	SYVN1	2.15e-05	5.14e-05	increased activity	affects	Cirrhosis of liver	wild type	not applicable	Human	not applicable	upregulation	correlation	2
TAOK2	kinase	TAOK2	0.000254	0.000499	decreased activity	affects	COVID-19	wild type	not applicable	Human	not applicable	downregulation	correlation	1
TBC1D9	other	TBC1D9	0.0208	0.0278	increased activity	affects	Primary biliary cirrhosis	wild type	not applicable	Human	not applicable	upregulation	correlation	4
TFPI	other	TFPI	0.00892	0.0129	decreased activity	affects	Infection by SARS coronavirus	wild type	not applicable	Human	phase 3	not applicable	correlation	2
TGFA	growth factor	TGFA	1.46e-05	3.59e-05	increased activity	affects	Primary biliary cirrhosis	wild type	not applicable	Human	not applicable	upregulation	correlation	1
TGFB2	growth factor	TGFB2	0.00159	0.00267	decreased activity,increased activity	affects	Fibrosis of lung,Primary biliary cirrhosis	wild type	not applicable	Human	not applicable	downregulation,upregulation	correlation	2
					increased activity	affects	Primary biliary cirrhosis	wild type	not applicable	Human	not applicable	upregulation	correlation	1
					decreased activity	affects	Fibrosis of lung	wild type	not applicable	Human	not applicable	downregulation	correlation	1
THRA	ligand-dependent nuclear receptor	THRA	0.000253	0.000497	decreased activity	affects	COVID-19	wild type	not applicable	Human	phase 2/3	not applicable	correlation	1
THRB	ligand-dependent nuclear receptor	THRB	0.0303	0.0393	decreased activity	affects	COVID-19	wild type	not applicable	Human	phase 2/3	not applicable	correlation	1
TMX1	enzyme	TMX1	3.12e-05	7.24e-05	increased activity	affects	COVID-19	wild type	not applicable	Human	not applicable	upregulation	correlation	1
TNFRSF1A	transmembrane receptor	TNFRSF1A	0.0231	0.0307	decreased activity	affects	COVID-19	wild type	not applicable	Human	not applicable	downregulation	correlation	1
TNFSF13B	cytokine	TNFSF13B	0.000692	0.00125	increased activity	affects	COVID-19	wild type	not applicable	Human	not applicable	upregulation	correlation	1
TP53	transcription regulator	TP53	0.00025	0.000492	increased activity	affects	COVID-19	wild type	not applicable	Human	not applicable	upregulation	correlation	1
TRRAP	transcription regulator	TRRAP	2.38e-05	5.66e-05	decreased activity	affects	COVID-19	wild type	not applicable	Human	not applicable	downregulation	correlation	1
TSC2	other	TSC2	1.3e-05	3.23e-05	decreased activity	affects	COVID-19	wild type	not applicable	Human	not applicable	downregulation	correlation	1
TUBD1	other	TUBD1	0.00212	0.00348	increased activity	affects	COVID-19,Infection by SARS coronavirus,Severe COVID-19	wild type	not applicable	Human	phase 2/3,phase 3,phase 4	not applicable	correlation	15
					increased activity	affects	Severe COVID-19	wild type	not applicable	Human	phase 2/3	not applicable	correlation	1
					increased activity	affects	COVID-19	wild type	not applicable	Human	phase 2/3	not applicable	correlation	1
					increased activity	affects	COVID-19	wild type	not applicable	Human	phase 3	not applicable	correlation	12
					increased activity	affects	Infection by SARS coronavirus	wild type	not applicable	Human	phase 4	not applicable	correlation	1
TUBE1	other	TUBE1	0.00692	0.0102	increased activity	affects	COVID-19,Infection by SARS coronavirus,Severe COVID-19	wild type	not applicable	Human	phase 2/3,phase 3,phase 4	not applicable	correlation	15
					increased activity	affects	Severe COVID-19	wild type	not applicable	Human	phase 2/3	not applicable	correlation	1
					increased activity	affects	COVID-19	wild type	not applicable	Human	phase 2/3	not applicable	correlation	1
					increased activity	affects	COVID-19	wild type	not applicable	Human	phase 3	not applicable	correlation	12
					increased activity	affects	Infection by SARS coronavirus	wild type	not applicable	Human	phase 4	not applicable	correlation	1
TUBG2	other	TUBG2	0.0108	0.0154	increased activity	affects	COVID-19,Infection by SARS coronavirus,Severe COVID-19	wild type	not applicable	Human	phase 2/3,phase 3,phase 4	not applicable	correlation	15
					increased activity	affects	Severe COVID-19	wild type	not applicable	Human	phase 2/3	not applicable	correlation	1
					increased activity	affects	COVID-19	wild type	not applicable	Human	phase 2/3	not applicable	correlation	1
					increased activity	affects	COVID-19	wild type	not applicable	Human	phase 3	not applicable	correlation	12
					increased activity	affects	Infection by SARS coronavirus	wild type	not applicable	Human	phase 4	not applicable	correlation	1
TYK2	kinase	TYK2	0.00683	0.0101	decreased activity	affects	COVID-19,Mild COVID-19	wild type	not applicable	Human	phase 2/3,phase 3	not applicable	correlation	7
					decreased activity	affects	COVID-19	wild type	not applicable	Human	phase 3	not applicable	correlation	4
					decreased activity	affects	COVID-19	wild type	not applicable	Human	phase 2/3	not applicable	correlation	2
					decreased activity	affects	Mild COVID-19	wild type	not applicable	Human	phase 2/3	not applicable	correlation	1
TYMS	enzyme	TYMS	0.0173	0.0236	decreased activity	affects	Idiopathic pulmonary fibrosis	wild type	not applicable	Human	phase 3	not applicable	correlation	1
VDR	transcription regulator	VDR	0.0208	0.0278	increased activity	affects	COVID-19	wild type	not applicable	Human	phase 2/3,phase 3,phase 4	not applicable	correlation	27
					increased activity	affects	COVID-19	wild type	not applicable	Human	phase 4	not applicable	correlation	22
					increased activity	affects	COVID-19	wild type	not applicable	Human	phase 2/3	not applicable	correlation	1
					increased activity	affects	COVID-19	wild type	not applicable	Human	phase 3	not applicable	correlation	4
VEGFA	growth factor	VEGFA	0.0371	0.0473	decreased activity	affects	Infection by SARS coronavirus	wild type	not applicable	Human	phase 3	not applicable	correlation	2
VHL	transcription regulator	VHL	0.00239	0.00388	increased activity	affects	Idiopathic pulmonary fibrosis	wild type	not applicable	Human	not applicable	upregulation	correlation	1
ZC3HAV1L	other	ZC3HAV1L	0.0212	0.0284	increased activity	affects	Cirrhosis of liver	wild type	not applicable	Human	not applicable	upregulation	correlation	1
