# Supplementary material for: Single-Cell and Bulk RNASeq Profiling of COVID-19 Patients Reveal Immune and Inflammatory Mechanisms of Infection-Induced Organ Damage
Source: Viruses. 2021 Dec 2;13(12):2418. doi: 10.3390/v13122418 (PMC8706409; doi:10.3390/v13122418)
Supplement: Supplementary file 1 [file viruses-13-02418-s001.zip › Supplementary Table S6 - BioProfiler GSE171668.xls]

## Sheet: Up
© 2000-2021 QIAGEN. All rights reserved. , DataSet: (Lung) Upregulated Gene List
Symbol	Molecule Type	ID	Expr p-value	Expr False Discovery Rate (q-value)	Expr Fold Change	Molecule Activity	Effect on Disease or Function	Disease or Function	Mutation evidence	Biomarker Application Evidence	Species Evidence	Drug target evidence	Expression evidence	Causal or Correlated	Findings
ABCA3	transporter	ABCA3	1.5e-104	1.11e-102	3.931	unknown change in activity	increases	Familial idiopathic pulmonary fibrosis	unclassified mutation	not applicable	Human	not applicable	not applicable	causal	2
ABCC1	transporter	ABCC1	1.44e-68	3.67e-67	1.257	increased activity	affects	Primary biliary cirrhosis	wild type	not applicable	Human	not applicable	upregulation	correlation	5
ABCC3	transporter	ABCC3	1.06e-50	1.46e-49	1.979	increased activity	affects	Primary biliary cirrhosis	wild type	not applicable	Human	not applicable	upregulation	correlation	3
ABCC4	transporter	ABCC4	4.41e-24	2.09e-23	1.044	increased activity	affects	Primary biliary cirrhosis	wild type	not applicable	Human	not applicable	upregulation	correlation	2
ABCC5	transporter	ABCC5	9.5e-11	2.17e-10	1.003	increased activity	affects	Primary biliary cirrhosis	wild type	not applicable	Human	not applicable	upregulation	correlation	2
ACSL1	enzyme	ACSL1	9.35e-29	5.47e-28	1.696	increased activity	affects	Severe COVID-19	wild type	not applicable	Human	not applicable	upregulation	correlation	1
ACTB	other	ACTB	2.92e-14	8.25e-14	2.243	increased activity	affects	Severe COVID-19	wild type	not applicable	Human	not applicable	upregulation	correlation	2
ADA	enzyme	ADA	1.64e-05	2.59e-05	1.194	decreased activity	affects	COVID-19	wild type	not applicable	Human	phase 3	not applicable	correlation	1
ADAM10	peptidase	ADAM10	1.23e-37	1.03e-36	1.088	increased activity	affects	Idiopathic pulmonary fibrosis	wild type	not applicable	Human	not applicable	upregulation	correlation	1
ADAMTS2	peptidase	ADAMTS2	1.76e-39	1.6e-38	1.321	decreased activity	affects	COVID-19	wild type	not applicable	Human	not applicable	downregulation	correlation	1
ADAR	enzyme	ADAR	9.55e-42	9.44e-41	1.545	increased activity	affects	Severe COVID-19	wild type	not applicable	Human	not applicable	upregulation	correlation	1
ADH1B	enzyme	ADH1B	2.7e-12	6.81e-12	2.257	decreased activity	affects	COVID-19	wild type	not applicable	Human	not applicable	downregulation	correlation	1
ADK	kinase	ADK	6.08e-26	3.15e-25	1.07	increased activity	affects	Cirrhosis of liver,Compensated cirrhosis,Decompensated cirrhosis of liver,Fibrosis of liver	wild type	not applicable	Human	phase 2/3,phase 3	not applicable	correlation	13
						increased activity	affects	Compensated cirrhosis	wild type	not applicable	Human	phase 3	not applicable	correlation	2
						increased activity	affects	Cirrhosis of liver	wild type	not applicable	Human	phase 3	not applicable	correlation	6
						increased activity	affects	Decompensated cirrhosis of liver	wild type	not applicable	Human	phase 3	not applicable	correlation	2
						increased activity	affects	Cirrhosis of liver	wild type	not applicable	Human	phase 2/3	not applicable	correlation	1
						increased activity	affects	Fibrosis of liver	wild type	not applicable	Human	phase 3	not applicable	correlation	1
						increased activity	affects	Fibrosis of liver	wild type	not applicable	Human	phase 2/3	not applicable	correlation	1
ADM	other	ADM	0.0116	0.0145	1.11	increased activity	affects	COVID-19	wild type	not applicable	Human	not applicable	upregulation	correlation	1
AGER	transmembrane receptor	AGER	1.54e-21	6.4e-21	4.855	decreased activity	affects	Idiopathic pulmonary fibrosis	wild type	not applicable	Human	not applicable	downregulation	correlation	3
AGO2	translation regulator	AGO2	5.54e-25	2.75e-24	1.136	decreased activity	affects	Rapidly progressive idiopathic pulmonary fibrosis	wild type	not applicable	Human	not applicable	downregulation	correlation	1
AHNAK	other	AHNAK	3.42e-51	4.82e-50	1.581	decreased activity	affects	Severe COVID-19	wild type	not applicable	Human	not applicable	downregulation	correlation	1
AIDA	other	AIDA	4.57e-10	1e-09	1.094	increased activity	affects	COVID-19	wild type	not applicable	Human	not applicable	upregulation	correlation	1
AKR1A1	enzyme	AKR1A1	2.09e-16	6.67e-16	1.333	decreased activity	affects	COVID-19	wild type	not applicable	Human	not applicable	downregulation	correlation	1
AKT1	kinase	AKT1	7.41e-34	5.33e-33	2.632	decreased activity	affects	COVID-19	wild type	not applicable	Human	not applicable	downregulation	correlation	1
ALB	transporter	ALB	1.46e-43	1.54e-42	-349.713	decreased activity,increased activity	affects,decreases	Cirrhosis of liver,COVID-19,Severe COVID-19	wild type	not applicable	Human	not applicable,phase 2/3,phase 4	downregulation,not applicable	causal,correlation	7
						increased activity	decreases	Cirrhosis of liver	wild type	not applicable	Human	phase 2/3	not applicable	causal	3
						decreased activity	affects	COVID-19	wild type	not applicable	Human	not applicable	downregulation	correlation	1
						increased activity	decreases	Cirrhosis of liver	wild type	not applicable	Human	phase 4	not applicable	causal	2
						decreased activity	affects	Severe COVID-19	wild type	not applicable	Human	not applicable	downregulation	correlation	1
ALDH9A1	enzyme	ALDH9A1	0.000179	0.000259	1.319	increased activity	affects	COVID-19	wild type	not applicable	Human	not applicable	upregulation	correlation	1
ALPL	phosphatase	ALPL	5.72e-08	1.09e-07	1.376	increased activity	affects	COVID-19,Primary biliary cirrhosis	wild type	not applicable	Human	not applicable,phase 4	not applicable,upregulation	correlation	3
						increased activity	affects	Primary biliary cirrhosis	wild type	not applicable	Human	not applicable	upregulation	correlation	1
						increased activity	affects	COVID-19	wild type	not applicable	Human	phase 4	not applicable	correlation	2
AMY2B	enzyme	AMY2B	2.3e-10	5.14e-10	1.64	decreased activity	affects	COVID-19	wild type	not applicable	Human	phase 3,phase 4	not applicable	correlation	2
						decreased activity	affects	COVID-19	wild type	not applicable	Human	phase 3	not applicable	correlation	1
						decreased activity	affects	COVID-19	wild type	not applicable	Human	phase 4	not applicable	correlation	1
ANKRD11	other	ANKRD11	3.72e-92	1.93e-90	1.364	decreased activity	affects	COVID-19	wild type	not applicable	Human	not applicable	downregulation	correlation	1
ANO2	ion channel	ANO2	1.85e-34	1.36e-33	1.989	decreased activity	affects	COVID-19	wild type	not applicable	Human	not applicable	downregulation	correlation	1
ANXA1	enzyme	ANXA1	8.53e-136	1.69e-133	1.309	increased activity	affects	COVID-19	wild type	not applicable	Human	not applicable	upregulation	correlation	1
AP1S2	transporter	AP1S2	2.06e-07	3.8e-07	1.149	decreased activity	affects	Severe COVID-19	wild type	not applicable	Human	not applicable	downregulation	correlation	1
APOL1	transporter	APOL1	6.41e-21	2.59e-20	1.81	increased activity	affects	COVID-19,Severe COVID-19	wild type	not applicable	Human	not applicable	upregulation	correlation	2
						increased activity	affects	Severe COVID-19	wild type	not applicable	Human	not applicable	upregulation	correlation	1
						increased activity	affects	COVID-19	wild type	not applicable	Human	not applicable	upregulation	correlation	1
APOL2	other	APOL2	2.14e-32	1.45e-31	2.338	decreased activity	affects	COVID-19	wild type	not applicable	Human	not applicable	downregulation	correlation	1
AQP1	transporter	AQP1	1.89e-60	3.7e-59	3.274	decreased activity	affects	Fibrosis of kidney	wild type	not applicable	Human	not applicable	downregulation	correlation	2
ARHGAP10	other	ARHGAP10	3.41e-34	2.48e-33	1.037	increased activity	affects	Cirrhosis of liver	wild type	not applicable	Human	not applicable	upregulation	correlation	1
ARHGAP12	other	ARHGAP12	2.25e-26	1.19e-25	1.122	increased activity	affects	COVID-19	wild type	not applicable	Human	not applicable	upregulation	correlation	1
ARHGAP17	other	ARHGAP17	8.11e-18	2.79e-17	1.018	increased activity	affects	Cirrhosis of liver	wild type	not applicable	Human	not applicable	upregulation	correlation	1
ARHGEF9	other	ARHGEF9	0.000138	0.000201	1.072	decreased activity	affects	COVID-19	wild type	not applicable	Human	not applicable	downregulation	correlation	1
ARL4C	enzyme	ARL4C	1.84e-33	1.3e-32	3.367	decreased activity	affects	Severe COVID-19	wild type	not applicable	Human	not applicable	downregulation	correlation	1
ARNTL	transcription regulator	ARNTL	1.57e-17	5.31e-17	1.412	decreased activity	affects	COVID-19	wild type	not applicable	Human	not applicable	downregulation	correlation	1
ARRB2	other	ARRB2	1.38e-68	3.52e-67	3.035	increased activity	affects	COVID-19	wild type	not applicable	Human	not applicable	upregulation	correlation	1
ASCC3	enzyme	ASCC3	3.16e-50	4.29e-49	1.226	increased activity	affects	COVID-19	wild type	not applicable	Human	not applicable	upregulation	correlation	1
ATP10A	transporter	ATP10A	2.57e-86	1.14e-84	1.464	decreased activity	affects	COVID-19	wild type	not applicable	Human	not applicable	downregulation	correlation	1
B2M	transmembrane receptor	B2M	1.46e-120	1.84e-118	2.68	increased activity	affects	Primary biliary cirrhosis	wild type	not applicable	Human	not applicable	upregulation	correlation	1
B4GALT5	enzyme	B4GALT5	1.04e-35	8.12e-35	1.198	increased activity	affects	COVID-19	wild type	not applicable	Human	not applicable	upregulation	correlation	1
BAIAP2	kinase	BAIAP2	6.53e-29	3.85e-28	1.815	decreased activity	affects	COVID-19	wild type	not applicable	Human	not applicable	downregulation	correlation	1
BCKDK	kinase	BCKDK	5.76e-07	1.03e-06	2.336	decreased activity	affects	COVID-19	wild type	not applicable	Human	not applicable	downregulation	correlation	1
BET1	transporter	BET1	5.17e-09	1.06e-08	1.2	increased activity	affects	COVID-19	wild type	not applicable	Human	not applicable	upregulation	correlation	1
BSG	transporter	BSG	3.23e-09	6.69e-09	1.561	increased activity	affects	Primary biliary cirrhosis	wild type	not applicable	Human	not applicable	upregulation	correlation	1
BUD23	enzyme	BUD23	6.05e-11	1.4e-10	1.547	decreased activity	affects	Fibrosis of lung	wild type	not applicable	Human	not applicable	downregulation	correlation	1
C1RL	peptidase	C1RL	3.98e-23	1.8e-22	1.358	increased activity	affects	Severe COVID-19	wild type	not applicable	Human	not applicable	upregulation	correlation	1
C5AR1	G-protein coupled receptor	C5AR1	2.22e-19	8.3e-19	1.779	increased activity	affects	Idiopathic pulmonary fibrosis,Primary biliary cirrhosis	wild type	not applicable	Human	not applicable	upregulation	correlation	2
						increased activity	affects	Primary biliary cirrhosis	wild type	not applicable	Human	not applicable	upregulation	correlation	1
						increased activity	affects	Idiopathic pulmonary fibrosis	wild type	not applicable	Human	not applicable	upregulation	correlation	1
CACNA2D2	ion channel	CACNA2D2	5.33e-31	3.44e-30	1.814	decreased activity	affects	COVID-19	wild type	not applicable	Human	phase 2/3	not applicable	correlation	1
CAMK2D	kinase	CAMK2D	4.32e-62	9.03e-61	1.107	increased activity	increases	Hypertrophy of cardiac muscle	wild type	not applicable	Human	not applicable	not applicable	causal	1
CAPZA2	other	CAPZA2	1.37e-30	8.66e-30	1.093	increased activity	affects	COVID-19	wild type	not applicable	Human	not applicable	upregulation	correlation	1
CASP4	peptidase	CASP4	1.91e-63	4.18e-62	1.843	increased activity	affects	COVID-19	wild type	not applicable	Human	not applicable	upregulation	correlation	1
CAT	enzyme	CAT	8.05e-08	1.52e-07	1.216	increased activity	decreases	Hypertrophy of smooth muscle cells	wild type	not applicable	Human	not applicable	not applicable	causal	1
CCL2	cytokine	CCL2	3.78e-27	2.07e-26	3.49	increased activity	affects	COVID-19,Primary biliary cirrhosis,Severe COVID-19	wild type	not applicable	Human	not applicable	upregulation	correlation	8
						increased activity	affects	Primary biliary cirrhosis	wild type	not applicable	Human	not applicable	upregulation	correlation	1
						increased activity	affects	Severe COVID-19	wild type	not applicable	Human	not applicable	upregulation	correlation	4
						increased activity	affects	COVID-19	wild type	not applicable	Human	not applicable	upregulation	correlation	3
CCN2	growth factor	CTGF	8.75e-07	1.55e-06	1.364	decreased activity,increased activity	affects	Idiopathic pulmonary fibrosis,Primary biliary cirrhosis	wild type	not applicable	Human	not applicable,phase 3	not applicable,upregulation	correlation	6
						increased activity	affects	Primary biliary cirrhosis	wild type	not applicable	Human	not applicable	upregulation	correlation	2
						decreased activity	affects	Idiopathic pulmonary fibrosis	wild type	not applicable	Human	phase 3	not applicable	correlation	2
						increased activity	affects	Idiopathic pulmonary fibrosis	wild type	not applicable	Human	phase 3	not applicable	correlation	2
CD2AP	other	CD2AP	5.49e-35	4.13e-34	1.139	increased activity	affects	COVID-19	wild type	not applicable	Human	not applicable	upregulation	correlation	1
CD38	enzyme	CD38	5.06e-23	2.28e-22	1.344	increased activity	affects	COVID-19,Severe COVID-19	wild type	not applicable	Human	not applicable	upregulation	correlation	2
						increased activity	affects	Severe COVID-19	wild type	not applicable	Human	not applicable	upregulation	correlation	1
						increased activity	affects	COVID-19	wild type	not applicable	Human	not applicable	upregulation	correlation	1
CD44	other	CD44	9.11e-239	1.1e-235	2.164	increased activity	affects	Idiopathic pulmonary fibrosis	wild type	not applicable	Human	not applicable	upregulation	correlation	1
CD46	transmembrane receptor	CD46	3.57e-82	1.39e-80	1.779	decreased activity	affects	Idiopathic pulmonary fibrosis	wild type	not applicable	Human	not applicable	downregulation	correlation	3
CD55	other	CD55	3.26e-52	4.8e-51	2.414	decreased activity	affects	Idiopathic pulmonary fibrosis	wild type	not applicable	Human	not applicable	downregulation	correlation	3
CD74	transmembrane receptor	CD74	2.34e-110	2.24e-108	2.457	decreased activity	affects	Severe COVID-19	wild type	not applicable	Human	not applicable	downregulation	correlation	1
CD86	transmembrane receptor	CD86	4.94e-34	3.57e-33	2.168	decreased activity,increased activity	affects	Primary biliary cirrhosis	wild type	not applicable	Human	phase 4	not applicable	correlation	2
						decreased activity	affects	Primary biliary cirrhosis	wild type	not applicable	Human	phase 4	not applicable	correlation	1
						increased activity	affects	Primary biliary cirrhosis	wild type	not applicable	Human	phase 4	not applicable	correlation	1
CDC42	enzyme	CDC42	6.59e-27	3.57e-26	1.303	increased activity	affects	COVID-19	wild type	not applicable	Human	not applicable	upregulation	correlation	1
CDC42EP3	other	CDC42EP3	6.44e-10	1.4e-09	1.305	increased activity	affects	Cirrhosis of liver	wild type	not applicable	Human	not applicable	upregulation	correlation	1
CDH11	other	CDH11	4e-77	1.31e-75	3.106	increased activity	affects	Pulmonary interstitial fibrosis	wild type	not applicable	Human	not applicable	upregulation	correlation	3
CFL1	other	CFL1	1.62e-06	2.79e-06	1.819	increased activity	affects	COVID-19	wild type	not applicable	Human	not applicable	upregulation	correlation	1
CFLAR	other	CFLAR	8.9e-173	3.46e-170	1.956	increased activity	affects	Idiopathic pulmonary fibrosis	wild type	not applicable	Human	not applicable	upregulation	correlation	2
CHMP5	other	CHMP5	1.22e-20	4.85e-20	1.526	increased activity	affects	COVID-19	wild type	not applicable	Human	not applicable	upregulation	correlation	1
CIB1	other	CIB1	1.48e-11	3.57e-11	1.922	increased activity	affects	Hypertrophy of heart	wild type	not applicable	Human	not applicable	upregulation	correlation	1
CIR1	transcription regulator	CIR1	1.57e-11	3.77e-11	1.153	increased activity	affects	COVID-19	wild type	not applicable	Human	not applicable	upregulation	correlation	1
CLIC5	ion channel	CLIC5	2.19e-18	7.77e-18	1.352	increased activity	affects	Idiopathic pulmonary fibrosis	wild type	not applicable	Human	not applicable	upregulation	correlation	1
COL1A1	other	COL1A1	4.22e-89	2.01e-87	11.361	increased activity,unknown change in activity	affects,increases	Cirrhosis of liver,Congenital cortical hyperostosis	dominant,unclassified mutation,wild type	not applicable	Human	not applicable	not applicable,upregulation	causal,correlation	131
						unknown change in activity	increases	Congenital cortical hyperostosis	unclassified mutation	not applicable	Human	not applicable	not applicable	causal	5
						unknown change in activity	affects	Congenital cortical hyperostosis	unclassified mutation	not applicable	Human	not applicable	not applicable	correlation	124
						unknown change in activity	increases	Congenital cortical hyperostosis	dominant	not applicable	Human	not applicable	not applicable	causal	1
						increased activity	affects	Cirrhosis of liver	wild type	not applicable	Human	not applicable	upregulation	correlation	1
COL3A1	other	COL3A1	2.52e-81	9.55e-80	5.863	increased activity	affects	Fibrosis of liver,Fibrosis of lung,Primary biliary cirrhosis,Severe hepatic fibrosis,Stage III primary biliary cirrhosis,Stage IV primary biliary cirrhosis	wild type	efficacy,not applicable	Human	not applicable	not applicable,upregulation	correlation	7
						increased activity	affects	Primary biliary cirrhosis	wild type	not applicable	Human	not applicable	upregulation	correlation	1
						increased activity	affects	Fibrosis of liver	wild type	not applicable	Human	not applicable	upregulation	correlation	1
						increased activity	affects	Stage IV primary biliary cirrhosis	wild type	not applicable	Human	not applicable	upregulation	correlation	1
						increased activity	affects	Fibrosis of liver	wild type	efficacy	Human	not applicable	not applicable	correlation	1
						increased activity	affects	Severe hepatic fibrosis	wild type	not applicable	Human	not applicable	upregulation	correlation	1
						increased activity	affects	Stage III primary biliary cirrhosis	wild type	not applicable	Human	not applicable	upregulation	correlation	1
						increased activity	affects	Fibrosis of lung	wild type	not applicable	Human	not applicable	upregulation	correlation	1
CPT1A	enzyme	CPT1A	6.4e-12	1.58e-11	1.044	decreased activity	affects	Hypertrophy of left ventricle	wild type	not applicable	Human	phase 2/3	not applicable	correlation	1
CRBN	enzyme	CRBN	5.53e-12	1.37e-11	1.225	decreased activity,increased activity	affects	COVID-19,Idiopathic pulmonary fibrosis,Mild COVID-19	wild type	not applicable	Human	phase 3,phase 4	not applicable	correlation	5
						increased activity	affects	COVID-19	wild type	not applicable	Human	phase 4	not applicable	correlation	1
						increased activity	affects	Mild COVID-19	wild type	not applicable	Human	phase 4	not applicable	correlation	1
						decreased activity	affects	Mild COVID-19	wild type	not applicable	Human	phase 4	not applicable	correlation	1
						decreased activity	affects	Idiopathic pulmonary fibrosis	wild type	not applicable	Human	phase 3	not applicable	correlation	1
						decreased activity	affects	COVID-19	wild type	not applicable	Human	phase 4	not applicable	correlation	1
CREB3L1	transcription regulator	CREB3L1	6.8e-11	1.57e-10	1.062	increased activity	affects	Fibrosis of kidney	wild type	not applicable	Human	not applicable	upregulation	correlation	1
CRP	other	CRP	3.7e-33	2.59e-32	-146.615	increased activity	affects	Cirrhosis of liver,COVID-19,Severe COVID-19	wild type	efficacy,not applicable,unspecified application	Human	not applicable	not applicable,upregulation	correlation	9
						increased activity	affects	COVID-19	wild type	unspecified application	Human	not applicable	upregulation	correlation	1
						increased activity	affects	Cirrhosis of liver	wild type	efficacy	Human	not applicable	not applicable	correlation	1
						increased activity	affects	Severe COVID-19	wild type	not applicable	Human	not applicable	upregulation	correlation	4
						increased activity	affects	COVID-19	wild type	not applicable	Human	not applicable	upregulation	correlation	3
CRY2	enzyme	CRY2	7.28e-07	1.29e-06	1.101	decreased activity	affects	COVID-19	wild type	not applicable	Human	not applicable	downregulation	correlation	1
CSF1R	kinase	CSF1R	7.24e-25	3.56e-24	1.933	decreased activity	affects	Chronic fibrosing interstitial lung disease,COVID-19,Fibrosis of lung,Idiopathic pulmonary fibrosis	wild type	not applicable	Human	approved,not applicable,phase 2/3,phase 3,phase 4	not applicable	correlation	44
						decreased activity	affects	COVID-19	wild type	not applicable	Human	phase 3	not applicable	correlation	5
						decreased activity	affects	Chronic fibrosing interstitial lung disease	wild type	not applicable	Human	not applicable	not applicable	correlation	2
						decreased activity	affects	Idiopathic pulmonary fibrosis	wild type	not applicable	Human	phase 4	not applicable	correlation	14
						decreased activity	affects	Fibrosis of lung	wild type	not applicable	Human	phase 4	not applicable	correlation	2
						decreased activity	affects	Fibrosis of lung	wild type	not applicable	Human	phase 3	not applicable	correlation	4
						decreased activity	affects	Chronic fibrosing interstitial lung disease	wild type	not applicable	Human	approved	not applicable	correlation	2
						decreased activity	affects	Idiopathic pulmonary fibrosis	wild type	not applicable	Human	phase 3	not applicable	correlation	6
						decreased activity	affects	Idiopathic pulmonary fibrosis	wild type	not applicable	Human	approved	not applicable	correlation	2
						decreased activity	affects	Idiopathic pulmonary fibrosis	wild type	not applicable	Human	not applicable	not applicable	correlation	2
						decreased activity	affects	Idiopathic pulmonary fibrosis	wild type	not applicable	Human	phase 2/3	not applicable	correlation	5
CSF2RA	transmembrane receptor	CSF2RA	2.61e-28	1.51e-27	1.64	increased activity	affects	Primary biliary cirrhosis	wild type	not applicable	Human	not applicable	upregulation	correlation	1
CSNK2A1	kinase	CSNK2A1	1.3e-22	5.7e-22	1.122	increased activity	affects	Nonalcoholic fatty liver disease with nonalcoholic steatohepatitis fibrosis	wild type	not applicable	Human	not applicable	upregulation	correlation	1
CSRNP1	transcription regulator	CSRNP1	8.82e-07	1.56e-06	1.898	increased activity	affects	COVID-19	wild type	not applicable	Human	not applicable	upregulation	correlation	1
CST3	other	CST3	1.03e-08	2.06e-08	2.19	increased activity	affects	Fibrosis of liver	wild type	unspecified application	Human	not applicable	upregulation	correlation	1
CTC1	other	CTC1	1.02e-05	1.66e-05	1.131	unknown change in activity	affects	Familial idiopathic pulmonary fibrosis	unclassified mutation	not applicable	Human	not applicable	not applicable	correlation	1
CTNNB1	transcription regulator	CTNNB1	3.58e-107	2.98e-105	1.646	increased activity	affects	Idiopathic pulmonary fibrosis,Primary biliary cirrhosis	wild type	not applicable	Human	not applicable	upregulation	correlation	2
						increased activity	affects	Primary biliary cirrhosis	wild type	not applicable	Human	not applicable	upregulation	correlation	1
						increased activity	affects	Idiopathic pulmonary fibrosis	wild type	not applicable	Human	not applicable	upregulation	correlation	1
CXCL16	cytokine	CXCL16	7.24e-16	2.23e-15	2.416	increased activity	affects	COVID-19	wild type	not applicable	Human	not applicable	upregulation	correlation	1
CXCL2	cytokine	CXCL2	1.02e-05	1.66e-05	1.72	increased activity	affects	COVID-19	wild type	not applicable	Human	not applicable	upregulation	correlation	2
CXCR4	G-protein coupled receptor	CXCR4	2.31e-24	1.11e-23	2.416	increased activity	affects	Primary biliary cirrhosis	wild type	not applicable	Human	not applicable	upregulation	correlation	2
CYFIP1	translation regulator	CYFIP1	1.01e-61	2.07e-60	1.532	increased activity	affects	COVID-19	wild type	not applicable	Human	not applicable	upregulation	correlation	1
CYP7B1	enzyme	CYP7B1	1.96e-11	4.68e-11	2.027	unknown change in activity	increases	Cirrhosis of liver	unclassified mutation	not applicable	Human	not applicable	not applicable	causal	1
DAGLB	enzyme	DAGLB	3.6e-15	1.07e-14	1.446	increased activity	affects	Fibrosis of liver	wild type	not applicable	Human	not applicable	upregulation	correlation	1
DAPP1	other	DAPP1	7.46e-07	1.32e-06	1.006	increased activity	affects	COVID-19	wild type	not applicable	Human	not applicable	upregulation	correlation	1
DDR1	kinase	DDR1	0.0204	0.025	1.013	decreased activity	affects	COVID-19,Idiopathic pulmonary fibrosis	wild type	not applicable	Human	phase 2/3,phase 3	not applicable	correlation	10
						decreased activity	affects	COVID-19	wild type	not applicable	Human	phase 3	not applicable	correlation	5
						decreased activity	affects	Idiopathic pulmonary fibrosis	wild type	not applicable	Human	phase 2/3	not applicable	correlation	5
DDX60L	other	DDX60L	8.31e-81	3.07e-79	2.01	increased activity	affects	Cirrhosis of liver	wild type	not applicable	Human	not applicable	upregulation	correlation	1
DENND1B	other	DENND1B	3.68e-32	2.48e-31	1.159	increased activity	affects	COVID-19	wild type	not applicable	Human	not applicable	upregulation	correlation	1
DLL4	other	DLL4	3.44e-24	1.64e-23	3.632	increased activity	affects	Chronic hepatitis B related liver fibrosis	wild type	not applicable	Human	not applicable	upregulation	correlation	1
DNMT1	enzyme	DNMT1	5.59e-18	1.94e-17	1.087	decreased activity	affects	COVID-19	wild type	not applicable	Human	not applicable	downregulation	correlation	1
DOCK4	other	DOCK4	9.87e-212	7.94e-209	2.093	decreased activity	affects	COVID-19	wild type	not applicable	Human	not applicable	downregulation	correlation	1
DPYD	enzyme	DPYD	2.98e-216	2.57e-213	1.726	increased activity	affects	COVID-19	wild type	not applicable	Human	not applicable	upregulation	correlation	1
DTNBP1	other	DTNBP1	1.84e-30	1.16e-29	1.114	unknown change in activity	affects	Familial idiopathic pulmonary fibrosis	unclassified mutation	not applicable	Human	not applicable	not applicable	correlation	1
DUSP1	phosphatase	DUSP1	8.28e-97	4.83e-95	2.321	decreased activity	affects	Severe COVID-19	wild type	not applicable	Human	not applicable	downregulation	correlation	1
DYSF	other	DYSF	7.91e-45	8.77e-44	1.937	increased activity	affects	Severe COVID-19	wild type	not applicable	Human	not applicable	upregulation	correlation	1
EDN1	cytokine	EDN1	6.36e-32	4.24e-31	2.334	increased activity	increases	Hypertrophy of cardiac muscle	wild type	not applicable	Human	not applicable	not applicable	causal	1
EDNRA	transmembrane receptor	EDNRA	1.67e-11	4e-11	1.275	decreased activity	affects	COVID-19,Fibrosis of lung,Idiopathic pulmonary fibrosis	wild type	not applicable	Human	phase 2/3,phase 3,phase 4	not applicable	correlation	26
						decreased activity	affects	Idiopathic pulmonary fibrosis	wild type	not applicable	Human	phase 4	not applicable	correlation	4
						decreased activity	affects	COVID-19	wild type	not applicable	Human	phase 2/3	not applicable	correlation	2
						decreased activity	affects	Idiopathic pulmonary fibrosis	wild type	not applicable	Human	phase 3	not applicable	correlation	12
						decreased activity	affects	Fibrosis of lung	wild type	not applicable	Human	phase 2/3	not applicable	correlation	4
						decreased activity	affects	Idiopathic pulmonary fibrosis	wild type	not applicable	Human	phase 2/3	not applicable	correlation	4
EDNRB	G-protein coupled receptor	EDNRB	8.75e-05	0.00013	1.271	decreased activity	affects	Fibrosis of lung,Idiopathic pulmonary fibrosis	wild type	not applicable	Human	phase 2/3,phase 3,phase 4	not applicable	correlation	20
						decreased activity	affects	Idiopathic pulmonary fibrosis	wild type	not applicable	Human	phase 4	not applicable	correlation	4
						decreased activity	affects	Idiopathic pulmonary fibrosis	wild type	not applicable	Human	phase 3	not applicable	correlation	8
						decreased activity	affects	Fibrosis of lung	wild type	not applicable	Human	phase 2/3	not applicable	correlation	4
						decreased activity	affects	Idiopathic pulmonary fibrosis	wild type	not applicable	Human	phase 2/3	not applicable	correlation	4
EEF1A1	translation regulator	EEF1A1	1.76e-18	6.26e-18	3.152	decreased activity,unknown change in activity	affects,increases	Infection by SARS coronavirus,Severe COVID-19	unclassified mutation,wild type	not applicable	Human	not applicable	downregulation,not applicable	causal,correlation	2
						unknown change in activity	increases	Infection by SARS coronavirus	unclassified mutation	not applicable	Human	not applicable	not applicable	causal	1
						decreased activity	affects	Severe COVID-19	wild type	not applicable	Human	not applicable	downregulation	correlation	1
EEF2	translation regulator	EEF2	4.69e-09	9.6e-09	1.753	decreased activity	affects	Severe COVID-19	wild type	not applicable	Human	not applicable	downregulation	correlation	2
EHMT1	transcription regulator	EHMT1	3.56e-53	5.46e-52	1.19	decreased activity	affects	COVID-19	wild type	not applicable	Human	not applicable	downregulation	correlation	1
EIF2AK2	kinase	EIF2AK2	4.47e-66	1.05e-64	1.608	increased activity	affects	Severe COVID-19	wild type	not applicable	Human	not applicable	upregulation	correlation	1
EIF4B	translation regulator	EIF4B	6.33e-19	2.3e-18	1.277	decreased activity	affects	Severe COVID-19	wild type	not applicable	Human	not applicable	downregulation	correlation	2
EIF4E3	translation regulator	EIF4E3	2.55e-19	9.5e-19	1.503	increased activity	affects	COVID-19	wild type	not applicable	Human	not applicable	upregulation	correlation	1
ELF1	transcription regulator	ELF1	1.16e-53	1.83e-52	1.21	increased activity	affects	COVID-19	wild type	not applicable	Human	not applicable	upregulation	correlation	1
ELK1	transcription regulator	ELK1	0.00419	0.00544	1.184	decreased activity	affects	Idiopathic pulmonary fibrosis	wild type	not applicable	Human	not applicable	downregulation	correlation	1
EMP1	other	EMP1	3.35e-36	2.65e-35	1.691	decreased activity	affects	COVID-19	wild type	not applicable	Human	not applicable	downregulation	correlation	1
EPOR	transmembrane receptor	EPOR	6.8e-06	1.12e-05	1.273	increased activity	affects	Hypertrophy of left ventricle	wild type	not applicable	Human	phase 3	not applicable	correlation	6
EPSTI1	other	EPSTI1	2.49e-116	2.94e-114	2.016	increased activity	affects	COVID-19	wild type	not applicable	Human	not applicable	upregulation	correlation	1
ETS1	transcription regulator	ETS1	2.51e-59	4.79e-58	1.928	decreased activity	affects	Severe COVID-19	wild type	not applicable	Human	not applicable	downregulation	correlation	1
F2R	G-protein coupled receptor	F2R	0.000114	0.000168	1.358	decreased activity,increased activity	affects	COVID-19,Primary biliary cirrhosis	wild type	not applicable	Human	not applicable,phase 4	not applicable,upregulation	correlation	2
						increased activity	affects	Primary biliary cirrhosis	wild type	not applicable	Human	not applicable	upregulation	correlation	1
						decreased activity	affects	COVID-19	wild type	not applicable	Human	phase 4	not applicable	correlation	1
F8	other	F8	9.06e-05	0.000134	1.116	increased activity	affects	COVID-19	wild type	not applicable	Human	phase 4	not applicable	correlation	1
FAS	transmembrane receptor	FAS	3.28e-34	2.39e-33	1.866	decreased activity	affects	Idiopathic pulmonary fibrosis	wild type	not applicable	Human	not applicable	downregulation	correlation	1
FCGR2A	transmembrane receptor	FCGR2A	2.2e-67	5.42e-66	2.506	decreased activity	affects	COVID-19,Severe COVID-19	wild type	not applicable	Human	phase 2/3,phase 4	not applicable	correlation	3
						decreased activity	affects	COVID-19	wild type	not applicable	Human	phase 2/3	not applicable	correlation	1
						decreased activity	affects	COVID-19	wild type	not applicable	Human	phase 4	not applicable	correlation	1
						decreased activity	affects	Severe COVID-19	wild type	not applicable	Human	phase 4	not applicable	correlation	1
FCGR2B	transmembrane receptor	FCGR2B	0.00916	0.0116	1.089	decreased activity	affects	COVID-19,Severe COVID-19	wild type	not applicable	Human	phase 2/3,phase 4	not applicable	correlation	3
						decreased activity	affects	COVID-19	wild type	not applicable	Human	phase 2/3	not applicable	correlation	1
						decreased activity	affects	COVID-19	wild type	not applicable	Human	phase 4	not applicable	correlation	1
						decreased activity	affects	Severe COVID-19	wild type	not applicable	Human	phase 4	not applicable	correlation	1
FCGR3A/FCGR3B	transmembrane receptor	FCGR3A	8.98e-35	6.7e-34	2.457	decreased activity	affects	COVID-19,Severe COVID-19	wild type	not applicable	Human	not applicable,phase 2/3,phase 4	downregulation,not applicable	correlation	7
						decreased activity	affects	COVID-19	wild type	not applicable	Human	phase 2/3	not applicable	correlation	2
						decreased activity	affects	COVID-19	wild type	not applicable	Human	phase 4	not applicable	correlation	2
						decreased activity	affects	Severe COVID-19	wild type	not applicable	Human	phase 4	not applicable	correlation	2
						decreased activity	affects	Severe COVID-19	wild type	not applicable	Human	not applicable	downregulation	correlation	1
FGL2	peptidase	FGL2	3.73e-07	6.74e-07	1.427	increased activity	affects	COVID-19	wild type	not applicable	Human	not applicable	upregulation	correlation	1
FKBP5	enzyme	FKBP5	1.08e-140	2.21e-138	1.922	increased activity	affects	COVID-19	wild type	not applicable	Human	not applicable	upregulation	correlation	1
FLNA	other	FLNA	1.14e-189	5.52e-187	3.684	decreased activity	affects	Severe COVID-19	wild type	not applicable	Human	not applicable	downregulation	correlation	1
FLT4	transmembrane receptor	FLT4	1.8e-09	3.8e-09	1.863	decreased activity	affects	Chronic fibrosing interstitial lung disease,Fibrosis of lung,Idiopathic pulmonary fibrosis	wild type	not applicable	Human	approved,not applicable,phase 3,phase 4	not applicable	correlation	66
						decreased activity	affects	Chronic fibrosing interstitial lung disease	wild type	not applicable	Human	not applicable	not applicable	correlation	3
						decreased activity	affects	Idiopathic pulmonary fibrosis	wild type	not applicable	Human	phase 4	not applicable	correlation	28
						decreased activity	affects	Fibrosis of lung	wild type	not applicable	Human	phase 4	not applicable	correlation	4
						decreased activity	affects	Fibrosis of lung	wild type	not applicable	Human	phase 3	not applicable	correlation	8
						decreased activity	affects	Idiopathic pulmonary fibrosis	wild type	not applicable	Human	phase 3	not applicable	correlation	12
						decreased activity	affects	Chronic fibrosing interstitial lung disease	wild type	not applicable	Human	approved	not applicable	correlation	4
						decreased activity	affects	Idiopathic pulmonary fibrosis	wild type	not applicable	Human	approved	not applicable	correlation	4
						decreased activity	affects	Idiopathic pulmonary fibrosis	wild type	not applicable	Human	not applicable	not applicable	correlation	3
FMR1	translation regulator	FMR1	4.29e-09	8.8e-09	1.131	increased activity	affects	COVID-19	wild type	not applicable	Human	not applicable	upregulation	correlation	2
FN1	enzyme	FN1	2.59e-54	4.17e-53	3.564	increased activity	affects	Primary liver cirrhosis	wild type	not applicable	Human	not applicable	upregulation	correlation	1
FOS	transcription regulator	FOS	1.67e-32	1.14e-31	2.135	decreased activity	affects	COVID-19,Severe COVID-19	wild type	not applicable	Human	not applicable	downregulation	correlation	2
						decreased activity	affects	COVID-19	wild type	not applicable	Human	not applicable	downregulation	correlation	1
						decreased activity	affects	Severe COVID-19	wild type	not applicable	Human	not applicable	downregulation	correlation	1
FOXN2	transcription regulator	FOXN2	1.09e-13	2.98e-13	1.129	increased activity	affects	COVID-19	wild type	not applicable	Human	not applicable	upregulation	correlation	1
FPR3	other	FPR3	2.58e-59	4.91e-58	3.586	increased activity	affects	COVID-19	wild type	not applicable	Human	not applicable	upregulation	correlation	1
FYN	kinase	FYN	9.64e-67	2.31e-65	1.757	decreased activity	affects	COVID-19	wild type	not applicable	Human	not applicable	downregulation	correlation	1
GADD45B	other	GADD45B	1.87e-20	7.35e-20	2.414	increased activity	affects	COVID-19	wild type	not applicable	Human	not applicable	upregulation	correlation	1
GBP2	enzyme	GBP2	1.88e-93	1.01e-91	2.267	increased activity	affects	Cirrhosis of liver	wild type	not applicable	Human	not applicable	upregulation	correlation	1
GBP4	enzyme	GBP4	1.98e-46	2.31e-45	2.737	increased activity	affects	Idiopathic pulmonary fibrosis	wild type	not applicable	Human	not applicable	upregulation	correlation	1
GCH1	enzyme	GCH1	1.34e-12	3.44e-12	1.181	increased activity	affects	COVID-19	wild type	not applicable	Human	not applicable	upregulation	correlation	1
GLG1	other	GLG1	5.55e-45	6.21e-44	1.193	increased activity	affects	Primary biliary cirrhosis	wild type	not applicable	Human	not applicable	upregulation	correlation	1
GLIS2	transcription regulator	GLIS2	0.000252	0.00036	1.34	decreased activity	increases	Interstitial fibrosis of kidney	wild type	not applicable	Human	not applicable	not applicable	causal	1
GNLY	other	GNLY	5.93e-34	4.28e-33	6.374	decreased activity	affects	Severe COVID-19	wild type	not applicable	Human	not applicable	downregulation	correlation	1
GPD2	enzyme	GPD2	5.71e-71	1.57e-69	1.31	increased activity	affects	COVID-19	wild type	not applicable	Human	not applicable	upregulation	correlation	1
GPR65	G-protein coupled receptor	GPR65	3.85e-20	1.49e-19	2.657	increased activity	affects	COVID-19	wild type	not applicable	Human	not applicable	upregulation	correlation	1
GSS	enzyme	GSS	1.04e-06	1.82e-06	1.089	increased activity	affects	COVID-19,Fibrosis of lung,Idiopathic pulmonary fibrosis	wild type	not applicable	Human	phase 3	not applicable	correlation	3
						increased activity	affects	Fibrosis of lung	wild type	not applicable	Human	phase 3	not applicable	correlation	1
						increased activity	affects	COVID-19	wild type	not applicable	Human	phase 3	not applicable	correlation	1
						increased activity	affects	Idiopathic pulmonary fibrosis	wild type	not applicable	Human	phase 3	not applicable	correlation	1
GSTP1	enzyme	GSTP1	1.75e-19	6.58e-19	2.428	increased activity	affects	Fibrosis of liver	wild type	not applicable	Human	not applicable	upregulation	correlation	1
HBA1/HBA2	transporter	HBA1	0.000145	0.000212	2.274	decreased activity	affects	COVID-19,Mild COVID-19	wild type	not applicable	Human	phase 2/3,phase 3	not applicable	correlation	3
						decreased activity	affects	COVID-19	wild type	not applicable	Human	phase 3	not applicable	correlation	1
						decreased activity	affects	COVID-19	wild type	not applicable	Human	phase 2/3	not applicable	correlation	1
						decreased activity	affects	Mild COVID-19	wild type	not applicable	Human	phase 3	not applicable	correlation	1
HBB	transporter	HBB	2.22e-25	1.12e-24	6.842	increased activity	affects	Severe COVID-19	wild type	not applicable	Human	not applicable	upregulation	correlation	1
HBEGF	growth factor	HBEGF	9.21e-17	2.99e-16	2.789	decreased activity,increased activity	affects,increases	Hypertrophy of cells,Idiopathic pulmonary fibrosis	wild type	not applicable	Human	not applicable	downregulation,not applicable	causal,correlation	2
						decreased activity	affects	Idiopathic pulmonary fibrosis	wild type	not applicable	Human	not applicable	downregulation	correlation	1
						increased activity	increases	Hypertrophy of cells	wild type	not applicable	Human	not applicable	not applicable	causal	1
HBP1	transcription regulator	HBP1	1.33e-14	3.83e-14	1.029	increased activity	affects	COVID-19	wild type	not applicable	Human	not applicable	upregulation	correlation	1
HDAC1	transcription regulator	HDAC1	7e-12	1.72e-11	1.029	increased activity	increases	Hypertrophy of mesangial cells	wild type	not applicable	Human	not applicable	not applicable	causal	1
HGF	growth factor	HGF	2.26e-23	1.03e-22	1.378	increased activity	affects	Cirrhosis of liver,Primary biliary cirrhosis	wild type	not applicable	Human	not applicable	upregulation	correlation	2
						increased activity	affects	Primary biliary cirrhosis	wild type	not applicable	Human	not applicable	upregulation	correlation	1
						increased activity	affects	Cirrhosis of liver	wild type	not applicable	Human	not applicable	upregulation	correlation	1
HLA-B	transmembrane receptor	HLA-B	6.14e-209	4.35e-206	3.468	increased activity	affects	Cirrhosis of liver	wild type	not applicable	Human	not applicable	upregulation	correlation	1
HLA-DMB	transmembrane receptor	HLA-DMB	1.42e-37	1.19e-36	2.909	decreased activity	affects	Severe COVID-19	wild type	not applicable	Human	not applicable	downregulation	correlation	1
HLA-DPA1	transmembrane receptor	HLA-DPA1	6.23e-31	4e-30	2.283	decreased activity	affects	Severe COVID-19	wild type	not applicable	Human	not applicable	downregulation	correlation	1
HLA-DPB1	transmembrane receptor	HLA-DPB1	1.77e-66	4.19e-65	3.367	decreased activity,unknown change in activity	affects	Primary biliary cirrhosis,Severe COVID-19	unclassified mutation,wild type	not applicable	Human	not applicable	downregulation,not applicable	correlation	5
						unknown change in activity	affects	Primary biliary cirrhosis	unclassified mutation	not applicable	Human	not applicable	not applicable	correlation	4
						decreased activity	affects	Severe COVID-19	wild type	not applicable	Human	not applicable	downregulation	correlation	1
HLA-DQA1	transmembrane receptor	HLA-DQA1	7.38e-16	2.28e-15	1.818	increased activity	affects	Cirrhosis of liver	wild type	not applicable	Human	not applicable	upregulation	correlation	1
HLA-DQB1	other	HLA-DQB1	2.66e-30	1.66e-29	2.166	decreased activity,unknown change in activity	affects	Primary biliary cirrhosis,Severe COVID-19	unclassified mutation,wild type	not applicable	Human	not applicable	downregulation,not applicable	correlation	6
						unknown change in activity	affects	Primary biliary cirrhosis	unclassified mutation	not applicable	Human	not applicable	not applicable	correlation	5
						decreased activity	affects	Severe COVID-19	wild type	not applicable	Human	not applicable	downregulation	correlation	1
HLA-DRA	transmembrane receptor	HLA-DRA	6.93e-57	1.22e-55	2.531	decreased activity,unknown change in activity	affects	Primary biliary cirrhosis,Severe COVID-19	unclassified mutation,wild type	not applicable	Human	not applicable	downregulation,not applicable	correlation	2
						unknown change in activity	affects	Primary biliary cirrhosis	unclassified mutation	not applicable	Human	not applicable	not applicable	correlation	1
						decreased activity	affects	Severe COVID-19	wild type	not applicable	Human	not applicable	downregulation	correlation	1
HLA-DRB1	transmembrane receptor	HLA-DRB1	6.92e-78	2.3e-76	2.303	decreased activity	affects	Severe COVID-19	wild type	not applicable	Human	not applicable	downregulation	correlation	1
HLA-DRB5	transmembrane receptor	HLA-DRB5	5.06e-21	2.06e-20	2.017	decreased activity	affects	Severe COVID-19	wild type	not applicable	Human	not applicable	downregulation	correlation	1
HLA-E	transmembrane receptor	HLA-E	1.04e-150	2.86e-148	2.991	decreased activity	affects	Severe COVID-19	wild type	not applicable	Human	not applicable	downregulation	correlation	1
HLA-F	transmembrane receptor	HLA-F	1.09e-97	6.53e-96	3.754	decreased activity	affects	Severe COVID-19	wild type	not applicable	Human	not applicable	downregulation	correlation	1
HMGCR	enzyme	HMGCR	2.21e-08	4.34e-08	1.221	decreased activity	affects	Cirrhosis of liver,COVID-19,Primary biliary cirrhosis,Ventricular hypertrophy	wild type	not applicable	Human	phase 3,phase 4	not applicable	correlation	15
						decreased activity	affects	Primary biliary cirrhosis	wild type	not applicable	Human	phase 3	not applicable	correlation	2
						decreased activity	affects	COVID-19	wild type	not applicable	Human	phase 3	not applicable	correlation	8
						decreased activity	affects	Ventricular hypertrophy	wild type	not applicable	Human	phase 3	not applicable	correlation	2
						decreased activity	affects	Cirrhosis of liver	wild type	not applicable	Human	phase 4	not applicable	correlation	2
						decreased activity	affects	Cirrhosis of liver	wild type	not applicable	Human	phase 3	not applicable	correlation	1
HNRNPK	other	HNRNPK	2.1e-29	1.27e-28	1.169	increased activity	affects	Primary biliary cirrhosis	wild type	not applicable	Human	not applicable	upregulation	correlation	1
HPS4	other	HPS4	1.74e-17	5.87e-17	1.581	unknown change in activity	affects	Familial idiopathic pulmonary fibrosis	unclassified mutation	not applicable	Human	not applicable	not applicable	correlation	1
HRH2	G-protein coupled receptor	HRH2	9.3e-06	1.51e-05	1.513	decreased activity	affects	COVID-19	wild type	not applicable	Human	phase 3,phase 4	not applicable	correlation	17
						decreased activity	affects	COVID-19	wild type	not applicable	Human	phase 3	not applicable	correlation	9
						decreased activity	affects	COVID-19	wild type	not applicable	Human	phase 4	not applicable	correlation	8
HSPA1A/HSPA1B	enzyme	HSPA1B	1e-82	3.96e-81	1.428	increased activity	affects	COVID-19	wild type	not applicable	Human	not applicable	upregulation	correlation	1
HSPA5	enzyme	HSPA5	2.57e-06	4.37e-06	1.076	decreased activity	affects	Severe COVID-19	wild type	not applicable	Human	not applicable	downregulation	correlation	1
HSPA8	enzyme	HSPA8	3.45e-26	1.8e-25	1.248	decreased activity	affects	COVID-19	wild type	not applicable	Human	not applicable	downregulation	correlation	1
IDO1	enzyme	IDO1	3.6e-32	2.43e-31	2.456	increased activity	affects	COVID-19,Idiopathic pulmonary fibrosis	wild type	not applicable	Human	not applicable	upregulation	correlation	2
						increased activity	affects	Idiopathic pulmonary fibrosis	wild type	not applicable	Human	not applicable	upregulation	correlation	1
						increased activity	affects	COVID-19	wild type	not applicable	Human	not applicable	upregulation	correlation	1
IER2	transcription regulator	IER2	1.14e-30	7.24e-30	2.414	decreased activity	affects	Severe COVID-19	wild type	not applicable	Human	not applicable	downregulation	correlation	1
IFI27	other	IFI27	1.33e-39	1.22e-38	3.495	increased activity	affects	Severe COVID-19	wild type	not applicable	Human	not applicable	upregulation	correlation	1
IFI44	other	IFI44	3.43e-100	2.19e-98	2.279	increased activity	affects	Severe COVID-19	wild type	not applicable	Human	not applicable	upregulation	correlation	1
IFI44L	other	IFI44L	6.06e-79	2.09e-77	1.718	increased activity	affects	Severe COVID-19	wild type	not applicable	Human	not applicable	upregulation	correlation	2
IFI6	other	IFI6	3.12e-13	8.29e-13	2.379	increased activity	affects	COVID-19,Severe COVID-19	wild type	not applicable	Human	not applicable	upregulation	correlation	3
						increased activity	affects	Severe COVID-19	wild type	not applicable	Human	not applicable	upregulation	correlation	2
						increased activity	affects	COVID-19	wild type	not applicable	Human	not applicable	upregulation	correlation	1
IFIH1	enzyme	IFIH1	7.67e-42	7.58e-41	1.83	increased activity	affects	COVID-19	wild type	not applicable	Human	not applicable	upregulation	correlation	1
IFIT1	other	IFIT1	8.14e-08	1.54e-07	1.738	increased activity	affects	COVID-19	wild type	not applicable	Human	not applicable	upregulation	correlation	1
IFIT2	other	IFIT2	8.46e-14	2.33e-13	1.833	increased activity	affects	COVID-19	wild type	not applicable	Human	not applicable	upregulation	correlation	2
IFIT3	other	IFIT3	6.06e-31	3.9e-30	2.308	increased activity	affects	COVID-19,Severe COVID-19	wild type	not applicable	Human	not applicable	upregulation	correlation	2
						increased activity	affects	Severe COVID-19	wild type	not applicable	Human	not applicable	upregulation	correlation	1
						increased activity	affects	COVID-19	wild type	not applicable	Human	not applicable	upregulation	correlation	1
IFITM2	other	IFITM2	3.5e-07	6.35e-07	1.768	increased activity	affects,decreases	COVID-19,Infection by SARS coronavirus	wild type	not applicable	Human	not applicable	not applicable,upregulation	causal,correlation	3
						increased activity	affects	COVID-19	wild type	not applicable	Human	not applicable	upregulation	correlation	1
						increased activity	decreases	Infection by SARS coronavirus	wild type	not applicable	Human	not applicable	not applicable	causal	2
IFITM3	other	IFITM3	2.35e-19	8.78e-19	2.575	increased activity,unknown change in activity	affects,decreases,increases	COVID-19,Infection by SARS coronavirus,Severe COVID-19	unclassified mutation,wild type	not applicable	Human	not applicable	not applicable,upregulation	causal,correlation	14
						unknown change in activity	decreases	Infection by SARS coronavirus	unclassified mutation	not applicable	Human	not applicable	not applicable	causal	2
						unknown change in activity	increases	Infection by SARS coronavirus	unclassified mutation	not applicable	Human	not applicable	not applicable	causal	5
						increased activity	affects	Severe COVID-19	wild type	not applicable	Human	not applicable	upregulation	correlation	1
						increased activity	affects	COVID-19	wild type	not applicable	Human	not applicable	upregulation	correlation	2
						increased activity	decreases	Infection by SARS coronavirus	wild type	not applicable	Human	not applicable	not applicable	causal	3
						unknown change in activity	affects	Infection by SARS coronavirus	unclassified mutation	not applicable	Human	not applicable	not applicable	causal	1
IFNAR1	transmembrane receptor	IFNAR1	1.22e-07	2.29e-07	1.151	increased activity	affects	Active stage chronic hepatitis B related liver fibrosis,Chronic hepatitis B with active hepatic inflammation and fibrosis,Cirrhosis of liver,COVID-19,Fibrosis of liver	wild type	not applicable	Human	not applicable,phase 2/3,phase 3,phase 4,withdrawn	not applicable,upregulation	correlation	29
						increased activity	affects	Cirrhosis of liver	wild type	not applicable	Human	phase 3	not applicable	correlation	11
						increased activity	affects	COVID-19	wild type	not applicable	Human	phase 4	not applicable	correlation	2
						increased activity	affects	Fibrosis of liver	wild type	not applicable	Human	phase 4	not applicable	correlation	3
						increased activity	affects	Chronic hepatitis B with active hepatic inflammation and fibrosis	wild type	not applicable	Human	withdrawn	not applicable	correlation	2
						increased activity	affects	Cirrhosis of liver	wild type	not applicable	Human	phase 2/3	not applicable	correlation	2
						increased activity	affects	Fibrosis of liver	wild type	not applicable	Human	phase 3	not applicable	correlation	3
						increased activity	affects	COVID-19	wild type	not applicable	Human	phase 3	not applicable	correlation	2
						increased activity	affects	Active stage chronic hepatitis B related liver fibrosis	wild type	not applicable	Human	withdrawn	not applicable	correlation	2
						increased activity	affects	COVID-19	wild type	not applicable	Human	not applicable	upregulation	correlation	1
						increased activity	affects	Fibrosis of liver	wild type	not applicable	Human	phase 2/3	not applicable	correlation	1
IFNGR1	transmembrane receptor	IFNGR1	6.52e-92	3.33e-90	2.286	increased activity	affects	Fibrosis of lung,Idiopathic pulmonary fibrosis	wild type	not applicable	Human	phase 3	not applicable	correlation	12
						increased activity	affects	Fibrosis of lung	wild type	not applicable	Human	phase 3	not applicable	correlation	4
						increased activity	affects	Idiopathic pulmonary fibrosis	wild type	not applicable	Human	phase 3	not applicable	correlation	8
IFNGR2	transmembrane receptor	IFNGR2	8.15e-30	4.98e-29	1.164	increased activity	affects	COVID-19,Fibrosis of lung,Idiopathic pulmonary fibrosis,Primary biliary cirrhosis	wild type	not applicable	Human	not applicable,phase 3	not applicable,upregulation	correlation	14
						increased activity	affects	Primary biliary cirrhosis	wild type	not applicable	Human	not applicable	upregulation	correlation	1
						increased activity	affects	Fibrosis of lung	wild type	not applicable	Human	phase 3	not applicable	correlation	4
						increased activity	affects	COVID-19	wild type	not applicable	Human	not applicable	upregulation	correlation	1
						increased activity	affects	Idiopathic pulmonary fibrosis	wild type	not applicable	Human	phase 3	not applicable	correlation	8
IL15	cytokine	IL15	2.07e-49	2.71e-48	1.624	increased activity	affects	Primary biliary cirrhosis	wild type	not applicable	Human	not applicable	upregulation	correlation	1
IL18	cytokine	IL18	4.95e-50	6.67e-49	2.188	increased activity	affects	COVID-19	wild type	not applicable	Human	not applicable	upregulation	correlation	1
IL1R1	transmembrane receptor	IL1R1	3.44e-75	1.07e-73	2.742	increased activity	affects	COVID-19	wild type	not applicable	Human	not applicable	upregulation	correlation	2
IL32	cytokine	IL32	0.000219	0.000314	1.396	increased activity	affects	Severe COVID-19	wild type	not applicable	Human	not applicable	upregulation	correlation	1
IL6R	transmembrane receptor	IL6R	3.87e-11	9.06e-11	1.172	increased activity	affects	COVID-19,Idiopathic pulmonary fibrosis,Severe COVID-19	wild type	not applicable	Human	not applicable,phase 2/3,phase 3	not applicable,upregulation	correlation	20
						increased activity	affects	Severe COVID-19	wild type	not applicable	Human	phase 2/3	not applicable	correlation	2
						increased activity	affects	Severe COVID-19	wild type	not applicable	Human	phase 3	not applicable	correlation	9
						increased activity	affects	Idiopathic pulmonary fibrosis	wild type	not applicable	Human	not applicable	upregulation	correlation	1
						increased activity	affects	COVID-19	wild type	not applicable	Human	phase 2/3	not applicable	correlation	1
						increased activity	affects	COVID-19	wild type	not applicable	Human	phase 3	not applicable	correlation	7
IL6ST	transmembrane receptor	IL6ST	4.65e-32	3.12e-31	1.409	increased activity	increases	Hypertrophy of cardiac muscle	wild type	not applicable	Human	not applicable	not applicable	causal	1
IL7	cytokine	IL7	3.41e-16	1.07e-15	1.147	increased activity	affects	Severe COVID-19	wild type	not applicable	Human	not applicable	upregulation	correlation	1
IL7R	transmembrane receptor	IL7R	1.34e-81	5.1e-80	2.708	increased activity	affects	Primary biliary cirrhosis	wild type	not applicable	Human	not applicable	upregulation	correlation	1
IMPDH1	enzyme	IMPDH1	2.61e-25	1.31e-24	2.661	decreased activity	affects	Cirrhosis of liver,Compensated cirrhosis,Decompensated cirrhosis of liver,Fibrosis of liver,Interstitial fibrosis of kidney,Primary biliary cirrhosis	wild type	not applicable	Human	phase 2/3,phase 3,phase 4	not applicable	correlation	15
						decreased activity	affects	Fibrosis of liver	wild type	not applicable	Human	phase 3	not applicable	correlation	1
						decreased activity	affects	Fibrosis of liver	wild type	not applicable	Human	phase 2/3	not applicable	correlation	1
						decreased activity	affects	Interstitial fibrosis of kidney	wild type	not applicable	Human	phase 3	not applicable	correlation	1
						decreased activity	affects	Primary biliary cirrhosis	wild type	not applicable	Human	phase 4	not applicable	correlation	1
						decreased activity	affects	Cirrhosis of liver	wild type	not applicable	Human	phase 2/3	not applicable	correlation	1
						decreased activity	affects	Compensated cirrhosis	wild type	not applicable	Human	phase 3	not applicable	correlation	2
						decreased activity	affects	Cirrhosis of liver	wild type	not applicable	Human	phase 3	not applicable	correlation	6
						decreased activity	affects	Decompensated cirrhosis of liver	wild type	not applicable	Human	phase 3	not applicable	correlation	2
IMPDH2	enzyme	IMPDH2	6.22e-11	1.44e-10	2.266	decreased activity	affects	Cirrhosis of liver,Compensated cirrhosis,Decompensated cirrhosis of liver,Fibrosis of liver,Interstitial fibrosis of kidney,Primary biliary cirrhosis	wild type	not applicable	Human	phase 2/3,phase 3,phase 4	not applicable	correlation	15
						decreased activity	affects	Fibrosis of liver	wild type	not applicable	Human	phase 3	not applicable	correlation	1
						decreased activity	affects	Fibrosis of liver	wild type	not applicable	Human	phase 2/3	not applicable	correlation	1
						decreased activity	affects	Interstitial fibrosis of kidney	wild type	not applicable	Human	phase 3	not applicable	correlation	1
						decreased activity	affects	Primary biliary cirrhosis	wild type	not applicable	Human	phase 4	not applicable	correlation	1
						decreased activity	affects	Cirrhosis of liver	wild type	not applicable	Human	phase 2/3	not applicable	correlation	1
						decreased activity	affects	Cirrhosis of liver	wild type	not applicable	Human	phase 3	not applicable	correlation	6
						decreased activity	affects	Compensated cirrhosis	wild type	not applicable	Human	phase 3	not applicable	correlation	2
						decreased activity	affects	Decompensated cirrhosis of liver	wild type	not applicable	Human	phase 3	not applicable	correlation	2
INPP5A	phosphatase	INPP5A	1.08e-18	3.9e-18	1.244	increased activity	affects	Cirrhosis of liver	wild type	not applicable	Human	not applicable	upregulation	correlation	1
INPPL1	phosphatase	INPPL1	1.63e-70	4.39e-69	2.983	increased activity	decreases	Hypertrophy of skeletal muscle	wild type	not applicable	Human	not applicable	not applicable	causal	1
IRF2	transcription regulator	IRF2	1.73e-35	1.33e-34	1.235	increased activity	affects	COVID-19	wild type	not applicable	Human	not applicable	upregulation	correlation	1
IRF7	transcription regulator	IRF7	1.4e-36	1.13e-35	4.1	decreased activity,increased activity	affects	COVID-19,Severe COVID-19	wild type	not applicable	Human	not applicable	downregulation,upregulation	correlation	2
						increased activity	affects	COVID-19	wild type	not applicable	Human	not applicable	upregulation	correlation	1
						decreased activity	affects	Severe COVID-19	wild type	not applicable	Human	not applicable	downregulation	correlation	1
ISG15	other	ISG15	2.57e-18	9.08e-18	3.007	decreased activity,increased activity	affects	COVID-19,Severe COVID-19	wild type	not applicable	Human	not applicable	downregulation,upregulation	correlation	3
						increased activity	affects	Severe COVID-19	wild type	not applicable	Human	not applicable	upregulation	correlation	1
						increased activity	affects	COVID-19	wild type	not applicable	Human	not applicable	upregulation	correlation	1
						decreased activity	affects	Severe COVID-19	wild type	not applicable	Human	not applicable	downregulation	correlation	1
ITGA5	transmembrane receptor	ITGA5	3.44e-35	2.6e-34	1.444	increased activity	affects	Primary biliary cirrhosis	wild type	not applicable	Human	not applicable	upregulation	correlation	1
JAG1	growth factor	JAG1	1.24e-12	3.18e-12	1.072	increased activity	affects	Primary biliary cirrhosis	wild type	not applicable	Human	not applicable	upregulation	correlation	2
JAG2	growth factor	JAG2	6.16e-06	1.01e-05	1.409	increased activity	affects	Primary biliary cirrhosis	wild type	not applicable	Human	not applicable	upregulation	correlation	1
JAK1	kinase	JAK1	3.15e-77	1.03e-75	1.527	decreased activity	affects	COVID-19,Mild COVID-19,Severe COVID-19	wild type	not applicable	Human	not applicable,phase 2/3,phase 3	downregulation,not applicable	correlation	9
						decreased activity	affects	COVID-19	wild type	not applicable	Human	phase 3	not applicable	correlation	4
						decreased activity	affects	COVID-19	wild type	not applicable	Human	phase 2/3	not applicable	correlation	3
						decreased activity	affects	Mild COVID-19	wild type	not applicable	Human	phase 2/3	not applicable	correlation	1
						decreased activity	affects	Severe COVID-19	wild type	not applicable	Human	not applicable	downregulation	correlation	1
JAK2	kinase	JAK2	3.36e-99	2.07e-97	1.691	decreased activity	affects	COVID-19,Mild COVID-19	wild type	not applicable	Human	phase 2/3,phase 3	not applicable	correlation	8
						decreased activity	affects	COVID-19	wild type	not applicable	Human	phase 3	not applicable	correlation	4
						decreased activity	affects	COVID-19	wild type	not applicable	Human	phase 2/3	not applicable	correlation	3
						decreased activity	affects	Mild COVID-19	wild type	not applicable	Human	phase 2/3	not applicable	correlation	1
JAK3	kinase	JAK3	1.85e-27	1.03e-26	1.708	decreased activity	affects	COVID-19,Mild COVID-19	wild type	not applicable	Human	phase 2/3,phase 3	not applicable	correlation	6
						decreased activity	affects	COVID-19	wild type	not applicable	Human	phase 3	not applicable	correlation	4
						decreased activity	affects	COVID-19	wild type	not applicable	Human	phase 2/3	not applicable	correlation	1
						decreased activity	affects	Mild COVID-19	wild type	not applicable	Human	phase 2/3	not applicable	correlation	1
JUN	transcription regulator	JUN	1.16e-26	6.19e-26	1.588	increased activity	affects	Fibrosis of heart,Fibrosis of lung	wild type	not applicable	Human	not applicable	upregulation	correlation	2
						increased activity	affects	Fibrosis of heart	wild type	not applicable	Human	not applicable	upregulation	correlation	1
						increased activity	affects	Fibrosis of lung	wild type	not applicable	Human	not applicable	upregulation	correlation	1
JUNB	transcription regulator	JUNB	4.44e-32	2.98e-31	1.938	decreased activity	affects	Severe COVID-19	wild type	not applicable	Human	not applicable	downregulation	correlation	1
KCNE1	ion channel	KCNE1	2.42e-62	5.08e-61	3.196	decreased activity	affects	COVID-19	wild type	not applicable	Human	phase 2/3	not applicable	correlation	1
KCNQ3	ion channel	KCNQ3	1.02e-26	5.45e-26	1.442	decreased activity	affects	COVID-19	wild type	not applicable	Human	not applicable	downregulation	correlation	1
KCTD12	ion channel	KCTD12	6.97e-17	2.27e-16	1.157	decreased activity	affects	COVID-19	wild type	not applicable	Human	not applicable	downregulation	correlation	1
KDR	kinase	KDR	4.45e-17	1.47e-16	2.08	decreased activity	affects	Chronic fibrosing interstitial lung disease,Fibrosis of lung,Idiopathic pulmonary fibrosis	wild type	not applicable	Human	approved,not applicable,phase 3,phase 4	not applicable	correlation	66
						decreased activity	affects	Chronic fibrosing interstitial lung disease	wild type	not applicable	Human	not applicable	not applicable	correlation	3
						decreased activity	affects	Idiopathic pulmonary fibrosis	wild type	not applicable	Human	phase 4	not applicable	correlation	28
						decreased activity	affects	Fibrosis of lung	wild type	not applicable	Human	phase 4	not applicable	correlation	4
						decreased activity	affects	Fibrosis of lung	wild type	not applicable	Human	phase 3	not applicable	correlation	8
						decreased activity	affects	Idiopathic pulmonary fibrosis	wild type	not applicable	Human	phase 3	not applicable	correlation	12
						decreased activity	affects	Chronic fibrosing interstitial lung disease	wild type	not applicable	Human	approved	not applicable	correlation	4
						decreased activity	affects	Idiopathic pulmonary fibrosis	wild type	not applicable	Human	approved	not applicable	correlation	4
						decreased activity	affects	Idiopathic pulmonary fibrosis	wild type	not applicable	Human	not applicable	not applicable	correlation	3
KLF3	transcription regulator	KLF3	1.49e-25	7.58e-25	1.49	increased activity	affects	Cirrhosis of liver	wild type	not applicable	Human	not applicable	upregulation	correlation	1
KLF6	transcription regulator	KLF6	1.59e-88	7.5e-87	2.081	increased activity	affects	COVID-19	wild type	not applicable	Human	not applicable	upregulation	correlation	1
KRT18	other	KRT18	1.77e-06	3.04e-06	2.511	unknown change in activity	affects,increases	Cryptogenic cirrhosis,Susceptibility to noncryptogenic cirrhosis	recessive,unclassified mutation	not applicable	Human	not applicable	not applicable	causal,correlation	8
						unknown change in activity	increases	Cryptogenic cirrhosis	unclassified mutation	not applicable	Human	not applicable	not applicable	causal	2
						unknown change in activity	increases	Susceptibility to noncryptogenic cirrhosis	recessive	not applicable	Human	not applicable	not applicable	causal	1
						unknown change in activity	increases	Susceptibility to noncryptogenic cirrhosis	unclassified mutation	not applicable	Human	not applicable	not applicable	causal	2
						unknown change in activity	increases	Cryptogenic cirrhosis	recessive	not applicable	Human	not applicable	not applicable	causal	1
						unknown change in activity	affects	Cryptogenic cirrhosis	unclassified mutation	not applicable	Human	not applicable	not applicable	correlation	2
LAMA3	other	LAMA3	7.74e-13	2.01e-12	1.284	unknown change in activity	affects	Familial idiopathic pulmonary fibrosis	unclassified mutation	not applicable	Human	not applicable	not applicable	correlation	1
LBR	enzyme	LBR	2.8e-13	7.45e-13	1.223	unknown change in activity	affects,increases	Reynolds syndrome	dominant,unclassified mutation	not applicable	Human	not applicable	not applicable	causal,correlation	4
						unknown change in activity	affects	Reynolds syndrome	unclassified mutation	not applicable	Human	not applicable	not applicable	correlation	1
						unknown change in activity	increases	Reynolds syndrome	unclassified mutation	not applicable	Human	not applicable	not applicable	causal	2
						unknown change in activity	increases	Reynolds syndrome	dominant	not applicable	Human	not applicable	not applicable	causal	1
LDLR	transporter	LDLR	6.41e-18	2.22e-17	1.13	decreased activity	affects	Early stage primary biliary cirrhosis	wild type	not applicable	Human	not applicable	downregulation	correlation	1
LGALS1	other	LGALS1	1.37e-31	9.05e-31	5.896	increased activity	affects	Severe COVID-19	wild type	not applicable	Human	not applicable	upregulation	correlation	1
LGALS3BP	transmembrane receptor	LGALS3BP	3.62e-34	2.63e-33	4.187	increased activity	affects	Severe COVID-19	wild type	not applicable	Human	not applicable	upregulation	correlation	1
LMCD1	transcription regulator	LMCD1	6.99e-45	7.76e-44	1.989	increased activity	affects	Hypertrophy of cardiac muscle	wild type	not applicable	Human	not applicable	not applicable	causal	1
LY6E	other	LY6E	4.87e-12	1.21e-11	1.887	increased activity	affects	Cirrhosis of liver	wild type	not applicable	Human	not applicable	upregulation	correlation	1
LYN	kinase	LYN	6.56e-91	3.23e-89	1.627	decreased activity,increased activity	affects	Chronic fibrosing interstitial lung disease,COVID-19,Fibrosis of lung,Idiopathic pulmonary fibrosis	wild type	not applicable	Human	approved,not applicable,phase 3,phase 4	not applicable,upregulation	correlation	35
						decreased activity	affects	Chronic fibrosing interstitial lung disease	wild type	not applicable	Human	not applicable	not applicable	correlation	2
						decreased activity	affects	Idiopathic pulmonary fibrosis	wild type	not applicable	Human	phase 4	not applicable	correlation	14
						decreased activity	affects	Fibrosis of lung	wild type	not applicable	Human	phase 4	not applicable	correlation	2
						decreased activity	affects	Fibrosis of lung	wild type	not applicable	Human	phase 3	not applicable	correlation	4
						decreased activity	affects	Chronic fibrosing interstitial lung disease	wild type	not applicable	Human	approved	not applicable	correlation	2
						decreased activity	affects	Idiopathic pulmonary fibrosis	wild type	not applicable	Human	phase 3	not applicable	correlation	6
						decreased activity	affects	Idiopathic pulmonary fibrosis	wild type	not applicable	Human	approved	not applicable	correlation	2
						increased activity	affects	COVID-19	wild type	not applicable	Human	not applicable	upregulation	correlation	1
						decreased activity	affects	Idiopathic pulmonary fibrosis	wild type	not applicable	Human	not applicable	not applicable	correlation	2
MACROD2	enzyme	MACROD2	1.33e-19	4.99e-19	2.749	decreased activity	affects	COVID-19	wild type	not applicable	Human	not applicable	downregulation	correlation	1
MAOA	enzyme	MAOA	1.92e-61	3.92e-60	2.49	increased activity	affects	COVID-19	wild type	not applicable	Human	not applicable	upregulation	correlation	1
MAP2K1	kinase	MAP2K1	1.43e-24	6.96e-24	1.203	unknown change in activity	increases	Melorheostosis	unclassified mutation	not applicable	Human	not applicable	not applicable	causal	1
MAPKAPK2	kinase	MAPKAPK2	4.23e-15	1.25e-14	1.22	increased activity	affects	Idiopathic pulmonary fibrosis	wild type	not applicable	Human	not applicable	upregulation	correlation	1
MARCKS	other	MARCKS	2.92e-28	1.68e-27	2.222	increased activity	affects	COVID-19	wild type	not applicable	Human	not applicable	upregulation	correlation	1
MED12	transcription regulator	MED12	8.57e-09	1.72e-08	1.626	decreased activity	affects	COVID-19	wild type	not applicable	Human	not applicable	downregulation	correlation	1
MEF2A	transcription regulator	MEF2A	4.63e-109	4.08e-107	1.798	increased activity	increases	Hypertrophy of cardiac muscle	wild type	not applicable	Human	not applicable	not applicable	causal	1
MMD	kinase	MMD	0.00637	0.00814	1.196	decreased activity	affects	COVID-19	wild type	not applicable	Human	not applicable	downregulation	correlation	1
MMP19	peptidase	MMP19	2.86e-36	2.27e-35	4.252	unknown change in activity	affects	Familial idiopathic pulmonary fibrosis	unclassified mutation	not applicable	Human	not applicable	not applicable	correlation	1
MNDA	other	MNDA	5.47e-49	6.98e-48	3.995	increased activity	affects	Primary biliary cirrhosis	wild type	not applicable	Human	not applicable	upregulation	correlation	1
MRC2	transmembrane receptor	MRC2	5.57e-38	4.78e-37	1.596	increased activity	affects	Idiopathic pulmonary fibrosis	wild type	not applicable	Human	not applicable	upregulation	correlation	1
MSR1	transmembrane receptor	MSR1	1.44e-42	1.47e-41	1.79	increased activity	affects	Idiopathic pulmonary fibrosis	wild type	not applicable	Human	not applicable	upregulation	correlation	2
MTHFR	enzyme	MTHFR	1.64e-25	8.33e-25	1.766	decreased activity	affects	COVID-19	wild type	not applicable	Human	not applicable	downregulation	correlation	1
MTPN	transcription regulator	MTPN	3.62e-07	6.56e-07	1.091	increased activity	increases	Hypertrophy of cardiac muscle	wild type	not applicable	Human	not applicable	not applicable	causal	1
MX1	enzyme	MX1	7.78e-71	2.12e-69	2.29	increased activity	affects	COVID-19,Severe COVID-19	wild type	not applicable	Human	not applicable	upregulation	correlation	3
						increased activity	affects	Severe COVID-19	wild type	not applicable	Human	not applicable	upregulation	correlation	2
						increased activity	affects	COVID-19	wild type	not applicable	Human	not applicable	upregulation	correlation	1
MX2	enzyme	MX2	2.3e-58	4.21e-57	2.198	increased activity	affects	Severe COVID-19	wild type	not applicable	Human	not applicable	upregulation	correlation	2
MYH7	enzyme	MYH7	8.19e-16	2.52e-15	-105.089	unknown change in activity	increases	Digenic midventricular hypertrophic cardiomyopathy,Hypertrophy of left ventricle	unclassified mutation	not applicable	Human	not applicable	not applicable	causal	3
						unknown change in activity	increases	Hypertrophy of left ventricle	unclassified mutation	not applicable	Human	not applicable	not applicable	causal	1
						unknown change in activity	increases	Digenic midventricular hypertrophic cardiomyopathy	unclassified mutation	not applicable	Human	not applicable	not applicable	causal	2
NAGLU	enzyme	NAGLU	1.26e-17	4.28e-17	2.287	increased activity	affects	Fibrosis of liver	wild type	not applicable	Human	not applicable	upregulation	correlation	1
NAMPT	cytokine	NAMPT	1.65e-64	3.74e-63	1.482	increased activity	affects	COVID-19	wild type	not applicable	Human	not applicable	upregulation	correlation	1
NBN	other	NBN	1.24e-17	4.2e-17	1.257	increased activity	affects	COVID-19	wild type	not applicable	Human	not applicable	upregulation	correlation	1
NFE2L2	transcription regulator	NFE2L2	6.21e-33	4.31e-32	1.065	decreased activity	affects	Cirrhosis of liver	wild type	not applicable	Human	not applicable	downregulation	correlation	1
NFKB1	transcription regulator	NFKB1	6.73e-37	5.49e-36	1.3	decreased activity	affects	Idiopathic pulmonary fibrosis	wild type	not applicable	Human	phase 3	not applicable	correlation	1
NINJ1	other	NINJ1	4.26e-07	7.68e-07	1.061	increased activity	affects	COVID-19	wild type	not applicable	Human	not applicable	upregulation	correlation	1
NMI	transcription regulator	NMI	1.16e-14	3.34e-14	1.382	increased activity	affects	COVID-19	wild type	not applicable	Human	not applicable	upregulation	correlation	1
NMT1	enzyme	NMT1	3.15e-10	6.98e-10	1.057	increased activity	affects	Cirrhosis of liver	wild type	not applicable	Human	not applicable	upregulation	correlation	1
NOSTRIN	transcription regulator	NOSTRIN	2.94e-26	1.55e-25	1.913	increased activity	affects	Alcoholic cirrhosis	wild type	not applicable	Human	not applicable	upregulation	correlation	2
NOTCH1	transcription regulator	NOTCH1	2.51e-32	1.7e-31	1.665	increased activity	affects	Primary biliary cirrhosis	wild type	not applicable	Human	not applicable	upregulation	correlation	1
NOTCH2	transcription regulator	NOTCH2	1.75e-38	1.53e-37	1.293	increased activity	affects	Primary biliary cirrhosis	wild type	not applicable	Human	not applicable	upregulation	correlation	1
NOTCH4	transcription regulator	NOTCH4	1.43e-19	5.37e-19	1.656	decreased activity,increased activity	affects	COVID-19,Primary biliary cirrhosis	wild type	not applicable	Human	not applicable	downregulation,upregulation	correlation	2
						increased activity	affects	Primary biliary cirrhosis	wild type	not applicable	Human	not applicable	upregulation	correlation	1
						decreased activity	affects	COVID-19	wild type	not applicable	Human	not applicable	downregulation	correlation	1
NR1H3	ligand-dependent nuclear receptor	NR1H3	2.44e-29	1.47e-28	3.179	increased activity	affects	Early stage primary biliary cirrhosis	wild type	not applicable	Human	not applicable	upregulation	correlation	1
NR3C1	ligand-dependent nuclear receptor	NR3C1	2.24e-71	6.21e-70	1.385	decreased activity,increased activity	affects	Cirrhosis of liver,COVID-19,Idiopathic pulmonary fibrosis,Mild COVID-19,Primary biliary cirrhosis,Severe COVID-19	wild type	not applicable	Human	approved,discontinued,phase 2/3,phase 3,phase 4	not applicable	correlation	41
						increased activity	affects	Idiopathic pulmonary fibrosis	wild type	not applicable	Human	approved	not applicable	correlation	2
						decreased activity	affects	Primary biliary cirrhosis	wild type	not applicable	Human	phase 3	not applicable	correlation	2
						increased activity	affects	Severe COVID-19	wild type	not applicable	Human	phase 2/3	not applicable	correlation	1
						increased activity	affects	COVID-19	wild type	not applicable	Human	phase 4	not applicable	correlation	3
						increased activity	affects	Cirrhosis of liver	wild type	not applicable	Human	phase 3	not applicable	correlation	1
						increased activity	affects	Mild COVID-19	wild type	not applicable	Human	phase 4	not applicable	correlation	1
						increased activity	affects	Idiopathic pulmonary fibrosis	wild type	not applicable	Human	phase 3	not applicable	correlation	1
						increased activity	affects	Primary biliary cirrhosis	wild type	not applicable	Human	phase 3	not applicable	correlation	5
						decreased activity	affects	COVID-19	wild type	not applicable	Human	phase 3	not applicable	correlation	2
						increased activity	affects	Severe COVID-19	wild type	not applicable	Human	phase 4	not applicable	correlation	1
						decreased activity	affects	COVID-19	wild type	not applicable	Human	phase 2/3	not applicable	correlation	2
						increased activity	affects	COVID-19	wild type	not applicable	Human	phase 2/3	not applicable	correlation	7
						increased activity	affects	Primary biliary cirrhosis	wild type	not applicable	Human	phase 4	not applicable	correlation	1
						increased activity	affects	COVID-19	wild type	not applicable	Human	phase 3	not applicable	correlation	10
						increased activity	affects	Idiopathic pulmonary fibrosis	wild type	not applicable	Human	discontinued	not applicable	correlation	2
NR4A1	ligand-dependent nuclear receptor	NR4A1	3.48e-09	7.18e-09	1.102	decreased activity,increased activity	affects	COVID-19,Primary biliary cirrhosis	wild type	not applicable	Human	not applicable	downregulation,upregulation	correlation	2
						increased activity	affects	Primary biliary cirrhosis	wild type	not applicable	Human	not applicable	upregulation	correlation	1
						decreased activity	affects	COVID-19	wild type	not applicable	Human	not applicable	downregulation	correlation	1
NR4A2	ligand-dependent nuclear receptor	NR4A2	6.19e-21	2.51e-20	1.763	increased activity	affects	COVID-19	wild type	not applicable	Human	not applicable	upregulation	correlation	1
NRP2	kinase	NRP2	2.69e-89	1.29e-87	2.243	decreased activity	affects	COVID-19	wild type	not applicable	Human	not applicable	downregulation	correlation	1
OAS2	enzyme	OAS2	7.82e-16	2.41e-15	1.736	increased activity	affects	Severe COVID-19	wild type	not applicable	Human	not applicable	upregulation	correlation	2
OAS3	enzyme	OAS3	4.09e-28	2.34e-27	2.009	increased activity	affects	Severe COVID-19	wild type	not applicable	Human	not applicable	upregulation	correlation	2
OFD1	other	OFD1	2.51e-21	1.03e-20	1.364	increased activity	affects	Cirrhosis of liver	wild type	not applicable	Human	not applicable	upregulation	correlation	1
OPTN	other	OPTN	5.25e-19	1.92e-18	1.227	increased activity	affects	COVID-19	wild type	not applicable	Human	not applicable	upregulation	correlation	1
OSMR	transmembrane receptor	OSMR	2.94e-27	1.62e-26	1.098	increased activity	affects	COVID-19	wild type	not applicable	Human	not applicable	upregulation	correlation	1
P2RX4	ion channel	P2RX4	1.09e-33	7.77e-33	1.794	increased activity	decreases	Hypertrophy of cardiac muscle	wild type	not applicable	Human	not applicable	not applicable	causal	1
PABPC1	translation regulator	PABPC1	1.17e-40	1.11e-39	1.468	decreased activity	affects	Severe COVID-19	wild type	not applicable	Human	not applicable	downregulation	correlation	2
PARN	enzyme	PARN	3.64e-28	2.09e-27	1.101	unknown change in activity	affects,increases	Telomere-related pulmonary fibrosis and/or bone marrow failure type 4	dominant,unclassified mutation	not applicable	Human	not applicable	not applicable	causal,correlation	17
						unknown change in activity	affects	Telomere-related pulmonary fibrosis and/or bone marrow failure type 4	unclassified mutation	not applicable	Human	not applicable	not applicable	correlation	4
						unknown change in activity	increases	Telomere-related pulmonary fibrosis and/or bone marrow failure type 4	unclassified mutation	not applicable	Human	not applicable	not applicable	causal	12
						unknown change in activity	increases	Telomere-related pulmonary fibrosis and/or bone marrow failure type 4	dominant	not applicable	Human	not applicable	not applicable	causal	1
PARP14	enzyme	PARP14	3.28e-297	1.83e-293	2.353	increased activity	affects	Severe COVID-19	wild type	not applicable	Human	not applicable	upregulation	correlation	1
PARP9	enzyme	PARP9	3.86e-109	3.42e-107	2.03	increased activity	affects	Severe COVID-19	wild type	not applicable	Human	not applicable	upregulation	correlation	1
PCYOX1	enzyme	PCYOX1	0.00106	0.00145	1.159	decreased activity	affects	Severe COVID-19	wild type	not applicable	Human	not applicable	downregulation	correlation	1
PDE3B	enzyme	PDE3B	1.78e-115	2.01e-113	2.362	decreased activity	affects	COVID-19	wild type	not applicable	Human	phase 3	not applicable	correlation	1
PDE4A	enzyme	PDE4A	4.32e-14	1.21e-13	1.18	decreased activity	affects	COVID-19,Infection by SARS coronavirus	wild type	not applicable	Human	phase 3	not applicable	correlation	3
						decreased activity	affects	Infection by SARS coronavirus	wild type	not applicable	Human	phase 3	not applicable	correlation	2
						decreased activity	affects	COVID-19	wild type	not applicable	Human	phase 3	not applicable	correlation	1
PDE4B	enzyme	PDE4B	3.77e-37	3.09e-36	1.25	decreased activity,increased activity	affects	COVID-19,Infection by SARS coronavirus	wild type	not applicable	Human	not applicable,phase 3	not applicable,upregulation	correlation	4
						decreased activity	affects	COVID-19	wild type	not applicable	Human	phase 3	not applicable	correlation	1
						decreased activity	affects	Infection by SARS coronavirus	wild type	not applicable	Human	phase 3	not applicable	correlation	2
						increased activity	affects	COVID-19	wild type	not applicable	Human	not applicable	upregulation	correlation	1
PDE7A	enzyme	PDE7A	2.62e-50	3.57e-49	1.218	decreased activity	affects	COVID-19	wild type	not applicable	Human	phase 3	not applicable	correlation	1
PDGFRA	kinase	PDGFRA	3.68e-26	1.92e-25	3.311	decreased activity,increased activity	affects	Chronic fibrosing interstitial lung disease,COVID-19,Fibrosis of lung,Idiopathic pulmonary fibrosis	wild type	not applicable	Human	approved,not applicable,phase 2/3,phase 3,phase 4	not applicable,upregulation	correlation	58
						decreased activity	affects	COVID-19	wild type	not applicable	Human	phase 3	not applicable	correlation	3
						decreased activity	affects	Chronic fibrosing interstitial lung disease	wild type	not applicable	Human	not applicable	not applicable	correlation	3
						decreased activity	affects	Idiopathic pulmonary fibrosis	wild type	not applicable	Human	phase 4	not applicable	correlation	21
						decreased activity	affects	Fibrosis of lung	wild type	not applicable	Human	phase 4	not applicable	correlation	3
						increased activity	affects	Idiopathic pulmonary fibrosis	wild type	not applicable	Human	not applicable	upregulation	correlation	1
						decreased activity	affects	Fibrosis of lung	wild type	not applicable	Human	phase 3	not applicable	correlation	6
						decreased activity	affects	Idiopathic pulmonary fibrosis	wild type	not applicable	Human	phase 3	not applicable	correlation	9
						decreased activity	affects	Chronic fibrosing interstitial lung disease	wild type	not applicable	Human	approved	not applicable	correlation	3
						decreased activity	affects	Idiopathic pulmonary fibrosis	wild type	not applicable	Human	approved	not applicable	correlation	3
						decreased activity	affects	Idiopathic pulmonary fibrosis	wild type	not applicable	Human	not applicable	not applicable	correlation	3
						decreased activity	affects	Idiopathic pulmonary fibrosis	wild type	not applicable	Human	phase 2/3	not applicable	correlation	3
PDGFRB	kinase	PDGFRB	6.33e-15	1.85e-14	1.482	decreased activity,increased activity	affects,decreases	Chronic fibrosing interstitial lung disease,COVID-19,Fibrosis of lung,Hypertrophy of mesangial cells,Idiopathic pulmonary fibrosis,Primary biliary cirrhosis	wild type	not applicable	Human	approved,not applicable,phase 2/3,phase 3,phase 4	not applicable,upregulation	causal,correlation	60
						increased activity	affects	Primary biliary cirrhosis	wild type	not applicable	Human	not applicable	upregulation	correlation	1
						decreased activity	affects	Chronic fibrosing interstitial lung disease	wild type	not applicable	Human	not applicable	not applicable	correlation	3
						decreased activity	affects	Fibrosis of lung	wild type	not applicable	Human	phase 4	not applicable	correlation	3
						decreased activity	affects	COVID-19	wild type	not applicable	Human	phase 3	not applicable	correlation	3
						decreased activity	affects	Idiopathic pulmonary fibrosis	wild type	not applicable	Human	phase 4	not applicable	correlation	21
						increased activity	affects	Idiopathic pulmonary fibrosis	wild type	not applicable	Human	not applicable	upregulation	correlation	1
						decreased activity	affects	Fibrosis of lung	wild type	not applicable	Human	phase 3	not applicable	correlation	6
						decreased activity	decreases	Hypertrophy of mesangial cells	wild type	not applicable	Human	not applicable	not applicable	causal	1
						decreased activity	affects	Idiopathic pulmonary fibrosis	wild type	not applicable	Human	phase 3	not applicable	correlation	9
						decreased activity	affects	Chronic fibrosing interstitial lung disease	wild type	not applicable	Human	approved	not applicable	correlation	3
						decreased activity	affects	Idiopathic pulmonary fibrosis	wild type	not applicable	Human	approved	not applicable	correlation	3
						decreased activity	affects	Idiopathic pulmonary fibrosis	wild type	not applicable	Human	not applicable	not applicable	correlation	3
						decreased activity	affects	Idiopathic pulmonary fibrosis	wild type	not applicable	Human	phase 2/3	not applicable	correlation	3
PFN1	other	PFN1	0.0257	0.0313	1.195	decreased activity	affects	Severe COVID-19	wild type	not applicable	Human	not applicable	downregulation	correlation	1
PGAP3	enzyme	PGAP3	0.00267	0.00352	1.051	unknown change in activity	affects,increases	Hyperphosphatasia with mental retardation syndrome type 4	recessive,unclassified mutation	not applicable	Human	not applicable	not applicable	causal,correlation	29
						unknown change in activity	increases	Hyperphosphatasia with mental retardation syndrome type 4	unclassified mutation	not applicable	Human	not applicable	not applicable	causal	23
						unknown change in activity	affects	Hyperphosphatasia with mental retardation syndrome type 4	unclassified mutation	not applicable	Human	not applicable	not applicable	correlation	4
						unknown change in activity	increases	Hyperphosphatasia with mental retardation syndrome type 4	recessive	not applicable	Human	not applicable	not applicable	causal	2
PHACTR2	other	PHACTR2	2.62e-65	6e-64	1.306	increased activity	affects	COVID-19	wild type	not applicable	Human	not applicable	upregulation	correlation	1
PIGG	enzyme	PIGG	2.45e-28	1.41e-27	1.619	unknown change in activity	increases	Hyperphosphatasia with mental retardation syndrome type 1	unclassified mutation	not applicable	Human	not applicable	not applicable	causal	1
PIM1	kinase	PIM1	1.26e-08	2.52e-08	1.672	increased activity	affects	Severe COVID-19	wild type	not applicable	Human	not applicable	upregulation	correlation	1
PKM	kinase	PKM	1.07e-50	1.47e-49	1.767	increased activity	affects	Severe COVID-19	wild type	not applicable	Human	not applicable	upregulation	correlation	1
PLAC8	other	PLAC8	7.35e-05	0.00011	1.001	increased activity	affects	Severe COVID-19	wild type	not applicable	Human	not applicable	upregulation	correlation	1
PLBD1	enzyme	PLBD1	9.83e-07	1.73e-06	1.072	increased activity	affects	Severe COVID-19	wild type	not applicable	Human	not applicable	upregulation	correlation	1
PLEK	other	PLEK	1.01e-28	5.9e-28	2.158	increased activity	affects	Severe COVID-19	wild type	not applicable	Human	not applicable	upregulation	correlation	1
PLSCR1	enzyme	PLSCR1	1.01e-63	2.23e-62	1.56	increased activity	affects	COVID-19	wild type	not applicable	Human	not applicable	upregulation	correlation	1
PLXNA2	transmembrane receptor	PLXNA2	3.61e-101	2.33e-99	2.053	decreased activity	affects	COVID-19	wild type	not applicable	Human	not applicable	downregulation	correlation	1
POGZ	enzyme	POGZ	1.84e-36	1.47e-35	1.291	decreased activity	affects	COVID-19	wild type	not applicable	Human	not applicable	downregulation	correlation	1
PPARD	ligand-dependent nuclear receptor	PPARD	2.5e-20	9.79e-20	1.219	increased activity	affects	Idiopathic pulmonary fibrosis,Primary biliary cirrhosis	wild type	not applicable	Human	phase 3	not applicable	correlation	8
						increased activity	affects	Primary biliary cirrhosis	wild type	not applicable	Human	phase 3	not applicable	correlation	6
						increased activity	affects	Idiopathic pulmonary fibrosis	wild type	not applicable	Human	phase 3	not applicable	correlation	2
PPARG	ligand-dependent nuclear receptor	PPARG	9.65e-26	4.96e-25	1.842	decreased activity,increased activity	affects	COVID-19,Idiopathic pulmonary fibrosis,Infection by SARS coronavirus,Primary biliary cirrhosis	wild type	not applicable	Human	not applicable,phase 2/3,phase 3,phase 4	downregulation,not applicable	correlation	21
						decreased activity	affects	Idiopathic pulmonary fibrosis	wild type	not applicable	Human	not applicable	downregulation	correlation	3
						increased activity	affects	COVID-19	wild type	not applicable	Human	phase 4	not applicable	correlation	8
						increased activity	affects	Primary biliary cirrhosis	wild type	not applicable	Human	phase 3	not applicable	correlation	6
						increased activity	affects	COVID-19	wild type	not applicable	Human	phase 2/3	not applicable	correlation	2
						increased activity	affects	Infection by SARS coronavirus	wild type	not applicable	Human	phase 2/3	not applicable	correlation	1
						increased activity	affects	COVID-19	wild type	not applicable	Human	phase 3	not applicable	correlation	1
PPIA	enzyme	PPIA	0.00042	0.00059	1.126	decreased activity,increased activity	affects	COVID-19,Primary biliary cirrhosis,Severe COVID-19	wild type	not applicable	Human	not applicable,phase 4	downregulation,not applicable	correlation	3
						increased activity	affects	COVID-19	wild type	not applicable	Human	phase 4	not applicable	correlation	1
						increased activity	affects	Primary biliary cirrhosis	wild type	not applicable	Human	phase 4	not applicable	correlation	1
						decreased activity	affects	Severe COVID-19	wild type	not applicable	Human	not applicable	downregulation	correlation	1
PPP1R13B	phosphatase	PPP1R13B	3.86e-17	1.28e-16	1.035	decreased activity	affects	COVID-19	wild type	not applicable	Human	not applicable	downregulation	correlation	1
PPP3CA	phosphatase	PPP3CA	8.86e-55	1.46e-53	1.03	decreased activity	affects	COVID-19,Hypertrophy of left ventricle,Primary biliary cirrhosis	wild type	not applicable	Human	phase 4	not applicable	correlation	3
						decreased activity	affects	Primary biliary cirrhosis	wild type	not applicable	Human	phase 4	not applicable	correlation	1
						decreased activity	affects	Hypertrophy of left ventricle	wild type	not applicable	Human	phase 4	not applicable	correlation	1
						decreased activity	affects	COVID-19	wild type	not applicable	Human	phase 4	not applicable	correlation	1
PPP3CB	phosphatase	PPP3CB	3.75e-16	1.18e-15	1.057	decreased activity	affects	COVID-19,Hypertrophy of left ventricle,Primary biliary cirrhosis	wild type	not applicable	Human	phase 4	not applicable	correlation	3
						decreased activity	affects	Hypertrophy of left ventricle	wild type	not applicable	Human	phase 4	not applicable	correlation	1
						decreased activity	affects	Primary biliary cirrhosis	wild type	not applicable	Human	phase 4	not applicable	correlation	1
						decreased activity	affects	COVID-19	wild type	not applicable	Human	phase 4	not applicable	correlation	1
PPP3CC	phosphatase	PPP3CC	2.72e-36	2.16e-35	1.219	decreased activity	affects	COVID-19,Hypertrophy of left ventricle,Primary biliary cirrhosis	wild type	not applicable	Human	phase 4	not applicable	correlation	3
						decreased activity	affects	Hypertrophy of left ventricle	wild type	not applicable	Human	phase 4	not applicable	correlation	1
						decreased activity	affects	Primary biliary cirrhosis	wild type	not applicable	Human	phase 4	not applicable	correlation	1
						decreased activity	affects	COVID-19	wild type	not applicable	Human	phase 4	not applicable	correlation	1
PSMB8	peptidase	PSMB8	4.34e-25	2.17e-24	2.808	increased activity	affects	COVID-19	wild type	not applicable	Human	not applicable	upregulation	correlation	1
PTAFR	G-protein coupled receptor	PTAFR	1.11e-11	2.7e-11	1.083	increased activity	affects	Primary biliary cirrhosis	wild type	not applicable	Human	not applicable	upregulation	correlation	1
PTEN	phosphatase	PTEN	8.02e-43	8.25e-42	1.224	increased activity	affects	COVID-19,Idiopathic pulmonary fibrosis	wild type	not applicable	Human	not applicable	upregulation	correlation	2
						increased activity	affects	Idiopathic pulmonary fibrosis	wild type	not applicable	Human	not applicable	upregulation	correlation	1
						increased activity	affects	COVID-19	wild type	not applicable	Human	not applicable	upregulation	correlation	1
PTGIR	G-protein coupled receptor	PTGIR	1.37e-14	3.94e-14	1.92	increased activity	affects	Fibrosis of lung,Idiopathic pulmonary fibrosis	wild type	not applicable	Human	phase 2/3,phase 3	not applicable	correlation	3
						increased activity	affects	Idiopathic pulmonary fibrosis	wild type	not applicable	Human	phase 3	not applicable	correlation	2
						increased activity	affects	Fibrosis of lung	wild type	not applicable	Human	phase 2/3	not applicable	correlation	1
PTK7	kinase	PTK7	1.77e-33	1.25e-32	1.291	decreased activity	affects	COVID-19	wild type	not applicable	Human	not applicable	downregulation	correlation	1
PTPRE	phosphatase	PTPRE	3.58e-103	2.49e-101	1.826	increased activity	affects	Cirrhosis of liver	wild type	not applicable	Human	not applicable	upregulation	correlation	1
RACK1	enzyme	RACK1	1.59e-35	1.23e-34	2.308	decreased activity	affects	Severe COVID-19	wild type	not applicable	Human	not applicable	downregulation	correlation	2
RAI1	other	RAI1	2.52e-09	5.27e-09	1.016	decreased activity	affects	COVID-19	wild type	not applicable	Human	not applicable	downregulation	correlation	1
RASSF1	other	RASSF1	2.79e-41	2.7e-40	2.298	decreased activity	affects	Cirrhosis of liver	wild type	not applicable	Human	not applicable	downregulation	correlation	2
RCBTB1	other	RCBTB1	2.29e-06	3.91e-06	1.009	decreased activity,increased activity	decreases,increases	Hypertrophy of proximal tubule cells	dominant,loss of function,nonsense,wild type	not applicable	Human	not applicable	not applicable	causal	5
						decreased activity	decreases	Hypertrophy of proximal tubule cells	wild type	not applicable	Human	not applicable	not applicable	causal	2
						increased activity	increases	Hypertrophy of proximal tubule cells	wild type	not applicable	Human	not applicable	not applicable	causal	1
						decreased activity	decreases	Hypertrophy of proximal tubule cells	[dominant, loss of function, nonsense]	not applicable	Human	not applicable	not applicable	causal	2
RGS1	enzyme	RGS1	4.23e-38	3.65e-37	3.622	increased activity	affects	COVID-19	wild type	not applicable	Human	not applicable	upregulation	correlation	1
RGS2	enzyme	RGS2	5.88e-35	4.42e-34	3.064	decreased activity,increased activity	affects	COVID-19,Severe COVID-19	wild type	not applicable	Human	not applicable	downregulation,upregulation	correlation	2
						increased activity	affects	COVID-19	wild type	not applicable	Human	not applicable	upregulation	correlation	1
						decreased activity	affects	Severe COVID-19	wild type	not applicable	Human	not applicable	downregulation	correlation	1
RNF19B	enzyme	RNF19B	2.73e-08	5.32e-08	1.203	increased activity	affects	COVID-19	wild type	not applicable	Human	not applicable	upregulation	correlation	1
ROCK1	kinase	ROCK1	5.89e-79	2.04e-77	1.282	increased activity	increases	Hypertrophy of cardiac muscle	wild type	not applicable	Human	not applicable	not applicable	causal	1
RPL10	translation regulator	RPL10	3.93e-14	1.1e-13	2.702	decreased activity	affects	COVID-19	wild type	not applicable	Human	not applicable	downregulation	correlation	1
RSAD2	enzyme	RSAD2	9.08e-29	5.32e-28	2.342	increased activity	affects	COVID-19,Severe COVID-19	wild type	not applicable	Human	not applicable	upregulation	correlation	2
						increased activity	affects	Severe COVID-19	wild type	not applicable	Human	not applicable	upregulation	correlation	1
						increased activity	affects	COVID-19	wild type	not applicable	Human	not applicable	upregulation	correlation	1
RSRP1	other	RSRP1	4.33e-73	1.25e-71	1.488	decreased activity	affects	Severe COVID-19	wild type	not applicable	Human	not applicable	downregulation	correlation	1
RTKN2	other	RTKN2	2.58e-17	8.63e-17	3.285	increased activity,unknown change in activity	affects	Familial idiopathic pulmonary fibrosis,Idiopathic pulmonary fibrosis	unclassified mutation,wild type	not applicable	Human	not applicable	not applicable,upregulation	correlation	2
						increased activity	affects	Idiopathic pulmonary fibrosis	wild type	not applicable	Human	not applicable	upregulation	correlation	1
						unknown change in activity	affects	Familial idiopathic pulmonary fibrosis	unclassified mutation	not applicable	Human	not applicable	not applicable	correlation	1
RUNX3	transcription regulator	RUNX3	2.61e-13	6.96e-13	1.712	increased activity	affects	Cirrhosis of liver	wild type	not applicable	Human	not applicable	upregulation	correlation	1
RXRB	ligand-dependent nuclear receptor	RXRB	1.63e-14	4.65e-14	2.167	decreased activity	affects	COVID-19	wild type	not applicable	Human	not applicable	downregulation	correlation	1
SAMD3	other	SAMD3	3.6e-25	1.8e-24	1.521	increased activity	affects	Idiopathic pulmonary fibrosis	wild type	not applicable	Human	not applicable	upregulation	correlation	1
SAMD9	other	SAMD9	1e-44	1.11e-43	2.338	increased activity	affects	Severe COVID-19	wild type	not applicable	Human	not applicable	upregulation	correlation	1
SAMD9L	other	SAMD9L	1.46e-141	3.27e-139	2.559	increased activity	affects	Severe COVID-19	wild type	not applicable	Human	not applicable	upregulation	correlation	1
SAMSN1	other	SAMSN1	2.97e-103	2.09e-101	3.105	increased activity	affects	COVID-19	wild type	not applicable	Human	not applicable	upregulation	correlation	1
SAT1	enzyme	SAT1	6.41e-245	9.66e-242	3.374	increased activity	affects	COVID-19	wild type	not applicable	Human	not applicable	upregulation	correlation	1
SEC11A	peptidase	SEC11A	1.12e-30	7.15e-30	1.353	increased activity	affects	Cirrhosis of liver	wild type	not applicable	Human	not applicable	upregulation	correlation	1
SELENBP1	other	SELENBP1	9.21e-18	3.15e-17	3.09	decreased activity	affects	COVID-19	wild type	not applicable	Human	not applicable	downregulation	correlation	1
SERPINE1	other	SERPINE1	5.12e-41	4.93e-40	2.393	increased activity	affects	Idiopathic pulmonary fibrosis	wild type	not applicable	Human	not applicable	upregulation	correlation	3
SFTPA1	transporter	SFTPA1	7.27e-154	2.19e-151	20.639	unknown change in activity	affects	Familial idiopathic pulmonary fibrosis	unclassified mutation	not applicable	Human	not applicable	not applicable	correlation	1
SFTPA2	other	SFTPA2	4.91e-143	1.21e-140	21.316	unknown change in activity	affects,increases	Familial idiopathic pulmonary fibrosis	dominant,unclassified mutation	not applicable	Human	not applicable	not applicable	causal,correlation	6
						unknown change in activity	increases	Familial idiopathic pulmonary fibrosis	dominant	not applicable	Human	not applicable	not applicable	causal	1
						unknown change in activity	affects	Familial idiopathic pulmonary fibrosis	unclassified mutation	not applicable	Human	not applicable	not applicable	correlation	1
						unknown change in activity	increases	Familial idiopathic pulmonary fibrosis	unclassified mutation	not applicable	Human	not applicable	not applicable	causal	4
SFTPC	other	SFTPC	1.28e-190	6.44e-188	22.568	unknown change in activity	affects,increases	Familial idiopathic pulmonary fibrosis	unclassified mutation	not applicable	Human	not applicable	not applicable	causal,correlation	9
						unknown change in activity	affects	Familial idiopathic pulmonary fibrosis	unclassified mutation	not applicable	Human	not applicable	not applicable	correlation	8
						unknown change in activity	increases	Familial idiopathic pulmonary fibrosis	unclassified mutation	not applicable	Human	not applicable	not applicable	causal	1
SHANK3	other	SHANK3	2.97e-32	2e-31	2.295	decreased activity	affects	COVID-19	wild type	not applicable	Human	not applicable	downregulation	correlation	1
SIGLEC1	other	SIGLEC1	2.51e-112	2.53e-110	5.636	increased activity	affects	Severe COVID-19	wild type	not applicable	Human	not applicable	upregulation	correlation	1
SLC1A3	transporter	SLC1A3	8.57e-22	3.61e-21	1.323	increased activity	affects	COVID-19	wild type	not applicable	Human	not applicable	upregulation	correlation	1
SLC25A6	transporter	SLC25A6	3.8e-12	9.47e-12	2.229	decreased activity	affects	Severe COVID-19	wild type	not applicable	Human	not applicable	downregulation	correlation	1
SLC29A1	transporter	SLC29A1	3.18e-05	4.87e-05	1.42	decreased activity	affects	COVID-19	wild type	not applicable	Human	phase 2/3	not applicable	correlation	1
SLC6A4	transporter	SLC6A4	2.84e-29	1.7e-28	3.572	decreased activity,increased activity	affects	COVID-19,Idiopathic pulmonary fibrosis	wild type	not applicable	Human	not applicable,phase 3	downregulation,not applicable,upregulation	correlation	29
						decreased activity	affects	COVID-19	wild type	not applicable	Human	phase 3	not applicable	correlation	27
						increased activity	affects	Idiopathic pulmonary fibrosis	wild type	not applicable	Human	not applicable	upregulation	correlation	1
						decreased activity	affects	COVID-19	wild type	not applicable	Human	not applicable	downregulation	correlation	1
SLC7A11	transporter	SLC7A11	9.91e-09	1.99e-08	1.2	increased activity	affects	COVID-19,Fibrosis of lung,Idiopathic pulmonary fibrosis	wild type	not applicable	Human	phase 3	not applicable	correlation	3
						increased activity	affects	COVID-19	wild type	not applicable	Human	phase 3	not applicable	correlation	1
						increased activity	affects	Fibrosis of lung	wild type	not applicable	Human	phase 3	not applicable	correlation	1
						increased activity	affects	Idiopathic pulmonary fibrosis	wild type	not applicable	Human	phase 3	not applicable	correlation	1
SLC9A1	ion channel	SLC9A1	2.36e-09	4.95e-09	1.033	increased activity	increases	Hypertrophy of cardiac muscle	wild type	not applicable	Human	not applicable	not applicable	causal	1
SMAD7	transcription regulator	SMAD7	4.19e-20	1.62e-19	1.417	increased activity	decreases	Hypertrophy of mesangial cells	wild type	not applicable	Human	not applicable	not applicable	causal	1
SMARCA4	transcription regulator	SMARCA4	7.51e-30	4.6e-29	1.206	increased activity	affects	Hypertrophy of left ventricle	wild type	not applicable	Human	not applicable	upregulation	correlation	2
SMCHD1	enzyme	SMCHD1	2.12e-110	2.05e-108	1.467	increased activity	affects	COVID-19	wild type	not applicable	Human	not applicable	upregulation	correlation	1
SMURF2	enzyme	SMURF2	3.87e-115	4.33e-113	1.57	increased activity	affects	Interstitial fibrosis of kidney	wild type	not applicable	Human	not applicable	upregulation	correlation	2
SNX10	transporter	SNX10	0.000621	0.00086	1.192	increased activity	affects	COVID-19	wild type	not applicable	Human	not applicable	upregulation	correlation	1
SP100	transcription regulator	SP100	1.17e-131	2.14e-129	1.707	increased activity	affects	Severe COVID-19	wild type	not applicable	Human	not applicable	upregulation	correlation	1
SPARC	other	SPARC	1.23e-75	3.88e-74	4.878	decreased activity,increased activity	affects	Idiopathic pulmonary fibrosis,Severe COVID-19	wild type	not applicable	Human	not applicable	downregulation,upregulation	correlation	2
						increased activity	affects	Idiopathic pulmonary fibrosis	wild type	not applicable	Human	not applicable	upregulation	correlation	1
						decreased activity	affects	Severe COVID-19	wild type	not applicable	Human	not applicable	downregulation	correlation	1
SRC	kinase	SRC	2.17e-15	6.5e-15	1.355	decreased activity	affects	Chronic fibrosing interstitial lung disease,Fibrosis of lung,Idiopathic pulmonary fibrosis	wild type	not applicable	Human	approved,not applicable,phase 3,phase 4	not applicable	correlation	51
						decreased activity	affects	Chronic fibrosing interstitial lung disease	wild type	not applicable	Human	not applicable	not applicable	correlation	3
						decreased activity	affects	Idiopathic pulmonary fibrosis	wild type	not applicable	Human	phase 4	not applicable	correlation	21
						decreased activity	affects	Fibrosis of lung	wild type	not applicable	Human	phase 4	not applicable	correlation	3
						decreased activity	affects	Fibrosis of lung	wild type	not applicable	Human	phase 3	not applicable	correlation	6
						decreased activity	affects	Idiopathic pulmonary fibrosis	wild type	not applicable	Human	phase 3	not applicable	correlation	9
						decreased activity	affects	Chronic fibrosing interstitial lung disease	wild type	not applicable	Human	approved	not applicable	correlation	3
						decreased activity	affects	Idiopathic pulmonary fibrosis	wild type	not applicable	Human	approved	not applicable	correlation	3
						decreased activity	affects	Idiopathic pulmonary fibrosis	wild type	not applicable	Human	not applicable	not applicable	correlation	3
SREBF1	transcription regulator	SREBF1	4.76e-12	1.18e-11	1.385	decreased activity	affects	Stage III-IV hepatic fibrosis	wild type	not applicable	Human	not applicable	downregulation	correlation	1
SREBF2	transcription regulator	SREBF2	1.42e-29	8.6e-29	1.208	decreased activity	affects	Early stage primary biliary cirrhosis	wild type	not applicable	Human	not applicable	downregulation	correlation	1
SSB	enzyme	SSB	3.88e-19	1.43e-18	1.642	increased activity	affects	COVID-19	wild type	not applicable	Human	not applicable	upregulation	correlation	1
STAT1	transcription regulator	STAT1	7.1e-113	7.32e-111	1.974	increased activity	affects	COVID-19,Severe COVID-19	wild type	not applicable	Human	not applicable	upregulation	correlation	2
						increased activity	affects	Severe COVID-19	wild type	not applicable	Human	not applicable	upregulation	correlation	1
						increased activity	affects	COVID-19	wild type	not applicable	Human	not applicable	upregulation	correlation	1
STAT3	transcription regulator	STAT3	3.57e-60	6.94e-59	1.157	increased activity	affects	Idiopathic pulmonary fibrosis	wild type	not applicable	Human	not applicable	upregulation	correlation	1
STXBP6	other	STXBP6	1.05e-46	1.23e-45	2.479	increased activity	affects	Idiopathic pulmonary fibrosis	wild type	not applicable	Human	not applicable	upregulation	correlation	1
SYNE1	other	SYNE1	1.05e-95	5.9e-94	1.584	decreased activity	affects	Severe COVID-19	wild type	not applicable	Human	not applicable	downregulation	correlation	1
SYNGAP1	other	SYNGAP1	0.000319	0.000452	1.011	increased activity	affects	COVID-19	wild type	not applicable	Human	not applicable	upregulation	correlation	1
SYVN1	transporter	SYVN1	6.76e-08	1.29e-07	1.619	increased activity	affects	Cirrhosis of liver	wild type	not applicable	Human	not applicable	upregulation	correlation	2
TAGLN2	other	TAGLN2	2.04e-18	7.26e-18	2.087	decreased activity	affects	Severe COVID-19	wild type	not applicable	Human	not applicable	downregulation	correlation	1
TANK	other	TANK	1.22e-57	2.18e-56	1.262	increased activity	affects	COVID-19	wild type	not applicable	Human	not applicable	upregulation	correlation	1
TAOK2	kinase	TAOK2	1.53e-23	7.05e-23	2.204	decreased activity	affects	COVID-19	wild type	not applicable	Human	not applicable	downregulation	correlation	1
TBP	transcription regulator	TBP	1.35e-05	2.14e-05	1.052	decreased activity	affects	COVID-19	wild type	not applicable	Human	not applicable	downregulation	correlation	1
TFPI	other	TFPI	5.42e-102	3.71e-100	2.362	decreased activity	affects	Infection by SARS coronavirus	wild type	not applicable	Human	phase 3	not applicable	correlation	2
TGFB1	growth factor	TGFB1	1.14e-24	5.61e-24	1.198	decreased activity,increased activity	affects,increases	Alcoholic cirrhosis,Cirrhosis of liver,Fibrosis of kidney,Fibrosis of liver,Hypertrophy of mesangial cells,Idiopathic pulmonary fibrosis,Interstitial fibrosis of kidney,Severe renal fibrosis	wild type	not applicable	Human	not applicable	downregulation,not applicable,upregulation	causal,correlation	11
						increased activity	increases	Interstitial fibrosis of kidney	wild type	not applicable	Human	not applicable	not applicable	causal	2
						increased activity	affects	Fibrosis of liver	wild type	not applicable	Human	not applicable	upregulation	correlation	1
						increased activity	affects	Severe renal fibrosis	wild type	not applicable	Human	not applicable	upregulation	correlation	1
						increased activity	affects	Idiopathic pulmonary fibrosis	wild type	not applicable	Human	not applicable	upregulation	correlation	1
						increased activity	increases	Hypertrophy of mesangial cells	wild type	not applicable	Human	not applicable	not applicable	causal	3
						decreased activity	affects	Cirrhosis of liver	wild type	not applicable	Human	not applicable	downregulation	correlation	1
						increased activity	increases	Fibrosis of kidney	wild type	not applicable	Human	not applicable	not applicable	causal	1
						increased activity	affects	Alcoholic cirrhosis	wild type	not applicable	Human	not applicable	upregulation	correlation	1
TGFBR3	kinase	TGFBR3	2.31e-15	6.91e-15	1.004	increased activity	affects	Hypertrophy of heart	wild type	not applicable	Human	not applicable	upregulation	correlation	2
TMEM106B	other	TMEM106B	0.0117	0.0147	1.098	increased activity	affects,increases	COVID-19,Infection by SARS coronavirus	wild type	not applicable	Human	not applicable	not applicable,upregulation	causal,correlation	6
						increased activity	increases	Infection by SARS coronavirus	wild type	not applicable	Human	not applicable	not applicable	causal	5
						increased activity	affects	COVID-19	wild type	not applicable	Human	not applicable	upregulation	correlation	1
TMPRSS2	peptidase	TMPRSS2	7.95e-18	2.73e-17	1.512	increased activity	increases	Infection by SARS coronavirus	wild type	not applicable	Human	not applicable	not applicable	causal	3
TMX1	enzyme	TMX1	7.46e-08	1.41e-07	1.012	increased activity	affects	COVID-19	wild type	not applicable	Human	not applicable	upregulation	correlation	1
TNFAIP2	other	TNFAIP2	1.67e-56	2.89e-55	3.469	decreased activity	affects	Severe COVID-19	wild type	not applicable	Human	not applicable	downregulation	correlation	1
TNFRSF1A	transmembrane receptor	TNFRSF1A	9.09e-62	1.87e-60	2.027	decreased activity	affects	COVID-19	wild type	not applicable	Human	not applicable	downregulation	correlation	1
TNFRSF1B	transmembrane receptor	TNFRSF1B	1.04e-43	1.11e-42	1.833	decreased activity	affects	COVID-19	wild type	not applicable	Human	not applicable	downregulation	correlation	1
TNFSF10	cytokine	TNFSF10	1.37e-42	1.4e-41	2.145	increased activity	affects	COVID-19,Idiopathic pulmonary fibrosis,Primary biliary cirrhosis	wild type	not applicable	Human	not applicable	upregulation	correlation	3
						increased activity	affects	Primary biliary cirrhosis	wild type	not applicable	Human	not applicable	upregulation	correlation	1
						increased activity	affects	Idiopathic pulmonary fibrosis	wild type	not applicable	Human	not applicable	upregulation	correlation	1
						increased activity	affects	COVID-19	wild type	not applicable	Human	not applicable	upregulation	correlation	1
TNFSF13B	cytokine	TNFSF13B	3.07e-41	2.96e-40	1.901	increased activity	affects	COVID-19	wild type	not applicable	Human	not applicable	upregulation	correlation	1
TNIK	kinase	TNIK	1.29e-53	2.02e-52	1.542	decreased activity	affects	COVID-19	wild type	not applicable	Human	not applicable	downregulation	correlation	1
TPT1	other	TPT1	1.1e-13	3e-13	2.184	decreased activity	affects	Severe COVID-19	wild type	not applicable	Human	not applicable	downregulation	correlation	2
TRAM2	other	TRAM2	2.67e-08	5.21e-08	1.001	increased activity	affects	Cirrhosis of liver	wild type	not applicable	Human	not applicable	upregulation	correlation	1
TRIM22	transcription regulator	TRIM22	9.45e-95	5.18e-93	1.841	increased activity	affects	Severe COVID-19	wild type	not applicable	Human	not applicable	upregulation	correlation	1
TSC1	other	TSC1	3.75e-12	9.36e-12	1.165	decreased activity	affects	COVID-19	wild type	not applicable	Human	not applicable	downregulation	correlation	1
TSC2	other	TSC2	6.84e-43	7.07e-42	2.066	decreased activity	affects	COVID-19	wild type	not applicable	Human	not applicable	downregulation	correlation	1
TSPO	transmembrane receptor	TSPO	7.65e-16	2.36e-15	1.951	increased activity	affects	COVID-19	wild type	not applicable	Human	not applicable	upregulation	correlation	1
TUBA1A	other	TUBA1A	8.09e-16	2.49e-15	2.411	increased activity	affects	COVID-19,Infection by SARS coronavirus,Severe COVID-19	wild type	not applicable	Human	phase 2/3,phase 3,phase 4	not applicable	correlation	15
						increased activity	affects	Severe COVID-19	wild type	not applicable	Human	phase 2/3	not applicable	correlation	1
						increased activity	affects	COVID-19	wild type	not applicable	Human	phase 2/3	not applicable	correlation	1
						increased activity	affects	COVID-19	wild type	not applicable	Human	phase 3	not applicable	correlation	12
						increased activity	affects	Infection by SARS coronavirus	wild type	not applicable	Human	phase 4	not applicable	correlation	1
TUBB	other	TUBB	0.00299	0.00394	1.372	increased activity	affects	COVID-19,Infection by SARS coronavirus,Severe COVID-19	wild type	not applicable	Human	phase 2/3,phase 3,phase 4	not applicable	correlation	15
						increased activity	affects	Severe COVID-19	wild type	not applicable	Human	phase 2/3	not applicable	correlation	1
						increased activity	affects	COVID-19	wild type	not applicable	Human	phase 2/3	not applicable	correlation	1
						increased activity	affects	COVID-19	wild type	not applicable	Human	phase 3	not applicable	correlation	12
						increased activity	affects	Infection by SARS coronavirus	wild type	not applicable	Human	phase 4	not applicable	correlation	1
TUBB4B	other	TUBB4B	0.0112	0.014	1.162	increased activity	affects	COVID-19,Infection by SARS coronavirus,Severe COVID-19	wild type	not applicable	Human	phase 2/3,phase 3,phase 4	not applicable	correlation	15
						increased activity	affects	Severe COVID-19	wild type	not applicable	Human	phase 2/3	not applicable	correlation	1
						increased activity	affects	COVID-19	wild type	not applicable	Human	phase 2/3	not applicable	correlation	1
						increased activity	affects	COVID-19	wild type	not applicable	Human	phase 3	not applicable	correlation	12
						increased activity	affects	Infection by SARS coronavirus	wild type	not applicable	Human	phase 4	not applicable	correlation	1
TUBG2	other	TUBG2	1.03e-15	3.15e-15	2.177	increased activity	affects	COVID-19,Infection by SARS coronavirus,Severe COVID-19	wild type	not applicable	Human	phase 2/3,phase 3,phase 4	not applicable	correlation	15
						increased activity	affects	Severe COVID-19	wild type	not applicable	Human	phase 2/3	not applicable	correlation	1
						increased activity	affects	COVID-19	wild type	not applicable	Human	phase 2/3	not applicable	correlation	1
						increased activity	affects	COVID-19	wild type	not applicable	Human	phase 3	not applicable	correlation	12
						increased activity	affects	Infection by SARS coronavirus	wild type	not applicable	Human	phase 4	not applicable	correlation	1
TXLNA	cytokine	TXLNA	6.18e-12	1.52e-11	1.362	increased activity	affects	Primary biliary cirrhosis	wild type	not applicable	Human	not applicable	upregulation	correlation	1
TXNIP	other	TXNIP	4.16e-85	1.76e-83	1.583	decreased activity	affects	Severe COVID-19	wild type	not applicable	Human	not applicable	downregulation	correlation	1
TYK2	kinase	TYK2	1.08e-25	5.52e-25	1.71	decreased activity	affects	COVID-19,Mild COVID-19	wild type	not applicable	Human	phase 2/3,phase 3	not applicable	correlation	7
						decreased activity	affects	COVID-19	wild type	not applicable	Human	phase 3	not applicable	correlation	4
						decreased activity	affects	COVID-19	wild type	not applicable	Human	phase 2/3	not applicable	correlation	2
						decreased activity	affects	Mild COVID-19	wild type	not applicable	Human	phase 2/3	not applicable	correlation	1
UPF3B	transporter	UPF3B	1.36e-08	2.7e-08	1.148	decreased activity	affects	COVID-19	wild type	not applicable	Human	not applicable	downregulation	correlation	1
VCAN	other	VCAN	3.51e-106	2.77e-104	2.039	increased activity	affects	Severe COVID-19	wild type	not applicable	Human	not applicable	upregulation	correlation	1
VDR	transcription regulator	VDR	2.26e-28	1.31e-27	1.56	increased activity	affects	COVID-19,Hypertrophy of left ventricle	wild type	not applicable	Human	phase 2/3,phase 3,phase 4	not applicable	correlation	33
						increased activity	affects	COVID-19	wild type	not applicable	Human	phase 4	not applicable	correlation	22
						increased activity	affects	Hypertrophy of left ventricle	wild type	not applicable	Human	phase 3	not applicable	correlation	6
						increased activity	affects	COVID-19	wild type	not applicable	Human	phase 2/3	not applicable	correlation	1
						increased activity	affects	COVID-19	wild type	not applicable	Human	phase 3	not applicable	correlation	4
VEGFA	growth factor	VEGFA	3.19e-07	5.8e-07	1.12	decreased activity	affects	Infection by SARS coronavirus	wild type	not applicable	Human	phase 3	not applicable	correlation	2
VHL	transcription regulator	VHL	2.18e-06	3.73e-06	1.15	increased activity	affects	Idiopathic pulmonary fibrosis	wild type	not applicable	Human	not applicable	upregulation	correlation	1
VIM	other	VIM	2.34e-75	7.34e-74	3.542	increased activity	affects	Idiopathic pulmonary fibrosis	wild type	not applicable	Human	not applicable	upregulation	correlation	2
VWF	other	VWF	4.7e-44	5.06e-43	2.051	increased activity	affects	Cirrhosis of liver	wild type	efficacy	Human	not applicable	not applicable	correlation	1
WNT2B	other	WNT2B	9.91e-23	4.39e-22	1.467	increased activity	affects	Primary biliary cirrhosis	wild type	not applicable	Human	not applicable	upregulation	correlation	2
XAF1	other	XAF1	3.67e-141	7.77e-139	2.515	increased activity	affects	Severe COVID-19	wild type	not applicable	Human	not applicable	upregulation	correlation	2
XPO1	transporter	XPO1	3.32e-75	1.03e-73	1.348	decreased activity	affects	COVID-19	wild type	not applicable	Human	phase 3	not applicable	correlation	1
YWHAZ	enzyme	YWHAZ	5.76e-24	2.71e-23	1.064	increased activity	affects	COVID-19	wild type	not applicable	Human	not applicable	upregulation	correlation	1
ZFP36	transcription regulator	ZFP36	2.95e-59	5.59e-58	2.864	increased activity	affects	COVID-19	wild type	not applicable	Human	not applicable	upregulation	correlation	1
ZFP36L2	transcription regulator	ZFP36L2	1.67e-43	1.77e-42	2.174	decreased activity	affects	Severe COVID-19	wild type	not applicable	Human	not applicable	downregulation	correlation	1

## Sheet: Down
© 2000-2021 QIAGEN. All rights reserved. , DataSet: (Lung) Downregulated Gene List
Symbol	Molecule Type	ID	Expr p-value	Expr False Discovery Rate (q-value)	Expr Fold Change	Molecule Activity	Effect on Disease or Function	Disease or Function	Mutation evidence	Biomarker Application Evidence	Species Evidence	Drug target evidence	Expression evidence	Causal or Correlated	Findings
A4GALT	enzyme	A4GALT	0.038	0.0454	-2.068	unknown change in activity	increases	Congenital cortical hyperostosis	unclassified mutation	not applicable	Human	not applicable	not applicable	causal	1
ABCB1	transporter	ABCB1	2.92e-16	9.22e-16	-3.463	decreased activity	affects	COVID-19	wild type	not applicable	Human	not applicable,phase 3	downregulation,not applicable	correlation	2
						decreased activity	affects	COVID-19	wild type	not applicable	Human	phase 3	not applicable	correlation	1
						decreased activity	affects	COVID-19	wild type	not applicable	Human	not applicable	downregulation	correlation	1
ABCB10	transporter	ABCB10	0.000218	0.000313	-1.185	increased activity	affects	Primary biliary cirrhosis	wild type	not applicable	Human	not applicable	upregulation	correlation	1
ABCB11	transporter	ABCB11	9.94e-23	4.41e-22	-25.346	increased activity	affects	Primary biliary cirrhosis	wild type	not applicable	Human	not applicable	upregulation	correlation	1
ABCB4	transporter	ABCB4	1.02e-29	6.19e-29	-20.096	increased activity,unknown change in activity	affects,increases	Cirrhosis of liver,Early stage primary biliary cirrhosis,Fibrosis of liver,Primary biliary cirrhosis	unclassified mutation,wild type	not applicable	Human	not applicable	not applicable,upregulation	causal,correlation	6
						increased activity	affects	Primary biliary cirrhosis	wild type	not applicable	Human	not applicable	upregulation	correlation	3
						unknown change in activity	increases	Fibrosis of liver	unclassified mutation	not applicable	Human	not applicable	not applicable	causal	1
						unknown change in activity	increases	Cirrhosis of liver	unclassified mutation	not applicable	Human	not applicable	not applicable	causal	1
						increased activity	affects	Early stage primary biliary cirrhosis	wild type	not applicable	Human	not applicable	upregulation	correlation	1
ABCG2	transporter	ABCG2	1.03e-07	1.93e-07	-4.901	increased activity	affects	Primary biliary cirrhosis	wild type	not applicable	Human	not applicable	upregulation	correlation	2
ABCG5	transporter	ABCG5	5.08e-10	1.11e-09	-8.31	increased activity	affects	Early stage primary biliary cirrhosis	wild type	not applicable	Human	not applicable	upregulation	correlation	1
ABL1	kinase	ABL1	2.08e-16	6.63e-16	-1.083	decreased activity	affects	COVID-19,Idiopathic pulmonary fibrosis	wild type	not applicable	Human	phase 2/3,phase 3	not applicable	correlation	4
						decreased activity	affects	COVID-19	wild type	not applicable	Human	phase 3	not applicable	correlation	2
						decreased activity	affects	Idiopathic pulmonary fibrosis	wild type	not applicable	Human	phase 2/3	not applicable	correlation	2
ADRA1A	G-protein coupled receptor	ADRA1A	2.66e-09	5.54e-09	-2.332	decreased activity,increased activity	affects	Cirrhosis of liver,COVID-19,Hepatitis B virus-related liver cirrhosis,Hepatitis C virus-related liver cirrhosis,Hypertrophy of left ventricle,Nonalcoholic fatty liver disease-related cirrhosis	wild type	not applicable	Human	not applicable,phase 2/3,phase 3,phase 4	not applicable,upregulation	correlation	10
						decreased activity	affects	Hepatitis C virus-related liver cirrhosis	wild type	not applicable	Human	phase 3	not applicable	correlation	2
						decreased activity	affects	COVID-19	wild type	not applicable	Human	phase 3	not applicable	correlation	1
						increased activity	affects	Nonalcoholic fatty liver disease-related cirrhosis	wild type	not applicable	Human	not applicable	upregulation	correlation	1
						decreased activity	affects	COVID-19	wild type	not applicable	Human	phase 2/3	not applicable	correlation	1
						decreased activity	affects	Hepatitis B virus-related liver cirrhosis	wild type	not applicable	Human	phase 3	not applicable	correlation	2
						increased activity	affects	Cirrhosis of liver	wild type	not applicable	Human	phase 4	not applicable	correlation	1
						decreased activity	affects	Hypertrophy of left ventricle	wild type	not applicable	Human	phase 3	not applicable	correlation	2
ADRA1B	G-protein coupled receptor	ADRA1B	8.36e-07	1.48e-06	-4.347	decreased activity,increased activity	affects	Cirrhosis of liver,COVID-19,Hepatitis B virus-related liver cirrhosis,Hepatitis C virus-related liver cirrhosis,Hypertrophy of left ventricle	wild type	not applicable	Human	phase 2/3,phase 3,phase 4	not applicable	correlation	6
						decreased activity	affects	Hepatitis C virus-related liver cirrhosis	wild type	not applicable	Human	phase 3	not applicable	correlation	1
						decreased activity	affects	COVID-19	wild type	not applicable	Human	phase 3	not applicable	correlation	1
						decreased activity	affects	COVID-19	wild type	not applicable	Human	phase 2/3	not applicable	correlation	1
						decreased activity	affects	Hepatitis B virus-related liver cirrhosis	wild type	not applicable	Human	phase 3	not applicable	correlation	1
						increased activity	affects	Cirrhosis of liver	wild type	not applicable	Human	phase 4	not applicable	correlation	1
						decreased activity	affects	Hypertrophy of left ventricle	wild type	not applicable	Human	phase 3	not applicable	correlation	1
AGO1	translation regulator	AGO1	1.22e-06	2.13e-06	-1.039	decreased activity	affects	Rapidly progressive idiopathic pulmonary fibrosis	wild type	not applicable	Human	not applicable	downregulation	correlation	2
AGT	growth factor	AGT	1.31e-17	4.44e-17	-15.81	decreased activity,increased activity	affects,decreases	Cirrhosis of liver,COVID-19,Hypertrophy of left ventricle,Infection by SARS coronavirus	wild type	not applicable	Human	phase 2/3,phase 3,phase 4	not applicable	causal,correlation	24
						decreased activity	affects	Hypertrophy of left ventricle	wild type	not applicable	Human	phase 2/3	not applicable	correlation	1
						decreased activity	affects	COVID-19	wild type	not applicable	Human	phase 3	not applicable	correlation	1
						decreased activity	affects	COVID-19	wild type	not applicable	Human	phase 2/3	not applicable	correlation	2
						decreased activity	affects	Infection by SARS coronavirus	wild type	not applicable	Human	phase 2/3	not applicable	correlation	1
						decreased activity	affects	Hypertrophy of left ventricle	wild type	not applicable	Human	phase 4	not applicable	correlation	2
						decreased activity	affects	COVID-19	wild type	not applicable	Human	phase 4	not applicable	correlation	16
						increased activity	decreases	Cirrhosis of liver	wild type	not applicable	Human	phase 4	not applicable	causal	1
AGTR1	G-protein coupled receptor	AGTR1	2.3e-05	3.57e-05	-2.35	decreased activity,increased activity	affects	Alcoholic cirrhosis,COVID-19,Fibrosis of liver,Fibrosis of lung,Hypertrophy of left ventricle,Idiopathic pulmonary fibrosis,Infection by SARS coronavirus	wild type	not applicable	Human	phase 2/3,phase 3,phase 4	not applicable	correlation	543
						increased activity	affects	COVID-19	wild type	not applicable	Human	phase 4	not applicable	correlation	99
						increased activity	affects	Alcoholic cirrhosis	wild type	not applicable	Human	phase 4	not applicable	correlation	2
						decreased activity	affects	Fibrosis of liver	wild type	not applicable	Human	phase 4	not applicable	correlation	1
						decreased activity	affects	Alcoholic cirrhosis	wild type	not applicable	Human	phase 4	not applicable	correlation	1
						decreased activity	affects	Infection by SARS coronavirus	wild type	not applicable	Human	phase 2/3	not applicable	correlation	14
						increased activity	affects	Infection by SARS coronavirus	wild type	not applicable	Human	phase 2/3	not applicable	correlation	3
						decreased activity	affects	Hypertrophy of left ventricle	wild type	not applicable	Human	phase 3	not applicable	correlation	2
						increased activity	affects	Fibrosis of lung	wild type	not applicable	Human	phase 2/3	not applicable	correlation	2
						decreased activity	affects	Hypertrophy of left ventricle	wild type	not applicable	Human	phase 2/3	not applicable	correlation	11
						decreased activity	affects	COVID-19	wild type	not applicable	Human	phase 3	not applicable	correlation	19
						increased activity	affects	Idiopathic pulmonary fibrosis	wild type	not applicable	Human	phase 2/3	not applicable	correlation	2
						increased activity	affects	Hypertrophy of left ventricle	wild type	not applicable	Human	phase 4	not applicable	correlation	11
						increased activity	affects	Fibrosis of liver	wild type	not applicable	Human	phase 4	not applicable	correlation	2
						decreased activity	affects	COVID-19	wild type	not applicable	Human	phase 2/3	not applicable	correlation	29
						decreased activity	affects	Hypertrophy of left ventricle	wild type	not applicable	Human	phase 4	not applicable	correlation	18
						increased activity	affects	Hypertrophy of left ventricle	wild type	not applicable	Human	phase 3	not applicable	correlation	3
						increased activity	affects	COVID-19	wild type	not applicable	Human	phase 2/3	not applicable	correlation	8
						decreased activity	affects	COVID-19	wild type	not applicable	Human	phase 4	not applicable	correlation	298
						increased activity	affects	COVID-19	wild type	not applicable	Human	phase 3	not applicable	correlation	11
						decreased activity	affects	Fibrosis of lung	wild type	not applicable	Human	phase 2/3	not applicable	correlation	1
						increased activity	affects	Hypertrophy of left ventricle	wild type	not applicable	Human	phase 2/3	not applicable	correlation	5
						decreased activity	affects	Idiopathic pulmonary fibrosis	wild type	not applicable	Human	phase 2/3	not applicable	correlation	1
AHSG	other	AHSG	1.3e-21	5.42e-21	-24.694	decreased activity	affects	Severe COVID-19	wild type	not applicable	Human	not applicable	downregulation	correlation	1
ALB	transporter	ALB	1.46e-43	1.54e-42	-349.713	decreased activity,increased activity	affects,decreases	Cirrhosis of liver,COVID-19,Severe COVID-19	wild type	not applicable	Human	not applicable,phase 2/3,phase 4	downregulation,not applicable	causal,correlation	7
						increased activity	decreases	Cirrhosis of liver	wild type	not applicable	Human	phase 2/3	not applicable	causal	3
						decreased activity	affects	COVID-19	wild type	not applicable	Human	not applicable	downregulation	correlation	1
						increased activity	decreases	Cirrhosis of liver	wild type	not applicable	Human	phase 4	not applicable	causal	2
						decreased activity	affects	Severe COVID-19	wild type	not applicable	Human	not applicable	downregulation	correlation	1
APCS	other	APCS	1.29e-14	3.7e-14	-18.773	increased activity	affects	Severe COVID-19	wild type	not applicable	Human	not applicable	upregulation	correlation	1
APOA1	transporter	APOA1	2.15e-18	7.64e-18	-71.907	decreased activity	affects	Cirrhosis of liver,Compensated cirrhosis,Decompensated cirrhosis of liver,Severe COVID-19	wild type	not applicable	Human	not applicable	downregulation	correlation	4
						decreased activity	affects	Cirrhosis of liver	wild type	not applicable	Human	not applicable	downregulation	correlation	1
						decreased activity	affects	Compensated cirrhosis	wild type	not applicable	Human	not applicable	downregulation	correlation	1
						decreased activity	affects	Decompensated cirrhosis of liver	wild type	not applicable	Human	not applicable	downregulation	correlation	1
						decreased activity	affects	Severe COVID-19	wild type	not applicable	Human	not applicable	downregulation	correlation	1
APOA2	transporter	APOA2	6.79e-18	2.34e-17	-55.968	decreased activity	affects	Compensated cirrhosis,Decompensated cirrhosis of liver,Severe COVID-19	wild type	not applicable	Human	not applicable	downregulation	correlation	3
						decreased activity	affects	Compensated cirrhosis	wild type	not applicable	Human	not applicable	downregulation	correlation	1
						decreased activity	affects	Decompensated cirrhosis of liver	wild type	not applicable	Human	not applicable	downregulation	correlation	1
						decreased activity	affects	Severe COVID-19	wild type	not applicable	Human	not applicable	downregulation	correlation	1
APOB	transporter	APOB	8.28e-51	1.15e-49	-94.81	increased activity	affects	Early stage primary biliary cirrhosis	wild type	not applicable	Human	not applicable	upregulation	correlation	1
APOD	transporter	APOD	9.24e-06	1.51e-05	-3.925	increased activity	affects	Severe COVID-19	wild type	not applicable	Human	not applicable	upregulation	correlation	1
APOH	transporter	APOH	6.88e-21	2.78e-20	-19.066	decreased activity	affects	Severe COVID-19	wild type	not applicable	Human	not applicable	downregulation	correlation	1
AR	ligand-dependent nuclear receptor	AR	3.68e-09	7.58e-09	-3.035	decreased activity,increased activity	affects	COVID-19,Early stage COVID-19,Mild COVID-19,Myocardial fibrosis,Severe COVID-19	wild type	not applicable	Human	phase 3,phase 4	not applicable	correlation	16
						decreased activity	affects	COVID-19	wild type	not applicable	Human	phase 3	not applicable	correlation	1
						decreased activity	affects	Early stage COVID-19	wild type	not applicable	Human	phase 3	not applicable	correlation	11
						increased activity	affects	Early stage COVID-19	wild type	not applicable	Human	phase 3	not applicable	correlation	1
						decreased activity	affects	Severe COVID-19	wild type	not applicable	Human	phase 3	not applicable	correlation	1
						decreased activity	affects	Myocardial fibrosis	wild type	not applicable	Human	phase 4	not applicable	correlation	1
						decreased activity	affects	Mild COVID-19	wild type	not applicable	Human	phase 3	not applicable	correlation	1
ARL5B	enzyme	ARL5B	0.00577	0.0074	-1.135	increased activity	affects	COVID-19	wild type	not applicable	Human	not applicable	upregulation	correlation	1
BDNF	growth factor	BDNF	0.015	0.0186	-2.546	increased activity	increases	Hypertrophy of dopaminergic neurons	wild type	not applicable	Human	not applicable	not applicable	causal	1
C1GALT1	enzyme	C1GALT1	5.72e-08	1.09e-07	-1.017	increased activity	affects	COVID-19	wild type	not applicable	Human	not applicable	upregulation	correlation	1
C3	peptidase	C3	0.0175	0.0216	-1.611	increased activity	affects	COVID-19,Idiopathic pulmonary fibrosis,Severe COVID-19	wild type	not applicable	Human	not applicable,phase 2/3,phase 4	not applicable,upregulation	correlation	5
						increased activity	affects	Severe COVID-19	wild type	not applicable	Human	phase 4	not applicable	correlation	1
						increased activity	affects	COVID-19	wild type	not applicable	Human	phase 4	not applicable	correlation	1
						increased activity	affects	Idiopathic pulmonary fibrosis	wild type	not applicable	Human	not applicable	upregulation	correlation	2
						increased activity	affects	COVID-19	wild type	not applicable	Human	phase 2/3	not applicable	correlation	1
C4BPA	other	C4BPA	8.24e-05	0.000122	-1.854	increased activity	affects	Severe COVID-19	wild type	not applicable	Human	not applicable	upregulation	correlation	1
C5	cytokine	C5	3.59e-08	6.95e-08	-3.316	decreased activity,increased activity	affects	COVID-19,Idiopathic pulmonary fibrosis,Infection by SARS coronavirus,Severe COVID-19	wild type	not applicable	Human	not applicable,phase 2/3,phase 3,phase 4	not applicable,upregulation	correlation	8
						increased activity	affects	Severe COVID-19	wild type	not applicable	Human	phase 4	not applicable	correlation	1
						increased activity	affects	COVID-19	wild type	not applicable	Human	phase 4	not applicable	correlation	1
						decreased activity	affects	Infection by SARS coronavirus	wild type	not applicable	Human	phase 3	not applicable	correlation	2
						increased activity	affects	Idiopathic pulmonary fibrosis	wild type	not applicable	Human	not applicable	upregulation	correlation	2
						increased activity	affects	Severe COVID-19	wild type	not applicable	Human	not applicable	upregulation	correlation	1
						increased activity	affects	COVID-19	wild type	not applicable	Human	phase 2/3	not applicable	correlation	1
C6	other	C6	8.81e-16	2.71e-15	-6.73	increased activity	affects	Severe COVID-19	wild type	not applicable	Human	not applicable	upregulation	correlation	1
C8A	other	C8A	1.28e-21	5.34e-21	-23.973	increased activity	affects	Severe COVID-19	wild type	not applicable	Human	not applicable	upregulation	correlation	1
CACNA1A	ion channel	CACNA1A	6.27e-63	1.35e-61	-9.883	increased activity	affects	COVID-19	wild type	not applicable	Human	not applicable	upregulation	correlation	1
CACNA2D1	ion channel	CACNA2D1	6.64e-22	2.82e-21	-2.589	decreased activity	affects	Hypertrophy of left ventricle	wild type	not applicable	Human	phase 4	not applicable	correlation	2
CACNA2D3	ion channel	CACNA2D3	1.8e-12	4.57e-12	-2.879	decreased activity	affects	Hypertrophy of left ventricle	wild type	not applicable	Human	phase 4	not applicable	correlation	1
CACNB2	ion channel	CACNB2	0.0112	0.014	-1.41	decreased activity	affects	COVID-19,Hypertrophy of left ventricle	wild type	not applicable	Human	phase 2/3,phase 4	not applicable	correlation	3
						decreased activity	affects	COVID-19	wild type	not applicable	Human	phase 2/3	not applicable	correlation	1
						decreased activity	affects	Hypertrophy of left ventricle	wild type	not applicable	Human	phase 4	not applicable	correlation	2
CASR	G-protein coupled receptor	CASR	6.28e-14	1.74e-13	-16.422	increased activity	affects	Hypertrophy of left ventricle	wild type	not applicable	Human	phase 4	not applicable	correlation	2
CC2D2A	other	CC2D2A	7.43e-09	1.5e-08	-1.253	unknown change in activity	affects,increases	COACH syndrome	unclassified mutation	not applicable	Human	not applicable	not applicable	causal,correlation	16
						unknown change in activity	increases	COACH syndrome	unclassified mutation	not applicable	Human	not applicable	not applicable	causal	9
						unknown change in activity	affects	COACH syndrome	unclassified mutation	not applicable	Human	not applicable	not applicable	correlation	7
CDH3	other	CDH3	0.0138	0.0172	-3.317	increased activity	affects	Idiopathic pulmonary fibrosis	wild type	not applicable	Human	not applicable	upregulation	correlation	1
CFHR5	other	CFHR5	3.86e-05	5.89e-05	-5.408	increased activity	affects	Severe COVID-19	wild type	not applicable	Human	not applicable	upregulation	correlation	1
CHL1	other	CHL1	4.58e-06	7.63e-06	-2.598	decreased activity	affects	COVID-19	wild type	not applicable	Human	not applicable	downregulation	correlation	1
CHRM3	G-protein coupled receptor	CHRM3	1.01e-18	3.64e-18	-3.256	decreased activity	affects	Cirrhosis of liver	wild type	not applicable	Human	phase 3	not applicable	correlation	2
CHRM5	G-protein coupled receptor	CHRM5	1.7e-06	2.93e-06	-4.619	decreased activity	affects	Cirrhosis of liver	wild type	not applicable	Human	phase 3	not applicable	correlation	2
CHRNA4	transmembrane receptor	CHRNA4	1.94e-05	3.03e-05	-5.37	increased activity	affects	COVID-19	wild type	not applicable	Human	phase 3	not applicable	correlation	2
CIT	kinase	CIT	0.00182	0.00244	-2.707	increased activity	affects	COVID-19	wild type	not applicable	Human	not applicable	upregulation	correlation	1
CLU	other	CLU	3.34e-28	1.92e-27	-3.111	increased activity	affects	Severe COVID-19	wild type	not applicable	Human	not applicable	upregulation	correlation	1
CPN1	peptidase	CPN1	3.39e-09	7.01e-09	-10.023	increased activity	affects	Severe COVID-19	wild type	not applicable	Human	not applicable	upregulation	correlation	1
CRP	other	CRP	3.7e-33	2.59e-32	-146.615	increased activity	affects	Cirrhosis of liver,COVID-19,Severe COVID-19	wild type	efficacy,not applicable,unspecified application	Human	not applicable	not applicable,upregulation	correlation	9
						increased activity	affects	COVID-19	wild type	unspecified application	Human	not applicable	upregulation	correlation	1
						increased activity	affects	Cirrhosis of liver	wild type	efficacy	Human	not applicable	not applicable	correlation	1
						increased activity	affects	Severe COVID-19	wild type	not applicable	Human	not applicable	upregulation	correlation	4
						increased activity	affects	COVID-19	wild type	not applicable	Human	not applicable	upregulation	correlation	3
CRY1	enzyme	CRY1	1.51e-05	2.38e-05	-1.227	decreased activity	affects	COVID-19	wild type	not applicable	Human	not applicable	downregulation	correlation	1
CSRP3	other	CSRP3	1.37e-07	2.55e-07	-10.553	increased activity	affects	Hypertrophy of cardiac muscle	wild type	not applicable	Human	not applicable	not applicable	causal	1
CTCF	transcription regulator	CTCF	4.72e-10	1.03e-09	-1.061	decreased activity	affects	COVID-19	wild type	not applicable	Human	not applicable	downregulation	correlation	1
CYP2D6	enzyme	CYP2D6	1.43e-06	2.47e-06	-3.152	decreased activity	affects	Compensated cirrhosis,COVID-19,Decompensated cirrhosis of liver,Mild COVID-19,Severe COVID-19	wild type	not applicable	Human	phase 2/3,phase 3,phase 4	not applicable	correlation	20
						decreased activity	affects	COVID-19	wild type	not applicable	Human	phase 3	not applicable	correlation	5
						decreased activity	affects	COVID-19	wild type	not applicable	Human	phase 2/3	not applicable	correlation	3
						decreased activity	affects	COVID-19	wild type	not applicable	Human	phase 4	not applicable	correlation	3
						decreased activity	affects	Severe COVID-19	wild type	not applicable	Human	phase 4	not applicable	correlation	1
						decreased activity	affects	Mild COVID-19	wild type	not applicable	Human	phase 2/3	not applicable	correlation	1
						decreased activity	affects	Compensated cirrhosis	wild type	not applicable	Human	phase 3	not applicable	correlation	3
						decreased activity	affects	Mild COVID-19	wild type	not applicable	Human	phase 3	not applicable	correlation	2
						decreased activity	affects	Decompensated cirrhosis of liver	wild type	not applicable	Human	phase 3	not applicable	correlation	2
DDR2	kinase	DDR2	5.18e-08	9.94e-08	-1.14	decreased activity	affects	COVID-19,Idiopathic pulmonary fibrosis	wild type	not applicable	Human	phase 2/3,phase 3	not applicable	correlation	10
						decreased activity	affects	COVID-19	wild type	not applicable	Human	phase 3	not applicable	correlation	5
						decreased activity	affects	Idiopathic pulmonary fibrosis	wild type	not applicable	Human	phase 2/3	not applicable	correlation	5
DEPTOR	other	DEPTOR	2.48e-33	1.74e-32	-4.933	decreased activity	increases	Hypertrophy of mesangial cells	wild type	not applicable	Human	not applicable	not applicable	causal	1
DHFR	enzyme	DHFR	4.73e-28	2.7e-27	-1.964	decreased activity	affects	COVID-19,Idiopathic pulmonary fibrosis	wild type	not applicable	Human	phase 2/3,phase 3	not applicable	correlation	2
						decreased activity	affects	COVID-19	wild type	not applicable	Human	phase 2/3	not applicable	correlation	1
						decreased activity	affects	Idiopathic pulmonary fibrosis	wild type	not applicable	Human	phase 3	not applicable	correlation	1
DHODH	enzyme	DHODH	0.0014	0.00189	-1.903	decreased activity	affects	COVID-19	wild type	not applicable	Human	phase 2/3	not applicable	correlation	2
DLG1	kinase	DLG1	2.38e-18	8.43e-18	-1.117	increased activity	affects	Primary biliary cirrhosis	wild type	not applicable	Human	not applicable	upregulation	correlation	1
DPF3	other	DPF3	2.04e-29	1.23e-28	-5.72	increased activity	affects	Midventricular hypertrophic cardiomyopathy	wild type	not applicable	Human	not applicable	upregulation	correlation	1
DSP	other	DSP	1.54e-11	3.69e-11	-3.756	increased activity	affects	Idiopathic pulmonary fibrosis	wild type	not applicable	Human	not applicable	upregulation	correlation	1
EHF	transcription regulator	EHF	0.000357	0.000504	-2.239	increased activity	affects	COVID-19	wild type	not applicable	Human	not applicable	upregulation	correlation	1
EIF1	translation regulator	EIF1	1.34e-05	2.13e-05	-1.011	decreased activity	affects	Severe COVID-19	wild type	not applicable	Human	not applicable	downregulation	correlation	1
EPCAM	other	EPCAM	0.000136	0.000199	-1.243	increased activity	affects	Biliary cirrhosis	wild type	not applicable	Human	not applicable	upregulation	correlation	1
F10	peptidase	F10	0.000113	0.000166	-2.596	decreased activity,increased activity	affects	COVID-19,Infection by SARS coronavirus,Mild COVID-19	wild type	not applicable	Human	phase 2/3,phase 3,phase 4	not applicable	correlation	48
						decreased activity	affects	COVID-19	wild type	not applicable	Human	phase 3	not applicable	correlation	7
						decreased activity	affects	Infection by SARS coronavirus	wild type	not applicable	Human	phase 3	not applicable	correlation	6
						decreased activity	affects	COVID-19	wild type	not applicable	Human	phase 2/3	not applicable	correlation	4
						decreased activity	affects	Mild COVID-19	wild type	not applicable	Human	phase 4	not applicable	correlation	2
						increased activity	affects	COVID-19	wild type	not applicable	Human	phase 2/3	not applicable	correlation	1
						decreased activity	affects	COVID-19	wild type	not applicable	Human	phase 4	not applicable	correlation	28
F2	peptidase	F2	4.27e-21	1.74e-20	-18.073	decreased activity,increased activity	affects	COVID-19,Infection by SARS coronavirus	wild type	not applicable	Human	phase 2/3,phase 3,phase 4	not applicable	correlation	38
						decreased activity	affects	COVID-19	wild type	not applicable	Human	phase 3	not applicable	correlation	5
						decreased activity	affects	Infection by SARS coronavirus	wild type	not applicable	Human	phase 3	not applicable	correlation	4
						increased activity	affects	COVID-19	wild type	not applicable	Human	phase 4	not applicable	correlation	4
						decreased activity	affects	COVID-19	wild type	not applicable	Human	phase 2/3	not applicable	correlation	4
						increased activity	affects	COVID-19	wild type	not applicable	Human	phase 2/3	not applicable	correlation	2
						decreased activity	affects	COVID-19	wild type	not applicable	Human	phase 4	not applicable	correlation	18
						increased activity	affects	COVID-19	wild type	not applicable	Human	phase 3	not applicable	correlation	1
F5	other	F5	1.36e-16	4.37e-16	-5.077	increased activity	affects	COVID-19,Severe COVID-19	wild type	not applicable	Human	not applicable,phase 4	not applicable,upregulation	correlation	2
						increased activity	affects	COVID-19	wild type	not applicable	Human	phase 4	not applicable	correlation	1
						increased activity	affects	Severe COVID-19	wild type	not applicable	Human	not applicable	upregulation	correlation	1
F7	peptidase	F7	3.19e-05	4.88e-05	-4.976	decreased activity	affects	COVID-19	wild type	not applicable	Human	phase 2/3	not applicable	correlation	1
F9	peptidase	F9	2.83e-17	9.45e-17	-17.224	decreased activity	affects	COVID-19,Mild COVID-19	wild type	not applicable	Human	phase 3,phase 4	not applicable	correlation	8
						decreased activity	affects	COVID-19	wild type	not applicable	Human	phase 3	not applicable	correlation	1
						decreased activity	affects	Mild COVID-19	wild type	not applicable	Human	phase 4	not applicable	correlation	1
						decreased activity	affects	COVID-19	wild type	not applicable	Human	phase 4	not applicable	correlation	6
FADS1	enzyme	FADS1	0.00115	0.00156	-1.287	increased activity	affects	COVID-19	wild type	not applicable	Human	not applicable	upregulation	correlation	1
FGF1	growth factor	FGF1	3.93e-26	2.05e-25	-7.822	increased activity	affects	Primary biliary cirrhosis	wild type	not applicable	Human	not applicable	upregulation	correlation	1
FGFR1	kinase	FGFR1	0.000436	0.000611	-1.366	decreased activity,increased activity	affects	Chronic fibrosing interstitial lung disease,Fibrosis of lung,Idiopathic pulmonary fibrosis,Primary biliary cirrhosis	wild type	not applicable	Human	approved,not applicable,phase 3,phase 4	not applicable,upregulation	correlation	67
						increased activity	affects	Primary biliary cirrhosis	wild type	not applicable	Human	not applicable	upregulation	correlation	1
						decreased activity	affects	Chronic fibrosing interstitial lung disease	wild type	not applicable	Human	not applicable	not applicable	correlation	3
						decreased activity	affects	Idiopathic pulmonary fibrosis	wild type	not applicable	Human	phase 4	not applicable	correlation	28
						decreased activity	affects	Fibrosis of lung	wild type	not applicable	Human	phase 4	not applicable	correlation	4
						decreased activity	affects	Fibrosis of lung	wild type	not applicable	Human	phase 3	not applicable	correlation	8
						decreased activity	affects	Idiopathic pulmonary fibrosis	wild type	not applicable	Human	phase 3	not applicable	correlation	12
						decreased activity	affects	Chronic fibrosing interstitial lung disease	wild type	not applicable	Human	approved	not applicable	correlation	4
						decreased activity	affects	Idiopathic pulmonary fibrosis	wild type	not applicable	Human	approved	not applicable	correlation	4
						decreased activity	affects	Idiopathic pulmonary fibrosis	wild type	not applicable	Human	not applicable	not applicable	correlation	3
FGFR2	kinase	FGFR2	0.000355	0.000502	-2.239	decreased activity	affects	Chronic fibrosing interstitial lung disease,Fibrosis of lung,Idiopathic pulmonary fibrosis	wild type	not applicable	Human	approved,not applicable,phase 3,phase 4	not applicable	correlation	67
						decreased activity	affects	Chronic fibrosing interstitial lung disease	wild type	not applicable	Human	not applicable	not applicable	correlation	3
						decreased activity	affects	Idiopathic pulmonary fibrosis	wild type	not applicable	Human	phase 4	not applicable	correlation	28
						decreased activity	affects	Fibrosis of lung	wild type	not applicable	Human	phase 4	not applicable	correlation	4
						decreased activity	affects	Fibrosis of lung	wild type	not applicable	Human	phase 3	not applicable	correlation	8
						decreased activity	affects	Idiopathic pulmonary fibrosis	wild type	not applicable	Human	phase 3	not applicable	correlation	13
						decreased activity	affects	Chronic fibrosing interstitial lung disease	wild type	not applicable	Human	approved	not applicable	correlation	4
						decreased activity	affects	Idiopathic pulmonary fibrosis	wild type	not applicable	Human	approved	not applicable	correlation	4
						decreased activity	affects	Idiopathic pulmonary fibrosis	wild type	not applicable	Human	not applicable	not applicable	correlation	3
FLT1	kinase	FLT1	2.06e-13	5.53e-13	-1.25	decreased activity	affects	Chronic fibrosing interstitial lung disease,Fibrosis of lung,Idiopathic pulmonary fibrosis	wild type	not applicable	Human	approved,not applicable,phase 3,phase 4	not applicable	correlation	66
						decreased activity	affects	Chronic fibrosing interstitial lung disease	wild type	not applicable	Human	not applicable	not applicable	correlation	3
						decreased activity	affects	Idiopathic pulmonary fibrosis	wild type	not applicable	Human	phase 4	not applicable	correlation	28
						decreased activity	affects	Fibrosis of lung	wild type	not applicable	Human	phase 4	not applicable	correlation	4
						decreased activity	affects	Fibrosis of lung	wild type	not applicable	Human	phase 3	not applicable	correlation	8
						decreased activity	affects	Idiopathic pulmonary fibrosis	wild type	not applicable	Human	phase 3	not applicable	correlation	12
						decreased activity	affects	Chronic fibrosing interstitial lung disease	wild type	not applicable	Human	approved	not applicable	correlation	4
						decreased activity	affects	Idiopathic pulmonary fibrosis	wild type	not applicable	Human	approved	not applicable	correlation	4
						decreased activity	affects	Idiopathic pulmonary fibrosis	wild type	not applicable	Human	not applicable	not applicable	correlation	3
FOXP2	transcription regulator	FOXP2	6.49e-10	1.41e-09	-2.024	increased activity	affects	COVID-19	wild type	not applicable	Human	not applicable	upregulation	correlation	1
GABRB3	ion channel	GABRB3	6.15e-23	2.75e-22	-6.535	increased activity	affects	COVID-19	wild type	not applicable	Human	not applicable	upregulation	correlation	1
GPLD1	enzyme	GPLD1	2.58e-07	4.72e-07	-3.847	decreased activity	affects	Severe COVID-19	wild type	not applicable	Human	not applicable	downregulation	correlation	1
GRM8	G-protein coupled receptor	GRM8	4.57e-11	1.07e-10	-2.176	increased activity	affects	Idiopathic pulmonary fibrosis	wild type	not applicable	Human	not applicable	upregulation	correlation	1
HRG	other	HRG	1.6e-09	3.39e-09	-12.095	decreased activity	affects	Severe COVID-19	wild type	not applicable	Human	not applicable	downregulation	correlation	1
HRH1	G-protein coupled receptor	HRH1	2.47e-12	6.25e-12	-1.12	decreased activity	affects	Cirrhosis of liver,COVID-19	wild type	not applicable	Human	phase 2/3,phase 3,phase 4	not applicable	correlation	5
						decreased activity	affects	COVID-19	wild type	not applicable	Human	phase 3	not applicable	correlation	1
						decreased activity	affects	COVID-19	wild type	not applicable	Human	phase 2/3	not applicable	correlation	1
						decreased activity	affects	COVID-19	wild type	not applicable	Human	phase 4	not applicable	correlation	2
						decreased activity	affects	Cirrhosis of liver	wild type	not applicable	Human	phase 3	not applicable	correlation	1
IMMP2L	peptidase	IMMP2L	0.03	0.0362	-1.425	decreased activity	affects	COVID-19	wild type	not applicable	Human	not applicable	downregulation	correlation	1
ITGA6	transmembrane receptor	ITGA6	9.48e-05	0.00014	-1.012	increased activity	affects	Primary biliary cirrhosis	wild type	not applicable	Human	not applicable	upregulation	correlation	1
ITIH3	other	ITIH3	5.46e-32	3.65e-31	-28.179	increased activity	affects	Severe COVID-19	wild type	not applicable	Human	not applicable	upregulation	correlation	1
ITIH4	other	ITIH4	0.00573	0.00736	-1.487	increased activity	affects	Severe COVID-19	wild type	not applicable	Human	not applicable	upregulation	correlation	1
KCNN3	ion channel	KCNN3	0.00933	0.0117	-2.699	decreased activity	affects	COVID-19	wild type	not applicable	Human	not applicable	downregulation	correlation	1
KDM4C	enzyme	KDM4C	3.69e-18	1.29e-17	-1.173	decreased activity	affects	COVID-19	wild type	not applicable	Human	not applicable	downregulation	correlation	1
KNG1	other	KNG1	2.36e-25	1.19e-24	-20.892	increased activity	decreases	Interstitial fibrosis of kidney	wild type	not applicable	Human	not applicable	not applicable	causal	4
LCK	kinase	LCK	0.000784	0.00108	-1.023	decreased activity	affects	Chronic fibrosing interstitial lung disease,Fibrosis of lung,Idiopathic pulmonary fibrosis	wild type	not applicable	Human	approved,not applicable,phase 3,phase 4	not applicable	correlation	51
						decreased activity	affects	Chronic fibrosing interstitial lung disease	wild type	not applicable	Human	not applicable	not applicable	correlation	3
						decreased activity	affects	Idiopathic pulmonary fibrosis	wild type	not applicable	Human	phase 4	not applicable	correlation	21
						decreased activity	affects	Fibrosis of lung	wild type	not applicable	Human	phase 4	not applicable	correlation	3
						decreased activity	affects	Fibrosis of lung	wild type	not applicable	Human	phase 3	not applicable	correlation	6
						decreased activity	affects	Idiopathic pulmonary fibrosis	wild type	not applicable	Human	phase 3	not applicable	correlation	9
						decreased activity	affects	Chronic fibrosing interstitial lung disease	wild type	not applicable	Human	approved	not applicable	correlation	3
						decreased activity	affects	Idiopathic pulmonary fibrosis	wild type	not applicable	Human	approved	not applicable	correlation	3
						decreased activity	affects	Idiopathic pulmonary fibrosis	wild type	not applicable	Human	not applicable	not applicable	correlation	3
LDLRAD3	other	LDLRAD3	2.01e-08	3.95e-08	-1.244	increased activity	affects	Cirrhosis of liver	wild type	not applicable	Human	not applicable	upregulation	correlation	1
LIPA	enzyme	LIPA	0.000252	0.000361	-1.278	increased activity	affects	COVID-19	wild type	not applicable	Human	not applicable	upregulation	correlation	1
LRRTM4	other	LRRTM4	1.08e-65	2.52e-64	-7.668	increased activity	affects	Idiopathic pulmonary fibrosis	wild type	not applicable	Human	not applicable	upregulation	correlation	1
MAPK10	kinase	MAPK10	0.02	0.0245	-1.117	increased activity	affects	Idiopathic pulmonary fibrosis	wild type	not applicable	Human	not applicable	upregulation	correlation	1
MECP2	transcription regulator	MECP2	4.27e-07	7.69e-07	-1.118	decreased activity	affects	COVID-19	wild type	not applicable	Human	not applicable	downregulation	correlation	1
MGLL	enzyme	MGLL	0.00195	0.0026	-1.165	increased activity	affects	Cirrhosis of liver	wild type	not applicable	Human	not applicable	upregulation	correlation	1
MTOR	kinase	MTOR	1.66e-10	3.74e-10	-1.032	decreased activity	affects	Hypertrophy of left ventricle,Interstitial fibrosis of kidney	wild type	not applicable	Human	phase 3,phase 4	not applicable	correlation	4
						decreased activity	affects	Interstitial fibrosis of kidney	wild type	not applicable	Human	phase 3	not applicable	correlation	1
						decreased activity	affects	Hypertrophy of left ventricle	wild type	not applicable	Human	phase 4	not applicable	correlation	3
MTRNR2L1	other	MTRNR2L1	0.000177	0.000257	-2.636	increased activity	affects	COVID-19	wild type	not applicable	Human	not applicable	upregulation	correlation	1
MTTP	transporter	MTTP	5.34e-22	2.27e-21	-13.223	increased activity	affects	Early stage primary biliary cirrhosis	wild type	not applicable	Human	not applicable	upregulation	correlation	1
MYH7	enzyme	MYH7	8.19e-16	2.52e-15	-105.089	unknown change in activity	increases	Digenic midventricular hypertrophic cardiomyopathy,Hypertrophy of left ventricle	unclassified mutation	not applicable	Human	not applicable	not applicable	causal	3
						unknown change in activity	increases	Hypertrophy of left ventricle	unclassified mutation	not applicable	Human	not applicable	not applicable	causal	1
						unknown change in activity	increases	Digenic midventricular hypertrophic cardiomyopathy	unclassified mutation	not applicable	Human	not applicable	not applicable	causal	2
MYL3	other	MYL3	4.25e-08	8.19e-08	-12.53	unknown change in activity	affects	Hypertrophy of left ventricle	unclassified mutation	not applicable	Human	not applicable	not applicable	correlation	1
MYOM2	other	MYOM2	7.1e-11	1.64e-10	-5.944	increased activity	affects	Severe COVID-19	wild type	not applicable	Human	not applicable	upregulation	correlation	1
NBEA	other	NBEA	7.69e-26	3.97e-25	-2.589	increased activity	affects	COVID-19	wild type	not applicable	Human	not applicable	upregulation	correlation	1
NCKAP1	other	NCKAP1	9.33e-10	2.01e-09	-1.165	increased activity	affects	COVID-19	wild type	not applicable	Human	not applicable	upregulation	correlation	1
NCS1	other	NCS1	0.0141	0.0175	-2.395	decreased activity	affects	COVID-19	wild type	not applicable	Human	not applicable	downregulation	correlation	1
NDUFS4	enzyme	NDUFS4	1.01e-05	1.64e-05	-1.18	decreased activity	affects	COVID-19	wild type	not applicable	Human	not applicable	downregulation	correlation	1
NME7	kinase	NME7	2.23e-05	3.45e-05	-1.142	increased activity	affects	COVID-19	wild type	not applicable	Human	not applicable	upregulation	correlation	1
NOX4	enzyme	NOX4	2.1e-22	9.12e-22	-5.518	increased activity	affects	Idiopathic pulmonary fibrosis	wild type	not applicable	Human	not applicable	upregulation	correlation	1
NR1H4	ligand-dependent nuclear receptor	NR1H4	3.7e-45	4.16e-44	-33.323	increased activity	affects	Compensated cirrhosis,Primary biliary cirrhosis	wild type	not applicable	Human	not applicable,phase 3,phase 4	not applicable	correlation	20
						increased activity	affects	Compensated cirrhosis	wild type	not applicable	Human	phase 3	not applicable	correlation	2
						increased activity	affects	Primary biliary cirrhosis	wild type	not applicable	Human	phase 3	not applicable	correlation	4
						increased activity	affects	Primary biliary cirrhosis	wild type	not applicable	Human	not applicable	not applicable	correlation	2
						increased activity	affects	Primary biliary cirrhosis	wild type	not applicable	Human	phase 4	not applicable	correlation	12
NR3C2	ligand-dependent nuclear receptor	NR3C2	7.04e-05	0.000105	-1.06	decreased activity,increased activity	affects	Hypertrophy of left ventricle,Mild COVID-19,Myocardial fibrosis,Severe COVID-19	wild type	not applicable	Human	phase 3,phase 4	not applicable	correlation	14
						increased activity	affects	Hypertrophy of left ventricle	wild type	not applicable	Human	phase 4	not applicable	correlation	1
						decreased activity	affects	Hypertrophy of left ventricle	wild type	not applicable	Human	phase 4	not applicable	correlation	1
						decreased activity	affects	Severe COVID-19	wild type	not applicable	Human	phase 3	not applicable	correlation	4
						decreased activity	affects	Myocardial fibrosis	wild type	not applicable	Human	phase 4	not applicable	correlation	4
						decreased activity	affects	Mild COVID-19	wild type	not applicable	Human	phase 3	not applicable	correlation	4
NRG1	growth factor	NRG1	4.61e-24	2.19e-23	-3.375	increased activity	affects	COVID-19	wild type	not applicable	Human	not applicable	upregulation	correlation	1
NT5E	phosphatase	NT5E	0.00661	0.00844	-2.112	increased activity	affects	Cirrhosis of liver,COVID-19	wild type	not applicable	Human	not applicable,phase 3	not applicable,upregulation	correlation	2
						increased activity	affects	COVID-19	wild type	not applicable	Human	phase 3	not applicable	correlation	1
						increased activity	affects	Cirrhosis of liver	wild type	not applicable	Human	not applicable	upregulation	correlation	1
NTRK2	kinase	NTRK2	1.5e-39	1.37e-38	-3.99	decreased activity	affects	COVID-19	wild type	not applicable	Human	not applicable	downregulation	correlation	1
OPRM1	G-protein coupled receptor	OPRM1	2e-06	3.43e-06	-3.916	increased activity	affects	Idiopathic pulmonary fibrosis	wild type	not applicable	Human	phase 3	not applicable	correlation	26
ORM1	other	ORM1	3.68e-10	8.1e-10	-19.274	increased activity	affects	Severe COVID-19	wild type	not applicable	Human	not applicable	upregulation	correlation	1
ORM2	other	ORM2	0.00012	0.000177	-5.289	increased activity	affects	Severe COVID-19	wild type	not applicable	Human	not applicable	upregulation	correlation	1
PAH	enzyme	PAH	4.08e-38	3.52e-37	-50.858	increased activity	affects	Cirrhosis of liver	wild type	not applicable	Human	phase 2/3	not applicable	correlation	1
PCGF5	other	PCGF5	2.06e-06	3.52e-06	-1.183	increased activity	affects	COVID-19	wild type	not applicable	Human	not applicable	upregulation	correlation	1
PCLO	transporter	PCLO	2.59e-12	6.54e-12	-2.257	increased activity	affects	COVID-19	wild type	not applicable	Human	not applicable	upregulation	correlation	1
PDE10A	enzyme	PDE10A	3.49e-25	1.75e-24	-3.299	decreased activity	affects	COVID-19	wild type	not applicable	Human	phase 3	not applicable	correlation	1
PDE3A	enzyme	PDE3A	4.21e-14	1.18e-13	-3.602	decreased activity	affects	COVID-19	wild type	not applicable	Human	phase 3	not applicable	correlation	1
PDE5A	enzyme	PDE5A	8.69e-14	2.39e-13	-1.281	decreased activity,increased activity	affects	COVID-19,Fibrosis of liver,Fibrosis of lung,Idiopathic pulmonary fibrosis,Mild COVID-19,Severe COVID-19,Ventricular hypertrophy	wild type	not applicable	Human	not applicable,phase 2/3,phase 3,phase 4	not applicable,upregulation	correlation	26
						increased activity	affects	Ventricular hypertrophy	wild type	not applicable	Human	not applicable	upregulation	correlation	4
						decreased activity	affects	COVID-19	wild type	not applicable	Human	phase 3	not applicable	correlation	1
						decreased activity	affects	Fibrosis of liver	wild type	not applicable	Human	phase 4	not applicable	correlation	3
						decreased activity	affects	Idiopathic pulmonary fibrosis	wild type	not applicable	Human	phase 4	not applicable	correlation	6
						decreased activity	affects	Fibrosis of lung	wild type	not applicable	Human	phase 2/3	not applicable	correlation	3
						decreased activity	affects	Severe COVID-19	wild type	not applicable	Human	phase 3	not applicable	correlation	3
						decreased activity	affects	Mild COVID-19	wild type	not applicable	Human	phase 3	not applicable	correlation	3
						decreased activity	affects	Idiopathic pulmonary fibrosis	wild type	not applicable	Human	phase 2/3	not applicable	correlation	3
PDE7B	enzyme	PDE7B	3.56e-29	2.13e-28	-4.432	decreased activity	affects	COVID-19	wild type	not applicable	Human	phase 3	not applicable	correlation	1
PDE8A	enzyme	PDE8A	1.73e-05	2.71e-05	-1.381	decreased activity	affects	COVID-19	wild type	not applicable	Human	phase 3	not applicable	correlation	1
PDGFD	growth factor	PDGFD	2.42e-06	4.12e-06	-2.987	increased activity	affects	Idiopathic pulmonary fibrosis	wild type	not applicable	Human	not applicable	upregulation	correlation	1
PER2	transcription regulator	PER2	0.0334	0.0402	-1.31	decreased activity	affects	COVID-19	wild type	not applicable	Human	not applicable	downregulation	correlation	1
PHACTR4	other	PHACTR4	1.84e-16	5.88e-16	-1.057	increased activity	affects	COVID-19	wild type	not applicable	Human	not applicable	upregulation	correlation	1
PHGDH	enzyme	PHGDH	9.79e-10	2.1e-09	-3.673	increased activity	affects	Idiopathic pulmonary fibrosis	wild type	not applicable	Human	not applicable	upregulation	correlation	1
PIGB	enzyme	PIGB	2.96e-06	5e-06	-1.039	unknown change in activity	affects	Hyperphosphatasia with mental retardation syndrome type 1	unclassified mutation	not applicable	Human	not applicable	not applicable	correlation	1
PLA2G4A	enzyme	PLA2G4A	1.24e-13	3.38e-13	-1.013	increased activity	affects	COVID-19	wild type	not applicable	Human	not applicable	upregulation	correlation	1
PLCB1	enzyme	PLCB1	6.91e-27	3.74e-26	-2.262	decreased activity	affects	COVID-19	wild type	not applicable	Human	not applicable	downregulation	correlation	1
PLG	peptidase	PLG	3.65e-36	2.88e-35	-32.046	decreased activity,increased activity	affects	COVID-19	wild type	not applicable	Human	phase 3	not applicable	correlation	2
						decreased activity	affects	COVID-19	wild type	not applicable	Human	phase 3	not applicable	correlation	1
						increased activity	affects	COVID-19	wild type	not applicable	Human	phase 3	not applicable	correlation	1
PNPLA3	enzyme	PNPLA3	5.28e-13	1.38e-12	-6.745	unknown change in activity	affects	Alcoholic cirrhosis	unclassified mutation	not applicable	Human	not applicable	not applicable	correlation	1
POLA1	enzyme	POLA1	6.77e-10	1.47e-09	-1.021	decreased activity	affects	Cirrhosis of liver,Decompensated cirrhosis of liver,Fibrosis of liver	wild type	not applicable	Human	phase 4	not applicable	correlation	6
						decreased activity	affects	Cirrhosis of liver	wild type	not applicable	Human	phase 4	not applicable	correlation	3
						decreased activity	affects	Fibrosis of liver	wild type	not applicable	Human	phase 4	not applicable	correlation	2
						decreased activity	affects	Decompensated cirrhosis of liver	wild type	not applicable	Human	phase 4	not applicable	correlation	1
POLB	enzyme	POLB	2.73e-06	4.63e-06	-1.032	decreased activity	affects	Cirrhosis of liver,Decompensated cirrhosis of liver,Fibrosis of liver	wild type	not applicable	Human	phase 4	not applicable	correlation	6
						decreased activity	affects	Cirrhosis of liver	wild type	not applicable	Human	phase 4	not applicable	correlation	3
						decreased activity	affects	Fibrosis of liver	wild type	not applicable	Human	phase 4	not applicable	correlation	2
						decreased activity	affects	Decompensated cirrhosis of liver	wild type	not applicable	Human	phase 4	not applicable	correlation	1
PPARA	ligand-dependent nuclear receptor	PPARA	6.6e-07	1.18e-06	-2.007	decreased activity,increased activity	affects	COVID-19,Primary biliary cirrhosis	wild type	not applicable	Human	not applicable,phase 3	downregulation,not applicable	correlation	16
						increased activity	affects	Primary biliary cirrhosis	wild type	not applicable	Human	phase 3	not applicable	correlation	12
						increased activity	affects	COVID-19	wild type	not applicable	Human	phase 3	not applicable	correlation	3
						decreased activity	affects	COVID-19	wild type	not applicable	Human	not applicable	downregulation	correlation	1
PPARGC1A	transcription regulator	PPARGC1A	2.23e-20	8.71e-20	-3.917	increased activity	affects	Idiopathic pulmonary fibrosis	wild type	not applicable	Human	not applicable	upregulation	correlation	1
PRKN	enzyme	PRKN	1.72e-06	2.96e-06	-1.936	decreased activity	affects	Idiopathic pulmonary fibrosis	wild type	not applicable	Human	not applicable	downregulation	correlation	1
PROC	peptidase	PROC	1.03e-09	2.21e-09	-8.563	increased activity	affects	COVID-19	wild type	not applicable	Human	phase 4	not applicable	correlation	1
PTK2	kinase	PTK2	2.66e-20	1.04e-19	-1.029	decreased activity	decreases	Hypertrophy of cells	wild type	not applicable	Human	not applicable	not applicable	causal	1
RBP4	other	RBP4	2.55e-19	9.53e-19	-26.303	decreased activity	affects	Severe COVID-19	wild type	not applicable	Human	not applicable	downregulation	correlation	1
RIMS1	other	RIMS1	8.54e-05	0.000127	-1.858	increased activity	affects	COVID-19	wild type	not applicable	Human	not applicable	upregulation	correlation	1
RNF138	enzyme	RNF138	1.88e-09	3.96e-09	-1.03	increased activity	affects	COVID-19	wild type	not applicable	Human	not applicable	upregulation	correlation	1
RORA	ligand-dependent nuclear receptor	RORA	4.91e-16	1.53e-15	-1.906	decreased activity	affects	COVID-19,Fibrosis of liver	wild type	not applicable	Human	not applicable	downregulation	correlation	2
						decreased activity	affects	Fibrosis of liver	wild type	not applicable	Human	not applicable	downregulation	correlation	1
						decreased activity	affects	COVID-19	wild type	not applicable	Human	not applicable	downregulation	correlation	1
RSBN1L	other	RSBN1L	1.27e-12	3.26e-12	-1.15	increased activity	affects	COVID-19	wild type	not applicable	Human	not applicable	upregulation	correlation	1
SAA1	transporter	SAA1	1.18e-20	4.7e-20	-11.089	increased activity	affects	Severe COVID-19	wild type	not applicable	Human	not applicable	upregulation	correlation	1
SAA4	transporter	SAA4	0.00015	0.000218	-4.455	increased activity	affects	Severe COVID-19	wild type	not applicable	Human	not applicable	upregulation	correlation	1
SCN5A	ion channel	SCN5A	5.2e-09	1.06e-08	-10.994	decreased activity	affects	COVID-19	wild type	not applicable	Human	phase 2/3	not applicable	correlation	1
SERPINA1	other	SERPINA1	0.000604	0.000837	-6.25	unknown change in activity	increases	Alpha-1 antitrypsin deficiency related emphysema-cirrhosis	recessive,unclassified mutation	not applicable	Human	not applicable	not applicable	causal	2
						unknown change in activity	increases	Alpha-1 antitrypsin deficiency related emphysema-cirrhosis	unclassified mutation	not applicable	Human	not applicable	not applicable	causal	1
						unknown change in activity	increases	Alpha-1 antitrypsin deficiency related emphysema-cirrhosis	recessive	not applicable	Human	not applicable	not applicable	causal	1
SERPINC1	enzyme	SERPINC1	1.75e-09	3.69e-09	-10.979	increased activity	affects	Cirrhosis of liver,COVID-19,Infection by SARS coronavirus	wild type	not applicable	Human	phase 2/3,phase 3,phase 4	not applicable	correlation	60
						increased activity	affects	COVID-19	wild type	not applicable	Human	phase 4	not applicable	correlation	28
						increased activity	affects	Infection by SARS coronavirus	wild type	not applicable	Human	phase 3	not applicable	correlation	8
						increased activity	affects	COVID-19	wild type	not applicable	Human	phase 2/3	not applicable	correlation	8
						increased activity	affects	COVID-19	wild type	not applicable	Human	phase 3	not applicable	correlation	13
						increased activity	affects	Cirrhosis of liver	wild type	not applicable	Human	phase 4	not applicable	correlation	3
SIRT1	transcription regulator	SIRT1	5.6e-05	8.42e-05	-1.022	decreased activity,increased activity	affects	COVID-19,Nonalcoholic steatohepatitis with fibrosis	wild type	not applicable	Human	not applicable	downregulation,upregulation	correlation	2
						increased activity	affects	Nonalcoholic steatohepatitis with fibrosis	wild type	not applicable	Human	not applicable	upregulation	correlation	1
						decreased activity	affects	COVID-19	wild type	not applicable	Human	not applicable	downregulation	correlation	1
SLC22A6	transporter	SLC22A6	1.93e-13	5.17e-13	-9.234	decreased activity	affects	Fibrosis of kidney	wild type	not applicable	Human	not applicable	downregulation	correlation	1
SLC2A1	transporter	SLC2A1	0.0331	0.0398	-2.15	increased activity	affects	Severe COVID-19	wild type	not applicable	Human	phase 2/3	not applicable	correlation	3
SLC2A2	transporter	SLC2A2	1.76e-14	5.03e-14	-16.738	increased activity	affects	Severe COVID-19	wild type	not applicable	Human	phase 2/3	not applicable	correlation	1
SLC30A10	transporter	SLC30A10	2.64e-109	2.36e-107	-6.204	unknown change in activity	affects,increases	Hypermanganesemia with dystonia, polycythemia, and cirrhosis	frameshift,recessive,unclassified mutation	not applicable	Human	not applicable	not applicable	causal,correlation	51
						unknown change in activity	increases	Hypermanganesemia with dystonia, polycythemia, and cirrhosis	unclassified mutation	not applicable	Human	not applicable	not applicable	causal	18
						unknown change in activity	increases	Hypermanganesemia with dystonia, polycythemia, and cirrhosis	frameshift	not applicable	Human	not applicable	not applicable	causal	1
						unknown change in activity	increases	Hypermanganesemia with dystonia, polycythemia, and cirrhosis	recessive	not applicable	Human	not applicable	not applicable	causal	1
						unknown change in activity	affects	Hypermanganesemia with dystonia, polycythemia, and cirrhosis	unclassified mutation	not applicable	Human	not applicable	not applicable	correlation	31
SLC51A	transporter	SLC51A	0.00185	0.00247	-2.298	increased activity	affects	Primary biliary cirrhosis	wild type	not applicable	Human	not applicable	upregulation	correlation	2
SLC6A8	transporter	SLC6A8	5.53e-10	1.2e-09	-2.53	decreased activity	affects	COVID-19	wild type	not applicable	Human	not applicable	downregulation	correlation	1
SNCA	enzyme	SNCA	2.66e-10	5.91e-10	-2.829	decreased activity	affects	COVID-19	wild type	not applicable	Human	not applicable	downregulation	correlation	1
SPHK2	kinase	SPHK2	0.00141	0.0019	-1.18	decreased activity	affects	COVID-19	wild type	not applicable	Human	phase 2/3	not applicable	correlation	1
SPP1	cytokine	SPP1	3.12e-14	8.79e-14	-2.15	increased activity	affects	Fibrosis of lung,Primary biliary cirrhosis	wild type	not applicable	Human	not applicable	upregulation	correlation	2
						increased activity	affects	Primary biliary cirrhosis	wild type	not applicable	Human	not applicable	upregulation	correlation	1
						increased activity	affects	Fibrosis of lung	wild type	not applicable	Human	not applicable	upregulation	correlation	1
SRGAP3	other	SRGAP3	1.34e-06	2.33e-06	-2.045	increased activity	affects	Idiopathic pulmonary fibrosis	wild type	not applicable	Human	not applicable	upregulation	correlation	1
STC1	kinase	STC1	0.000455	0.000637	-4.259	increased activity	decreases	Hypertrophy of chondrocytes	wild type	not applicable	Human	not applicable	not applicable	causal	2
STRN3	transcription regulator	STRN3	4.62e-24	2.19e-23	-1.048	increased activity	affects	Cirrhosis of liver	wild type	not applicable	Human	not applicable	upregulation	correlation	1
TBC1D9	other	TBC1D9	5.46e-15	1.6e-14	-1.222	increased activity	affects	Primary biliary cirrhosis	wild type	not applicable	Human	not applicable	upregulation	correlation	4
TCAP	other	TCAP	6.14e-05	9.21e-05	-16.701	increased activity	affects	Hypertrophy of cardiac muscle	wild type	not applicable	Human	not applicable	not applicable	causal	1
TGFB2	growth factor	TGFB2	0.000776	0.00107	-1.432	decreased activity,increased activity	affects	Fibrosis of lung,Primary biliary cirrhosis	wild type	not applicable	Human	not applicable	downregulation,upregulation	correlation	2
						increased activity	affects	Primary biliary cirrhosis	wild type	not applicable	Human	not applicable	upregulation	correlation	1
						decreased activity	affects	Fibrosis of lung	wild type	not applicable	Human	not applicable	downregulation	correlation	1
THRA	ligand-dependent nuclear receptor	THRA	1.92e-05	3e-05	-2.281	decreased activity	affects	COVID-19	wild type	not applicable	Human	phase 2/3	not applicable	correlation	1
THRB	ligand-dependent nuclear receptor	THRB	0.00618	0.00791	-1.761	decreased activity	affects	COVID-19	wild type	not applicable	Human	phase 2/3	not applicable	correlation	1
TMEM123	other	TMEM123	6.04e-05	9.06e-05	-1.327	increased activity	affects	COVID-19	wild type	not applicable	Human	not applicable	upregulation	correlation	1
TMEM67	other	TMEM67	0.000809	0.00111	-1.196	unknown change in activity	affects,increases	COACH syndrome,Nephronophthisis type 11	recessive,unclassified mutation	not applicable	Human	not applicable	not applicable	causal,correlation	87
						unknown change in activity	affects	Nephronophthisis type 11	unclassified mutation	not applicable	Human	not applicable	not applicable	correlation	54
						unknown change in activity	increases	COACH syndrome	unclassified mutation	not applicable	Human	not applicable	not applicable	causal	14
						unknown change in activity	increases	Nephronophthisis type 11	recessive	not applicable	Human	not applicable	not applicable	causal	1
						unknown change in activity	increases	Nephronophthisis type 11	unclassified mutation	not applicable	Human	not applicable	not applicable	causal	11
						unknown change in activity	affects	COACH syndrome	unclassified mutation	not applicable	Human	not applicable	not applicable	correlation	5
						unknown change in activity	increases	COACH syndrome	recessive	not applicable	Human	not applicable	not applicable	causal	2
TNNC1	other	TNNC1	0.00397	0.00517	-6.364	increased activity	affects	Hypertrophy of left ventricle	wild type	not applicable	Human	phase 4	not applicable	correlation	1
TNNT2	other	TNNT2	9.08e-18	3.11e-17	-46.568	increased activity,unknown change in activity	affects	Hypertrophy of left ventricle	unclassified mutation,wild type	not applicable	Human	not applicable	not applicable,upregulation	correlation	2
						unknown change in activity	affects	Hypertrophy of left ventricle	unclassified mutation	not applicable	Human	not applicable	not applicable	correlation	1
						increased activity	affects	Hypertrophy of left ventricle	wild type	not applicable	Human	not applicable	upregulation	correlation	1
TPM1	other	TPM1	6.57e-06	1.08e-05	-1.386	unknown change in activity	increases	Hypertrophy of left ventricle	unclassified mutation	not applicable	Human	not applicable	not applicable	causal	1
TRRAP	transcription regulator	TRRAP	2.92e-17	9.75e-17	-1.029	decreased activity	affects	COVID-19	wild type	not applicable	Human	not applicable	downregulation	correlation	1
TSHR	G-protein coupled receptor	TSHR	1.25e-05	1.99e-05	-3.618	increased activity	increases	Hypertrophy of thyroid gland	wild type	not applicable	Human	not applicable	not applicable	causal	1
WASF1	other	WASF1	0.00371	0.00485	-2.284	increased activity	affects	COVID-19	wild type	not applicable	Human	not applicable	upregulation	correlation	1
WFDC2	other	WFDC2	0.00951	0.012	-2.852	increased activity	affects	COVID-19,Fibrosis of kidney,Interstitial fibrosis of kidney	wild type	not applicable,unspecified application	Human	not applicable	upregulation	correlation	3
						increased activity	affects	Interstitial fibrosis of kidney	wild type	unspecified application	Human	not applicable	upregulation	correlation	1
						increased activity	affects	Fibrosis of kidney	wild type	unspecified application	Human	not applicable	upregulation	correlation	1
						increased activity	affects	COVID-19	wild type	not applicable	Human	not applicable	upregulation	correlation	1
XBP1	transcription regulator	XBP1	5.21e-05	7.86e-05	-1.036	increased activity	affects	Cirrhosis of liver	wild type	not applicable	Human	not applicable	upregulation	correlation	1
YWHAE	other	YWHAE	1.5e-15	4.54e-15	-1.003	increased activity	affects	COVID-19	wild type	not applicable	Human	not applicable	upregulation	correlation	1
ZBTB20	transcription regulator	ZBTB20	1.15e-06	2.01e-06	-1.331	decreased activity	affects	COVID-19	wild type	not applicable	Human	not applicable	downregulation	correlation	1
