# Supplementary material for: Single-Cell and Bulk RNASeq Profiling of COVID-19 Patients Reveal Immune and Inflammatory Mechanisms of Infection-Induced Organ Damage
Source: Viruses. 2021 Dec 2;13(12):2418. doi: 10.3390/v13122418 (PMC8706409; doi:10.3390/v13122418)
Supplement: Supplementary file 1 [file viruses-13-02418-s001.zip › Supplementary Table S7 - Gene Names.xlsx]

## Sheet: Sheet1
Gene Abbreviation	Full Gene Name
ACTA1	Actin Alpha 1
AGTR1	Angiotensin II Receptor Type 1
ALCAM	Activated Leukocyte Cell Adhesion Molecule
ALPI	Alkaline Phosphatase (Intestinal)
ANPEP	Alanyl Aminopeptidase (Membrane)
APOB	Apolipoprotein B
ARL10	ADP-Ribosylation Factor-Like GTPase 10
ATP12A	ATPase H+/K+ Transporting Non-Gastric Alpha2 Subunit
B2M	Beta-2-Microglobulin
BCAM	Basal Cell Adhesion Molecule
BET1L	Bet1 Golgi Vesicular Membrane Trafficking Protein-Like
BPIFB1	BPI Fold Containing Family B Member 1
CA12	Carbonic Anhydrase 12
CCL2	C-C Motif Chemokine Ligand 2
CCL7	C-C Motif Chemokine Ligand 7
CDC37	Cell Division Cycle 37 (HSP90 Cochaperone)
CDKAL1	CDK5 Regulatory Subunit Associated Protein 1-Like 1
CEACAM6	CEA Cell Adhesion Molecule 6
CIB1	Calcium And Integrin Binding 1
COL4A6	Collagen Type IV Alpha 6 Chain
CRIM1	Cysteine Rich Transmembrane BMP Regulator 1
CT47A2	Cancer/Testis Antigen Family 47 Member A2
CT47A3	Cancer/Testis Antigen Family 47 Member A3
CT47A4	Cancer/Testis Antigen Family 47 Member A4
DDX3Y	DEAD-Box Helicase 3 Y-Linked
DEFB115	Defensin Beta 115
DNAJC3	DnaJ Heat Shock Protein Family (Hsp40) Member C3
ERBB4	Erb-B2 Receptor Tyrosine Kinase 4
FHL1	Four And A Half LIM Domains 1
FRAS1	Fraser Extracellular Matrix Complex Subunit 1
FRMD5	FERM Domain Containing 5
GABRA4	Gamma-Aminobutyric Acid Type A Receptor Subunit Alpha4
GRID1	Glutamate Ionotropic Receptor Delta Type Subunit 1
GRIP1	Glutamate Receptor Interacting Protein 1
H2BC15	H2B Clustered Histone 15
HBB	Hemoglobin Subunit Beta
HES4	Hes Family BHLH Transcription Factor 4
HLA-A	Major Histocompatibility Complex, Class I, A
HLA-B	Major Histocompatibility Complex, Class I, B
HLA-C	Major Histocompatibility Complex, Class I, C
HSPA1A	Heat Shock Protein Family A (Hsp70) Member 1A
IARS2	Isoleucyl-TRNA Synthetase 2 (Mitochondrial)
IFI27	Interferon Alpha Inducible Protein 27
IFI6	Interferon Alpha Inducible Protein 6
IFITM1	Interferon Induced Transmembrane Protein 1
IGHD3-10	Immunoglobulin Heavy Diversity 3-10
IL-17A	Interleukin 17A
IL-2	Interleukin 2
IL-33	Interleukin 33
IL4R	Interleukin 4 Receptor
IL-6	Interleukin 6
IL-8	Interleukin 8
JUN	Jun Proto-Oncogene
KNOP1	Lysine Rich Nucleolar Protein 1
KRT15	Keratin 15
KRT17	Keratin 17
KRT5	Keratin 5
KRT7	Keratin 7
LCN2	Lipocalin 2
LRRC26	Leucine Rich Repeat Containing 26
MAP7	Microtubule Associated Protein 7
MAPK8	Mitogen-Activated Protein Kinase 8
MARCHF1	Membrane Associated Ring-CH-Type Finger 1
MFGE8	Milk Fat Globule EGF And Factor V/VIII Domain Containing
MTDH	Metadherin
MTRNR2L1	MT-RNR2-Like 1
NR3C2	Nuclear Receptor Subfamily 3 Group C Member 2
OXR1	Oxidation Resistance 1
PCDH9	Protocadherin 9
PDE3B	Phosphodiesterase 3B
PIGR	Polymeric Immunoglobulin Receptor
POR	Cytochrome P450 Oxidoreductase
PPARG	Peroxisome Proliferator Activated Receptor Gamma
PPP1R2	Protein Phosphatase 1 Regulatory Inhibitor Subunit 2
PTPRG	Protein Tyrosine Phosphatase Receptor Type G
RNF149	Ring Finger Protein 149
S100A16	S100 Calcium Binding Protein A16
SCARB1	Scavenger Receptor Class B Member 1
SERP1	Stress Associated Endoplasmic Reticulum Protein 1
SERPINC1	Serpin Family C Member 1
SGCD	Sarcoglycan Delta
SLC39A14	Solute Carrier Family 39 Member 14
SMOC1	SPARC Related Modular Calcium Binding 1
SYNE2	Spectrin Repeat Containing Nuclear Envelope Protein 2
SYNPO2	Synaptopodin 2
TP63	Tumor Protein P63
TUBG2	Tubulin Gamma 2
UGT8	UDP Glycosyltransferase 8
UNC5C	Unc-5 Netrin Receptor C
UNC79	Unc-79 Homolog, NALCN Channel Complex Subunit
VMP1	Vacuole Membrane Protein 1
WDR72	WD Repeat Domain 72
WWOX	WW Domain Containing Oxidoreductase
ZNF536	Zinc Finger Protein 536
