# Supplementary material for: Single-Cell and Bulk RNASeq Profiling of COVID-19 Patients Reveal Immune and Inflammatory Mechanisms of Infection-Induced Organ Damage
Source: Viruses. 2021 Dec 2;13(12):2418. doi: 10.3390/v13122418 (PMC8706409; doi:10.3390/v13122418)
Supplement: Supplementary file 1 [file viruses-13-02418-s001.zip › Supplementary Table S8 - Gene Table_Comparison Bulk and SC.xlsx]

## Sheet: Comparison - All Organs
Gene	Activity
SERP1	Downregulated
YWHAE	Downregulated
RPL27	Downregulated
SERP1	Downregulated
RPL27	Downregulated
PPCS	Downregulated
TP63	Downregulated
SYNPO2	Downregulated
RYR2	Downregulated
PKHD1	Downregulated
MTUS2	Downregulated
LRRC7	Downregulated
CACNA1A	Downregulated
NPAS3	Downregulated
SPOCK1	Downregulated
MMP16	Downregulated
CACNA1C	Downregulated
SDC1	Downregulated
CACNA1D	Downregulated
MAPK10	Upregulated
CCNO	Upregulated
FKBP5	Upregulated
RUNX1	Upregulated
CD55	Upregulated
DMXL2	Upregulated
TCIRG1	Upregulated
SYNPO2	Upregulated
NEGR1	Upregulated
PKHD1	Upregulated
RYR2	Upregulated
B2M	Upregulated
HLA-C	Upregulated
IFI6	Upregulated
EPSTI1	Upregulated
SAT1	Upregulated
IFI16	Upregulated
GPM6B	Upregulated
CFB	Upregulated
GNAQ	Upregulated
MARCHF1	Upregulated
RUNX1	Upregulated
EPSTI1	Upregulated
DMXL2	Upregulated
MSRB3	Upregulated
IFI6	Upregulated
CACNA1C	Upregulated
HLA-DRB1	Upregulated
MUC1	Upregulated
RBMS1	Upregulated

## Sheet: Comparison - Heart
Gene	Activity
MAP2K3	Upregulated
SDC1	Upregulated
VASP	Upregulated

## Sheet: Comparison - Liver
Gene	Activity
CELSR2	Downregulated
KIRREL	Downregulated
DDR1	Downregulated
SOD3	Downregulated
TPCN1	Downregulated
HDAC7	Downregulated
TMEM173	Downregulated
CROCC	Downregulated
EXOSC9	Downregulated
ERBB2	Downregulated
JADE2	Downregulated
KAZN	Downregulated
CACNA1C	Upregulated
